# Supplementary material for: DDX17 modulates the expression and alternative splicing of genes involved in apoptosis and proliferation in lung adenocarcinoma cells
Source: PeerJ. 2022 Sep 21;10:e13895. doi: 10.7717/peerj.13895 (PMC9508879; doi:10.7717/peerj.13895)
Supplement: Supplemental Information 5 [file peerj-10-13895-s005.zip]

Archive with 8 entries (8 files):
- raw data for Figure 2-6/Figure2-siDDX17_vs_siCtrl_Sig_DEG.xlsx
- raw data for Figure 2-6/Figure4-DEG_RASG_overlap.xlsx
- raw data for Figure 2-6/Figure4-siDDX17_vs_siCtrl_IR_RAS_p0.05.xlsx
- raw data for Figure 2-6/Figure4-siDDX17_vs_siCtrl_NIR_RAS_p0.05.xlsx
- raw data for Figure 2-6/Figure5-Negative_olp_gene.xlsx
- raw data for Figure 2-6/Figure5-Positive_olp_gene.xlsx
- raw data for Figure 2-6/Figure5-Sig_DEG.xlsx
- raw data for Figure 2-6/Figure6-NIR_RASE_olp_anno.xlsx
