# Supplementary material for: DDX17 modulates the expression and alternative splicing of genes involved in apoptosis and proliferation in lung adenocarcinoma cells
Source: PeerJ. 2022 Sep 21;10:e13895. doi: 10.7717/peerj.13895 (PMC9508879; doi:10.7717/peerj.13895)
Supplement: Supplemental Information 5 [file peerj-10-13895-s005.zip › raw data for Figure 2-6/Figure2-siDDX17_vs_siCtrl_Sig_DEG.xlsx]

## Sheet: siDDX17_vs_siCtrl_Sig_DEG
Gene	logFC	logCPM	PValue	FDR	siCtrl_1st	siCtrl_2nd	siCtrl_3rd	siDDX17_1st	siDDX17_2nd	siDDX17_3rd	Symbol	Chr	GeneType	Description
ENSG00000197008.9	1.11984	1.95651	3.75713e-15	1.18953e-13	0.69	0.95	0.67	1.87	1.53	2.05	ZNF138	chr7	protein_coding	zinc finger protein 138
ENSG00000249199.1	1.29164	-1.88125	0.00781945	0.0329548	0.29	0.55	0.34	0.91	1.62	0.65	CTD-2139B15.5	chr5	lincRNA	--
ENSG00000171962.17	-1.02833	-0.360344	8.3056e-05	0.000578624	0.35	0.32	0.37	0.23	0.15	0.18	LRRC48	chr17	protein_coding	leucine rich repeat containing 48
ENSG00000278272.1	-1.94343	-2.15075	0.000243454	0.00153429	0.67	0.84	0.42	0.06	0.2	0.26	HIST1H3C	chr6	protein_coding	histone cluster 1, H3c
ENSG00000107902.13	1.88284	3.45809	1.95573e-59	9.60783e-57	2.43	2.3	2.27	9.03	9.44	9.77	LHPP	chr10	protein_coding	phospholysine phosphohistidine inorganic pyrophosphate phosphatase
ENSG00000260625.2	1.50353	-1.95819	0.00347445	0.0162534	0.34	0.1	0	0.32	0.58	0.44	RP11-452L6.7	chr16	antisense	--
ENSG00000180279.5	-1.78561	-2.52623	0.0102385	0.0414091	0.06	0.4	0.13	0	0.12	0.06	MGC45922	chr19	lincRNA	--
ENSG00000166401.13	-1.20062	3.0221	7.51587e-25	5.39022e-23	2.95	2.43	2.64	1.44	1.11	1.26	SERPINB8	chr18	protein_coding	serpin peptidase inhibitor, clade B (ovalbumin), member 8
ENSG00000221869.4	1.51305	5.07379	2.28678e-53	9.23356e-51	6.81	6.92	8.15	21.67	22.8	24.03	CEBPD	chr8	protein_coding	CCAAT/enhancer binding protein (C/EBP), delta
ENSG00000213412.3	-2.47884	2.05346	4.63698e-62	2.44071e-59	12.36	12.38	10.29	2.32	2.56	1.97	HNRNPA1P33	chr10	processed_pseudogene	heterogeneous nuclear ribonucleoprotein A1 pseudogene 33
ENSG00000186998.15	1.43671	-1.4548	0.000619974	0.0035436	0.05	0.1	0.05	0.22	0.2	0.16	EMID1	chr22	protein_coding	EMI domain containing 1
ENSG00000202198.1	-1.38594	3.10412	3.75938e-33	4.96912e-31	35.48	47.05	22.18	8.64	7.62	27.32	RN7SK	chr6	misc_RNA	RNA, 7SK small nuclear
ENSG00000075043.17	2.96386	-1.5327	1.99244e-09	3.091e-08	0	0.01	0.01	0.05	0.05	0.06	KCNQ2	chr20	protein_coding	potassium channel, voltage gated KQT-like subfamily Q, member 2
ENSG00000166025.17	1.06668	2.76776	1.11685e-18	5.03368e-17	0.45	0.37	0.49	1.1	0.96	0.97	AMOTL1	chr11	protein_coding	angiomotin like 1
ENSG00000163995.18	1.19328	0.673154	4.90311e-10	8.24438e-09	0.15	0.12	0.22	0.39	0.41	0.46	ABLIM2	chr4	protein_coding	actin binding LIM protein family, member 2
ENSG00000235859.5	-1.00182	-0.613437	0.000223448	0.00141915	0.54	0.86	0.46	0.27	0.37	0.34	AC006978.6	chr7	processed_pseudogene	--
ENSG00000276476.2	1.08484	-1.2326	0.00291009	0.0138732	0.11	0.09	0.06	0.28	0.18	0.15	LINC00540	chr13	lincRNA	long intergenic non-protein coding RNA 540
ENSG00000261519.3	-2.362	-2.8304	0.00477612	0.0214605	0.04	0.1	0.08	0.01	0	0.03	RP11-403P17.4	chr16	lincRNA	--
ENSG00000109339.18	1.81579	-1.36637	5.18777e-06	4.61281e-05	0.03	0.01	0.03	0.08	0.12	0.06	MAPK10	chr4	protein_coding	mitogen-activated protein kinase 10
ENSG00000113070.7	-1.26355	2.27229	8.4973e-22	4.92075e-20	3.05	2.23	2.58	1.42	1.34	0.83	HBEGF	chr5	protein_coding	heparin-binding EGF-like growth factor
ENSG00000160188.9	1.23403	-1.14214	0.000374417	0.00224406	0.17	0.07	0.19	0.45	0.38	0.31	RSPH1	chr21	protein_coding	radial spoke head 1 homolog (Chlamydomonas)
ENSG00000269974.1	-1.45156	-2.09236	0.00399212	0.0183682	0.53	0.38	0.13	0.07	0.04	0.29	RP11-932O9.10	chr15	lincRNA	--
ENSG00000105855.9	1.56446	-1.29819	6.06351e-05	0.000432755	0.03	0.01	0.01	0.06	0.06	0.05	ITGB8	chr7	protein_coding	integrin, beta 8
ENSG00000196417.12	1.32516	0.580736	4.28566e-11	8.47812e-10	0.07	0.07	0.05	0.18	0.17	0.16	ZNF765	chr19	protein_coding	zinc finger protein 765
ENSG00000054690.13	-1.21499	1.93193	3.29495e-18	1.41577e-16	0.71	0.75	0.76	0.31	0.36	0.37	PLEKHH1	chr14	protein_coding	pleckstrin homology domain containing, family H (with MyTH4 domain) member 1
ENSG00000083814.12	1.37398	-1.74022	0.00225875	0.0110762	0.05	0.04	0.02	0.11	0.09	0.14	ZNF671	chr19	protein_coding	zinc finger protein 671
ENSG00000228630.5	4.5575	-3.3469	0.00404373	0.018514	0	0	0	0.05	0.03	0.01	HOTAIR	chr12	antisense	HOX transcript antisense RNA
ENSG00000274012.1	-1.31987	4.0523	2.41119e-37	4.5559e-35	73.04	97.16	48.54	20.1	19.99	55.73	Metazoa_SRP	chr14	misc_RNA	--
ENSG00000272434.1	-1.48695	-1.00626	3.90029e-06	3.5494e-05	1.63	1.84	1.31	0.66	0.28	0.87	RP13-131K19.6	chr3	antisense	--
ENSG00000249395.2	-1.27402	1.74763	2.74231e-18	1.19222e-16	4.39	3.09	3.7	1.81	1.63	1.63	CASC9	chr8	lincRNA	cancer susceptibility candidate 9 (non-protein coding)
ENSG00000204176.13	-1.00856	-0.0467789	1.69391e-05	0.000136011	0.17	0.18	0.16	0.11	0.09	0.09	SYT15	chr10	protein_coding	synaptotagmin XV
ENSG00000227028.6	-1.27636	0.142699	9.81524e-09	1.39361e-07	0.26	0.36	0.47	0.13	0.16	0.21	SLC8A1-AS1	chr2	antisense	SLC8A1 antisense RNA 1
ENSG00000246640.1	-1.98185	0.40972	2.34715e-20	1.20112e-18	0.82	0.62	0.82	0.26	0.2	0.17	RP11-1094H24.4	chr17	lincRNA	--
ENSG00000112077.15	3.32506	-2.93237	0.00105287	0.00564385	0	0	0.01	0.08	0.07	0.05	RHAG	chr6	protein_coding	Rh-associated glycoprotein
ENSG00000162522.10	1.11675	4.851	8.16194e-30	8.53125e-28	2.95	2.67	2.97	6.49	6.98	6.93	KIAA1522	chr1	protein_coding	KIAA1522
ENSG00000118402.5	-1.14885	0.952047	5.33291e-11	1.04101e-09	0.9	0.8	0.69	0.44	0.4	0.34	ELOVL4	chr6	protein_coding	ELOVL fatty acid elongase 4
ENSG00000171533.11	2.05487	-1.38438	6.07686e-07	6.45716e-06	0.02	0.01	0.02	0.12	0.07	0.05	MAP6	chr11	protein_coding	microtubule-associated protein 6
ENSG00000187867.8	2.20117	0.848756	1.45487e-27	1.27339e-25	0.15	0.36	0.24	1.17	1.28	1.24	PALM3	chr19	protein_coding	paralemmin 3
ENSG00000080618.13	1.0212	1.61826	1.19598e-11	2.51268e-10	0.94	1.03	1.08	2.54	2.13	2.1	CPB2	chr13	protein_coding	carboxypeptidase B2 (plasma)
ENSG00000244252.1	-2.17067	-2.48839	0.00172763	0.00878144	0.7	0.28	0.09	0	0.2	0.05	RP11-495P10.7	chr1	lincRNA	--
ENSG00000203814.6	-1.51786	-0.849852	1.29524e-06	1.28851e-05	0.42	0.27	0.14	0.05	0.15	0.11	HIST2H2BF	chr1	protein_coding	histone cluster 2, H2bf
ENSG00000148468.16	1.90301	2.52629	1.75552e-46	5.33462e-44	0.45	0.51	0.67	2.03	2.44	2.26	FAM171A1	chr10	protein_coding	family with sequence similarity 171, member A1
ENSG00000234694.1	1.23461	-0.18189	1.1903e-06	1.19216e-05	0.71	0.57	0.7	1.42	1.6	2.15	RP1-92O14.3	chr1	antisense	--
ENSG00000187796.13	2.62015	-1.61191	9.6709e-08	1.16876e-06	0.04	0.03	0.02	0.2	0.28	0.16	CARD9	chr9	protein_coding	caspase recruitment domain family, member 9
ENSG00000185262.8	-1.17709	5.24931	3.72339e-34	5.46023e-32	32.32	26.82	21.76	12.6	13.48	13.02	UBALD2	chr17	protein_coding	UBA-like domain containing 2
ENSG00000257252.5	2.52589	-2.88188	0.00445896	0.020239	0	0	0.06	0.16	0.13	0.19	RP11-486A14.2	chr12	antisense	--
ENSG00000272630.1	-1.89895	-1.82905	5.64536e-05	0.000405959	0.08	0.14	0.12	0.03	0.04	0.03	RP11-344N10.5	chr10	lincRNA	--
ENSG00000128849.10	1.30906	0.00417862	6.14857e-08	7.69577e-07	0.06	0.07	0.07	0.21	0.19	0.15	CGNL1	chr15	protein_coding	cingulin-like 1
ENSG00000206417.8	-1.31021	1.36944	1.99441e-16	7.15173e-15	1.03	0.93	0.99	0.43	0.44	0.42	H1FX-AS1	chr3	antisense	H1FX antisense RNA 1
ENSG00000145391.13	1.51021	5.20708	9.4453e-54	3.97728e-51	1.36	1.14	1.26	3.96	3.68	4.13	SETD7	chr4	protein_coding	SET domain containing (lysine methyltransferase) 7
ENSG00000151233.10	1.14072	4.49981	8.66641e-30	9.02654e-28	1.62	1.74	1.77	4.35	4.04	4	GXYLT1	chr12	protein_coding	glucoside xylosyltransferase 1
ENSG00000183801.7	-3.20888	-3.15143	0.00360521	0.0167905	0.01	0.09	0.02	0	0.01	0	OLFML1	chr11	protein_coding	olfactomedin-like 1
ENSG00000167613.15	-2.24885	-2.64889	0.00287994	0.0137472	0.02	0.05	0.02	0.01	0.01	0.01	LAIR1	chr19	protein_coding	leukocyte-associated immunoglobulin-like receptor 1
ENSG00000132821.11	1.08238	4.36434	9.93834e-27	8.15995e-25	6.23	5.36	6.76	13.4	13.72	15.54	VSTM2L	chr20	protein_coding	V-set and transmembrane domain containing 2 like
ENSG00000117266.15	1.22052	0.921258	1.97803e-11	4.07153e-10	0.38	0.28	0.26	0.84	0.77	0.74	CDK18	chr1	protein_coding	cyclin-dependent kinase 18
ENSG00000163576.17	1.1886	-0.483374	2.72981e-05	0.000209815	0.07	0.2	0.09	0.31	0.25	0.3	EFHB	chr3	protein_coding	EF-hand domain family, member B
ENSG00000277959.1	2.11218	-2.53054	0.00173485	0.00881056	0.25	0	0.07	0.55	0.49	0.63	RP11-45A17.2	chr10	antisense	--
ENSG00000198944.5	2.24116	-2.45429	0.00172763	0.00878144	0.02	0.01	0.01	0.05	0.08	0.06	SOWAHA	chr5	protein_coding	sosondowah ankyrin repeat domain family member A
ENSG00000071564.14	1.28771	5.23233	4.85229e-40	1.07539e-37	3.4	3.55	3.6	10.13	9.27	8.77	TCF3	chr19	protein_coding	transcription factor 3
ENSG00000139988.9	1.68361	-0.835169	5.13395e-07	5.53505e-06	0.09	0.15	0.1	0.37	0.42	0.4	RDH12	chr14	protein_coding	retinol dehydrogenase 12 (all-trans/9-cis/11-cis)
ENSG00000261390.5	1.13442	-0.907446	0.000546496	0.00315667	0.08	0.14	0.08	0.14	0.26	0.31	MAFTRR	chr16	lincRNA	MAF transcriptional regulator RNA
ENSG00000177984.6	3.08543	-2.18621	8.39066e-06	7.18962e-05	0.04	0.08	0	0.44	0.14	0.52	LCN15	chr9	protein_coding	lipocalin 15
ENSG00000264058.1	-1.28123	-0.594656	3.76887e-06	3.44448e-05	0.3	0.35	0.32	0.19	0.11	0.14	RP5-1028K7.3	chr17	protein_coding	--
ENSG00000173175.14	1.11959	1.83576	8.17645e-15	2.48425e-13	0.27	0.24	0.24	0.61	0.64	0.52	ADCY5	chr3	protein_coding	adenylate cyclase 5
ENSG00000270367.1	-1.52038	-0.505161	2.95044e-08	3.88419e-07	0.26	0.55	0.59	0.16	0.14	0.23	RP11-331G2.6	chr3	processed_pseudogene	--
ENSG00000075461.5	1.37835	2.87608	5.0593e-30	5.38368e-28	1.05	0.98	1.21	3.25	3.15	2.85	CACNG4	chr17	protein_coding	calcium channel, voltage-dependent, gamma subunit 4
ENSG00000272523.1	1.21546	-0.85941	0.000101936	0.000696653	0.25	0.57	0.95	1.43	1.93	1.33	LINC01023	chr5	lincRNA	long intergenic non-protein coding RNA 1023
ENSG00000279571.1	1.34997	-1.51181	0.00101979	0.00549528	0.3	0.13	0.16	0.28	0.66	0.74	RP11-56D16.8	chr9	lincRNA	--
ENSG00000130635.15	2.59839	4.0462	4.28781e-115	3.15969e-111	0.5	0.45	0.52	3.24	3.16	3.44	COL5A1	chr9	protein_coding	collagen, type V, alpha 1
ENSG00000255537.1	-2.26381	-2.87988	0.00804354	0.0335586	0.06	0.02	0.03	0	0	0.02	AP000708.1	chr11	antisense	--
ENSG00000262587.2	1.24759	-0.709416	4.35337e-05	0.000320639	0.27	0.22	0.28	0.72	0.53	0.79	RP11-266L9.4	chr16	transcribed_unprocessed_pseudogene	--
ENSG00000109107.13	-1.78734	6.10474	7.37062e-78	8.35602e-75	46.63	47.48	49.94	15.52	16.09	14.06	ALDOC	chr17	protein_coding	aldolase C, fructose-bisphosphate
ENSG00000164825.3	1.12334	2.40862	4.22966e-18	1.79386e-16	5.38	6.74	6.66	13.05	16.63	15.12	DEFB1	chr8	protein_coding	defensin, beta 1
ENSG00000198440.9	1.06935	-0.0356356	8.00949e-06	6.89307e-05	0.09	0.12	0.11	0.2	0.24	0.29	ZNF583	chr19	protein_coding	zinc finger protein 583
ENSG00000089335.20	1.0282	3.35172	4.71219e-20	2.36621e-18	1.87	1.89	1.79	4.39	4.07	3.91	ZNF302	chr19	protein_coding	zinc finger protein 302
ENSG00000183484.11	3.50037	-2.83272	0.000303809	0.0018606	0	0.01	0	0.02	0.04	0.06	GPR132	chr14	protein_coding	G protein-coupled receptor 132
ENSG00000186867.10	2.89047	-3.1541	0.0121382	0.0479067	0	0.02	0	0.09	0.06	0.02	QRFPR	chr4	protein_coding	pyroglutamylated RFamide peptide receptor
ENSG00000258768.2	-1.2839	1.24567	4.97723e-15	1.54756e-13	0.9	0.6	0.88	0.4	0.27	0.41	CTD-2292M16.8	chr14	lincRNA	--
ENSG00000117013.14	2.93202	-2.65222	0.00025215	0.00158291	0.01	0	0.01	0.03	0.07	0.03	KCNQ4	chr1	protein_coding	potassium channel, voltage gated KQT-like subfamily Q, member 4
ENSG00000230074.1	1.26202	-0.438404	6.29158e-06	5.52924e-05	0.29	0.71	0.63	1.56	1.55	1.15	RP11-195F19.9	chr9	antisense	--
ENSG00000184845.3	1.30029	-1.40124	0.000766122	0.00427936	0.06	0.02	0.04	0.12	0.11	0.11	DRD1	chr5	protein_coding	dopamine receptor D1
ENSG00000186301.8	1.36611	-2.03885	0.0108427	0.0435363	0.05	0.07	0.01	0.1	0.09	0.15	MST1P2	chr1	unprocessed_pseudogene	macrophage stimulating 1 (hepatocyte growth factor-like) pseudogene 2
ENSG00000162706.12	1.67969	-1.45507	8.33723e-05	0.000580416	0.05	0.05	0.01	0.09	0.1	0.17	CADM3	chr1	protein_coding	cell adhesion molecule 3
ENSG00000234705.1	2.53935	-2.04037	1.99443e-05	0.000157946	0.25	0.09	0.07	0.62	0.81	1.34	HMGA1P4	chr9	antisense	high mobility group AT-hook 1 pseudogene 4
ENSG00000232859.9	1.3459	1.10988	1.15678e-14	3.45462e-13	0.43	0.41	0.37	1	1.31	1.05	LYRM9	chr17	protein_coding	LYR motif containing 9
ENSG00000051341.13	-1.07295	1.81473	6.09986e-14	1.66635e-12	0.48	0.43	0.52	0.24	0.23	0.28	POLQ	chr3	protein_coding	polymerase (DNA directed), theta
ENSG00000150594.6	1.08086	0.202313	6.82983e-07	7.19243e-06	0.21	0.09	0.2	0.33	0.39	0.46	ADRA2A	chr10	protein_coding	adrenoceptor alpha 2A
ENSG00000157617.16	1.15571	3.36861	8.25295e-25	5.86178e-23	0.91	0.86	0.9	2.17	2.14	2.24	C2CD2	chr21	protein_coding	C2 calcium-dependent domain containing 2
ENSG00000162104.9	1.14728	3.58627	1.24359e-25	9.44741e-24	0.84	0.91	0.87	2.13	2.14	2.1	ADCY9	chr16	protein_coding	adenylate cyclase 9
ENSG00000234427.1	-4.57407	-3.41546	0.00404373	0.018514	0.1	0.23	0.09	0	0	0	RP3-413H6.2	chr6	lincRNA	--
ENSG00000168309.16	1.88336	-0.872874	2.81533e-08	3.7263e-07	0.05	0.03	0.03	0.11	0.15	0.2	FAM107A	chr3	protein_coding	family with sequence similarity 107, member A
ENSG00000213638.5	-1.66966	2.37366	1.25832e-36	2.19469e-34	4.06	4.61	4.77	1.25	1.78	1.61	ADAT3	chr19	protein_coding	adenosine deaminase, tRNA-specific 3
ENSG00000176108.9	-2.39583	3.38326	1.71664e-89	3.89228e-86	10.15	9.55	9.54	1.92	2.07	2.09	CHMP6	chr17	protein_coding	charged multivesicular body protein 6
ENSG00000117632.20	-1.45119	5.95496	1.44564e-52	5.6068e-50	30.97	32.96	35.18	14.04	12.93	12.73	STMN1	chr1	protein_coding	stathmin 1
ENSG00000186834.3	1.10313	6.58464	2.75001e-32	3.47894e-30	16.01	15.24	15.2	35.85	36.08	37.3	HEXIM1	chr17	protein_coding	hexamethylene bis-acetamide inducible 1
ENSG00000153531.12	1.32189	3.26878	7.59244e-31	8.57451e-29	2.18	2.17	2.47	6.55	6.24	5.93	ADPRHL1	chr13	protein_coding	ADP-ribosylhydrolase like 1
ENSG00000230894.1	2.11856	-2.12565	0.000390171	0.00232949	0.02	0.01	0	0.06	0.04	0.07	RP11-67K19.3	chr9	antisense	--
ENSG00000275092.1	-1.49949	-1.31166	6.06351e-05	0.000432755	0.61	0.39	0.95	0.29	0.26	0.22	LA16c-329F2.2	chr16	sense_intronic	--
ENSG00000140832.9	1.00672	-0.674931	0.000671188	0.00380095	0.05	0.08	0.08	0.12	0.18	0.17	MARVELD3	chr16	protein_coding	MARVEL domain containing 3
ENSG00000152056.16	-1.04081	1.6556	1.70389e-12	3.94842e-11	1.63	1.55	1.8	0.91	0.96	0.79	AP1S3	chr2	protein_coding	adaptor-related protein complex 1, sigma 3 subunit
ENSG00000128714.5	-1.86911	-2.65027	0.0114767	0.0457144	0.09	0.04	0.08	0	0.05	0.01	HOXD13	chr2	protein_coding	homeobox D13
ENSG00000064995.16	-1.38134	3.7823	1.10828e-37	2.13515e-35	10.02	11.9	12.75	4.94	4.7	4.94	TAF11	chr6	protein_coding	TAF11 RNA polymerase II, TATA box binding protein (TBP)-associated factor, 28kDa
ENSG00000131409.12	2.39703	0.300069	2.9093e-23	1.84816e-21	0.1	0.08	0.13	0.62	0.69	0.54	LRRC4B	chr19	protein_coding	leucine rich repeat containing 4B
ENSG00000221955.10	-1.62147	2.69936	1.43247e-38	2.81489e-36	2.27	2.34	2.73	0.88	0.88	0.86	SLC12A8	chr3	protein_coding	solute carrier family 12, member 8
ENSG00000213762.10	1.25297	2.3244	2.51666e-21	1.40034e-19	0.68	0.47	0.42	1.4	1.45	1.26	ZNF134	chr19	protein_coding	zinc finger protein 134
ENSG00000166762.16	1.15893	-1.08306	0.0008586	0.0047155	0.06	0.05	0.06	0.11	0.14	0.18	CATSPER2	chr15	protein_coding	cation channel, sperm associated 2
ENSG00000063438.16	1.74338	0.123436	2.17979e-13	5.62563e-12	0.06	0.06	0.08	0.24	0.25	0.25	AHRR	chr5	protein_coding	aryl-hydrocarbon receptor repressor
ENSG00000254486.1	1.96888	-2.60996	0.0114767	0.0457144	0.01	0.03	0	0.06	0.03	0.06	RP13-631K18.2	chr11	lincRNA	--
ENSG00000132481.6	-1.11016	6.00076	5.13363e-32	6.41181e-30	35.55	34.44	36.21	18.18	18.32	17.34	TRIM47	chr17	protein_coding	tripartite motif containing 47
ENSG00000122034.12	1.05341	6.50485	1.45144e-29	1.4959e-27	36.7	40.18	40.13	92.33	87.12	86.54	GTF3A	chr13	protein_coding	general transcription factor IIIA
ENSG00000134042.12	2.86201	-0.0412709	6.18749e-24	4.1263e-22	0.04	0.02	0.04	0.26	0.31	0.29	MRO	chr18	protein_coding	maestro
ENSG00000235370.6	1.41301	-1.90706	0.00440324	0.0200077	0.01	0.01	0.01	0.04	0.03	0.03	DNM1P51	chr15	transcribed_unprocessed_pseudogene	dynamin 1 pseudogene 51
ENSG00000187790.10	-1.01545	1.02428	2.7989e-09	4.2526e-08	0.3	0.28	0.41	0.2	0.17	0.17	FANCM	chr14	protein_coding	Fanconi anemia, complementation group M
ENSG00000270964.1	1.12177	0.191413	3.08027e-07	3.44308e-06	0.54	0.24	0.4	0.92	1.01	0.94	RP11-502I4.3	chr15	lincRNA	--
ENSG00000162520.14	1.10285	0.315032	2.11697e-07	2.42424e-06	0.29	0.12	0.18	0.47	0.46	0.48	SYNC	chr1	protein_coding	syncoilin, intermediate filament protein
ENSG00000086827.8	1.17056	2.89957	6.94226e-23	4.32621e-21	1.3	1.13	1.68	3.58	3.03	3.6	ZW10	chr11	protein_coding	zw10 kinetochore protein
ENSG00000139304.12	1.81406	-1.76355	0.000129088	0.000863401	0.01	0.01	0.01	0.03	0.04	0.05	PTPRQ	chr12	protein_coding	protein tyrosine phosphatase, receptor type, Q
ENSG00000178607.15	-1.16016	3.88528	1.69547e-28	1.62787e-26	2.86	1.52	1.38	0.9	0.94	0.97	ERN1	chr17	protein_coding	endoplasmic reticulum to nucleus signaling 1
ENSG00000280614.1	-4.04576	-2.69393	2.47008e-05	0.000191953	0.24	0.03	0.29	0.03	0	0	CH507-513H4.4	chr21	lincRNA	--
ENSG00000139985.6	1.34176	-0.731767	9.3921e-06	7.96437e-05	0.05	0.09	0.16	0.32	0.3	0.25	ADAM21	chr14	protein_coding	ADAM metallopeptidase domain 21
ENSG00000163701.18	-1.69144	0.428875	9.152e-16	3.08655e-14	0.68	0.54	0.72	0.33	0.22	0.11	IL17RE	chr3	protein_coding	interleukin 17 receptor E
ENSG00000140398.13	1.08441	-1.67454	0.0109409	0.0438706	0.03	0.02	0.05	0.03	0.09	0.11	NEIL1	chr15	protein_coding	nei endonuclease VIII-like 1 (E. coli)
ENSG00000156671.12	-1.62613	4.03433	8.42547e-53	3.35607e-50	3.54	2.92	3.07	1.21	1.04	1.13	SAMD8	chr10	protein_coding	sterile alpha motif domain containing 8
ENSG00000205334.2	1.33855	-1.76258	0.00325562	0.015332	0.04	0.04	0.04	0.11	0.16	0.08	LINC01460	chr2	lincRNA	long intergenic non-protein coding RNA 1460
ENSG00000271430.1	1.03545	0.919776	9.29179e-09	1.32248e-07	0.31	0.29	0.24	0.6	0.63	0.64	RP3-368A4.5	chrX	sense_intronic	--
ENSG00000273328.5	3.01197	-3.0956	0.00663174	0.0285285	0.01	0	0	0.02	0.02	0.04	RP11-141M3.6	chr3	processed_transcript	--
ENSG00000070729.13	-2.74027	-1.77977	2.13208e-08	2.88017e-07	0.03	0.1	0.06	0.02	0	0	CNGB1	chr16	protein_coding	cyclic nucleotide gated channel beta 1
ENSG00000167110.16	1.29356	4.40559	4.04587e-37	7.27172e-35	2.88	2.34	2.28	6.98	6.57	6.54	GOLGA2	chr9	protein_coding	golgin A2
ENSG00000139675.11	-1.0112	0.525042	2.85101e-07	3.20138e-06	0.68	0.52	0.52	0.41	0.23	0.28	HNRNPA1L2	chr13	protein_coding	heterogeneous nuclear ribonucleoprotein A1-like 2
ENSG00000248905.8	1.47093	0.616231	4.97708e-13	1.23697e-11	0.03	0.05	0.03	0.09	0.12	0.12	FMN1	chr15	protein_coding	formin 1
ENSG00000085741.12	1.54106	-0.934331	3.54768e-06	3.2597e-05	0.13	0.13	0.08	0.34	0.32	0.4	WNT11	chr11	protein_coding	wingless-type MMTV integration site family, member 11
ENSG00000236673.5	-4.39067	-3.48926	0.00802574	0.0335413	0.03	0.05	0	0	0	0	RP11-69I8.2	chr6	lincRNA	--
ENSG00000161904.11	-1.02966	5.65347	2.24503e-27	1.95205e-25	20.39	19.05	18.92	10.58	10.09	10.61	LEMD2	chr6	protein_coding	LEM domain containing 2
ENSG00000184545.10	1.20444	0.580968	2.05317e-09	3.17853e-08	0.24	0.17	0.11	0.5	0.38	0.44	DUSP8	chr11	protein_coding	dual specificity phosphatase 8
ENSG00000119559.15	-1.40335	3.56114	3.17503e-37	5.81286e-35	3.99	3.81	3.24	1.52	1.57	1.47	C19orf25	chr19	protein_coding	chromosome 19 open reading frame 25
ENSG00000266397.1	1.58019	-2.15513	0.00684656	0.0293455	0.1	0.11	0.17	0.32	0.48	0.51	RP11-737O24.1	chr18	antisense	--
ENSG00000166292.11	2.66502	-2.18591	5.01578e-05	0.00036469	0.02	0.01	0.01	0.08	0.11	0.15	TMEM100	chr17	protein_coding	transmembrane protein 100
ENSG00000126391.13	-1.5046	4.84952	4.41747e-52	1.69103e-49	9.81	9.52	11.05	3.77	3.92	4.04	FRMD8	chr11	protein_coding	FERM domain containing 8
ENSG00000015676.17	1.07808	5.11836	1.53237e-28	1.47608e-26	2.4	2.58	2.42	5.7	5.78	5.61	NUDCD3	chr7	protein_coding	NudC domain containing 3
ENSG00000257576.1	4.55702	-3.34715	0.00802574	0.0335413	0	0	0	0.05	0	0.09	RP11-153M3.1	chr12	processed_pseudogene	--
ENSG00000112297.14	-1.6316	2.3649	4.23852e-35	6.64546e-33	0.69	0.77	0.71	0.27	0.29	0.21	AIM1	chr6	protein_coding	absent in melanoma 1
ENSG00000258711.2	1.37344	-0.174622	3.65355e-08	4.73997e-07	0.11	0.05	0.09	0.23	0.29	0.23	RP11-218E20.3	chr14	lincRNA	--
ENSG00000263818.5	1.15784	-1.78568	0.011129	0.0445461	0.03	0.04	0.06	0.07	0.16	0.1	CTD-2206N4.4	chr17	transcribed_processed_pseudogene	--
ENSG00000235865.2	-3.20539	-3.15323	0.00663174	0.0285285	0.02	0.01	0.03	0	0	0.01	GSN-AS1	chr9	antisense	GSN antisense RNA 1
ENSG00000247572.7	1.1889	1.42287	1.02647e-13	2.73071e-12	0.5	0.43	0.4	1.05	1.13	1.12	CKMT2-AS1	chr5	antisense	CKMT2 antisense RNA 1
ENSG00000109265.12	1.3251	-0.696492	1.41073e-05	0.000115251	0.09	0.06	0.03	0.14	0.21	0.13	KIAA1211	chr4	protein_coding	KIAA1211
ENSG00000245534.6	-1.05309	-0.901938	0.000629455	0.00358875	0.35	0.44	0.38	0.2	0.28	0.13	RORA-AS1	chr15	antisense	RORA antisense RNA 1
ENSG00000146233.7	-1.55124	-0.124961	1.652e-10	2.98372e-09	0.55	0.46	0.47	0.24	0.13	0.17	CYP39A1	chr6	protein_coding	cytochrome P450, family 39, subfamily A, polypeptide 1
ENSG00000277873.1	-2.08738	-2.06343	5.75791e-05	0.000413145	0.47	0.45	0.31	0.04	0.15	0.11	RP11-33N14.3	chr12	antisense	--
ENSG00000247708.7	1.00262	-1.08178	0.00364295	0.0169475	0.06	0.06	0.03	0.11	0.12	0.1	STX18-AS1	chr4	antisense	STX18 antisense RNA 1 (head to head)
ENSG00000132832.9	1.61153	-1.41808	0.000110467	0.000749566	0.08	0.15	0.07	0.28	0.44	0.28	LINC01260	chr20	antisense	long intergenic non-protein coding RNA 1260
ENSG00000251459.1	1.37837	-1.56998	0.000816337	0.00451705	0.11	0.24	0.19	0.53	0.69	0.3	RP11-319E12.2	chr4	lincRNA	--
ENSG00000184185.9	2.08841	-1.8338	3.65532e-05	0.000273601	0	0.02	0.02	0.05	0.07	0.07	KCNJ12	chr17	protein_coding	potassium channel, inwardly rectifying subfamily J, member 12
ENSG00000181781.9	4.39512	-3.41726	0.00802574	0.0335413	0	0	0	0.1	0.03	0	ODF3L2	chr19	protein_coding	outer dense fiber of sperm tails 3-like 2
ENSG00000219438.8	1.1876	-0.0300115	5.32291e-07	5.73039e-06	0.16	0.16	0.18	0.4	0.4	0.45	FAM19A5	chr22	protein_coding	family with sequence similarity 19 (chemokine (C-C motif)-like), member A5
ENSG00000266904.5	1.29026	-1.21739	0.000431913	0.00255592	0.04	0.04	0.05	0.11	0.13	0.12	CTC-559E9.1	chr19	lincRNA	--
ENSG00000227896.2	1.0598	-0.870438	0.000955498	0.0051887	0.1	0.1	0.08	0.18	0.22	0.24	RP11-77P6.2	chr10	antisense	--
ENSG00000174951.10	-2.07243	-0.991788	1.39936e-09	2.20812e-08	0.36	0.08	0.05	0.04	0.04	0.04	FUT1	chr19	protein_coding	fucosyltransferase 1 (galactoside 2-alpha-L-fucosyltransferase, H blood group)
ENSG00000273419.1	1.53173	-1.8331	0.00138898	0.00724118	0.05	0.03	0	0.11	0.05	0.08	RP4-751H13.7	chr7	antisense	--
ENSG00000256235.1	-1.375	1.91821	2.78527e-22	1.65856e-20	1.98	2.11	2.34	0.82	1.07	0.82	SMIM3	chr5	protein_coding	small integral membrane protein 3
ENSG00000130821.15	1.14218	3.17411	2.4805e-23	1.58258e-21	1.26	1.2	1.44	3.1	3.36	2.98	SLC6A8	chrX	protein_coding	solute carrier family 6 (neurotransmitter transporter), member 8
ENSG00000218336.7	1.08967	-0.552272	0.000128858	0.000862251	0.03	0.04	0.03	0.08	0.06	0.09	TENM3	chr4	protein_coding	teneurin transmembrane protein 3
ENSG00000102471.13	-1.03912	4.26234	1.40265e-24	9.86744e-23	5.97	4.53	4.79	2.61	2.62	2.91	NDFIP2	chr13	protein_coding	Nedd4 family interacting protein 2
ENSG00000170837.2	1.68336	0.352125	4.54893e-14	1.26614e-12	0.3	0.23	0.11	0.79	0.74	0.7	GPR27	chr3	protein_coding	G protein-coupled receptor 27
ENSG00000235097.1	-2.69666	-2.64892	0.000556746	0.00320953	0.04	0.14	0.08	0	0.03	0.01	LINC00330	chr13	lincRNA	long intergenic non-protein coding RNA 330
ENSG00000266918.1	1.06447	-1.41869	0.00557975	0.0246321	0.13	0.04	0.06	0.24	0.19	0.13	RP11-798G7.8	chr17	lincRNA	--
ENSG00000115365.11	-1.42484	5.05721	5.86405e-48	1.92054e-45	8.95	8.77	10	4.09	3.64	3.57	LANCL1	chr2	protein_coding	LanC lantibiotic synthetase component C-like 1 (bacterial)
ENSG00000069702.10	-1.29828	2.8915	1.12579e-27	1.00253e-25	1.5	1.26	1.37	0.64	0.63	0.56	TGFBR3	chr1	protein_coding	transforming growth factor, beta receptor III
ENSG00000225840.2	-1.17751	2.1842	4.08283e-19	1.91633e-17	2.77	4.92	1.87	1.08	1.35	2.12	AC010970.2	chrY	processed_pseudogene	--
ENSG00000261335.1	2.79959	-1.85749	5.24869e-07	5.65462e-06	0	0.07	0.01	0.2	0.32	0.14	RP11-318A15.2	chr17	antisense	--
ENSG00000075213.10	1.00788	4.39467	2.20946e-23	1.41579e-21	1.79	1.52	1.28	3.51	3.38	3.2	SEMA3A	chr7	protein_coding	sema domain, immunoglobulin domain (Ig), short basic domain, secreted, (semaphorin) 3A
ENSG00000075303.12	-1.16732	2.24036	8.43038e-19	3.85262e-17	1.76	1.41	1.29	0.68	0.78	0.71	SLC25A40	chr7	protein_coding	solute carrier family 25, member 40
ENSG00000186765.11	1.40492	-1.14105	0.000110622	0.000750449	0.11	0.14	0.08	0.24	0.3	0.44	FSCN2	chr17	protein_coding	fascin actin-bundling protein 2, retinal
ENSG00000237686.6	1.27358	-0.614045	8.0255e-06	6.90282e-05	0.06	0.14	0.21	0.45	0.33	0.33	RP5-1120P11.1	chr6	antisense	--
ENSG00000162654.8	-1.84409	-0.352754	6.36958e-12	1.3771e-10	0.08	0.29	0.17	0.06	0.06	0.05	GBP4	chr1	protein_coding	guanylate binding protein 4
ENSG00000185947.14	1.29298	1.96811	7.27144e-20	3.6083e-18	0.63	0.55	0.61	1.93	1.36	1.53	ZNF267	chr16	protein_coding	zinc finger protein 267
ENSG00000152926.14	1.05715	-0.960462	0.00113673	0.00603759	0.02	0.02	0.04	0.07	0.07	0.07	ZNF117	chr7	protein_coding	zinc finger protein 117
ENSG00000270617.1	1.16831	-1.54992	0.00568095	0.0249853	0.24	0.24	0.12	0.59	0.51	0.36	URGCP-MRPS24	chr7	protein_coding	URGCP-MRPS24 readthrough
ENSG00000186318.16	1.59668	3.35466	8.7254e-44	2.35954e-41	0.73	0.67	0.72	2.37	2.26	2.41	BACE1	chr11	protein_coding	beta-site APP-cleaving enzyme 1
ENSG00000229404.5	1.1366	-0.822507	0.000303749	0.0018606	0.1	0.1	0.11	0.25	0.28	0.23	LINC00858	chr10	lincRNA	long intergenic non-protein coding RNA 858
ENSG00000138083.4	-1.00606	0.28241	1.69497e-06	1.65215e-05	0.72	0.41	0.57	0.21	0.39	0.34	SIX3	chr2	protein_coding	SIX homeobox 3
ENSG00000272512.1	-1.19715	0.734833	1.42278e-10	2.60321e-09	1.13	0.78	1.08	0.36	0.46	0.62	RP11-54O7.17	chr1	lincRNA	--
ENSG00000134030.13	1.38499	3.59907	1.06179e-35	1.71024e-33	0.95	1.21	0.97	3.05	3.15	2.72	CTIF	chr18	protein_coding	CBP80/20-dependent translation initiation factor
ENSG00000061918.12	1.00132	-0.754223	0.000801318	0.00445318	0.09	0.05	0.11	0.21	0.15	0.2	GUCY1B3	chr4	protein_coding	guanylate cyclase 1, soluble, beta 3
ENSG00000113231.13	1.17612	1.24751	2.51403e-12	5.69151e-11	0.2	0.23	0.15	0.43	0.5	0.5	PDE8B	chr5	protein_coding	phosphodiesterase 8B
ENSG00000229619.3	1.22219	0.363215	8.4039e-09	1.20133e-07	0.08	0.12	0.1	0.29	0.21	0.27	MBNL1-AS1	chr3	antisense	MBNL1 antisense RNA 1
ENSG00000214736.7	-1.08987	6.887	6.48941e-32	7.97008e-30	189.96	252.11	251.71	120.82	121.34	115.14	TOMM6	chr6	protein_coding	translocase of outer mitochondrial membrane 6 homolog (yeast)
ENSG00000167895.14	-1.15645	-1.03361	0.000291332	0.00179839	0.08	0.19	0.12	0.09	0.06	0.04	TMC8	chr17	protein_coding	transmembrane channel-like 8
ENSG00000114626.17	-1.17424	2.26109	3.59217e-19	1.69412e-17	2.74	2.54	2.83	1.24	1.22	1.48	ABTB1	chr3	protein_coding	ankyrin repeat and BTB (POZ) domain containing 1
ENSG00000145569.5	1.19266	4.84986	1.23323e-33	1.72278e-31	4.51	4.23	4.59	11.13	10.58	11.65	FAM105A	chr5	protein_coding	family with sequence similarity 105, member A
ENSG00000235725.1	-2.32543	-1.78096	1.19783e-06	1.19889e-05	0.32	0.23	0.15	0.03	0.02	0.1	AC007389.3	chr2	lincRNA	--
ENSG00000259467.1	4.3951	-3.41727	0.00802574	0.0335413	0	0	0	0.2	0.1	0.1	NDUFAF4P1	chr15	processed_pseudogene	NADH dehydrogenase (ubiquinone) complex I, assembly factor 4 pseudogene 1
ENSG00000103653.16	1.00645	5.32443	1.53888e-25	1.16607e-23	7.42	8.46	7.37	16.79	18.41	15.91	CSK	chr15	protein_coding	c-src tyrosine kinase
ENSG00000179627.9	1.02099	2.22946	1.97315e-14	5.702e-13	0.58	0.83	0.72	1.56	1.66	1.51	ZBTB42	chr14	protein_coding	zinc finger and BTB domain containing 42
ENSG00000147164.11	-1.94314	6.16184	5.02233e-91	1.3458e-87	40.17	39.73	40.7	11.55	11.93	10.85	SNX12	chrX	protein_coding	sorting nexin 12
ENSG00000232936.5	1.47245	-1.09722	3.84262e-05	0.00028624	0.54	0.28	0.22	1.25	1.25	0.65	RP11-80H5.2	chr10	antisense	--
ENSG00000267374.1	-1.12534	-0.0963986	2.0893e-06	2.006e-05	0.6	0.46	0.41	0.23	0.22	0.28	RP11-244M2.1	chr18	lincRNA	--
ENSG00000278451.1	-4.7354	-3.34584	0.00404373	0.018514	0.24	0.07	0.21	0	0	0	RP11-923I11.8	chr12	antisense	--
ENSG00000234231.3	1.50572	0.165922	4.30979e-11	8.52015e-10	0.25	0.18	0.27	0.81	0.67	0.73	AC093616.4	chr2	unprocessed_pseudogene	--
ENSG00000260063.1	2.14838	-1.12773	2.84379e-08	3.75722e-07	0.11	0.05	0.04	0.36	0.31	0.28	RP5-968P14.2	chr1	antisense	--
ENSG00000145920.14	-1.35662	8.30533	4.33431e-49	1.52093e-46	81.97	77.56	72.01	31.72	33.11	34.14	CPLX2	chr5	protein_coding	complexin 2
ENSG00000180626.9	1.20258	0.592456	1.6018e-09	2.51142e-08	0.15	0.16	0.16	0.48	0.29	0.42	ZNF594	chr17	protein_coding	zinc finger protein 594
ENSG00000065320.8	2.04073	-2.01268	0.000237171	0.00149633	0	0.01	0.02	0.04	0.05	0.06	NTN1	chr17	protein_coding	netrin 1
ENSG00000157542.9	1.2593	0.831583	1.89681e-11	3.91803e-10	0.07	0.05	0.03	0.14	0.12	0.11	KCNJ6	chr21	protein_coding	potassium channel, inwardly rectifying subfamily J, member 6
ENSG00000146215.13	-1.22295	-1.07853	0.000203373	0.00130204	0.43	0.43	0.55	0.34	0.12	0.21	CRIP3	chr6	protein_coding	cysteine-rich protein 3
ENSG00000259375.1	2.70164	-2.78573	0.00143318	0.00743567	0.03	0	0.03	0.14	0.11	0.22	RP11-815J21.2	chr15	antisense	--
ENSG00000179242.15	2.23326	1.19751	6.75567e-34	9.71366e-32	0.09	0.09	0.1	0.55	0.45	0.47	CDH4	chr20	protein_coding	cadherin 4, type 1, R-cadherin (retinal)
ENSG00000230882.1	-1.04839	2.00194	2.49576e-14	7.1353e-13	1.44	1.1	1.67	0.8	0.74	0.7	AC005077.14	chr7	processed_pseudogene	--
ENSG00000255398.2	-1.69223	-1.95483	0.000505599	0.0029441	0.19	0.13	0.09	0.06	0.04	0.04	HCAR3	chr12	protein_coding	hydroxycarboxylic acid receptor 3
ENSG00000169247.11	-1.39695	-2.1221	0.00592434	0.0259012	0.05	0.04	0.02	0.03	0	0.02	SH3TC2	chr5	protein_coding	SH3 domain and tetratricopeptide repeats 2
ENSG00000118292.8	-1.25457	-1.85567	0.00940109	0.0384656	0.18	0.14	0.31	0.12	0.08	0.1	C1orf54	chr1	protein_coding	chromosome 1 open reading frame 54
ENSG00000110801.13	-1.38597	5.73692	9.94514e-48	3.22135e-45	24.28	25.73	26.2	11.61	10.12	10.19	PSMD9	chr12	protein_coding	proteasome (prosome, macropain) 26S subunit, non-ATPase, 9
ENSG00000255389.1	-2.24809	-2.64939	0.00287994	0.0137472	0.09	0.08	0.04	0.03	0	0.01	C6orf3	chr6	antisense	--
ENSG00000157191.19	-1.69555	4.76087	1.86497e-64	1.19504e-61	18.08	18.16	18.93	5.84	6.12	6.69	NECAP2	chr1	protein_coding	NECAP endocytosis associated 2
ENSG00000023445.13	-1.06403	5.41122	1.17653e-28	1.15984e-26	8.96	6.71	7.27	4.37	3.56	4.06	BIRC3	chr11	protein_coding	baculoviral IAP repeat containing 3
ENSG00000230943.1	2.11707	-2.31399	0.000390095	0.00232949	0.04	0.05	0.12	0.41	0.38	0.29	RP11-367G18.1	chr6	lincRNA	--
ENSG00000151208.16	1.17048	5.01554	5.83981e-33	7.61656e-31	2.52	2.4	2.42	6	5.67	6.4	DLG5	chr10	protein_coding	discs, large homolog 5 (Drosophila)
ENSG00000069696.6	3.22776	-2.98499	0.00195172	0.00975068	0	0	0.02	0.06	0.04	0.17	DRD4	chr11	protein_coding	dopamine receptor D4
ENSG00000212123.3	-1.47014	1.35699	9.06126e-20	4.45149e-18	2.44	2.38	2.58	1.33	0.92	0.68	PRR22	chr19	protein_coding	proline rich 22
ENSG00000165887.11	1.02993	0.508379	3.14277e-07	3.50231e-06	0.53	0.6	0.54	1.25	1.27	1.21	ANKRD2	chr10	protein_coding	ankyrin repeat domain 2 (stretch responsive muscle)
ENSG00000137166.14	1.85142	5.14881	1.02554e-77	1.11959e-74	2.32	2.38	2.37	9.38	9.13	9.4	FOXP4	chr6	protein_coding	forkhead box P4
ENSG00000144481.16	1.17178	-0.718946	0.000126792	0.000850166	0.04	0.05	0.06	0.09	0.17	0.12	TRPM8	chr2	protein_coding	transient receptor potential cation channel, subfamily M, member 8
ENSG00000090565.15	1.09229	4.57638	9.07429e-28	8.20471e-26	2.83	2.69	2.75	6.18	6.7	6.42	RAB11FIP3	chr16	protein_coding	RAB11 family interacting protein 3 (class II)
ENSG00000196365.11	1.16197	6.87957	6.95209e-36	1.15124e-33	19.44	17.71	19.57	45.65	47.54	45.7	LONP1	chr19	protein_coding	lon peptidase 1, mitochondrial
ENSG00000225518.2	1.59524	-0.206452	8.09818e-10	1.32245e-08	0.5	0.38	0.42	1.2	1.02	2.11	RP11-396C23.2	chr1	lincRNA	--
ENSG00000138623.9	1.08	0.187853	1.28709e-06	1.2817e-05	0.08	0.21	0.19	0.35	0.43	0.32	SEMA7A	chr15	protein_coding	semaphorin 7A, GPI membrane anchor (John Milton Hagen blood group)
ENSG00000261342.1	1.15332	0.75432	9.44294e-10	1.52683e-08	0.59	0.59	0.54	1.44	1.57	1.18	AC006538.1	chr19	sense_intronic	--
ENSG00000266368.1	1.88027	-0.812354	1.22316e-08	1.71197e-07	0.66	0.27	0.32	1.29	1.82	1.99	RP11-1096G20.5	chr17	antisense	--
ENSG00000184619.3	1.18975	-0.180634	3.83066e-06	3.49575e-05	0.16	0.2	0.13	0.47	0.31	0.43	KRBA2	chr17	protein_coding	KRAB-A domain containing 2
ENSG00000249378.5	1.53368	-1.83316	0.00138898	0.00724118	0.01	0.06	0.04	0.12	0.13	0.11	LINC01060	chr4	lincRNA	long intergenic non-protein coding RNA 1060
ENSG00000196415.9	1.88686	-1.31568	1.44524e-06	1.42761e-05	0.17	0.08	0.09	0.7	0.38	0.3	PRTN3	chr19	protein_coding	proteinase 3
ENSG00000111817.16	1.13267	1.65744	4.46546e-14	1.24408e-12	0.18	0.14	0.15	0.4	0.35	0.4	DSE	chr6	protein_coding	dermatan sulfate epimerase
ENSG00000251503.7	-1.30754	2.94602	2.13971e-28	2.0411e-26	4.34	4.53	4.31	1.97	1.91	1.94	APITD1-CORT	chr1	protein_coding	APITD1-CORT readthrough
ENSG00000271335.5	1.10559	-0.211483	1.13979e-05	9.49054e-05	0.41	0.31	0.26	0.83	0.67	0.8	RP11-324I22.4	chr10	antisense	--
ENSG00000185585.19	1.0025	4.09312	2.23647e-22	1.34535e-20	1.72	1.35	1.59	3.42	3.38	3.44	OLFML2A	chr9	protein_coding	olfactomedin-like 2A
ENSG00000272269.1	1.07788	1.52398	3.25214e-12	7.28421e-11	1.47	1.61	1.44	4.04	2.99	3.38	RP11-500C11.3	chr6	antisense	--
ENSG00000213654.9	-1.19939	-0.0698165	4.51088e-07	4.90456e-06	0.52	0.56	0.79	0.36	0.31	0.23	GPSM3	chr6	protein_coding	G-protein signaling modulator 3
ENSG00000154175.16	1.01749	-1.33214	0.0054279	0.0240374	0.04	0	0.03	0.06	0.06	0.06	ABI3BP	chr3	protein_coding	ABI family, member 3 (NESH) binding protein
ENSG00000138193.14	1.03259	2.63987	9.58747e-17	3.55472e-15	0.29	0.31	0.24	0.71	0.57	0.57	PLCE1	chr10	protein_coding	phospholipase C, epsilon 1
ENSG00000114405.10	-1.31031	3.32096	3.30059e-31	3.86064e-29	3.59	3.52	3.81	1.81	1.6	1.41	C3orf14	chr3	protein_coding	chromosome 3 open reading frame 14
ENSG00000103005.11	-1.63218	6.09486	8.3564e-66	5.59803e-63	20.8	21.47	23.09	7.38	7.69	8.02	USB1	chr16	protein_coding	U6 snRNA biogenesis 1
ENSG00000064225.12	-1.1418	-0.241878	5.7116e-06	5.05116e-05	0.27	0.22	0.22	0.12	0.13	0.1	ST3GAL6	chr3	protein_coding	ST3 beta-galactoside alpha-2,3-sialyltransferase 6
ENSG00000279583.1	-2.53908	-2.73695	0.00164951	0.0084426	0.3	0.12	0.05	0	0	0.08	RP11-368N21.5	chr16	TEC	--
ENSG00000205549.8	1.41892	-0.477184	4.83219e-07	5.22309e-06	0.61	0.55	0.92	1.77	2.09	2.37	C9orf92	chr9	protein_coding	chromosome 9 open reading frame 92
ENSG00000158164.6	-1.47327	-1.45095	0.000161645	0.00105905	0.52	0.64	0.71	0.3	0.2	0.23	TMSB15A	chrX	protein_coding	thymosin beta 15a
ENSG00000267552.6	1.81396	-2.69483	0.0126174	0.0495222	0.16	0	0	0.11	0.35	0.19	CTD-2528L19.4	chr19	protein_coding	--
ENSG00000202538.1	-1.18758	-0.532056	1.08966e-05	9.12207e-05	6.66	7.99	3.47	1.29	1.15	5.97	RNU4-2	chr12	snRNA	RNA, U4 small nuclear 2
ENSG00000185467.7	1.035	-0.105376	2.20463e-05	0.000172967	0.14	0.4	0.35	0.48	0.79	0.75	KPNA7	chr7	protein_coding	karyopherin alpha 7 (importin alpha 8)
ENSG00000230922.1	-2.70865	-0.885849	7.40578e-15	2.25976e-13	0.66	0.48	0.36	0.06	0.1	0.08	RP4-753M9.1	chr22	sense_intronic	--
ENSG00000081853.14	1.08983	-0.195228	1.31058e-05	0.000107756	0.07	0.07	0.06	0.09	0.19	0.22	PCDHGA2	chr5	protein_coding	protocadherin gamma subfamily A, 2
ENSG00000078053.16	-3.07177	-3.21482	0.0121382	0.0479067	0.02	0.01	0.04	0	0.01	0	AMPH	chr7	protein_coding	amphiphysin
ENSG00000152766.5	-1.27484	1.13642	2.61374e-14	7.44374e-13	0.92	2.12	2.27	0.8	0.76	0.84	ANKRD22	chr10	protein_coding	ankyrin repeat domain 22
ENSG00000221676.1	-2.86309	-2.87993	0.00143318	0.00743567	1.1	0.74	1.36	0	0	0.42	RNU6ATAC	chr9	snRNA	RNA, U6atac small nuclear (U12-dependent splicing)
ENSG00000174827.13	1.03136	1.21172	6.07108e-10	1.00704e-08	0.7	0.52	0.53	1.19	1.24	1.49	PDZK1	chr1	protein_coding	PDZ domain containing 1
ENSG00000228363.2	-4.57264	-3.41613	0.00802574	0.0335413	0.02	0.03	0.04	0	0	0	AC015971.2	chr2	antisense	--
ENSG00000196747.4	-1.00988	-1.11911	0.00180948	0.00912823	1.04	1.49	0.58	0.47	0.43	0.73	HIST1H2AI	chr6	protein_coding	histone cluster 1, H2ai
ENSG00000163637.11	1.05362	4.04797	2.40515e-24	1.6564e-22	1.19	1.02	1.26	2.8	2.45	2.63	PRICKLE2	chr3	protein_coding	prickle homolog 2 (Drosophila)
ENSG00000213714.1	-1.71527	-2.41501	0.00418325	0.0190905	0.16	0.36	0.32	0.04	0.16	0.08	FAM209B	chr20	protein_coding	family with sequence similarity 209, member B
ENSG00000163536.12	1.32472	3.24382	1.62702e-30	1.80293e-28	2.4	2.33	1.93	6.28	5.56	6.36	SERPINI1	chr3	protein_coding	serpin peptidase inhibitor, clade I (neuroserpin), member 1
ENSG00000170961.6	1.58338	-0.050708	2.7054e-10	4.73822e-09	0.14	0.1	0.06	0.27	0.33	0.36	HAS2	chr8	protein_coding	hyaluronan synthase 2
ENSG00000198720.12	1.11467	3.94937	1.68159e-26	1.34692e-24	2.6	2.68	2.98	6.13	6.8	6.67	ANKRD13B	chr17	protein_coding	ankyrin repeat domain 13B
ENSG00000270344.2	1.25566	-0.0852832	2.68207e-07	3.02435e-06	0.06	0.05	0.06	0.14	0.18	0.14	RP11-734K2.4	chr12	antisense	--
ENSG00000250486.3	1.02993	-0.59349	0.000257855	0.0016137	0.28	0.07	0.14	0.43	0.24	0.44	FAM218A	chr4	protein_coding	family with sequence similarity 218, member A
ENSG00000236675.1	-4.39078	-3.48921	0.00802574	0.0335413	0.03	0.19	0.03	0	0	0	MTX1P1	chr1	unprocessed_pseudogene	metaxin 1 pseudogene 1
ENSG00000197405.7	-1.58358	1.77788	1.30246e-26	1.05761e-24	2.61	1.37	2.12	0.72	0.88	0.64	C5AR1	chr19	protein_coding	complement component 5a receptor 1
ENSG00000198837.9	-1.41111	4.39563	4.99169e-44	1.38807e-41	5.21	4.58	4.99	2.04	1.94	2.11	DENND4B	chr1	protein_coding	DENN/MADD domain containing 4B
ENSG00000144908.13	1.13437	-0.393053	2.83185e-05	0.000217091	0.14	0.11	0.07	0.27	0.26	0.25	ALDH1L1	chr3	protein_coding	aldehyde dehydrogenase 1 family, member L1
ENSG00000171954.12	1.0874	0.305017	2.71351e-07	3.05513e-06	0.29	0.2	0.27	0.53	0.68	0.59	CYP4F22	chr19	protein_coding	cytochrome P450, family 4, subfamily F, polypeptide 22
ENSG00000113389.15	1.17579	4.59465	7.66452e-32	9.33551e-30	1.51	1.56	1.56	3.95	3.81	3.7	NPR3	chr5	protein_coding	natriuretic peptide receptor 3
ENSG00000135144.7	1.12533	-1.38503	0.002985	0.0141936	0.04	0.01	0.1	0.11	0.09	0.17	DTX1	chr12	protein_coding	deltex 1, E3 ubiquitin ligase
ENSG00000198312.4	2.42823	-2.93214	0.00779424	0.0328674	0	0.04	0.03	0.23	0.09	0.09	BMS1P9	chr9	unprocessed_pseudogene	BMS1 ribosome biogenesis factor pseudogene 9
ENSG00000269900.3	-1.32196	2.92731	4.45951e-29	4.44083e-27	37.94	51.58	23.56	8.83	9.52	30.8	RMRP	chr9	lincRNA	RNA component of mitochondrial RNA processing endoribonuclease
ENSG00000196705.8	1.20394	1.1534	1.14836e-12	2.73197e-11	0.08	0.07	0.09	0.22	0.2	0.22	ZNF431	chr19	protein_coding	zinc finger protein 431
ENSG00000232656.7	-3.18976	-2.34644	1.09598e-05	9.1672e-05	0.24	0	0.31	0	0.02	0.04	IDI2-AS1	chr10	antisense	IDI2 antisense RNA 1
ENSG00000259248.5	1.10732	-0.88317	0.000629455	0.00358875	0.12	0.12	0.11	0.32	0.29	0.22	USP3-AS1	chr15	antisense	USP3 antisense RNA 1
ENSG00000254879.1	-4.57366	-3.41565	0.00802574	0.0335413	0.28	0.31	0.16	0	0	0	PTPRJ-AS1	chr11	antisense	PTPRJ antisense RNA 1
ENSG00000263002.7	1.39191	0.961498	1.55177e-14	4.56031e-13	0.24	0.18	0.19	0.52	0.6	0.63	ZNF234	chr19	protein_coding	zinc finger protein 234
ENSG00000255650.5	2.78189	-2.7399	0.000806376	0.00447576	0.07	0	0	0.14	0.14	0.35	FAM222A-AS1	chr12	antisense	FAM222A antisense RNA 1
ENSG00000231185.6	1.12482	0.0701344	1.18812e-06	1.1911e-05	0.51	0.28	0.22	0.78	0.73	0.89	AC005592.2	chr5	antisense	--
ENSG00000267421.6	4.836	-3.21571	0.00203934	0.0101351	0	0	0	0.07	0.12	0.07	AC005498.3	chr19	lincRNA	--
ENSG00000151023.16	1.5127	-2.06725	0.00592434	0.0259012	0.01	0.04	0.01	0.06	0.04	0.1	ENKUR	chr10	protein_coding	enkurin, TRPC channel interacting protein
ENSG00000197408.8	1.37695	-1.57034	0.00206358	0.0102401	0.02	0.07	0.05	0.13	0.11	0.14	CYP2B6	chr19	protein_coding	cytochrome P450, family 2, subfamily B, polypeptide 6
ENSG00000135537.16	1.22524	1.2324	1.96525e-13	5.10377e-12	0.26	0.2	0.25	0.56	0.6	0.66	LACE1	chr6	protein_coding	lactation elevated 1
ENSG00000255337.1	2.12389	-1.67454	5.72394e-06	5.05752e-05	0.12	0.18	0.07	0.56	0.63	0.57	RP11-315O6.1	chr11	antisense	--
ENSG00000280003.1	4.83597	-3.21573	0.00102945	0.0055413	0	0	0	0	0.07	0.08	RP11-330H6.6	chr3	TEC	--
ENSG00000120549.15	1.16703	2.33203	5.20226e-19	2.41103e-17	0.33	0.25	0.27	0.77	0.65	0.68	KIAA1217	chr10	protein_coding	KIAA1217
ENSG00000145012.12	1.28156	4.91148	1.00956e-38	2.02434e-36	0.8	0.58	0.71	1.91	1.73	1.95	LPP	chr3	protein_coding	LIM domain containing preferred translocation partner in lipoma
ENSG00000167695.14	-1.13146	5.48698	3.02454e-32	3.79367e-30	21.38	23.38	25.42	11.33	12.28	11.48	FAM57A	chr17	protein_coding	family with sequence similarity 57, member A
ENSG00000280106.1	-1.38744	-1.1655	7.80142e-05	0.000546211	0.19	0.29	0.26	0.04	0.08	0.19	CTC-523E23.3	chr19	TEC	--
ENSG00000151790.8	1.1602	1.24592	1.52889e-12	3.57096e-11	0.8	0.59	0.86	1.65	1.77	2.15	TDO2	chr4	protein_coding	tryptophan 2,3-dioxygenase
ENSG00000261604.1	-1.23619	-1.41372	0.000934428	0.00508928	0.14	0.2	0.17	0.09	0.1	0.04	CTD-2636A23.2	chr5	antisense	--
ENSG00000233426.3	1.54974	-0.676837	2.58288e-07	2.92033e-06	0.33	0.17	0.2	1.01	0.77	0.51	EIF3FP3	chr2	processed_pseudogene	eukaryotic translation initiation factor 3, subunit F pseudogene 3
ENSG00000280162.1	4.70326	-3.27992	0.00203934	0.0101351	0	0	0	0	0.02	0.05	RP11-314N13.9	chr20	TEC	--
ENSG00000168993.14	1.30093	0.686352	7.24282e-11	1.3854e-09	0.2	0.63	0.3	1	0.91	1.07	CPLX1	chr4	protein_coding	complexin 1
ENSG00000272666.1	-1.61528	-1.90314	0.000697862	0.00394292	0.69	0.52	0.33	0.22	0.14	0.17	CTA-384D8.35	chr22	lincRNA	--
ENSG00000276814.1	-1.33798	-1.24513	0.000252237	0.00158291	0.51	0.35	0.63	0.27	0.33	0.05	RP1-228P16.8	chr12	lincRNA	--
ENSG00000230092.7	-1.43583	-2.31129	0.0118482	0.0469849	0.38	0.14	0.17	0.03	0.06	0.18	RP11-206L10.8	chr1	transcribed_unprocessed_pseudogene	--
ENSG00000100060.17	1.65985	-0.230429	3.16685e-10	5.51364e-09	0.12	0.16	0.2	0.55	0.35	0.79	MFNG	chr22	protein_coding	MFNG O-fucosylpeptide 3-beta-N-acetylglucosaminyltransferase
ENSG00000174371.16	-1.09661	3.24927	2.68469e-22	1.6019e-20	3.5	3.3	3.47	2.02	1.77	1.46	EXO1	chr1	protein_coding	exonuclease 1
ENSG00000236963.5	2.89161	-3.15421	0.00663174	0.0285285	0	0	0.01	0.02	0.06	0.02	LINC01141	chr1	lincRNA	long intergenic non-protein coding RNA 1141
ENSG00000275329.1	1.97061	-2.61047	0.00474879	0.0213749	0.01	0.02	0.03	0.08	0.09	0.1	RP11-83N9.6	chr9	lincRNA	--
ENSG00000078487.17	1.7949	1.41609	6.45384e-27	5.40436e-25	0.41	0.39	0.46	1.89	1.41	1.53	ZCWPW1	chr7	protein_coding	zinc finger, CW type with PWWP domain 1
ENSG00000153789.12	4.70282	-3.28015	0.00404373	0.018514	0	0	0	0.03	0	0.11	FAM92B	chr16	protein_coding	family with sequence similarity 92, member B
ENSG00000198780.11	-1.18723	1.69607	6.73017e-16	2.29339e-14	0.81	0.58	0.66	0.31	0.36	0.32	FAM169A	chr5	protein_coding	family with sequence similarity 169, member A
ENSG00000140299.11	-1.89318	4.77273	4.24211e-79	5.21002e-76	7.2	5.42	5.63	1.86	1.67	1.84	BNIP2	chr15	protein_coding	BCL2/adenovirus E1B 19kDa interacting protein 2
ENSG00000189143.9	-2.76095	0.117817	6.74146e-28	6.20972e-26	0.39	0.39	0.44	0.07	0.08	0.04	CLDN4	chr7	protein_coding	claudin 4
ENSG00000249279.5	2.3063	-1.83339	8.58188e-06	7.34067e-05	0.05	0.12	0.02	0.2	0.39	0.46	CTC-436P18.3	chr5	lincRNA	--
ENSG00000274253.4	-1.25809	-1.85382	0.00664382	0.0285638	0.19	0.24	0.19	0.16	0.09	0.02	RP11-566K19.6	chr15	sense_overlapping	--
ENSG00000276168.1	-1.2053	4.87038	1.09855e-34	1.65208e-32	114.78	159.93	101.32	44.51	41.47	92.93	RN7SL1	chr14	misc_RNA	RNA, 7SL, cytoplasmic 1
ENSG00000101098.12	1.26523	0.590506	3.26413e-10	5.65363e-09	0.1	0.2	0.15	0.44	0.4	0.31	RIMS4	chr20	protein_coding	regulating synaptic membrane exocytosis 4
ENSG00000250995.1	-3.07218	-3.21463	0.0121382	0.0479067	0.05	0.06	0.14	0	0.03	0	RP13-128O4.3	chrX	processed_pseudogene	--
ENSG00000163584.17	1.15511	7.2178	9.54845e-36	1.56361e-33	36.5	41.67	37.33	100.66	88.09	93.05	RPL22L1	chr3	protein_coding	ribosomal protein L22-like 1
ENSG00000105550.8	-4.57304	-3.41594	0.00802574	0.0335413	0.17	0	0	0	0	0	FGF21	chr19	protein_coding	fibroblast growth factor 21
ENSG00000198756.10	2.61606	-2.83266	0.00253491	0.0122994	0	0	0	0.03	0.02	0.02	COLGALT2	chr1	protein_coding	collagen beta(1-O)galactosyltransferase 2
ENSG00000039987.6	4.55732	-3.347	0.00404373	0.018514	0	0	0	0.02	0.02	0.06	BEST2	chr19	protein_coding	bestrophin 2
ENSG00000099864.17	1.00995	3.882	7.51763e-22	4.362e-20	2.77	3.13	3.21	6.48	6.72	6.89	PALM	chr19	protein_coding	paralemmin
ENSG00000135502.16	1.73514	-1.93272	0.000772953	0.00431507	0.05	0.03	0.03	0.11	0.18	0.1	SLC26A10	chr12	protein_coding	solute carrier family 26, member 10
ENSG00000146232.14	-1.51693	4.15414	9.86027e-49	3.41931e-46	9.77	8.71	9.7	3.47	3.78	3.52	NFKBIE	chr6	protein_coding	nuclear factor of kappa light polypeptide gene enhancer in B-cells inhibitor, epsilon
ENSG00000279948.1	-1.59085	-0.678195	6.03957e-08	7.5722e-07	0.34	0.31	0.28	0.15	0.09	0.09	CTD-2233K9.1	chr19	TEC	--
ENSG00000272871.1	-1.69241	-2.73848	0.0126174	0.0495222	0.07	0.07	0.17	0.06	0	0.04	RP11-408A13.4	chr9	lincRNA	--
ENSG00000169131.10	1.3456	2.80481	7.07879e-28	6.47995e-26	1.3	1.59	1.4	4.61	3.62	3.66	ZNF354A	chr5	protein_coding	zinc finger protein 354A
ENSG00000188672.16	1.83648	-1.18773	8.87861e-07	9.13096e-06	0.05	0.06	0.09	0.38	0.27	0.17	RHCE	chr1	protein_coding	Rh blood group, CcEe antigens
ENSG00000250132.6	1.20649	0.402998	5.33924e-09	7.81816e-08	0.26	0.11	0.19	0.43	0.48	0.51	RP11-359B12.2	chr12	antisense	--
ENSG00000124882.3	-1.03128	5.52313	3.045e-27	2.63983e-25	20.14	9.41	7.4	6.26	6.29	7.15	EREG	chr4	protein_coding	epiregulin
ENSG00000228791.7	1.05047	-1.05469	0.00206737	0.0102537	0.03	0.09	0.12	0.13	0.2	0.21	THRB-AS1	chr3	processed_transcript	THRB antisense RNA 1
ENSG00000239732.3	2.4603	-0.432728	9.21497e-16	3.10423e-14	0.06	0.04	0.04	0.3	0.29	0.27	TLR9	chr3	protein_coding	toll-like receptor 9
ENSG00000278743.1	1.29998	-1.78657	0.00466508	0.0210611	0.53	0	0.09	0.73	0.38	0.6	RP11-707G18.1	chr12	lincRNA	--
ENSG00000146674.14	1.34556	8.89008	1.47897e-48	4.95387e-46	97.09	87.71	94.74	271.99	255.68	249.57	IGFBP3	chr7	protein_coding	insulin-like growth factor binding protein 3
ENSG00000168427.8	-1.31405	-1.26038	0.000252237	0.00158291	0.16	0.11	0.12	0.08	0.07	0.03	KLHL30	chr2	protein_coding	kelch-like family member 30
ENSG00000187595.14	1.26824	-1.23364	0.000355231	0.00213952	0.11	0.02	0.08	0.15	0.26	0.18	ZNF385C	chr17	protein_coding	zinc finger protein 385C
ENSG00000271746.1	3.92842	-2.56981	6.98829e-06	6.0997e-05	0	0.04	0	0.16	0.36	0.22	RP1-202O8.3	chr1	antisense	--
ENSG00000271327.1	1.69551	-2.38299	0.00418325	0.0190905	0.06	0	0.05	0.14	0.05	0.21	RP11-1109F11.3	chr12	lincRNA	--
ENSG00000249894.1	-2.1656	-2.69288	0.00474879	0.0213749	0.49	0.17	0.17	0.05	0.14	0	RP11-434D9.2	chr5	lincRNA	--
ENSG00000172197.10	-1.01266	0.789795	2.96772e-08	3.9052e-07	1.29	0.92	1.24	0.61	0.53	0.75	MBOAT1	chr6	protein_coding	membrane bound O-acyltransferase domain containing 1
ENSG00000151834.15	2.75848	-3.21517	0.0121382	0.0479067	0	0	0	0	0.02	0	GABRA2	chr4	protein_coding	gamma-aminobutyric acid (GABA) A receptor, alpha 2
ENSG00000205307.10	-1.6962	-1.31045	6.97749e-06	6.09208e-05	0.47	0.36	0.58	0.1	0.15	0.22	SAP25	chr7	protein_coding	Sin3A-associated protein, 25kDa
ENSG00000251079.6	-1.1355	-0.110678	1.79539e-06	1.74139e-05	0.56	0.52	0.48	0.29	0.29	0.2	BMS1P2	chr10	transcribed_unprocessed_pseudogene	BMS1 ribosome biogenesis factor pseudogene 2
ENSG00000224616.1	1.01405	-0.858692	0.00142456	0.00740237	0.39	0.89	0.81	1.23	1.22	2.18	RTCA-AS1	chr1	antisense	RTCA antisense RNA 1
ENSG00000279108.1	1.31034	0.508585	1.07563e-10	2.00412e-09	0.43	0.2	0.47	0.9	1.02	1.13	CTC-490E21.11	chr19	TEC	--
ENSG00000196634.3	1.03521	-1.26495	0.00524076	0.0233067	0.24	0.48	0.65	0.75	1.26	1.16	RP3-337D23.3	chr6	lincRNA	--
ENSG00000053108.16	1.57993	0.543756	5.39297e-14	1.48981e-12	0.1	0.17	0.09	0.31	0.35	0.48	FSTL4	chr5	protein_coding	follistatin-like 4
ENSG00000178397.12	-1.59211	3.57937	1.13532e-46	3.5226e-44	7.85	7.57	7	2.88	2.79	2.46	FAM220A	chr7	protein_coding	family with sequence similarity 220, member A
ENSG00000234882.1	-2.07897	-1.71435	5.72394e-06	5.05752e-05	0.21	0.29	0.37	0.08	0	0.14	EIF3EP1	chr6	processed_pseudogene	eukaryotic translation initiation factor 3, subunit E pseudogene 1
ENSG00000130513.6	-1.80429	6.45636	2.57253e-80	3.61086e-77	125.82	102.89	84.71	29.72	35.92	32.44	GDF15	chr19	protein_coding	growth differentiation factor 15
ENSG00000279133.1	-1.08474	1.22786	2.74592e-11	5.56663e-10	0.88	0.66	0.73	0.35	0.41	0.41	RP11-342K2.1	chr17	TEC	--
ENSG00000125430.8	2.2401	1.32442	1.92534e-36	3.30168e-34	0.1	0.14	0.18	0.77	0.72	0.72	HS3ST3B1	chr17	protein_coding	heparan sulfate (glucosamine) 3-O-sulfotransferase 3B1
ENSG00000250509.1	-2.17577	-0.529005	6.47296e-14	1.76164e-12	1.78	1.36	0.64	0.32	0.34	0.23	CTC-573N18.1	chr5	lincRNA	--
ENSG00000115380.18	1.33499	4.55551	4.33997e-40	9.76527e-38	4.08	3.85	3.94	10.75	10.61	11.44	EFEMP1	chr2	protein_coding	EGF containing fibulin-like extracellular matrix protein 1
ENSG00000124097.7	2.10482	-2.78561	0.00804354	0.0335586	0.09	0	0.04	0.29	0.13	0.25	HMGB1P1	chr20	processed_pseudogene	high mobility group box 1 pseudogene 1
ENSG00000279573.1	-1.90317	0.93033	5.66508e-25	4.1028e-23	0.59	1.94	1.66	0.46	0.47	0.29	RP11-855A2.1	chr17	TEC	--
ENSG00000126215.13	-1.30917	4.57487	4.07148e-39	8.45148e-37	10.11	9.87	9.25	4.38	4.41	4.1	XRCC3	chr14	protein_coding	X-ray repair complementing defective repair in Chinese hamster cells 3
ENSG00000229848.1	2.85945	-2.69555	0.000451772	0.00266063	0	0	0.06	0.23	0.28	0.13	RP13-766D20.2	chr17	antisense	--
ENSG00000251583.1	2.04194	-2.5691	0.00723126	0.0308464	0.04	0.14	0	0.28	0.33	0.2	AC008427.2	chr5	processed_pseudogene	--
ENSG00000122912.14	1.19726	3.43478	8.93465e-27	7.35636e-25	0.97	0.88	0.88	2.23	2.26	2.36	SLC25A16	chr10	protein_coding	solute carrier family 25 (mitochondrial carrier), member 16
ENSG00000255874.2	1.06882	-1.61107	0.00922467	0.0378489	0.05	0.01	0.02	0.06	0.06	0.05	LINC00346	chr13	lincRNA	long intergenic non-protein coding RNA 346
ENSG00000261634.3	-1.67786	-1.60752	0.000101167	0.000692202	0.1	0.06	0.09	0.02	0.03	0.04	RP11-352D13.6	chr15	antisense	--
ENSG00000182040.8	-1.23025	-1.16412	0.000324679	0.00197162	0.15	0.19	0.1	0.04	0.08	0.09	USH1G	chr17	protein_coding	Usher syndrome 1G (autosomal recessive)
ENSG00000139352.3	2.6152	-2.83239	0.00804354	0.0335586	0	0.03	0	0.09	0.04	0.03	ASCL1	chr12	protein_coding	achaete-scute family bHLH transcription factor 1
ENSG00000158714.10	-4.57091	-3.41693	0.00802574	0.0335413	0.01	0	0.06	0	0	0	SLAMF8	chr1	protein_coding	SLAM family member 8
ENSG00000179954.14	1.51489	-0.100678	1.48873e-09	2.34036e-08	0.11	0.07	0.05	0.34	0.21	0.2	SSC5D	chr19	protein_coding	scavenger receptor cysteine rich family, 5 domains
ENSG00000180867.10	1.61281	0.218723	9.71037e-13	2.3327e-11	0.31	0.27	0.37	1.22	1.1	0.92	PDIA3P1	chr1	processed_pseudogene	protein disulfide isomerase family A, member 3 pseudogene 1
ENSG00000163814.7	-1.17241	4.98604	3.42652e-33	4.54956e-31	6.74	5.85	6.7	3.69	2.84	2.84	CDCP1	chr3	protein_coding	CUB domain containing protein 1
ENSG00000183570.16	1.34375	-1.06988	0.000119892	0.000808129	0.06	0.07	0.12	0.33	0.18	0.19	PCBP3	chr21	protein_coding	poly(rC) binding protein 3
ENSG00000171827.10	1.2022	0.210545	8.31418e-08	1.01604e-06	0.13	0.11	0.08	0.28	0.26	0.26	ZNF570	chr19	protein_coding	zinc finger protein 570
ENSG00000272971.1	2.22151	-2.24884	0.000235105	0.00148425	0.2	0	0.04	0.38	0.25	0.72	RP11-284F21.11	chr1	lincRNA	--
ENSG00000173457.10	1.37593	7.68981	6.07873e-50	2.15876e-47	64	65.2	61.23	175.88	183.17	182.03	PPP1R14B	chr11	protein_coding	protein phosphatase 1, regulatory (inhibitor) subunit 14B
ENSG00000172296.12	1.81574	-1.12821	5.63983e-07	6.0363e-06	0.03	0.01	0.04	0.09	0.1	0.11	SPTLC3	chr20	protein_coding	serine palmitoyltransferase, long chain base subunit 3
ENSG00000080854.14	-1.18752	0.558332	1.36591e-09	2.1588e-08	0.33	0.34	0.4	0.12	0.19	0.21	IGSF9B	chr11	protein_coding	immunoglobulin superfamily, member 9B
ENSG00000271151.1	1.58727	-1.90809	0.00157502	0.00808801	0.1	0.06	0.09	0.29	0.13	0.44	RP11-394I13.2	chr2	lincRNA	--
ENSG00000116819.6	1.4259	-1.06859	4.85688e-05	0.000354185	0.08	0.13	0.08	0.3	0.26	0.26	TFAP2E	chr1	protein_coding	transcription factor AP-2 epsilon (activating enhancer binding protein 2 epsilon)
ENSG00000084110.10	-2.34759	-1.24231	7.88725e-10	1.28943e-08	0.15	0.16	0.14	0.02	0.01	0.07	HAL	chr12	protein_coding	histidine ammonia-lyase
ENSG00000243135.5	1.07469	0.71856	2.41225e-08	3.23051e-07	0.2	0.25	0.17	0.53	0.4	0.5	UGT1A3	chr2	protein_coding	UDP glucuronosyltransferase 1 family, polypeptide A3
ENSG00000232931.5	1.28405	-0.811193	6.50006e-05	0.000461343	0.06	0.13	0.11	0.33	0.22	0.27	LINC00342	chr2	lincRNA	long intergenic non-protein coding RNA 342
ENSG00000142871.15	1.06707	5.09432	6.39705e-28	5.91096e-26	10.37	8.86	7.18	20.14	20.78	19.52	CYR61	chr1	protein_coding	cysteine-rich, angiogenic inducer, 61
ENSG00000174721.9	1.04073	3.36763	1.32686e-20	6.86152e-19	2.53	2.3	2.37	5.06	5.31	5.85	FGFBP3	chr10	protein_coding	fibroblast growth factor binding protein 3
ENSG00000075340.22	1.21717	4.24499	1.97889e-32	2.52509e-30	0.91	0.96	0.91	2.38	2.29	2.4	ADD2	chr2	protein_coding	adducin 2 (beta)
ENSG00000174343.5	-1.6324	-2.09316	0.0019938	0.00994179	0.18	0.07	0.09	0.02	0.06	0.03	CHRNA9	chr4	protein_coding	cholinergic receptor, nicotinic, alpha 9 (neuronal)
ENSG00000171617.13	-1.30752	3.88793	1.3855e-35	2.21951e-33	3.44	3.39	3.44	1.71	1.43	1.39	ENC1	chr5	protein_coding	ectodermal-neural cortex 1 (with BTB domain)
ENSG00000117707.15	-2.41633	-2.34495	7.41679e-05	0.000521386	0.03	0.02	0.03	0	0.01	0.01	PROX1	chr1	protein_coding	prospero homeobox 1
ENSG00000228812.7	-1.38126	-2.03574	0.0051123	0.0228104	0.36	0.5	0.28	0.08	0.16	0.23	LAMA5-AS1	chr20	antisense	LAMA5 antisense RNA 1
ENSG00000266088.5	-1.90498	0.525029	4.10917e-20	2.08113e-18	2.43	1.76	1.91	0.46	0.62	0.7	RP5-1028K7.2	chr17	lincRNA	--
ENSG00000261773.1	-1.47857	0.875155	4.46966e-16	1.55363e-14	3.45	2.72	3.09	1.35	1.16	1.13	WI2-89031B12.1	chrX	sense_overlapping	--
ENSG00000188959.9	-1.25736	-0.515924	3.62874e-06	3.32382e-05	0.34	0.28	0.32	0.14	0.12	0.16	C9orf152	chr9	protein_coding	chromosome 9 open reading frame 152
ENSG00000274735.1	3.09086	-2.18472	1.09489e-06	1.1041e-05	0.49	0	0.87	0	15.5	0	FP236383.3	chr21	miRNA	--
ENSG00000266126.1	-1.9486	-2.60914	0.0114767	0.0457144	0.23	0.26	0.8	0.07	0.22	0.07	RP11-209D14.4	chr17	sense_intronic	--
ENSG00000260001.6	1.51442	-1.65324	0.000496178	0.00289668	0.13	0.07	0.08	0.27	0.28	0.35	TGFBR3L	chr19	protein_coding	transforming growth factor, beta receptor III-like
ENSG00000158864.12	1.00928	7.17111	7.77743e-28	7.07554e-26	37.04	38.46	39.78	85.27	83.79	85.09	NDUFS2	chr1	protein_coding	NADH dehydrogenase (ubiquinone) Fe-S protein 2, 49kDa (NADH-coenzyme Q reductase)
ENSG00000181450.17	1.6198	1.01268	3.46977e-19	1.63902e-17	0.13	0.07	0.09	0.31	0.31	0.35	ZNF678	chr1	protein_coding	zinc finger protein 678
ENSG00000221044.2	2.52575	-2.88165	0.00445896	0.020239	0.14	0	0.12	0.89	0.66	0.39	U3	chr17	snoRNA	--
ENSG00000123908.11	-1.12196	5.31604	2.13044e-31	2.52196e-29	3.54	3.23	3.53	1.76	1.62	1.8	AGO2	chr8	protein_coding	argonaute RISC catalytic component 2
ENSG00000186665.8	-1.0542	4.10114	1.14215e-24	8.05405e-23	12.21	11.07	13.09	6.69	6.41	6.08	C17orf58	chr17	protein_coding	chromosome 17 open reading frame 58
ENSG00000270607.1	-1.15696	-0.914511	0.000189892	0.00122318	0.56	0.32	0.23	0.22	0.19	0.12	RP11-359E10.1	chr11	lincRNA	--
ENSG00000021762.19	2.8275	2.80208	3.36973e-93	9.93263e-90	0.35	0.33	0.34	2.71	2.73	2.53	OSBPL5	chr11	protein_coding	oxysterol binding protein-like 5
ENSG00000280744.1	-1.64501	-2.45226	0.00657031	0.0283428	0.5	0.47	0.67	0.16	0.25	0.16	LINC01173	chr2	lincRNA	long intergenic non-protein coding RNA 1173
ENSG00000104413.15	4.83542	-3.21602	0.00203934	0.0101351	0	0	0	0.04	0.01	0.03	ESRP1	chr8	protein_coding	epithelial splicing regulatory protein 1
ENSG00000196214.10	1.16786	2.8009	8.9514e-22	5.17356e-20	0.62	0.57	0.47	1.56	1.19	1.31	ZNF766	chr19	protein_coding	zinc finger protein 766
ENSG00000171295.12	3.22812	-2.9848	0.00195172	0.00975068	0	0	0.01	0.05	0.03	0.01	ZNF440	chr19	protein_coding	zinc finger protein 440
ENSG00000227449.8	-1.36093	-1.03757	7.50545e-05	0.00052674	0.35	0.15	0.4	0.08	0.13	0.18	RP11-111F5.5	chr9	transcribed_unprocessed_pseudogene	--
ENSG00000153147.5	-1.20582	4.95627	6.94242e-35	1.07703e-32	5.52	4.73	4.81	2.35	2.22	2.57	SMARCA5	chr4	protein_coding	SWI/SNF related, matrix associated, actin dependent regulator of chromatin, subfamily a, member 5
ENSG00000167291.15	1.01879	4.8408	3.37541e-25	2.48114e-23	1.61	1.36	1.61	3.46	3.5	3.21	TBC1D16	chr17	protein_coding	TBC1 domain family, member 16
ENSG00000165028.11	1.15575	-0.731939	0.000108292	0.000736507	0.27	0.05	0.18	0.42	0.39	0.47	NIPSNAP3B	chr9	protein_coding	nipsnap homolog 3B (C. elegans)
ENSG00000169105.7	1.26006	3.20047	9.42425e-28	8.49508e-26	1.35	1.38	1.36	3.52	3.79	3.43	CHST14	chr15	protein_coding	carbohydrate (N-acetylgalactosamine 4-0) sulfotransferase 14
ENSG00000260604.2	1.75487	-0.123181	1.20841e-11	2.53516e-10	0.09	0.04	0.02	0.19	0.17	0.19	RP1-140K8.5	chr6	lincRNA	--
ENSG00000187546.13	1.30044	0.525092	1.57231e-10	2.85202e-09	0.39	0.23	0.25	0.75	0.83	0.76	AGMO	chr7	protein_coding	alkylglycerol monooxygenase
ENSG00000276278.1	-1.397	-1.2106	6.18604e-05	0.000440922	0.16	0.66	0.46	0.09	0.18	0.26	RP11-182J1.3	chr15	antisense	--
ENSG00000224261.2	-2.2642	-2.87938	0.00804354	0.0335586	0.25	0.11	0.08	0.03	0.06	0	RP11-179G5.1	chr1	processed_pseudogene	--
ENSG00000138119.16	-1.36139	7.15333	1.45302e-48	4.92289e-46	29.18	23.69	25.08	11.44	10.35	11.4	MYOF	chr10	protein_coding	myoferlin
ENSG00000165424.6	1.14871	2.3004	1.98782e-18	8.78455e-17	0.6	0.43	0.59	1.3	1.29	1.36	ZCCHC24	chr10	protein_coding	zinc finger, CCHC domain containing 24
ENSG00000127831.10	1.02292	1.16267	8.19135e-10	1.33618e-08	0.14	0.17	0.24	0.45	0.36	0.45	VIL1	chr2	protein_coding	villin 1
ENSG00000182782.7	-3.35225	-1.95156	1.72712e-09	2.6993e-08	0.18	0.29	0.08	0.01	0.04	0	HCAR2	chr12	protein_coding	hydroxycarboxylic acid receptor 2
ENSG00000153250.17	-1.12254	5.95583	1.25718e-32	1.61116e-30	17.15	16.05	14.99	8.04	7.6	8.59	RBMS1	chr2	protein_coding	RNA binding motif, single stranded interacting protein 1
ENSG00000122641.9	2.48837	-0.477787	1.19893e-15	3.99771e-14	0.05	0.02	0.02	0.15	0.23	0.15	INHBA	chr7	protein_coding	inhibin, beta A
ENSG00000172572.6	1.56764	5.36009	3.36553e-58	1.57464e-55	3.02	2.29	2.18	8.13	7.78	8.36	PDE3A	chr12	protein_coding	phosphodiesterase 3A, cGMP-inhibited
ENSG00000275580.1	-1.70343	-2.56877	0.0114767	0.0457144	0.3	0.05	0.38	0.12	0.08	0.04	RP11-295H24.4	chr15	lincRNA	--
ENSG00000269899.1	-1.29774	-1.37837	0.000469567	0.00275606	1.97	1.97	1.65	1.2	0.46	0.77	RP11-589N15.2	chr8	sense_intronic	--
ENSG00000261801.5	1.01802	-1.17013	0.00378649	0.0175488	0.11	0.06	0.05	0.11	0.21	0.15	LOXL1-AS1	chr15	antisense	LOXL1 antisense RNA 1
ENSG00000119938.8	1.2645	5.14038	1.46357e-38	2.85697e-36	7.49	6.51	8.43	20.85	18.21	20.01	PPP1R3C	chr10	protein_coding	protein phosphatase 1, regulatory subunit 3C
ENSG00000143333.6	1.29656	0.461929	1.78905e-10	3.21353e-09	0.26	0.17	0.39	0.67	0.97	0.64	RGS16	chr1	protein_coding	regulator of G-protein signaling 16
ENSG00000130956.13	2.44389	3.55282	2.03676e-93	6.6706e-90	1.27	1.24	1.24	7.65	7.24	7.46	HABP4	chr9	protein_coding	hyaluronan binding protein 4
ENSG00000171368.11	1.38575	1.03736	6.73454e-15	2.06563e-13	0.2	0.15	0.15	0.54	0.4	0.48	TPPP	chr5	protein_coding	tubulin polymerization promoting protein
ENSG00000148680.15	-3.81978	-2.82975	8.69035e-05	0.000602155	0.06	0.06	0.03	0.01	0	0	HTR7	chr10	protein_coding	5-hydroxytryptamine (serotonin) receptor 7, adenylate cyclase-coupled
ENSG00000223509.8	-1.25126	-0.747675	2.66216e-05	0.000205097	0.49	0.24	0.35	0.24	0.11	0.15	RP11-632K20.7	chr15	transcribed_processed_pseudogene	--
ENSG00000196517.11	-2.56097	2.022	4.99368e-64	3.00395e-61	1.81	1.26	1.41	0.25	0.31	0.27	SLC6A9	chr1	protein_coding	solute carrier family 6 (neurotransmitter transporter, glycine), member 9
ENSG00000171408.13	1.07991	0.526241	8.77889e-08	1.0662e-06	0.16	0.14	0.13	0.33	0.29	0.37	PDE7B	chr6	protein_coding	phosphodiesterase 7B
ENSG00000274922.1	1.57859	-1.21779	2.56915e-05	0.000198345	0.04	0.07	0.06	0.22	0.16	0.16	RP11-88E10.5	chr13	lincRNA	--
ENSG00000197381.15	1.30537	0.166971	6.09111e-09	8.8575e-08	0.09	0.05	0.08	0.21	0.21	0.2	ADARB1	chr21	protein_coding	adenosine deaminase, RNA-specific, B1
ENSG00000115461.4	1.41936	1.31858	8.5991e-18	3.53018e-16	0.23	0.16	0.19	0.44	0.72	0.52	IGFBP5	chr2	protein_coding	insulin-like growth factor binding protein 5
ENSG00000105499.13	-1.30771	1.07838	1.86597e-14	5.40818e-13	1.06	1.01	1.16	0.57	0.41	0.45	PLA2G4C	chr19	protein_coding	phospholipase A2, group IVC (cytosolic, calcium-independent)
ENSG00000197444.9	-1.36221	-1.6498	0.00168497	0.00859874	0.08	0.08	0.12	0.04	0.04	0.04	OGDHL	chr10	protein_coding	oxoglutarate dehydrogenase-like
ENSG00000140538.16	1.47133	4.6372	3.20284e-48	1.06075e-45	0.56	0.49	0.37	1.46	1.43	1.43	NTRK3	chr15	protein_coding	neurotrophic tyrosine kinase, receptor, type 3
ENSG00000270504.1	1.53965	1.18387	3.16527e-19	1.50483e-17	0.43	0.27	0.39	1.11	1.19	1.22	RP11-420L9.5	chr6	antisense	--
ENSG00000082929.8	4.70346	-3.27981	0.00203934	0.0101351	0	0	0	0.15	0.12	0.03	LINC01587	chr4	processed_transcript	long intergenic non-protein coding RNA 1587
ENSG00000142494.13	-1.02703	4.76271	1.81893e-25	1.36424e-23	9.5	9.4	9.95	4.89	5.02	5.6	SLC47A1	chr17	protein_coding	solute carrier family 47 (multidrug and toxin extrusion), member 1
ENSG00000235489.4	-1.26663	-1.92801	0.00781945	0.0329548	0.1	0.26	0.09	0.08	0.01	0.1	DBF4P1	chr10	processed_pseudogene	DBF4 zinc finger pseudogene 1
ENSG00000249550.6	1.17609	4.44955	2.22402e-31	2.6222e-29	3.12	2.94	3.27	7.76	7.37	7.96	LINC01234	chr12	lincRNA	long intergenic non-protein coding RNA 1234
ENSG00000250714.3	-1.69358	-2.7378	0.0126174	0.0495222	0.12	0.11	0.13	0.02	0.02	0.07	RP11-1149O23.4	chr8	antisense	--
ENSG00000213064.9	-1.01311	5.35309	4.52855e-26	3.55009e-24	4.78	4.28	4.5	2.53	2.4	2.41	SFT2D2	chr1	protein_coding	SFT2 domain containing 2
ENSG00000280347.1	-1.04948	-0.55713	0.000147544	0.000973	0.17	0.12	0.18	0.1	0.04	0.11	AC000123.2	chr7	TEC	--
ENSG00000119383.19	-1.61232	6.09768	2.44381e-64	1.53263e-61	19.39	19.43	20.64	6.9	6.98	7.41	PPP2R4	chr9	protein_coding	protein phosphatase 2A activator, regulatory subunit 4
ENSG00000229808.1	-1.22887	-1.2613	0.000601521	0.00344889	0.3	0.32	0.41	0.21	0.08	0.19	RP11-456P18.2	chr1	transcribed_processed_pseudogene	--
ENSG00000264229.1	-1.78562	-2.3777	0.00166015	0.00848529	0.87	3.45	0.77	0.61	0.21	0.62	RNU4ATAC	chr2	snRNA	RNA, U4atac small nuclear (U12-dependent splicing)
ENSG00000181392.14	1.40926	-1.55095	0.000816337	0.00451705	0.12	0.09	0.09	0.31	0.26	0.33	SYNE4	chr19	protein_coding	spectrin repeat containing, nuclear envelope family member 4
ENSG00000171303.6	1.19376	2.6412	6.77013e-22	3.95161e-20	0.58	0.46	0.59	1.39	1.51	1.21	KCNK3	chr2	protein_coding	potassium channel, two pore domain subfamily K, member 3
ENSG00000258674.5	1.0204	0.354075	1.70032e-06	1.65627e-05	0.5	0.8	0.69	1.25	1.36	1.79	CTC-260F20.3	chr19	protein_coding	--
ENSG00000179772.7	2.1273	0.122598	8.73869e-18	3.5825e-16	0.25	0.21	0.3	1.44	1.36	0.92	FOXS1	chr20	protein_coding	forkhead box S1
ENSG00000135074.15	1.22362	3.51033	3.10037e-28	2.93848e-26	0.76	0.96	0.91	2.21	2.31	2.2	ADAM19	chr5	protein_coding	ADAM metallopeptidase domain 19
ENSG00000281005.1	3.50086	-2.83318	0.000303809	0.0018606	0	0	0.01	0.11	0.03	0.04	LINC00921	chr16	lincRNA	long intergenic non-protein coding RNA 921
ENSG00000158445.7	2.86498	-0.169831	4.59889e-22	2.7275e-20	0	0.02	0.02	0.09	0.13	0.14	KCNB1	chr20	protein_coding	potassium channel, voltage gated Shab related subfamily B, member 1
ENSG00000147509.13	1.11723	3.77271	6.4519e-26	4.9915e-24	2.68	3.23	4.16	8.94	7.01	8.08	RGS20	chr8	protein_coding	regulator of G-protein signaling 20
ENSG00000128965.11	-2.63758	4.32661	8.73661e-127	8.58401e-123	32.7	12.73	1.57	2.65	2.91	2.62	CHAC1	chr15	protein_coding	ChaC glutathione-specific gamma-glutamylcyclotransferase 1
ENSG00000278318.4	1.40494	-0.0399229	5.35385e-09	7.83176e-08	0.1	0.04	0.12	0.29	0.19	0.3	ZNF229	chr19	protein_coding	zinc finger protein 229
ENSG00000124602.9	1.4156	1.70898	6.87316e-21	3.65033e-19	0.61	0.42	0.48	1.5	1.49	1.42	UNC5CL	chr6	protein_coding	unc-5 homolog C (C. elegans)-like
ENSG00000118961.14	-1.068	4.69389	3.64476e-27	3.105e-25	7.17	6.74	7.83	3.8	3.74	3.82	LDAH	chr2	protein_coding	lipid droplet associated hydrolase
ENSG00000169418.9	1.63748	-0.524633	2.38243e-08	3.19347e-07	0.03	0.07	0.09	0.23	0.22	0.22	NPR1	chr1	protein_coding	natriuretic peptide receptor 1
ENSG00000172367.15	1.36261	-2.28071	0.0118482	0.0469849	0.03	0	0.04	0.03	0.1	0.09	PDZD3	chr11	protein_coding	PDZ domain containing 3
ENSG00000188037.10	1.10601	-0.267009	1.93098e-05	0.00015357	0.16	0.13	0.13	0.33	0.33	0.32	CLCN1	chr7	protein_coding	chloride channel, voltage-sensitive 1
ENSG00000144214.9	-1.02166	-0.181347	3.25684e-05	0.000246466	1.04	0.74	1.03	0.36	0.45	0.72	LYG1	chr2	protein_coding	lysozyme G-like 1
ENSG00000260879.1	1.10924	-1.33133	0.00401907	0.0184584	0.07	0.14	0.16	0.38	0.28	0.22	RP11-483I13.5	chr1	antisense	--
ENSG00000139354.10	1.45019	-1.7863	0.00179034	0.00904786	0	0.05	0.06	0.1	0.1	0.13	GAS2L3	chr12	protein_coding	growth arrest-specific 2 like 3
ENSG00000279865.1	1.68344	-1.01392	1.48713e-06	1.46457e-05	0.09	0.12	0.1	0.26	0.38	0.46	RP11-69M1.6	chr12	TEC	--
ENSG00000253974.5	1.13594	-1.56967	0.00778984	0.0328674	0.08	0.16	0.1	0.26	0.33	0.22	NRG1-IT1	chr8	sense_intronic	NRG1 intronic transcript 1
ENSG00000105011.8	-1.26039	3.98705	9.25584e-34	1.30538e-31	9.34	8.55	8.87	4.49	3.91	3.82	ASF1B	chr19	protein_coding	anti-silencing function 1B histone chaperone
ENSG00000226015.2	-1.03975	-0.506813	0.000111541	0.000756335	0.63	0.38	0.46	0.27	0.26	0.25	CCT8P1	chr1	processed_pseudogene	chaperonin containing TCP1, subunit 8 (theta) pseudogene 1
ENSG00000182870.12	2.44165	-1.74116	1.19783e-06	1.19889e-05	0.03	0.01	0.03	0.14	0.18	0.1	GALNT9	chr12	protein_coding	polypeptide N-acetylgalactosaminyltransferase 9
ENSG00000143199.17	2.42888	-2.9319	0.00779424	0.0328674	0.01	0	0	0.01	0.03	0.02	ADCY10	chr1	protein_coding	adenylate cyclase 10 (soluble)
ENSG00000203819.6	-1.44235	-1.82862	0.00179034	0.00904786	0.43	0.75	0.46	0.22	0.33	0.09	HIST2H2BC	chr1	processed_pseudogene	histone cluster 2, H2bc (pseudogene)
ENSG00000171903.16	-1.01705	6.00464	3.10538e-27	2.67644e-25	19.93	18.93	19.82	10.54	10.93	10.26	CYP4F11	chr19	protein_coding	cytochrome P450, family 4, subfamily F, polypeptide 11
ENSG00000113140.10	1.12134	0.744066	2.39952e-09	3.67802e-08	0.21	0.25	0.28	0.75	0.48	0.54	SPARC	chr5	protein_coding	secreted protein, acidic, cysteine-rich (osteonectin)
ENSG00000275665.1	2.06051	-2.3473	0.00166015	0.00848529	0.1	0.11	0.04	0.32	0.48	0.37	CTB-58E17.9	chr17	antisense	--
ENSG00000145911.5	-1.64617	-1.34305	1.0452e-05	8.78232e-05	0.09	0.08	0.07	0.03	0.03	0.03	N4BP3	chr5	protein_coding	NEDD4 binding protein 3
ENSG00000117477.12	1.26853	-0.367599	2.71549e-06	2.54829e-05	0.09	0.18	0.16	0.53	0.37	0.23	CCDC181	chr1	protein_coding	coiled-coil domain containing 181
ENSG00000249641.2	1.94014	-0.593713	4.68367e-10	7.91151e-09	0.14	0.2	0.14	0.76	0.66	0.58	HOXC13-AS	chr12	antisense	HOXC13 antisense RNA
ENSG00000115828.15	1.11351	4.44726	2.20189e-28	2.09364e-26	7.8	6.53	7.29	16.26	16.6	18.4	QPCT	chr2	protein_coding	glutaminyl-peptide cyclotransferase
ENSG00000187730.7	1.03496	-1.26559	0.00524076	0.0233067	0.1	0.08	0.14	0.31	0.21	0.22	GABRD	chr1	protein_coding	gamma-aminobutyric acid (GABA) A receptor, delta
ENSG00000186272.12	1.6449	0.506817	1.03423e-14	3.10755e-13	0.2	0.29	0.17	0.7	0.84	0.7	ZNF17	chr19	protein_coding	zinc finger protein 17
ENSG00000257108.1	1.333	-0.822671	3.92283e-05	0.000291772	0.14	0.15	0.08	0.42	0.27	0.32	NHLRC4	chr16	protein_coding	NHL repeat containing 4
ENSG00000002822.15	1.62746	3.34809	3.29434e-45	9.61424e-43	1.11	1.32	1.46	4.35	4.61	4.26	MAD1L1	chr7	protein_coding	MAD1 mitotic arrest deficient-like 1 (yeast)
ENSG00000108924.13	1.85668	2.02546	1.54823e-36	2.68444e-34	0.35	0.28	0.17	1.03	0.96	1.15	HLF	chr17	protein_coding	hepatic leukemia factor
ENSG00000261326.2	1.21279	-0.859807	0.000139338	0.000924821	0.05	0.04	0.05	0.13	0.09	0.15	LINC01355	chr1	lincRNA	long intergenic non-protein coding RNA 1355
ENSG00000196693.14	1.25636	2.84384	7.92347e-25	5.64136e-23	0.68	0.73	0.51	1.89	1.42	1.69	ZNF33B	chr10	protein_coding	zinc finger protein 33B
ENSG00000153563.15	1.57041	-0.368892	1.17837e-08	1.6532e-07	0.1	0.08	0.09	0.21	0.31	0.35	CD8A	chr2	protein_coding	CD8a molecule
ENSG00000275209.1	-3.00952	1.79967	6.06288e-71	4.96415e-68	8.46	4.47	317.13	15.38	24.36	7.51	FP236383.4	chr21	miRNA	--
ENSG00000151320.10	1.3045	0.65003	4.59323e-11	9.0441e-10	0.04	0.05	0.04	0.13	0.11	0.14	AKAP6	chr14	protein_coding	A kinase (PRKA) anchor protein 6
ENSG00000257341.5	-1.16441	-0.299283	4.73794e-06	4.23584e-05	0.87	0.99	1.12	0.34	0.75	0.38	AL928654.7	chr14	protein_coding	--
ENSG00000159915.12	1.60979	-1.41842	0.000110467	0.000749566	0.04	0.06	0.01	0.1	0.11	0.16	ZNF233	chr19	protein_coding	zinc finger protein 233
ENSG00000263916.1	4.7033	-3.27989	0.00404373	0.018514	0	0	0	0.22	0.17	0.16	RP11-110H1.4	chr18	sense_intronic	--
ENSG00000167840.13	1.15645	2.22079	4.06074e-18	1.7247e-16	0.86	1.14	1.38	2.6	3.04	2.67	ZNF232	chr17	protein_coding	zinc finger protein 232
ENSG00000228737.2	2.8909	-3.15459	0.0121382	0.0479067	0	0	0.04	0.29	0.09	0.08	AC008781.7	chr5	antisense	--
ENSG00000253731.2	1.42715	-0.325319	1.52895e-07	1.79123e-06	0.05	0.05	0.04	0.1	0.15	0.15	PCDHGA6	chr5	protein_coding	protocadherin gamma subfamily A, 6
ENSG00000213130.3	1.29501	-1.15538	0.000268701	0.00167376	0.14	0.36	0.29	0.77	0.91	0.44	EEF1DP5	chr6	processed_pseudogene	eukaryotic translation elongation factor 1 delta pseudogene 5
ENSG00000130720.12	1.06333	1.25494	6.43826e-11	1.24279e-09	0.33	0.31	0.51	0.92	0.93	0.83	FIBCD1	chr9	protein_coding	fibrinogen C domain containing 1
ENSG00000171873.7	1.5087	1.29107	5.60631e-19	2.59421e-17	0.36	0.52	0.36	1.31	1.17	1.34	ADRA1D	chr20	protein_coding	adrenoceptor alpha 1D
ENSG00000102409.9	-1.06092	0.658384	2.2837e-08	3.06672e-07	1.33	1.27	1.7	0.86	0.61	0.79	BEX4	chrX	protein_coding	brain expressed, X-linked 4
ENSG00000125966.9	1.88667	5.2896	1.96235e-81	3.04433e-78	3.54	3.32	3.45	13.72	14.31	13.67	MMP24	chr20	protein_coding	matrix metallopeptidase 24 (membrane-inserted)
ENSG00000178385.13	-1.132	0.280438	5.74434e-08	7.22973e-07	0.38	0.38	0.33	0.19	0.2	0.15	PLEKHM3	chr2	protein_coding	pleckstrin homology domain containing, family M, member 3
ENSG00000171951.4	1.29039	0.624344	1.07707e-10	2.00554e-09	0.25	0.38	0.28	0.91	0.67	0.83	SCG2	chr2	protein_coding	secretogranin II
ENSG00000041515.15	2.61778	-2.21675	8.42769e-05	0.000585746	0	0.01	0	0.06	0.03	0.01	MYO16	chr13	protein_coding	myosin XVI
ENSG00000240204.2	-1.90186	1.96007	3.26894e-39	6.88252e-37	5.79	5.5	5.15	1.91	1.39	1.5	SMKR1	chr7	protein_coding	small lysine-rich protein 1
ENSG00000160352.15	1.47531	0.0423078	5.0891e-10	8.54251e-09	0.06	0.07	0.06	0.24	0.16	0.19	ZNF714	chr19	protein_coding	zinc finger protein 714
ENSG00000188996.4	-1.35372	-1.58708	0.000816337	0.00451705	0.35	0.34	0.41	0.05	0.16	0.26	HUS1B	chr6	protein_coding	HUS1 checkpoint homolog b (S. pombe)
ENSG00000210196.2	-1.26966	0.556347	1.14238e-10	2.11778e-09	44.29	13.34	24.11	11.85	13.56	11.98	MT-TP	chrM	Mt_tRNA	mitochondrially encoded tRNA proline
ENSG00000128482.15	1.3618	-2.28114	0.0118482	0.0469849	0.03	0	0.04	0.09	0.04	0.07	RNF112	chr17	protein_coding	ring finger protein 112
ENSG00000202515.1	-1.97097	-1.1953	6.86085e-08	8.53066e-07	6.83	6.68	6.05	1.75	1.22	2.36	VTRNA1-3	chr5	misc_RNA	vault RNA 1-3
ENSG00000068615.16	1.22911	0.458189	2.39535e-09	3.67353e-08	0.2	0.17	0.17	0.44	0.41	0.54	REEP1	chr2	protein_coding	receptor accessory protein 1
ENSG00000250539.1	-1.22413	-1.12088	0.000388712	0.00232313	0.49	0.31	0.33	0.13	0.27	0.13	KRT8P33	chr5	processed_pseudogene	keratin 8 pseudogene 33
ENSG00000075673.11	-3.07132	-3.21519	0.0121382	0.0479067	0.01	0.01	0.04	0	0	0.01	ATP12A	chr13	protein_coding	ATPase, H+/K+ transporting, nongastric, alpha polypeptide
ENSG00000272791.1	1.87369	-0.753763	1.16141e-08	1.63173e-07	0.3	0.3	0.08	0.75	0.75	1.12	RP11-464F9.22	chr10	lincRNA	--
ENSG00000166197.16	1.71051	6.88695	1.57312e-73	1.44904e-70	13.54	12.45	12.28	46.43	44.31	46.34	NOLC1	chr10	protein_coding	nucleolar and coiled-body phosphoprotein 1
ENSG00000134757.4	-1.94881	-2.60905	0.0114767	0.0457144	0.03	0.01	0.04	0	0.01	0.01	DSG3	chr18	protein_coding	desmoglein 3
ENSG00000197566.9	1.35434	0.763474	1.86669e-12	4.29528e-11	0.2	0.21	0.18	0.62	0.43	0.58	ZNF624	chr17	protein_coding	zinc finger protein 624
ENSG00000165879.8	-1.03797	0.741206	2.03447e-08	2.76478e-07	0.9	0.67	0.72	0.37	0.56	0.29	FRAT1	chr10	protein_coding	frequently rearranged in advanced T-cell lymphomas 1
ENSG00000185436.11	-1.06177	1.10795	2.18572e-10	3.87642e-09	0.52	0.57	0.53	0.32	0.27	0.25	IFNLR1	chr1	protein_coding	interferon, lambda receptor 1
ENSG00000108819.10	1.20088	6.20994	2.72647e-37	5.05443e-35	9.39	9.49	10.61	25.19	24.07	25.03	PPP1R9B	chr17	protein_coding	protein phosphatase 1, regulatory subunit 9B
ENSG00000179528.15	1.1072	-0.211573	1.13979e-05	9.49054e-05	0.41	0.17	0.17	0.64	0.59	0.54	LBX2	chr2	protein_coding	ladybird homeobox 2
ENSG00000227354.6	1.43471	-1.31529	0.000127562	0.000854352	0.03	0.05	0.08	0.21	0.16	0.11	RBM26-AS1	chr13	antisense	RBM26 antisense RNA 1
ENSG00000100034.13	-1.07054	5.02331	3.97974e-28	3.73589e-26	5.93	5.42	6.6	3.09	3.14	3.13	PPM1F	chr22	protein_coding	protein phosphatase, Mg2+/Mn2+ dependent, 1F
ENSG00000011105.11	1.24164	4.17378	2.0514e-33	2.74851e-31	1.82	2.09	2.36	5.57	5.36	5.35	TSPAN9	chr12	protein_coding	tetraspanin 9
ENSG00000141542.10	1.24315	3.77697	8.24133e-31	9.27181e-29	1.83	1.52	1.76	4.34	4.32	4.6	RAB40B	chr17	protein_coding	RAB40B, member RAS oncogene family
ENSG00000223546.6	-1.78512	-0.392717	6.22918e-11	1.20638e-09	0.3	0.22	0.24	0.08	0.09	0.08	LINC00630	chrX	lincRNA	long intergenic non-protein coding RNA 630
ENSG00000144677.14	-1.45782	4.4117	7.62393e-47	2.39067e-44	6.2	5.72	6.48	2.46	2.45	2.42	CTDSPL	chr3	protein_coding	CTD (carboxy-terminal domain, RNA polymerase II, polypeptide A) small phosphatase-like
ENSG00000124762.13	-1.12611	8.43512	9.36204e-35	1.42245e-32	168.42	168.37	182.99	83.89	89.7	87.11	CDKN1A	chr6	protein_coding	cyclin-dependent kinase inhibitor 1A (p21, Cip1)
ENSG00000235529.1	-2.68936	0.540741	5.86092e-34	8.46845e-32	3.08	3.25	4.02	0.7	0.49	0.55	AGAP1-IT1	chr2	sense_intronic	AGAP1 intronic transcript 1
ENSG00000117009.11	1.74188	-0.687898	1.59135e-08	2.18781e-07	0.04	0.04	0.05	0.16	0.18	0.14	KMO	chr1	protein_coding	kynurenine 3-monooxygenase (kynurenine 3-hydroxylase)
ENSG00000260077.1	1.16123	-0.171092	4.45753e-06	4.01069e-05	0.19	0.46	0.25	0.66	0.85	0.65	RP11-254F7.2	chr2	lincRNA	--
ENSG00000231196.3	-1.27486	-0.698703	1.24626e-05	0.000103043	1.56	1.33	0.6	0.36	0.5	0.68	RP11-495P10.8	chr1	lincRNA	--
ENSG00000086506.2	1.19707	1.38203	9.6868e-14	2.58163e-12	2.42	2.68	2.69	5.43	6.73	7.45	HBQ1	chr16	protein_coding	hemoglobin, theta 1
ENSG00000268573.1	-1.85866	-0.493716	4.35743e-11	8.60855e-10	0.28	0.21	0.18	0.09	0.05	0.06	RP11-158H5.7	chr18	lincRNA	--
ENSG00000146242.8	-1.21896	5.53569	3.8794e-37	7.0586e-35	8.72	7.93	9.21	4.08	4.08	3.99	TPBG	chr6	protein_coding	trophoblast glycoprotein
ENSG00000178585.14	1.17406	3.30485	3.21078e-25	2.37195e-23	1.52	1.54	1.85	3.79	4.04	4.34	CTNNBIP1	chr1	protein_coding	catenin, beta interacting protein 1
ENSG00000175311.6	1.11793	2.06795	5.83271e-16	2.00613e-14	0.57	0.54	0.52	1.31	1.37	1.18	ANKS4B	chr16	protein_coding	ankyrin repeat and sterile alpha motif domain containing 4B
ENSG00000176396.9	-1.15535	4.42641	1.66968e-30	1.84328e-28	13.81	12.66	14.75	6.85	6.22	7.21	EID2	chr19	protein_coding	EP300 interacting inhibitor of differentiation 2
ENSG00000214146.2	1.34164	-1.67446	0.00195153	0.00975068	0.04	0.07	0.06	0.17	0.12	0.18	RP11-699L21.1	chr3	lincRNA	--
ENSG00000115353.10	1.57718	-0.907529	3.22085e-06	2.98546e-05	0.04	0.07	0.02	0.12	0.17	0.12	TACR1	chr2	protein_coding	tachykinin receptor 1
ENSG00000162040.6	1.10264	-0.0155189	2.4823e-06	2.34966e-05	0.39	0.39	0.46	0.84	1.13	0.99	HS3ST6	chr16	protein_coding	heparan sulfate (glucosamine) 3-O-sulfotransferase 6
ENSG00000257918.1	-3.46883	-2.5275	1.3072e-05	0.000107538	0.27	0.23	0.27	0	0	0.06	RP11-482D24.3	chr12	antisense	--
ENSG00000254132.1	-1.86806	-1.9549	0.000144487	0.000955984	1.33	0.23	0.14	0.14	0.15	0.19	MTND6P3	chr5	processed_pseudogene	MT-ND6 pseudogene 3
ENSG00000273338.1	-1.28595	-1.69251	0.00340711	0.0159841	1.19	1.5	2.11	0.25	1.56	0.38	RP11-386I14.4	chr1	antisense	--
ENSG00000265550.1	-4.57223	-3.41632	0.00802574	0.0335413	0.82	0.31	0.97	0	0	0	AC097382.1	chr4	miRNA	--
ENSG00000134240.11	1.58941	-0.846951	1.07733e-06	1.08971e-05	0.05	0.13	0.1	0.2	0.34	0.36	HMGCS2	chr1	protein_coding	3-hydroxy-3-methylglutaryl-CoA synthase 2 (mitochondrial)
ENSG00000147118.10	1.19133	0.889698	8.65477e-11	1.63741e-09	0.3	0.29	0.24	0.76	0.64	0.65	ZNF182	chrX	protein_coding	zinc finger protein 182
ENSG00000177098.8	4.70315	-3.27997	0.00404373	0.018514	0	0	0	0.02	0.01	0.02	SCN4B	chr11	protein_coding	sodium channel, voltage gated, type IV beta subunit
ENSG00000197181.11	-1.50326	-1.71349	0.000730231	0.00410175	0.08	0.06	0.05	0.01	0.03	0.02	PIWIL2	chr8	protein_coding	piwi-like RNA-mediated gene silencing 2
ENSG00000180758.11	-1.05775	3.70344	5.91552e-23	3.70203e-21	2.93	2.96	3.3	1.54	1.58	1.72	GPR157	chr1	protein_coding	G protein-coupled receptor 157
ENSG00000115594.11	1.45912	4.63694	1.09217e-47	3.4992e-45	2.06	1.82	1.85	5.54	5.32	6.39	IL1R1	chr2	protein_coding	interleukin 1 receptor, type I
ENSG00000259030.6	1.48439	-2.34801	0.00902039	0.0371192	0	0.01	0.01	0.04	0.01	0.02	FPGT-TNNI3K	chr1	protein_coding	FPGT-TNNI3K readthrough
ENSG00000182141.9	1.37379	-0.504158	1.2841e-06	1.27915e-05	0.08	0.08	0.05	0.24	0.16	0.19	ZNF708	chr19	protein_coding	zinc finger protein 708
ENSG00000173875.13	1.01816	2.21594	2.61168e-14	7.44374e-13	0.42	0.44	0.41	1.02	0.86	0.94	ZNF791	chr19	protein_coding	zinc finger protein 791
ENSG00000177045.7	-1.64937	4.24604	1.10101e-57	4.91716e-55	7.34	7.58	7.4	2.65	2.59	2.55	SIX5	chr19	protein_coding	SIX homeobox 5
ENSG00000063127.15	1.00174	-1.04213	0.00206737	0.0102537	0.04	0.04	0.15	0.2	0.19	0.15	SLC6A16	chr19	protein_coding	solute carrier family 6, member 16
ENSG00000230071.2	-1.92234	-0.813091	6.8064e-10	1.12395e-08	0.57	0.74	0.49	0.18	0.08	0.24	RPL4P6	chr22	processed_pseudogene	ribosomal protein L4 pseudogene 6
ENSG00000152253.8	-1.09218	3.01032	5.24811e-21	2.82181e-19	7.37	7.71	7.25	3.69	3.87	3.9	SPC25	chr2	protein_coding	SPC25, NDC80 kinetochore complex component
ENSG00000133466.13	1.74621	5.11586	1.7718e-69	1.2738e-66	4.73	5.15	4.45	16.57	17.92	18.11	C1QTNF6	chr22	protein_coding	C1q and tumor necrosis factor related protein 6
ENSG00000270722.1	-1.09147	-0.993055	0.000547122	0.00315967	2.19	5.15	3.28	0.79	0.83	3.69	U1	chr1	snRNA	--
ENSG00000167632.14	1.15462	3.79254	1.45588e-27	1.27339e-25	1.66	1.57	1.83	4.05	4.07	4.25	TRAPPC9	chr8	protein_coding	trafficking protein particle complex 9
ENSG00000185070.10	1.51824	-0.102473	8.27717e-10	1.34943e-08	0.01	0.01	0.01	0.04	0.03	0.04	FLRT2	chr14	protein_coding	fibronectin leucine rich transmembrane protein 2
ENSG00000272908.1	-3.64144	-2.93008	0.000303809	0.0018606	0.1	0.05	0.06	0	0.01	0	RP11-121A8.1	chr7	lincRNA	--
ENSG00000183833.16	-1.3671	-1.9555	0.00440324	0.0200077	0.07	0.06	0.05	0.02	0.01	0.05	MAATS1	chr3	protein_coding	MYCBP-associated, testis expressed 1
ENSG00000255150.1	-1.54467	2.54394	7.00234e-34	9.97107e-32	6.47	5.32	4.65	2.08	2.17	1.9	EID3	chr12	protein_coding	EP300 interacting inhibitor of differentiation 3
ENSG00000145002.12	-1.10664	-1.02245	0.000635229	0.00361711	0.4	0.37	0.45	0.23	0.14	0.25	FAM86B2	chr8	protein_coding	family with sequence similarity 86, member B2
ENSG00000207181.1	4.55762	-3.34683	0.00404373	0.018514	0	0	0	0.39	0.8	0.58	SNORA14B	chr1	snoRNA	small nucleolar RNA, H/ACA box 14B
ENSG00000274943.1	-2.40033	-1.60734	1.12537e-07	1.34189e-06	0.95	0.72	1.29	0	0.25	0.36	RP11-351C21.2	chr12	sense_intronic	--
ENSG00000261889.1	-1.83319	1.11924	8.44504e-26	6.46561e-24	2.81	4.77	4.87	1.53	1.2	1.09	RP11-473M20.16	chr16	lincRNA	--
ENSG00000175305.16	-1.08641	1.20203	3.43544e-11	6.87928e-10	0.76	0.76	0.96	0.56	0.32	0.39	CCNE2	chr8	protein_coding	cyclin E2
ENSG00000060566.13	-1.02222	0.178802	2.69914e-06	2.53698e-05	0.51	0.47	0.56	0.34	0.29	0.2	CREB3L3	chr19	protein_coding	cAMP responsive element binding protein 3-like 3
ENSG00000270020.1	1.54421	-2.31282	0.0118482	0.0469849	0.02	0.03	0.01	0.05	0.08	0.04	RP11-463O9.9	chr16	lincRNA	--
ENSG00000243468.5	-2.27009	-2.0921	1.99443e-05	0.000157946	0.09	0.33	0.27	0.04	0.07	0.04	INGX	chrX	transcribed_processed_pseudogene	inhibitor of growth family, X-linked, pseudogene
ENSG00000247796.2	1.76225	2.52752	2.51377e-40	5.78875e-38	0.79	0.82	0.61	2.58	2.85	2.74	CTD-2366F13.1	chr5	antisense	--
ENSG00000173041.11	1.02526	1.05784	2.87416e-09	4.35797e-08	0.23	0.27	0.25	0.46	0.58	0.63	ZNF680	chr7	protein_coding	zinc finger protein 680
ENSG00000267219.1	3.59895	-2.21686	3.52038e-07	3.88931e-06	0	0.05	0.04	0.53	0.65	0.27	AC010504.2	chr19	antisense	--
ENSG00000272121.1	1.89518	0.149874	4.60559e-15	1.43655e-13	0.39	0.44	0.3	1.09	2.06	1.4	RP4-555D20.4	chr3	lincRNA	--
ENSG00000186081.11	1.71252	-2.21662	0.00340823	0.0159842	0.03	0.01	0.03	0.1	0.1	0.08	KRT5	chr12	protein_coding	keratin 5, type II
ENSG00000102870.5	1.26594	4.04446	6.90699e-34	9.88303e-32	1.47	1.44	1.43	3.76	4.01	3.64	ZNF629	chr16	protein_coding	zinc finger protein 629
ENSG00000237238.2	1.5515	0.963536	2.80856e-17	1.09504e-15	0.79	0.7	0.81	2.53	2.45	2.44	BMS1P10	chr9	unprocessed_pseudogene	BMS1 ribosome biogenesis factor pseudogene 10
ENSG00000173227.13	1.32449	3.26968	5.43896e-31	6.23809e-29	0.79	1	1.26	2.8	2.81	2.79	SYT12	chr11	protein_coding	synaptotagmin XII
ENSG00000141002.18	-1.01851	5.69383	6.9657e-27	5.81646e-25	16.91	16.36	17.1	9.17	9.29	8.75	TCF25	chr16	protein_coding	transcription factor 25 (basic helix-loop-helix)
ENSG00000250073.2	-1.12996	-1.0087	0.000468629	0.0027522	0.39	0.34	0.41	0.21	0.13	0.23	RP11-677M14.3	chr11	antisense	--
ENSG00000215612.6	-1.2053	-1.43227	0.00130959	0.00686368	0.24	0.19	0.15	0.11	0.06	0.1	HMX1	chr4	protein_coding	H6 family homeobox 1
ENSG00000261596.2	-1.43551	-1.60694	0.000816337	0.00451705	0.57	0.42	0.38	0.28	0.16	0.1	CTB-31N19.3	chr16	sense_intronic	--
ENSG00000179943.7	-1.2963	4.39785	1.27424e-37	2.42319e-35	10.64	9.75	9.5	4.15	4.51	4.66	FIZ1	chr19	protein_coding	FLT3-interacting zinc finger 1
ENSG00000128917.6	-1.64605	-2.45192	0.00657031	0.0283428	0.07	0.05	0.04	0.02	0.02	0.02	DLL4	chr15	protein_coding	delta-like 4 (Drosophila)
ENSG00000086062.12	1.11423	7.41705	1.35315e-33	1.88139e-31	23.36	18.45	18.73	46.65	48.12	48.55	B4GALT1	chr9	protein_coding	UDP-Gal:betaGlcNAc beta 1,4- galactosyltransferase, polypeptide 1
ENSG00000277879.1	1.09666	-0.0636294	6.14644e-06	5.41136e-05	0.34	0.38	0.28	0.85	0.61	0.86	RP11-129M16.4	chr10	antisense	--
ENSG00000147475.14	1.50563	5.23349	1.60622e-53	6.66828e-51	2.19	1.94	2.01	6.34	6.34	6.37	ERLIN2	chr8	protein_coding	ER lipid raft associated 2
ENSG00000102078.15	-1.40961	3.14507	3.80724e-34	5.55555e-32	6.9	6.58	6.27	2.57	2.88	2.68	SLC25A14	chrX	protein_coding	solute carrier family 25 (mitochondrial carrier, brain), member 14
ENSG00000178700.7	1.08019	2.69235	2.12363e-18	9.28726e-17	0.99	0.89	0.82	2.16	2	2.06	DHFRL1	chr3	protein_coding	dihydrofolate reductase-like 1
ENSG00000114988.11	-1.22796	4.75298	2.2579e-35	3.59751e-33	14.38	13.82	14.6	6.35	7.03	6.62	LMAN2L	chr2	protein_coding	lectin, mannose-binding 2-like
ENSG00000230006.7	1.04374	-1.15542	0.00283767	0.0135718	0.05	0.02	0.03	0.05	0.1	0.07	ANKRD36BP2	chr2	transcribed_unprocessed_pseudogene	ankyrin repeat domain 36B pseudogene 2
ENSG00000278344.1	-2.39446	-2.56784	0.0010387	0.00558493	0.47	0.35	0.69	0	0.15	0.15	RP11-18C24.8	chr12	lincRNA	--
ENSG00000262482.1	4.95685	-3.15463	0.00102945	0.0055413	0	0	0	0.36	0.11	0.15	LA16c-321D4.2	chr16	antisense	--
ENSG00000260830.1	1.89499	-2.65192	0.00777251	0.0328368	0.13	0	0.04	0.17	0.43	0.17	RP11-524O1.4	chr14	antisense	--
ENSG00000170523.3	1.08676	1.65128	2.46798e-13	6.3446e-12	0.63	0.75	1.41	2.4	1.9	2.34	KRT83	chr12	protein_coding	keratin 83, type II
ENSG00000269959.1	1.6607	-1.65351	0.000166806	0.00108802	0.03	0.02	0.03	0.09	0.11	0.1	SPACA6P-AS	chr19	lincRNA	SPACA6P antisense RNA
ENSG00000244036.3	-2.77141	-2.6062	0.000321125	0.00195245	0.02	0.27	0.1	0	0.02	0.03	RP11-306G20.1	chr7	antisense	--
ENSG00000042753.11	-1.12167	7.66223	3.47853e-34	5.12666e-32	185.13	191.96	207.14	94.85	102.53	96.59	AP2S1	chr19	protein_coding	adaptor-related protein complex 2, sigma 1 subunit
ENSG00000153936.16	1.0522	4.37308	2.7696e-25	2.05634e-23	1.79	1.65	1.63	3.92	3.63	3.93	HS2ST1	chr1	protein_coding	heparan sulfate 2-O-sulfotransferase 1
ENSG00000183690.12	1.77359	-1.90698	0.000505599	0.0029441	0.01	0.06	0.03	0.08	0.14	0.16	EFHC2	chrX	protein_coding	EF-hand domain (C-terminal) containing 2
ENSG00000157884.10	1.32112	-2.06817	0.00872988	0.0361255	0.11	0.04	0.19	0.5	0.28	0.2	CIB4	chr2	protein_coding	calcium and integrin binding family member 4
ENSG00000178081.12	1.18795	-1.61181	0.0057119	0.025099	0.1	0.09	0.12	0.33	0.12	0.34	ULK4P3	chr15	transcribed_unprocessed_pseudogene	ULK4 pseudogene 3
ENSG00000201098.1	-2.18024	-1.54524	3.57327e-07	3.9433e-06	4.89	3.87	3.25	0.69	0.48	1.63	RNY1	chr7	misc_RNA	RNA, Ro-associated Y1
ENSG00000229056.2	-1.57607	-1.6704	0.000335581	0.00203489	0.35	0.19	0.2	0.16	0.05	0.05	AC020571.3	chr2	antisense	--
ENSG00000186704.9	-1.2446	0.431066	7.03249e-10	1.15804e-08	1.07	1.21	0.88	0.54	0.33	0.56	DTX2P1	chr7	transcribed_unprocessed_pseudogene	DTX2 pseudogene 1
ENSG00000263063.1	3.12446	-3.03908	0.00360521	0.0167905	0	0	0.03	0.17	0.15	0.06	RP11-388C12.1	chr17	lincRNA	--
ENSG00000272502.1	1.57028	0.672059	5.4088e-15	1.67468e-13	0.63	0.82	0.41	1.98	2.16	1.77	RP11-713M15.2	chr8	antisense	--
ENSG00000281189.1	1.2643	-1.49341	0.00177278	0.00898154	0.06	0.07	0.12	0.16	0.17	0.32	GHET1	chr7	lincRNA	gastric carcinoma proliferation enhancing transcript 1
ENSG00000166997.7	-1.06568	2.31983	1.55723e-16	5.64587e-15	3.5	4.44	4.43	2.2	2.13	2.14	CNPY4	chr7	protein_coding	canopy FGF signaling regulator 4
ENSG00000187634.10	1.93401	1.91428	2.48433e-37	4.66422e-35	0.59	0.57	0.46	2.18	2.47	2.12	SAMD11	chr1	protein_coding	sterile alpha motif domain containing 11
ENSG00000105255.10	-1.29655	3.44825	1.64831e-31	1.96703e-29	7.65	7.93	7.79	3.08	3.66	3.68	FSD1	chr19	protein_coding	fibronectin type III and SPRY domain containing 1
ENSG00000270194.1	1.34173	1.45871	5.09686e-17	1.94353e-15	0.84	0.5	0.39	1.66	1.59	1.52	RP11-259K5.2	chr3	antisense	--
ENSG00000128655.16	1.7177	-1.0555	1.59921e-06	1.56866e-05	0.01	0.02	0.02	0.07	0.07	0.05	PDE11A	chr2	protein_coding	phosphodiesterase 11A
ENSG00000078018.19	1.29133	3.96811	8.2385e-35	1.2714e-32	0.76	0.78	0.87	2.03	2.09	2.35	MAP2	chr2	protein_coding	microtubule-associated protein 2
ENSG00000167460.14	2.01176	8.01057	2.79309e-101	1.64658e-97	31.45	30.68	30.87	140.09	131.99	138.55	TPM4	chr19	protein_coding	tropomyosin 4
ENSG00000148935.10	2.42891	-2.93178	0.00779424	0.0328674	0	0.01	0.01	0	0.09	0.06	GAS2	chr11	protein_coding	growth arrest-specific 2
ENSG00000184428.12	1.37529	5.04147	1.97971e-44	5.61094e-42	6.63	7.57	6.84	20.14	18.92	20.68	TOP1MT	chr8	protein_coding	topoisomerase (DNA) I, mitochondrial
ENSG00000049089.13	3.3249	-2.93245	0.00105287	0.00564385	0	0	0.01	0.05	0.04	0.06	COL9A2	chr1	protein_coding	collagen, type IX, alpha 2
ENSG00000227992.1	1.97165	-2.61062	0.00474879	0.0213749	0.08	0	0.21	0.6	0.63	0.23	AC108463.2	chr2	processed_pseudogene	--
ENSG00000088035.15	-1.42102	2.66601	1.7482e-30	1.92276e-28	2.55	2.63	2.38	1.08	1.03	0.98	ALG6	chr1	protein_coding	ALG6, alpha-1,3-glucosyltransferase
ENSG00000214413.7	-2.0879	3.91252	4.88018e-80	6.53855e-77	9.73	9.69	9.07	2.44	2.14	2.75	BBIP1	chr10	protein_coding	BBSome interacting protein 1
ENSG00000282793.1	1.81402	-2.695	0.0126174	0.0495222	0.09	0.1	0.16	0.33	0.69	0.42	RP11-14C10.4	chr15	lincRNA	--
ENSG00000091536.16	1.88014	-2.45419	0.00280378	0.0134337	0	0	0	0	0.02	0.02	MYO15A	chr17	protein_coding	myosin XVA
ENSG00000269976.1	1.04896	-0.799873	0.000620702	0.00354639	0.76	0.43	0.84	1.12	1.54	2.04	RP11-130L8.2	chr2	lincRNA	--
ENSG00000273356.1	1.02766	-0.933779	0.00129682	0.00680557	0.12	0.14	0.14	0.35	0.29	0.26	RP11-804H8.6	chr3	lincRNA	--
ENSG00000221803.1	1.30162	-0.592245	7.10872e-06	6.19616e-05	3.01	3.13	2.45	7.32	7.89	7.89	SNORD23	chr19	snoRNA	small nucleolar RNA, C/D box 23
ENSG00000163376.11	-1.35532	-0.755794	4.83203e-06	4.31081e-05	0.13	0.21	0.14	0.08	0.04	0.08	KBTBD8	chr3	protein_coding	kelch repeat and BTB (POZ) domain containing 8
ENSG00000246863.2	4.39568	-3.41697	0.00802574	0.0335413	0	0	0	0	0.03	0.01	RP11-325N19.3	chr15	lincRNA	--
ENSG00000181885.18	1.10953	0.607451	1.43289e-08	1.98664e-07	0.42	0.41	0.39	0.87	0.92	1.08	CLDN7	chr17	protein_coding	claudin 7
ENSG00000119283.15	1.88694	0.48112	4.45301e-18	1.88317e-16	0.07	0.06	0.04	0.2	0.22	0.24	TRIM67	chr1	protein_coding	tripartite motif containing 67
ENSG00000153822.13	1.47058	1.27443	9.47673e-19	4.29088e-17	0.26	0.17	0.28	0.7	0.75	0.73	KCNJ16	chr17	protein_coding	potassium channel, inwardly rectifying subfamily J, member 16
ENSG00000186188.10	1.60674	-2.01177	0.00267225	0.0128579	0.01	0.03	0.02	0.07	0.09	0.05	FFAR4	chr10	protein_coding	free fatty acid receptor 4
ENSG00000278864.1	-1.60974	-1.90577	0.00105124	0.0056431	0.16	0.07	0.27	0.07	0.05	0.06	RP11-45M22.2	chr17	TEC	--
ENSG00000226644.5	1.13773	-0.999741	0.000635229	0.00361711	0.41	0.41	0.55	1.02	1.37	0.98	RP11-128M1.1	chr20	lincRNA	--
ENSG00000104147.8	-1.64375	2.94462	1.51133e-42	3.90771e-40	7.06	9.74	9.29	3.15	2.94	3.04	OIP5	chr15	protein_coding	Opa interacting protein 5
ENSG00000141522.11	-1.87142	8.3611	3.51527e-89	7.40115e-86	191.11	214.17	212.96	61.68	61.56	61.87	ARHGDIA	chr17	protein_coding	Rho GDP dissociation inhibitor (GDI) alpha
ENSG00000224292.1	1.1521	-1.4926	0.00412007	0.0188313	0.25	0.24	0.26	0.72	0.58	0.56	AF196972.9	chrX	antisense	--
ENSG00000273270.1	1.58048	2.19001	5.20038e-30	5.5139e-28	0.31	0.31	0.25	1	0.9	0.94	RP11-212P7.2	chr7	lincRNA	--
ENSG00000277566.1	-2.36119	-2.83078	0.00477612	0.0214605	0.24	0.22	0.25	0.05	0	0.09	RP11-545P7.9	chr12	sense_intronic	--
ENSG00000064300.8	-1.09886	-1.54837	0.00568095	0.0249853	0.08	0.08	0.14	0.03	0.04	0.09	NGFR	chr17	protein_coding	nerve growth factor receptor
ENSG00000119812.18	-1.17653	5.48793	1.09101e-34	1.64916e-32	17.28	20.57	21.1	10.08	9.08	9.42	FAM98A	chr2	protein_coding	family with sequence similarity 98, member A
ENSG00000273355.1	1.37896	-1.74125	0.0012205	0.00643685	0.17	0	0.51	0.38	1.07	0.71	RP11-672L10.6	chr18	lincRNA	--
ENSG00000275160.1	1.29406	-1.47364	0.00125487	0.00660155	0.38	0.21	0.21	0.62	0.83	0.71	RP11-187C18.3	chr9	processed_pseudogene	--
ENSG00000272695.1	1.32681	-1.95793	0.00920692	0.0377866	0.03	0.08	0.05	0.09	0.21	0.13	GAS6-AS2	chr13	lincRNA	GAS6 antisense RNA 2 (head to head)
ENSG00000277182.1	1.75726	0.166675	1.06783e-13	2.83561e-12	0.18	0.25	0.19	0.81	0.71	0.78	CTB-58E17.5	chr17	antisense	--
ENSG00000166908.17	-1.93631	5.14269	3.84229e-85	6.66208e-82	17.49	13.83	17.02	4.69	4.82	4.3	PIP4K2C	chr12	protein_coding	phosphatidylinositol-5-phosphate 4-kinase, type II, gamma
ENSG00000258780.1	2.36677	-2.15553	0.000148823	0.000980052	0	0.05	0.06	0.18	0.24	0.3	BMS1P15	chr15	unprocessed_pseudogene	BMS1 ribosome biogenesis factor pseudogene 15
ENSG00000129151.8	2.06094	-2.34778	0.00166015	0.00848529	0.02	0.01	0.02	0.09	0.09	0.1	BBOX1	chr11	protein_coding	butyrobetaine (gamma), 2-oxoglutarate dioxygenase (gamma-butyrobetaine hydroxylase) 1
ENSG00000155189.11	-1.01259	5.34353	4.96154e-26	3.87922e-24	14.38	12.13	14.03	7.29	6.65	8.05	AGPAT5	chr8	protein_coding	1-acylglycerol-3-phosphate O-acyltransferase 5
ENSG00000272223.1	1.89489	-2.65187	0.00777251	0.0328368	0.05	0.06	0.1	0.2	0.53	0.21	RP1-20C7.6	chr6	antisense	--
ENSG00000125848.9	1.22481	3.01065	1.8257e-25	1.36585e-23	1.03	0.67	0.91	2.1	2.22	2.38	FLRT3	chr20	protein_coding	fibronectin leucine rich transmembrane protein 3
ENSG00000248278.1	1.16113	-0.281919	1.2753e-05	0.000105207	0.43	0.73	0.3	1.51	0.91	1.06	SUMO2P17	chr17	transcribed_processed_pseudogene	SUMO2 pseudogene 17
ENSG00000100162.14	-1.5269	3.33662	4.26771e-41	1.03111e-38	10.02	10.1	10.22	3.94	4.13	3.45	CENPM	chr22	protein_coding	centromere protein M
ENSG00000237643.1	-2.55019	-3.03733	0.00779424	0.0328674	0	0.39	0.43	0.07	0	0.07	RP11-462G2.1	chr6	lincRNA	--
ENSG00000182902.13	1.23312	-1.73984	0.00564813	0.0248818	0.09	0.06	0.03	0.08	0.16	0.21	SLC25A18	chr22	protein_coding	solute carrier family 25 (glutamate carrier), member 18
ENSG00000233448.2	-1.43775	-1.60589	0.000299149	0.00184048	0.7	0.97	0.57	0.4	0.26	0.2	PMS2P9	chr7	transcribed_unprocessed_pseudogene	postmeiotic segregation increased 2 pseudogene 9
ENSG00000162997.15	1.53384	-1.83327	0.00138898	0.00724118	0.26	0.17	0.14	0.43	0.65	0.73	PRORSD1P	chr2	unitary_pseudogene	prolyl-tRNA synthetase associated domain containing 1, pseudogene
ENSG00000183615.5	2.35907	-2.38292	0.000216009	0.00137488	0.09	0	0.03	0.25	0.14	0.31	FAM167B	chr1	protein_coding	family with sequence similarity 167, member B
ENSG00000101307.15	-1.43127	-2.00818	0.00347445	0.0162534	0.05	0.06	0.04	0	0.02	0.03	SIRPB1	chr20	protein_coding	signal-regulatory protein beta 1
ENSG00000214655.10	-1.15115	4.5014	1.48662e-30	1.65356e-28	4.97	4.43	4.69	2.14	2.38	2.42	ZSWIM8	chr10	protein_coding	zinc finger, SWIM-type containing 8
ENSG00000108309.12	1.59466	-0.64521	8.70841e-08	1.05895e-06	0.15	0.08	0.09	0.35	0.34	0.35	RUNDC3A	chr17	protein_coding	RUN domain containing 3A
ENSG00000171462.14	1.08506	1.57025	2.06163e-12	4.71441e-11	0.74	0.87	0.67	1.52	2.01	1.72	DLK2	chr6	protein_coding	delta-like 2 homolog (Drosophila)
ENSG00000160886.13	-1.92847	0.836551	1.53649e-24	1.07576e-22	0.65	0.71	0.57	0.15	0.19	0.21	LY6K	chr8	protein_coding	lymphocyte antigen 6 complex, locus K
ENSG00000220804.8	1.18531	-1.17122	0.000851242	0.00468032	0.13	0.11	0.13	0.33	0.31	0.27	AC093642.5	chr2	transcribed_unprocessed_pseudogene	--
ENSG00000165474.5	1.03282	0.627379	1.07655e-07	1.28889e-06	0.47	0.27	0.34	0.94	0.54	0.95	GJB2	chr13	protein_coding	gap junction protein, beta 2, 26kDa
ENSG00000276368.1	-1.35491	-2.24456	0.0101832	0.0412196	0.43	0.81	0.44	0.34	0.28	0.07	HIST1H2AJ	chr6	protein_coding	histone cluster 1, H2aj
ENSG00000175322.11	-1.03765	-0.841897	0.000821461	0.00454184	0.15	0.11	0.14	0.06	0.06	0.1	ZNF519	chr18	protein_coding	zinc finger protein 519
ENSG00000247315.3	1.0863	5.29884	1.90539e-29	1.93667e-27	6.57	6.44	7.53	15.54	16.1	16.16	ZCCHC3	chr20	protein_coding	zinc finger, CCHC domain containing 3
ENSG00000166923.10	1.02067	-0.091461	3.18703e-05	0.000241742	0.03	0.04	0.04	0.07	0.09	0.08	GREM1	chr15	protein_coding	gremlin 1, DAN family BMP antagonist
ENSG00000142611.16	1.88248	-1.71811	5.40969e-05	0.000390632	0.01	0.01	0.01	0.04	0.06	0.03	PRDM16	chr1	protein_coding	PR domain containing 16
ENSG00000261360.1	1.48608	-2.34823	0.00902039	0.0371192	0.01	0	0.05	0.09	0.07	0.06	CTD-2165H16.4	chr5	antisense	--
ENSG00000164418.19	1.01334	1.52784	2.92051e-11	5.89219e-10	0.25	0.29	0.37	0.61	0.69	0.71	GRIK2	chr6	protein_coding	glutamate receptor, ionotropic, kainate 2
ENSG00000272444.1	1.47485	-2.21658	0.00520161	0.0231535	0.26	0	0.08	0.28	0.33	0.45	RP11-1017G21.6	chr14	lincRNA	--
ENSG00000258122.1	1.09977	-0.0626352	6.14644e-06	5.41136e-05	0.89	1.44	1.24	2.4	3.44	2.54	RP11-61A14.1	chr16	antisense	--
ENSG00000138670.16	1.84003	-1.43747	8.31094e-06	7.12546e-05	0.02	0.01	0.01	0.06	0.05	0.05	RASGEF1B	chr4	protein_coding	RasGEF domain family, member 1B
ENSG00000131100.12	-1.56515	6.20267	3.61429e-61	1.86903e-58	69.5	72.95	73.5	26.83	25.16	27.96	ATP6V1E1	chr22	protein_coding	ATPase, H+ transporting, lysosomal 31kDa, V1 subunit E1
ENSG00000144730.16	1.33952	1.08889	1.0552e-14	3.16731e-13	0.13	0.09	0.12	0.35	0.34	0.29	IL17RD	chr3	protein_coding	interleukin 17 receptor D
ENSG00000095002.12	-1.63616	4.39268	6.4227e-58	2.91255e-55	7.72	6.54	6.43	2.58	2.36	2.34	MSH2	chr2	protein_coding	mutS homolog 2
ENSG00000008130.15	-1.039	5.19544	5.33946e-27	4.49674e-25	11.75	11.09	12.1	6	6.15	6.47	NADK	chr1	protein_coding	NAD kinase
ENSG00000176040.13	1.19408	-1.76241	0.00795381	0.0333922	0.09	0.05	0.01	0.08	0.1	0.17	TMPRSS7	chr3	protein_coding	transmembrane protease, serine 7
ENSG00000130684.13	1.0316	3.59552	2.92156e-21	1.60365e-19	1.75	1.93	2.15	4.56	3.91	4.59	ZNF337	chr20	protein_coding	zinc finger protein 337
ENSG00000139865.16	1.81464	-2.31389	0.00166015	0.00848529	0	0.01	0.02	0.02	0.04	0.04	TTC6	chr14	protein_coding	tetratricopeptide repeat domain 6
ENSG00000250397.2	1.76401	-2.18568	0.00221803	0.0109037	0.01	0.03	0.05	0.04	0.12	0.2	RP11-1391J7.1	chr11	antisense	--
ENSG00000101441.4	-1.41976	-1.04719	2.13662e-05	0.000168348	0.99	0.83	0.55	0.24	0.51	0.21	CST4	chr20	protein_coding	cystatin S
ENSG00000270055.1	-1.34168	2.54113	1.26225e-26	1.02779e-24	3.97	3.19	2.66	1.65	1.26	1.32	CTD-3092A11.2	chr15	sense_intronic	--
ENSG00000139572.3	-2.66028	-2.98385	0.00779424	0.0328674	0.04	0.02	0.11	0.01	0	0.01	GPR84	chr12	protein_coding	G protein-coupled receptor 84
ENSG00000131941.7	-1.17162	6.2331	9.87227e-36	1.60771e-33	29.69	25.19	27.02	12.86	13.53	13.38	RHPN2	chr19	protein_coding	rhophilin, Rho GTPase binding protein 2
ENSG00000147650.11	-1.03777	3.48393	2.82363e-21	1.55569e-19	3.78	2.9	3.3	1.86	1.49	1.97	LRP12	chr8	protein_coding	low density lipoprotein receptor-related protein 12
ENSG00000077063.10	1.01851	-0.164585	4.72177e-05	0.000345186	0.08	0.09	0.07	0.19	0.19	0.18	CTTNBP2	chr7	protein_coding	cortactin binding protein 2
ENSG00000026036.20	-1.13795	-1.52652	0.00412007	0.0188313	0.09	0.08	0.06	0.04	0.04	0.03	RTEL1-TNFRSF6B	chr20	protein_coding	RTEL1-TNFRSF6B readthrough (NMD candidate)
ENSG00000279066.1	-4.57376	-3.4156	0.00802574	0.0335413	0.02	0.07	0.04	0	0	0	HEXDC-IT1	chr17	sense_intronic	HEXDC intronic transcript 1
ENSG00000277893.1	-2.7719	-2.34257	2.51002e-05	0.000194647	0.03	0.09	0.04	0.01	0.02	0	SRD5A2	chr2	protein_coding	steroid-5-alpha-reductase, alpha polypeptide 2 (3-oxo-5 alpha-steroid delta 4-dehydrogenase alpha 2)
ENSG00000106336.12	1.20101	-1.53035	0.00412007	0.0188313	0.07	0.07	0.05	0.22	0.18	0.07	FBXO24	chr7	protein_coding	F-box protein 24
ENSG00000144231.10	1.09767	5.34395	4.86793e-30	5.19881e-28	4.81	4.51	4.24	10.83	10.23	10.66	POLR2D	chr2	protein_coding	polymerase (RNA) II (DNA directed) polypeptide D
ENSG00000124688.13	-1.2636	4.25714	2.80014e-35	4.41827e-33	12.79	16.29	15.89	6.95	6.29	7.28	MAD2L1BP	chr6	protein_coding	MAD2L1 binding protein
ENSG00000141252.19	1.19037	4.85178	1.48386e-33	2.04385e-31	1.27	1.06	1.2	2.96	3.08	2.77	VPS53	chr17	protein_coding	vacuolar protein sorting 53 homolog (S. cerevisiae)
ENSG00000248925.1	1.54585	-1.93219	0.00234635	0.0114714	0.21	0.24	0.09	0.45	0.73	0.55	CTD-2083E4.6	chr5	antisense	--
ENSG00000204160.11	1.27592	4.99414	1.22126e-38	2.43228e-36	3.16	3.27	3.7	8.81	9.26	8.8	ZDHHC18	chr1	protein_coding	zinc finger, DHHC-type containing 18
ENSG00000107863.16	1.00533	4.16765	1.50333e-22	9.1554e-21	1.88	1.49	1.18	3.6	3.09	3.28	ARHGAP21	chr10	protein_coding	Rho GTPase activating protein 21
ENSG00000254726.2	1.58339	2.74443	1.92662e-36	3.30168e-34	0.47	0.51	0.49	1.7	1.57	1.55	MEX3A	chr1	protein_coding	mex-3 RNA binding family member A
ENSG00000160963.13	1.30505	-0.799422	2.04729e-05	0.000161916	0.13	0.05	0.08	0.18	0.3	0.23	COL26A1	chr7	protein_coding	collagen, type XXVI, alpha 1
ENSG00000139173.9	1.10715	-0.211184	1.13979e-05	9.49054e-05	0.19	0.16	0.15	0.4	0.42	0.35	TMEM117	chr12	protein_coding	transmembrane protein 117
ENSG00000171853.15	1.02382	5.07236	6.75185e-26	5.19628e-24	6.95	8.29	8.8	17.91	17.56	18.12	TRAPPC12	chr2	protein_coding	trafficking protein particle complex 12
ENSG00000212769.5	3.0124	-3.09536	0.00663174	0.0285285	0.1	0	0	0.1	0.61	0.49	HMGN2P8	chr10	processed_pseudogene	high mobility group nucleosomal binding domain 2 pseudogene 8
ENSG00000053918.15	2.12532	-1.67508	5.72394e-06	5.05752e-05	0.01	0.03	0.03	0.08	0.13	0.13	KCNQ1	chr11	protein_coding	potassium channel, voltage gated KQT-like subfamily Q, member 1
ENSG00000164048.13	1.14568	1.83076	3.33831e-15	1.0592e-13	0.38	0.42	0.37	1.23	0.77	0.82	ZNF589	chr3	protein_coding	zinc finger protein 589
ENSG00000123104.11	1.00709	-0.446215	0.000273703	0.00170132	0.03	0.04	0.03	0.06	0.1	0.07	ITPR2	chr12	protein_coding	inositol 1,4,5-trisphosphate receptor, type 2
ENSG00000175215.9	-1.02117	6.15358	1.28379e-27	1.13297e-25	19.74	16.46	17.47	9.56	9.58	9.78	CTDSP2	chr12	protein_coding	CTD (carboxy-terminal domain, RNA polymerase II, polypeptide A) small phosphatase 2
ENSG00000226510.1	-1.14396	1.41872	4.00646e-13	1.00677e-11	2.92	3.23	6.28	2.29	2.01	1.95	UPK1A-AS1	chr19	antisense	UPK1A antisense RNA 1
ENSG00000221994.10	1.85918	-1.25005	3.08318e-06	2.87503e-05	0.07	0.04	0.03	0.25	0.16	0.16	ZNF630	chrX	protein_coding	zinc finger protein 630
ENSG00000151789.9	-1.867	-1.48692	5.41774e-06	4.81004e-05	0.04	0.07	0.06	0.01	0.03	0.01	ZNF385D	chr3	protein_coding	zinc finger protein 385D
ENSG00000185347.17	-1.08151	3.9815	2.05172e-25	1.52719e-23	7.42	7.44	8.01	3.77	4.09	3.97	C14orf80	chr14	protein_coding	chromosome 14 open reading frame 80
ENSG00000278206.1	2.52549	-2.88138	0.00445896	0.020239	0	0.02	0.01	0.09	0.08	0.03	RP1-20N2.8	chr6	processed_transcript	--
ENSG00000187741.14	-1.19559	3.95523	1.91393e-30	2.08174e-28	3.17	2.97	3.36	1.42	1.54	1.58	FANCA	chr16	protein_coding	Fanconi anemia, complementation group A
ENSG00000277245.1	2.89087	-3.1546	0.0121382	0.0479067	0	0	0.04	0.18	0.09	0.23	RP11-48G14.3	chr15	antisense	--
ENSG00000144560.13	-1.01767	4.6896	7.64639e-25	5.47051e-23	6.52	6.09	6.3	3.03	3.66	3.53	VGLL4	chr3	protein_coding	vestigial-like family member 4
ENSG00000266304.1	1.46672	-0.367513	5.48303e-08	6.93341e-07	1.01	0.9	0.76	2.23	3.46	2.4	RP11-484N16.1	chr18	lincRNA	--
ENSG00000197858.10	1.02129	5.89177	3.22882e-27	2.77471e-25	16.41	17.44	17.79	36.79	39.86	38.15	GPAA1	chr8	protein_coding	glycosylphosphatidylinositol anchor attachment 1
ENSG00000170949.17	1.09641	1.78045	8.40208e-14	2.25967e-12	0.33	0.4	0.29	0.8	0.78	0.79	ZNF160	chr19	protein_coding	zinc finger protein 160
ENSG00000152332.15	-1.0924	5.61861	1.80579e-30	1.97872e-28	7.73	6.69	7.03	3.63	3.54	3.83	UHMK1	chr1	protein_coding	U2AF homology motif (UHM) kinase 1
ENSG00000119471.14	1.33974	4.43043	1.04921e-39	2.30794e-37	3.21	3.37	3.35	9.38	8.76	9.39	HSDL2	chr9	protein_coding	hydroxysteroid dehydrogenase like 2
ENSG00000129675.15	1.18778	-1.61161	0.0057119	0.025099	0.03	0.02	0.02	0.06	0.03	0.08	ARHGEF6	chrX	protein_coding	Rac/Cdc42 guanine nucleotide exchange factor (GEF) 6
ENSG00000198695.2	-1.55594	7.24322	2.38035e-62	1.29932e-59	802.2	180.08	211.67	135.41	165.67	139.4	MT-ND6	chrM	protein_coding	mitochondrially encoded NADH dehydrogenase 6
ENSG00000280187.1	1.00862	1.1165	2.83501e-09	4.30303e-08	0.43	0.37	0.42	0.96	0.9	0.84	CTC-351M12.1	chr5	TEC	--
ENSG00000198018.6	-1.28471	2.53686	1.67837e-24	1.17231e-22	2.41	1.87	2.11	0.89	0.91	1.07	ENTPD7	chr10	protein_coding	ectonucleoside triphosphate diphosphohydrolase 7
ENSG00000110002.15	-1.2986	1.22801	2.20367e-15	7.13011e-14	0.46	0.57	0.46	0.21	0.23	0.22	VWA5A	chr11	protein_coding	von Willebrand factor A domain containing 5A
ENSG00000129654.7	1.81327	-2.6954	0.0126174	0.0495222	0.01	0.01	0.02	0.05	0.03	0.09	FOXJ1	chr17	protein_coding	forkhead box J1
ENSG00000271851.1	-1.4552	-0.242572	1.32883e-08	1.85019e-07	0.48	0.37	0.52	0.16	0.19	0.19	RP11-565F19.2	chr17	sense_intronic	--
ENSG00000203499.10	-1.29604	1.38316	2.2934e-16	8.1446e-15	1.43	1.17	1.12	0.45	0.47	0.74	FAM83H-AS1	chr8	lincRNA	FAM83H antisense RNA 1 (head to head)
ENSG00000213109.4	-1.78306	-2.52788	0.00451948	0.0204885	0.13	0.14	0.13	0.02	0.02	0.08	RP11-55K22.2	chr6	transcribed_processed_pseudogene	--
ENSG00000261655.1	2.21584	-1.61273	2.24156e-06	2.13826e-05	0.01	0.03	0.07	0.15	0.19	0.32	CTD-3064M3.3	chr8	sense_overlapping	--
ENSG00000139269.2	-1.43838	-1.13428	2.68434e-05	0.000206535	0.5	0.15	0.04	0.05	0.06	0.16	INHBE	chr12	protein_coding	inhibin, beta E
ENSG00000187094.11	-1.52687	-1.95446	0.00157502	0.00808801	0.18	0.23	0.12	0.06	0.05	0.08	CCK	chr3	protein_coding	cholecystokinin
ENSG00000123131.12	1.33212	7.10676	1.68121e-46	5.16201e-44	48.93	53.86	55.04	145.43	145.9	143.96	PRDX4	chrX	protein_coding	peroxiredoxin 4
ENSG00000253307.1	-1.50321	-1.30947	4.1589e-05	0.000307469	1.32	1.1	1.23	0.2	0.68	0.53	RP11-10J21.4	chr8	antisense	--
ENSG00000107562.16	2.27177	-2.69538	0.00281579	0.0134825	0.01	0	0.01	0.02	0.04	0.03	CXCL12	chr10	protein_coding	chemokine (C-X-C motif) ligand 12
ENSG00000271952.1	4.7033	-3.27989	0.00404373	0.018514	0	0	0	0.23	0.18	0.17	RP11-245G13.2	chr2	lincRNA	--
ENSG00000026751.16	-1.40903	-1.31069	0.000162265	0.00106161	0.16	0.13	0.19	0.07	0.06	0.07	SLAMF7	chr1	protein_coding	SLAM family member 7
ENSG00000146094.13	-1.17	-1.39775	0.00216709	0.0106782	0.14	0.08	0.14	0.06	0.06	0.06	DOK3	chr5	protein_coding	docking protein 3
ENSG00000205795.4	1.61362	-1.26542	2.84318e-05	0.000217847	0.06	0.06	0.05	0.14	0.23	0.21	CYS1	chr2	protein_coding	cystin 1
ENSG00000203392.3	4.56676	-1.47621	3.90066e-14	1.09501e-12	0	0.01	0.01	0.28	0.23	0.24	CTD-2026K11.6	chr15	antisense	--
ENSG00000090554.12	1.0011	-0.751786	0.000904184	0.00493817	0.35	0.11	0.12	0.34	0.64	0.3	FLT3LG	chr19	protein_coding	fms-related tyrosine kinase 3 ligand
ENSG00000100033.16	-1.01305	0.346281	8.49166e-07	8.77323e-06	0.67	0.66	0.53	0.33	0.38	0.29	PRODH	chr22	protein_coding	proline dehydrogenase (oxidase) 1
ENSG00000272183.1	-1.12852	-1.71429	0.0109409	0.0438706	0.47	0.53	0.49	0.28	0.29	0.16	RP11-523H20.3	chr2	antisense	--
ENSG00000257433.5	-1.18011	-0.863105	8.88983e-05	0.000614821	0.14	0.25	0.17	0.03	0.12	0.12	RP1-197B17.3	chr12	antisense	--
ENSG00000177943.13	-1.09424	-1.24398	0.00215383	0.0106184	0.09	0.15	0.13	0.08	0.04	0.06	MAMDC4	chr9	protein_coding	MAM domain containing 4
ENSG00000135486.17	-1.03498	8.89514	7.86054e-30	8.24546e-28	141.67	137.87	131.14	76.28	69.18	73.98	HNRNPA1	chr12	protein_coding	heterogeneous nuclear ribonucleoprotein A1
ENSG00000273366.1	1.21303	-1.26455	0.00115276	0.0061135	0.25	0.43	0.22	0.87	0.62	0.76	CTA-989H11.1	chr22	lincRNA	--
ENSG00000232079.6	1.99621	-2.03902	0.000374805	0.00224548	0.01	0.05	0.01	0.07	0.12	0.1	AL035610.1	chr21	processed_transcript	--
ENSG00000278233.1	-7.9301	-1.13634	3.11139e-26	2.45218e-24	4.7	11.86	0	0	0	0	RNA5-8S5	chr21	rRNA	RNA, 5.8S ribosomal 5
ENSG00000232807.2	2.10512	-2.78535	0.00804354	0.0335586	0	0.01	0.01	0.01	0.05	0.06	RP11-536K7.3	chr10	antisense	--
ENSG00000182628.12	1.05994	5.30919	4.16735e-28	3.89958e-26	8.12	7.73	7.65	18.52	16.02	19.11	SKA2	chr17	protein_coding	spindle and kinetochore associated complex subunit 2
ENSG00000272263.1	1.04108	-1.31275	0.00617824	0.026848	0.27	0.67	0.29	0.92	1.12	0.67	RP11-767C1.2	chr3	antisense	--
ENSG00000198829.6	1.04877	-0.717032	0.000778639	0.00434023	0.09	0.11	0.04	0.15	0.21	0.17	SUCNR1	chr3	protein_coding	succinate receptor 1
ENSG00000203620.2	-1.30126	1.95039	1.45981e-20	7.52262e-19	1.42	2.38	2.86	1.24	0.76	0.97	RP11-84A19.2	chr1	lincRNA	--
ENSG00000261670.1	-1.5729	-2.48982	0.0102385	0.0414091	0.04	0.03	0.04	0.02	0.01	0.01	RP11-1C8.5	chr8	lincRNA	--
ENSG00000199568.1	-1.00643	-1.54442	0.00895878	0.0369276	1.91	6.2	1.69	1.12	0.47	3.4	RNU5A-1	chr15	snRNA	RNA, U5A small nuclear 1
ENSG00000145536.15	1.38307	0.721255	1.09169e-12	2.60345e-11	0.14	0.15	0.12	0.36	0.44	0.37	ADAMTS16	chr5	protein_coding	ADAM metallopeptidase with thrombospondin type 1 motif, 16
ENSG00000279320.1	-4.73693	-3.34513	0.00203934	0.0101351	0.03	0.06	0.04	0	0	0	RP11-329N15.3	chr3	TEC	--
ENSG00000172366.19	1.24416	4.85025	2.70084e-36	4.57529e-34	15.2	16.97	16.43	39.2	45.71	41.1	FAM195A	chr16	protein_coding	family with sequence similarity 195, member A
ENSG00000266401.1	1.75456	0.328984	9.38584e-15	2.8317e-13	0.36	0.39	0.27	1.63	0.88	1.21	RP11-874J12.4	chr18	antisense	--
ENSG00000198919.12	1.00508	2.62274	4.33087e-16	1.51073e-14	0.77	0.53	0.57	1.68	1.22	1.22	DZIP3	chr3	protein_coding	DAZ interacting zinc finger protein 3
ENSG00000270123.3	-2.53761	-2.73718	0.00164951	0.0084426	2.18	0.74	0.77	0	0.64	0	VTRNA2-1	chr5	vaultRNA	vault RNA 2-1
ENSG00000154957.13	1.54734	2.53214	3.99029e-33	5.2508e-31	1.02	0.69	1.03	2.99	2.81	3.05	ZNF18	chr17	protein_coding	zinc finger protein 18
ENSG00000205913.6	1.05696	-0.300013	5.58683e-05	0.000402339	0.09	0.06	0.07	0.23	0.16	0.12	SRRM2-AS1	chr16	antisense	SRRM2 antisense RNA 1
ENSG00000278771.1	-1.43794	2.692	1.3435e-31	1.6098e-29	29.3	39.54	19.32	9.13	6.99	19.17	Metazoa_SRP	chr14	misc_RNA	--
ENSG00000149527.17	1.34955	1.36724	6.53353e-17	2.469e-15	0.17	0.18	0.29	0.67	0.56	0.61	PLCH2	chr1	protein_coding	phospholipase C, eta 2
ENSG00000162511.7	-1.9581	-1.69178	1.42715e-05	0.000116463	0.16	0.17	0.19	0.05	0.04	0.06	LAPTM5	chr1	protein_coding	lysosomal protein transmembrane 5
ENSG00000134917.9	3.6045	-1.81128	3.12878e-09	4.7101e-08	0.01	0.01	0.01	0.1	0.07	0.14	ADAMTS8	chr11	protein_coding	ADAM metallopeptidase with thrombospondin type 1 motif, 8
ENSG00000171130.17	-2.37619	5.64879	6.81798e-128	1.00483e-123	27.06	26.95	25.88	5.54	5.67	5.63	ATP6V0E2	chr7	protein_coding	ATPase, H+ transporting V0 subunit e2
ENSG00000254470.2	-1.34801	2.66139	1.24521e-27	1.10221e-25	1.84	1.61	1.76	0.8	0.73	0.71	AP5B1	chr11	protein_coding	adaptor-related protein complex 5, beta 1 subunit
ENSG00000167614.13	2.10515	-2.78534	0.00804354	0.0335586	0	0.01	0.02	0.06	0.08	0.06	TTYH1	chr19	protein_coding	tweety family member 1
ENSG00000267279.1	-1.10326	0.229945	3.78523e-07	4.1663e-06	1.08	0.91	1.51	0.52	0.63	0.66	RP11-879F14.2	chr18	lincRNA	--
ENSG00000143365.16	2.64096	-0.287037	2.13836e-18	9.33784e-17	0.03	0.07	0.07	0.27	0.42	0.5	RORC	chr1	protein_coding	RAR-related orphan receptor C
ENSG00000028310.17	1.1192	4.61614	3.04562e-29	3.06392e-27	5.97	5.51	6.5	13.91	14.28	14.64	BRD9	chr5	protein_coding	bromodomain containing 9
ENSG00000225339.3	1.01215	-0.823731	0.000821461	0.00454184	0.12	0.02	0.08	0.16	0.15	0.18	RP11-513I15.6	chr6	processed_transcript	--
ENSG00000090971.4	-1.00638	4.91066	7.10929e-25	5.11106e-23	16.28	17.24	17.55	9.28	9.32	9.24	NAT14	chr19	protein_coding	N-acetyltransferase 14 (GCN5-related, putative)
ENSG00000060491.16	1.91436	4.73912	3.00195e-79	3.84719e-76	2	2.35	2.14	8.41	8.86	9.51	OGFR	chr20	protein_coding	opioid growth factor receptor
ENSG00000157657.14	1.40693	3.13056	2.3832e-33	3.1786e-31	0.43	0.41	0.52	1.27	1.36	1.36	ZNF618	chr9	protein_coding	zinc finger protein 618
ENSG00000170498.8	-1.08349	-1.34456	0.00401907	0.0184584	0.7	0.49	0.62	0.15	0.38	0.41	KISS1	chr1	protein_coding	KiSS-1 metastasis-suppressor
ENSG00000282164.1	-1.22399	-1.1218	0.000388712	0.00232313	0.12	0.11	0.14	0.07	0.05	0.06	RP11-570L14.2	chr8	sense_intronic	--
ENSG00000176438.12	1.55625	-0.720307	4.0253e-07	4.41077e-06	0.02	0.01	0.02	0.06	0.07	0.04	SYNE3	chr14	protein_coding	spectrin repeat containing, nuclear envelope family member 3
ENSG00000078725.12	1.88897	-1.8327	0.000137464	0.000913614	0.02	0.04	0.01	0.06	0.16	0.08	BRINP1	chr9	protein_coding	bone morphogenetic protein/retinoic acid inducible neural-specific 1
ENSG00000184900.15	-1.01419	5.82327	7.36572e-27	6.11583e-25	29.25	30.42	32.06	16.52	16.86	16.36	SUMO3	chr21	protein_coding	small ubiquitin-like modifier 3
ENSG00000276170.4	1.07413	0.0109284	3.28251e-06	3.03975e-05	0.45	0.45	0.57	1.35	1.17	0.9	AC124789.1	chr17	processed_transcript	--
ENSG00000116688.16	-1.82514	5.52683	1.59567e-78	1.88136e-75	14.44	13.78	14.14	4.66	4.22	4.2	MFN2	chr1	protein_coding	mitofusin 2
ENSG00000198040.10	1.53472	2.40188	1.16589e-30	1.30174e-28	0.3	0.35	0.3	1.13	0.97	0.9	ZNF84	chr12	protein_coding	zinc finger protein 84
ENSG00000249740.1	-1.00708	-1.07921	0.00310607	0.0147147	0.46	0.26	0.45	0.14	0.25	0.26	OSMR-AS1	chr5	lincRNA	OSMR antisense RNA 1 (head to head)
ENSG00000069188.16	1.33534	2.18168	7.34706e-23	4.56882e-21	0.27	0.16	0.21	0.59	0.6	0.59	SDK2	chr17	protein_coding	sidekick cell adhesion molecule 2
ENSG00000269586.7	1.22465	-1.59107	0.0029132	0.0138835	0.08	0.09	0.24	0.31	0.51	0.31	CT45A10	chrX	protein_coding	cancer/testis antigen family 45, member A10
ENSG00000143382.13	-1.04048	1.15721	4.16049e-10	7.07644e-09	0.68	0.48	0.63	0.29	0.33	0.33	ADAMTSL4	chr1	protein_coding	ADAMTS-like 4
ENSG00000120688.8	1.19869	2.52078	4.03753e-21	2.19576e-19	1.44	0.99	1.13	3.12	2.75	3.1	WBP4	chr13	protein_coding	WW domain binding protein 4
ENSG00000185955.4	2.66138	1.354	2.96709e-47	9.40407e-45	0.47	0.53	0.78	4.12	4.43	4.01	C7orf61	chr7	protein_coding	chromosome 7 open reading frame 61
ENSG00000150756.13	1.32379	2.93218	3.30144e-28	3.11901e-26	1.95	2.06	2.08	5.42	5.16	6.12	FAM173B	chr5	protein_coding	family with sequence similarity 173, member B
ENSG00000213782.7	-1.11205	5.80615	8.17993e-32	9.92228e-30	37.42	37.49	38.98	19.65	19.65	18.37	DDX47	chr12	protein_coding	DEAD (Asp-Glu-Ala-Asp) box polypeptide 47
ENSG00000160161.9	1.19009	-1.01334	0.000398569	0.00237626	0.08	0.04	0.05	0.1	0.15	0.17	CILP2	chr19	protein_coding	cartilage intermediate layer protein 2
ENSG00000280206.1	-1.11186	3.41262	1.13611e-23	7.40887e-22	15.29	14.15	15.98	7.49	8	7.54	CTB-193M12.5	chr16	lincRNA	--
ENSG00000258788.3	-1.14495	-1.46716	0.00253677	0.0123044	1.15	3	1.02	1.19	0.57	0.66	RP11-404P21.9	chr14	processed_pseudogene	--
ENSG00000077150.17	-1.11049	6.85682	5.16755e-33	6.76973e-31	37.96	33.69	36.4	17.75	18.42	18.59	NFKB2	chr10	protein_coding	nuclear factor of kappa light polypeptide gene enhancer in B-cells 2 (p49/p100)
ENSG00000279282.1	-2.52436	-2.09228	3.56517e-06	3.27271e-05	0.23	0.26	0.24	0.04	0.04	0.04	AL354828.1	chr13	protein_coding	--
ENSG00000187498.14	2.03107	3.69187	3.59651e-71	3.11796e-68	0.68	0.6	0.58	2.74	2.87	2.65	COL4A1	chr13	protein_coding	collagen, type IV, alpha 1
ENSG00000100201.18	-2.60444	6.77937	8.71911e-158	2.57004e-153	34.54	34.42	39.36	6.71	6.36	6.43	DDX17	chr22	protein_coding	DEAD (Asp-Glu-Ala-Asp) box helicase 17
ENSG00000123739.10	1.2719	3.40033	1.51877e-29	1.55983e-27	1.08	1.13	1.01	2.88	2.94	2.65	PLA2G12A	chr4	protein_coding	phospholipase A2, group XIIA
ENSG00000196642.15	1.61373	5.76065	4.73788e-63	2.73831e-60	3.31	3.25	3.34	10.69	11.39	11.1	RABL6	chr9	protein_coding	RAB, member RAS oncogene family-like 6
ENSG00000272660.1	-3.20569	-3.15308	0.00663174	0.0285285	0.79	0.45	0.87	0	0	0.19	RP11-145M9.6	chr3	antisense	--
ENSG00000240497.2	-3.07192	-3.2149	0.0121382	0.0479067	0.36	0.14	0.64	0.11	0	0	RP11-185E8.1	chr3	lincRNA	--
ENSG00000268854.1	-2.17152	-2.48842	0.000618438	0.00353688	0.44	0.75	0.39	0.21	0.07	0.07	CTD-2545M3.2	chr19	antisense	--
ENSG00000120211.4	1.17329	3.41114	1.71408e-25	1.28888e-23	3.44	3.3	2.38	6.5	7.89	8.01	INSL4	chr9	protein_coding	insulin-like 4 (placenta)
ENSG00000100311.16	1.68168	0.634426	2.39019e-16	8.43751e-15	0.14	0.2	0.19	0.66	0.55	0.67	PDGFB	chr22	protein_coding	platelet-derived growth factor beta polypeptide
ENSG00000261200.1	1.16642	-0.934091	0.000298027	0.00183472	0.1	0.05	0.05	0.15	0.16	0.17	RP11-989E6.10	chr16	lincRNA	--
ENSG00000105641.3	1.15125	-0.127831	4.56672e-06	4.09892e-05	0.14	0.15	0.12	0.33	0.34	0.31	SLC5A5	chr19	protein_coding	solute carrier family 5 (sodium/iodide cotransporter), member 5
ENSG00000261114.1	-1.33137	-2.06318	0.00747178	0.0316981	0.63	0.45	0.04	0.26	0.08	0.11	RP11-325K4.2	chr16	sense_intronic	--
ENSG00000150760.12	1.27578	4.51332	1.01359e-36	1.77836e-34	1.95	1.62	1.74	5.01	4.23	4.84	DOCK1	chr10	protein_coding	dedicator of cytokinesis 1
ENSG00000132613.14	1.02635	5.69579	3.63554e-27	3.105e-25	5.89	6.43	6.38	13.26	13.93	14.52	MTSS1L	chr16	protein_coding	metastasis suppressor 1-like
ENSG00000196507.10	-1.22654	3.1275	1.72496e-26	1.37791e-24	7.49	8.23	8.53	3.96	3.51	3.87	TCEAL3	chrX	protein_coding	transcription elongation factor A (SII)-like 3
ENSG00000113763.10	2.07325	-2.1559	0.0002435	0.00153429	0.01	0.01	0.03	0.08	0.05	0.08	UNC5A	chr5	protein_coding	unc-5 homolog A (C. elegans)
ENSG00000213453.3	-1.84464	-2.34437	0.00166015	0.00848529	0.43	0.37	0.29	0	0.19	0.14	FTH1P3	chr2	processed_pseudogene	ferritin, heavy polypeptide 1 pseudogene 3
ENSG00000275709.1	2.75848	-3.21517	0.0121382	0.0479067	0	0.06	0	0.09	0.35	0.05	RP11-96O20.5	chr15	lincRNA	--
ENSG00000248503.2	-1.71641	-0.902226	1.27675e-07	1.51199e-06	0.32	0.23	0.3	0.12	0.1	0.06	RP5-1000K24.2	chrX	transcribed_processed_pseudogene	--
ENSG00000149480.6	-1.01399	6.63862	9.85156e-28	8.82628e-26	37.3	35.17	34.95	19.02	20.15	19.03	MTA2	chr11	protein_coding	metastasis associated 1 family, member 2
ENSG00000111707.11	-1.21636	3.84743	5.66812e-31	6.47572e-29	3.9	3.89	3.54	2.1	1.53	1.7	SUDS3	chr12	protein_coding	suppressor of defective silencing 3 homolog (S. cerevisiae)
ENSG00000100078.3	-3.44006	-3.03717	0.00105287	0.00564385	0.05	0.03	0.05	0	0.01	0	PLA2G3	chr22	protein_coding	phospholipase A2, group III
ENSG00000163602.9	-1.40853	3.7652	6.04487e-39	1.22882e-36	2.63	2.29	2.33	0.94	0.99	1.06	RYBP	chr3	protein_coding	RING1 and YY1 binding protein
ENSG00000169676.5	-4.57314	-3.41589	0.00802574	0.0335413	0.07	0.01	0.01	0	0	0	DRD5	chr4	protein_coding	dopamine receptor D5
ENSG00000267034.1	-1.16752	-1.76004	0.00938726	0.0384197	0.23	0.2	0.23	0.13	0.06	0.13	RP11-384O8.1	chr2	lincRNA	--
ENSG00000232593.6	-1.45849	-1.90338	0.00205247	0.0101902	0.26	0.11	0.07	0.03	0.08	0.06	KANTR	chrX	lincRNA	KDM5C adjacent non-coding transcript
ENSG00000210140.1	-1.20489	1.00087	5.12423e-12	1.12634e-10	70.34	24.64	20.76	16.93	22.61	15.14	MT-TC	chrM	Mt_tRNA	mitochondrially encoded tRNA cysteine
ENSG00000138468.15	1.10618	0.917759	9.04056e-10	1.46578e-08	0.27	0.16	0.15	0.44	0.4	0.53	SENP7	chr3	protein_coding	SUMO1/sentrin specific peptidase 7
ENSG00000272510.1	2.42862	-2.93193	0.00779424	0.0328674	0	0.09	0.07	0.15	0.47	0.46	RP4-680D5.8	chr1	antisense	--
ENSG00000205363.5	1.83348	0.0666438	2.64727e-14	7.53193e-13	0.07	0.04	0.07	0.28	0.24	0.17	C15orf59	chr15	protein_coding	chromosome 15 open reading frame 59
ENSG00000250067.11	1.15764	-0.611962	6.24232e-05	0.000444226	0.21	0.46	0.31	0.76	0.76	0.84	YJEFN3	chr19	protein_coding	YjeF N-terminal domain containing 3
ENSG00000163053.10	1.40993	-1.63205	0.000935141	0.00509034	0.02	0.04	0.03	0.11	0.07	0.07	SLC16A14	chr2	protein_coding	solute carrier family 16, member 14
ENSG00000280010.1	-1.71583	-2.4152	0.00418325	0.0190905	0.05	0.26	0.22	0.02	0.02	0.12	AP001350.4	chr11	TEC	--
ENSG00000231107.1	4.55765	-3.34682	0.00404373	0.018514	0	0	0	0.08	0.07	0	LINC01508	chr9	lincRNA	long intergenic non-protein coding RNA 1508
ENSG00000229692.3	-1.26297	-1.92945	0.00781945	0.0329548	0.97	0.35	0.23	0.24	0.15	0.29	SOS1-IT1	chr2	sense_intronic	SOS1 intronic transcript 1
ENSG00000276564.1	-1.13656	-0.852771	0.000193751	0.00124558	0.3	0.25	0.25	0.14	0.15	0.11	CTA-276F8.1	chr16	lincRNA	--
ENSG00000267508.5	1.28888	0.113996	2.10026e-08	2.845e-07	0.06	0.11	0.09	0.25	0.23	0.22	ZNF285	chr19	protein_coding	zinc finger protein 285
ENSG00000243709.1	1.14547	0.520902	1.77191e-08	2.41912e-07	0.37	0.52	0.53	1.25	1.05	1.15	LEFTY1	chr1	protein_coding	left-right determination factor 1
ENSG00000158023.9	-2.11931	0.085634	1.15261e-18	5.18691e-17	0.38	0.29	0.26	0.1	0.07	0.06	WDR66	chr12	protein_coding	WD repeat domain 66
ENSG00000162614.18	1.46316	0.215215	1.44183e-10	2.63317e-09	0.15	0.2	0.12	0.41	0.42	0.57	NEXN	chr1	protein_coding	nexilin (F actin binding protein)
ENSG00000133805.15	-1.64698	2.82658	3.71775e-41	9.05655e-39	1.83	1.73	2.15	0.74	0.53	0.73	AMPD3	chr11	protein_coding	adenosine monophosphate deaminase 3
ENSG00000184640.17	1.24588	7.99381	1.03047e-41	2.59212e-39	14.85	15.22	16.31	39.34	41.04	40.04	2022-09-09	chr17	protein_coding	septin 9
ENSG00000272679.1	1.70543	1.78963	4.15943e-29	4.15604e-27	2.07	2.79	2.79	9.96	8.8	8.58	RP11-216L13.18	chr9	processed_transcript	--
ENSG00000187801.14	1.85663	-0.604794	1.03537e-09	1.66496e-08	0.13	0.07	0.12	0.39	0.41	0.5	ZFP69B	chr1	protein_coding	ZFP69 zinc finger protein B
ENSG00000261574.1	-4.335	-1.50563	6.18704e-16	2.1132e-14	1.05	1.27	1.57	0	0.06	0.13	RP1-168P16.2	chr16	sense_intronic	--
ENSG00000064886.13	1.49612	-0.458027	9.99729e-08	1.20327e-06	0.1	0.14	0.11	0.42	0.29	0.39	CHI3L2	chr1	protein_coding	chitinase 3-like 2
ENSG00000251169.2	1.09823	0.936765	7.60249e-10	1.24703e-08	1.15	0.9	0.84	2.02	2.48	2.28	AC005355.2	chr5	lincRNA	--
ENSG00000146678.9	-1.19255	4.73848	1.90902e-33	2.5812e-31	20.9	17.96	22.95	10.8	9.77	9.03	IGFBP1	chr7	protein_coding	insulin-like growth factor binding protein 1
ENSG00000272911.1	-3.32789	-3.09391	0.00195172	0.00975068	0.36	0.31	0.4	0.09	0	0	RP11-74E22.6	chr17	lincRNA	--
ENSG00000152284.4	1.47812	1.09019	5.76112e-17	2.19116e-15	0.31	0.33	0.35	0.84	1.3	0.89	TCF7L1	chr2	protein_coding	transcription factor 7-like 1 (T-cell specific, HMG-box)
ENSG00000239617.1	1.50265	-1.20189	4.84293e-05	0.000353255	0.49	0.47	0.37	1.31	1.51	1.33	RP11-302B13.1	chr12	processed_pseudogene	--
ENSG00000179094.13	-1.10558	3.49774	7.06141e-24	4.69847e-22	3.23	2.35	2.22	1.21	1.41	1.34	PER1	chr17	protein_coding	period circadian clock 1
ENSG00000136002.16	1.95223	-1.45629	3.61241e-06	3.31196e-05	0.01	0.02	0.01	0.06	0.05	0.06	ARHGEF4	chr2	protein_coding	Rho guanine nucleotide exchange factor (GEF) 4
ENSG00000272767.1	1.34242	-0.0222632	3.12016e-08	4.08754e-07	0.37	0.42	0.27	1.21	0.96	0.77	JMJD1C-AS1	chr10	antisense	JMJD1C antisense RNA 1
ENSG00000139899.10	1.11206	1.14438	5.54461e-11	1.07876e-09	0.47	0.44	0.52	1.03	1.42	0.95	CBLN3	chr14	protein_coding	cerebellin 3 precursor
ENSG00000246225.6	-1.53069	-2.15086	0.00302815	0.0143709	0.11	0.18	0.07	0.03	0.03	0.08	RP11-17A1.3	chr11	antisense	--
ENSG00000155093.17	1.84222	0.200328	6.79096e-15	2.07861e-13	0.1	0.08	0.08	0.35	0.25	0.42	PTPRN2	chr7	protein_coding	protein tyrosine phosphatase, receptor type, N polypeptide 2
ENSG00000196284.13	1.47373	2.25871	1.96458e-27	1.71326e-25	0.5	0.47	0.47	1.53	1.49	1.35	SUPT3H	chr6	protein_coding	suppressor of Ty 3 homolog (S. cerevisiae)
ENSG00000126603.8	-1.04733	5.48239	5.84903e-28	5.43867e-26	13.83	11.92	11.36	6.67	6.42	6.55	GLIS2	chr16	protein_coding	GLIS family zinc finger 2
ENSG00000271780.1	1.41669	-0.718433	8.33975e-06	7.14808e-05	0.31	0.38	0.09	0.65	0.7	0.83	RP11-1017G21.5	chr14	lincRNA	--
ENSG00000162063.12	-1.42768	3.79315	4.42497e-40	9.88108e-38	4.11	4.15	4.74	2.01	1.59	1.69	CCNF	chr16	protein_coding	cyclin F
ENSG00000173262.11	3.40108	-0.690805	1.16567e-19	5.68862e-18	0.02	0.01	0.02	0.2	0.18	0.24	SLC2A14	chr12	protein_coding	solute carrier family 2 (facilitated glucose transporter), member 14
ENSG00000124507.10	1.33207	0.376555	3.52734e-10	6.08378e-09	0.15	0.1	0.16	0.44	0.34	0.39	PACSIN1	chr6	protein_coding	protein kinase C and casein kinase substrate in neurons 1
ENSG00000259571.1	4.95684	-3.15464	0.00102945	0.0055413	0	0	0	0.18	0.06	0.12	BLID	chr11	protein_coding	BH3-like motif containing, cell death inducer
ENSG00000184357.4	-2.71473	-2.3782	4.32184e-05	0.000318556	0.53	0.37	0.14	0.08	0.08	0	HIST1H1B	chr6	protein_coding	histone cluster 1, H1b
ENSG00000280018.3	-1.62906	0.633594	1.27567e-16	4.64792e-15	1.34	1.47	1.59	0.45	0.53	0.58	CH507-154B10.2	chr21	lincRNA	--
ENSG00000153391.15	-1.39597	4.50031	9.9258e-44	2.65975e-41	7.91	7.88	7.02	3.26	2.98	3.24	INO80C	chr18	protein_coding	INO80 complex subunit C
ENSG00000260941.1	2.89087	-3.15389	0.00663174	0.0285285	0	0.02	0	0	0.12	0.07	LINC00622	chr1	sense_overlapping	long intergenic non-protein coding RNA 622
ENSG00000174473.15	2.28279	0.89188	1.76465e-29	1.79982e-27	0.09	0.12	0.07	0.38	0.48	0.56	GALNTL6	chr4	protein_coding	polypeptide N-acetylgalactosaminyltransferase-like 6
ENSG00000231995.2	3.32505	-2.93237	0.00105287	0.00564385	0	0	0.04	0.22	0.23	0.22	RP11-111F5.2	chr9	processed_pseudogene	--
ENSG00000184939.15	1.45274	3.41578	2.85203e-37	5.25416e-35	1.14	1.14	0.86	3.4	2.74	3.2	ZFP90	chr16	protein_coding	ZFP90 zinc finger protein
ENSG00000132475.8	-1.43766	8.43674	9.29297e-55	4.02823e-52	158.08	157.18	159.53	65.43	61.99	64.49	H3F3B	chr17	protein_coding	H3 histone, family 3B (H3.3B)
ENSG00000154025.15	1.01571	-0.859283	0.000955498	0.0051887	0.09	0.04	0.06	0.13	0.12	0.17	SLC5A10	chr17	protein_coding	solute carrier family 5 (sodium/sugar cotransporter), member 10
ENSG00000280778.1	1.29975	1.18144	3.52203e-14	9.92498e-13	5.76	6.35	5.86	14.76	16.11	17.53	CH17-270A2.2	chr1	protein_coding	--
ENSG00000182979.17	1.14214	6.11068	8.52892e-34	1.20865e-31	13.33	14.06	13.46	32.58	33.3	32.84	MTA1	chr14	protein_coding	metastasis associated 1
ENSG00000242028.5	1.00774	5.82807	1.9323e-26	1.53937e-24	5.38	6.23	5.75	13.05	12.94	12.24	HYPK	chr15	protein_coding	huntingtin interacting protein K
ENSG00000107263.18	1.0683	4.56785	1.07312e-26	8.76215e-25	2	2.04	2.39	4.98	4.91	4.88	RAPGEF1	chr9	protein_coding	Rap guanine nucleotide exchange factor (GEF) 1
ENSG00000121351.7	-2.55035	-3.03712	0.00779424	0.0328674	0.01	0.07	0.07	0	0.01	0.01	IAPP	chr12	protein_coding	islet amyloid polypeptide
ENSG00000100216.5	1.30717	6.37298	7.11668e-44	1.94233e-41	19.76	23.01	21.28	56.28	59.75	57.56	TOMM22	chr22	protein_coding	translocase of outer mitochondrial membrane 22 homolog (yeast)
ENSG00000250220.1	-1.5969	-2.00953	0.00177757	0.00899805	0.32	0.32	0.54	0.19	0.24	0	RP11-692D12.1	chr4	antisense	--
ENSG00000160226.15	-1.12807	1.67539	1.63837e-14	4.79568e-13	1.69	1.54	1.41	0.68	0.89	0.75	C21orf2	chr21	protein_coding	chromosome 21 open reading frame 2
ENSG00000251131.1	-1.07001	1.20004	4.78107e-11	9.38886e-10	3.51	8.08	6.48	2.86	3.16	3.34	CTD-2035E11.3	chr5	antisense	--
ENSG00000166670.9	2.00248	-2.38214	0.00264416	0.0127498	0.06	0.02	0	0.19	0.12	0.04	MMP10	chr11	protein_coding	matrix metallopeptidase 10
ENSG00000019144.16	1.01374	2.44878	1.94571e-15	6.35124e-14	0.49	0.56	0.6	1.2	1.21	1.26	PHLDB1	chr11	protein_coding	pleckstrin homology-like domain, family B, member 1
ENSG00000159166.13	2.46202	-1.57129	1.84728e-07	2.1303e-06	0.05	0.03	0	0.14	0.15	0.18	LAD1	chr1	protein_coding	ladinin 1
ENSG00000143878.9	1.38579	7.32429	2.752e-50	9.89244e-48	32.48	34.62	35.45	94.49	98.16	100.91	RHOB	chr2	protein_coding	ras homolog family member B
ENSG00000176871.8	-1.66516	6.59596	1.38529e-69	1.02082e-66	43.68	43.92	43.64	15.07	14.55	15.69	WSB2	chr12	protein_coding	WD repeat and SOCS box containing 2
ENSG00000277067.4	3.68613	-2.1553	5.68952e-08	7.16379e-07	0.02	0	0	0.16	0.23	0.01	CH507-254M2.1	chr21	lincRNA	--
ENSG00000137880.5	-1.12168	1.82994	3.28023e-15	1.0419e-13	2.85	2.92	2.96	1.61	1.38	1.39	GCHFR	chr15	protein_coding	GTP cyclohydrolase I feedback regulator
ENSG00000160191.17	1.38343	0.670747	1.82636e-12	4.21234e-11	0.41	0.34	0.32	0.95	1.08	1.03	PDE9A	chr21	protein_coding	phosphodiesterase 9A
ENSG00000258056.2	1.10259	2.09993	1.18708e-15	3.96266e-14	1.86	1.8	1.42	4.03	3.72	4.12	RP11-644F5.11	chr12	antisense	--
ENSG00000247317.3	1.15505	-0.730451	0.000170076	0.00110642	0.06	0.09	0.12	0.19	0.28	0.21	RP11-273G15.2	chr8	lincRNA	--
ENSG00000115596.3	1.63688	-1.24971	1.93754e-05	0.000153938	0.13	0.07	0.07	0.34	0.3	0.31	WNT6	chr2	protein_coding	wingless-type MMTV integration site family, member 6
ENSG00000052344.15	-2.3601	-2.37848	0.000390095	0.00232949	0.07	0.17	0.12	0	0.07	0	PRSS8	chr16	protein_coding	protease, serine, 8
ENSG00000260190.1	1.25789	-0.740938	4.97352e-05	0.000361974	0.34	0.46	0.27	0.92	0.99	0.83	RP11-229P13.25	chr9	sense_overlapping	--
ENSG00000035664.11	1.02997	1.20113	6.59008e-10	1.09006e-08	0.11	0.15	0.15	0.26	0.33	0.32	DAPK2	chr15	protein_coding	death-associated protein kinase 2
ENSG00000121454.5	-1.00503	0.249119	2.13905e-06	2.04874e-05	0.24	0.23	0.26	0.16	0.13	0.11	LHX4	chr1	protein_coding	LIM homeobox 4
ENSG00000175040.5	1.28858	1.2822	1.24537e-14	3.69672e-13	0.23	0.31	0.27	0.7	0.82	0.65	CHST2	chr3	protein_coding	carbohydrate (N-acetylglucosamine-6-O) sulfotransferase 2
ENSG00000261236.5	-1.07618	7.23589	2.00891e-31	2.38768e-29	77.68	82.62	83.59	41.96	43.12	41.59	BOP1	chr8	protein_coding	block of proliferation 1
ENSG00000139200.13	1.01397	-0.986861	0.00200694	0.00999605	0.1	0.06	0.1	0.15	0.17	0.27	PIANP	chr12	protein_coding	PILR alpha associated neural protein
ENSG00000099337.4	1.00252	3.10799	3.3135e-18	1.42167e-16	0.63	0.98	1.09	2.09	1.78	2.08	KCNK6	chr19	protein_coding	potassium channel, two pore domain subfamily K, member 6
ENSG00000124098.9	1.18697	4.6162	2.12408e-32	2.69868e-30	3.98	4.97	4.46	11.6	10.31	11.51	FAM210B	chr20	protein_coding	family with sequence similarity 210, member B
ENSG00000214706.10	-2.0259	5.28695	1.4115e-93	5.20068e-90	24	23.52	24.85	6.1	6.21	7.16	IFRD2	chr3	protein_coding	interferon-related developmental regulator 2
ENSG00000127774.6	1.29176	6.03598	2.60943e-42	6.63065e-40	41	48.19	46.27	115.39	125.28	122.62	EMC6	chr17	protein_coding	ER membrane protein complex subunit 6
ENSG00000119508.17	1.41297	-1.81014	0.00261169	0.0126118	0.02	0.01	0.02	0.06	0.04	0.05	NR4A3	chr9	protein_coding	nuclear receptor subfamily 4, group A, member 3
ENSG00000183092.15	1.01094	-0.708429	0.000778639	0.00434023	0.05	0.06	0.06	0.11	0.09	0.16	BEGAIN	chr14	protein_coding	brain-enriched guanylate kinase-associated
ENSG00000163823.3	2.00192	-2.38162	0.00264416	0.0127498	0.02	0.03	0	0.1	0.1	0.04	CCR1	chr3	protein_coding	chemokine (C-C motif) receptor 1
ENSG00000248015.6	-1.23365	0.26163	1.04399e-08	1.47567e-07	0.46	0.37	0.43	0.2	0.2	0.18	AC005329.7	chr19	antisense	--
ENSG00000273368.1	-1.28549	-1.6942	0.00279697	0.0134055	0.75	0.3	0.86	0.2	0.11	0.56	RP11-376P6.3	chr18	sense_intronic	--
ENSG00000248528.1	2.19	-2.73959	0.00477612	0.0214605	0.04	0.04	0.03	0.07	0.19	0.37	CTC-458G6.2	chr5	lincRNA	--
ENSG00000258884.1	3.12399	-3.03902	0.00360521	0.0167905	0.07	0	0	0.34	0.28	0.27	CTD-3035D6.2	chr14	lincRNA	--
ENSG00000130779.19	1.31769	4.67553	1.17428e-39	2.56393e-37	1.98	1.55	1.49	4.49	4.55	4.63	CLIP1	chr12	protein_coding	CAP-GLY domain containing linker protein 1
ENSG00000280216.1	4.55791	-3.34668	0.00404373	0.018514	0	0	0	0	0.4	0.19	RP3-333H23.9	chr22	TEC	--
ENSG00000140527.14	-1.25721	-1.85462	0.00664382	0.0285638	0.06	0.08	0.09	0.01	0.02	0.08	WDR93	chr15	protein_coding	WD repeat domain 93
ENSG00000108846.15	-1.06321	7.68049	5.73855e-31	6.53086e-29	42.26	38.2	38.41	21.17	20.25	20.84	ABCC3	chr17	protein_coding	ATP-binding cassette, sub-family C (CFTR/MRP), member 3
ENSG00000274964.1	1.37614	-0.542857	1.98156e-06	1.91065e-05	0.26	0.21	0.22	0.73	0.74	0.5	RP11-817I4.1	chr12	sense_intronic	--
ENSG00000273998.1	1.08618	-0.308218	3.76633e-05	0.000281339	0.43	0.61	0.63	0.84	1.23	1.83	RP4-777L9.2	chr20	lincRNA	--
ENSG00000185745.9	1.31522	2.40726	5.95707e-24	3.98165e-22	0.38	0.64	0.74	1.75	1.38	1.69	IFIT1	chr10	protein_coding	interferon-induced protein with tetratricopeptide repeats 1
ENSG00000244560.6	1.33127	-0.144468	7.62193e-08	9.38054e-07	0.17	0.06	0.09	0.31	0.31	0.28	RP4-800G7.2	chr7	transcribed_unprocessed_pseudogene	--
ENSG00000278385.1	1.59813	-0.896758	1.17245e-06	1.17588e-05	0.1	0.13	0.14	0.3	0.45	0.47	RP11-89H19.2	chr12	lincRNA	--
ENSG00000170835.13	1.32634	-1.02784	0.000104974	0.000715588	0.1	0.05	0.09	0.27	0.23	0.18	CEL	chr9	protein_coding	carboxyl ester lipase
ENSG00000180785.8	4.55763	-3.34683	0.00404373	0.018514	0	0	0	0.02	0.03	0.01	OR51E1	chr11	protein_coding	olfactory receptor, family 51, subfamily E, member 1
ENSG00000254416.5	1.48241	-0.675512	1.24516e-06	1.24288e-05	0.38	0.48	0.27	0.97	1.28	1.17	RP11-347E10.1	chr11	lincRNA	--
ENSG00000197372.9	1.0723	0.367265	3.25082e-07	3.60772e-06	0.15	0.16	0.21	0.47	0.29	0.42	ZNF675	chr19	protein_coding	zinc finger protein 675
ENSG00000108759.3	-2.65115	-1.69067	2.80054e-08	3.71006e-07	0.17	0.29	0.27	0.03	0.03	0.06	KRT32	chr17	protein_coding	keratin 32, type I
ENSG00000130766.4	-1.19047	4.80304	1.40177e-33	1.93985e-31	18.18	8.37	4.6	4.79	5.36	4.69	SESN2	chr1	protein_coding	sestrin 2
ENSG00000255433.5	2.42806	-2.93223	0.00779424	0.0328674	0	0.02	0.01	0.08	0.03	0.08	AP000479.1	chr11	lincRNA	--
ENSG00000142235.8	1.25177	3.85931	3.02257e-32	3.79367e-30	1.54	1.45	1.53	3.99	3.73	4.06	LMTK3	chr19	protein_coding	lemur tyrosine kinase 3
ENSG00000222020.2	1.08525	-0.522856	0.000112045	0.000759411	1.03	0.69	0.7	2	1.91	1.73	AC062017.1	chr2	antisense	--
ENSG00000246366.6	-1.12694	-1.65122	0.0126107	0.0495222	0.05	0.04	0.11	0.03	0.05	0.03	LACTB2-AS1	chr8	antisense	LACTB2 antisense RNA 1
ENSG00000132669.12	1.12354	4.95523	1.87027e-30	2.04178e-28	3.96	3.68	4.19	9.82	9.27	9.15	RIN2	chr20	protein_coding	Ras and Rab interactor 2
ENSG00000158715.5	-1.06781	2.25394	3.68737e-16	1.29084e-14	1.6	1.8	1.91	0.84	0.96	0.98	SLC45A3	chr1	protein_coding	solute carrier family 45, member 3
ENSG00000168079.16	1.11578	1.67903	1.14e-13	3.02182e-12	0.39	0.44	0.38	0.9	1.02	0.97	SCARA5	chr8	protein_coding	scavenger receptor class A, member 5
ENSG00000187122.16	2.17665	-2.49178	0.00280378	0.0134337	0.01	0.01	0	0.04	0.01	0.02	SLIT1	chr10	protein_coding	slit homolog 1 (Drosophila)
ENSG00000110871.14	-1.65651	4.64403	5.5697e-61	2.83056e-58	24.43	21.66	22.13	7.55	8.02	8.1	COQ5	chr12	protein_coding	coenzyme Q5 homolog, methyltransferase (S. cerevisiae)
ENSG00000164344.15	-4.57213	-3.41637	0.00802574	0.0335413	0.06	0	0.03	0	0	0	KLKB1	chr4	protein_coding	kallikrein B, plasma (Fletcher factor) 1
ENSG00000170099.5	1.0246	3.94735	1.62527e-22	9.87761e-21	6.12	6.77	5.2	12.52	13.65	14	SERPINA6	chr14	protein_coding	serpin peptidase inhibitor, clade A (alpha-1 antiproteinase, antitrypsin), member 6
ENSG00000164898.12	1.15591	3.68609	1.6318e-26	1.3106e-24	5.85	6.02	6.03	14.03	15.29	14.34	C7orf55	chr7	protein_coding	chromosome 7 open reading frame 55
ENSG00000223804.5	1.14979	-1.14134	0.000999565	0.00540113	0.23	0.26	0.41	0.87	0.87	0.51	CH17-472G23.2	chr1	transcribed_unprocessed_pseudogene	--
ENSG00000272079.2	1.81332	-1.76375	0.000129088	0.000863401	0.11	0.05	0.06	0.31	0.21	0.33	LA16c-380H5.5	chr16	lincRNA	--
ENSG00000188883.4	1.0415	-0.00848344	1.03194e-05	8.6808e-05	0.16	0.3	0.29	0.54	0.54	0.61	KLRG2	chr7	protein_coding	killer cell lectin-like receptor subfamily G, member 2
ENSG00000215246.5	-1.34061	-0.432033	6.73141e-07	7.09892e-06	0.29	0.19	0.3	0.1	0.12	0.13	RP11-43F13.3	chr5	antisense	--
ENSG00000176953.10	-1.2595	4.19984	9.16485e-35	1.39971e-32	4.83	4.81	4.87	2.19	2.22	2.23	NFATC2IP	chr16	protein_coding	nuclear factor of activated T-cells, cytoplasmic, calcineurin-dependent 2 interacting protein
ENSG00000113356.10	-1.83302	3.96239	1.85757e-64	1.19504e-61	6.34	6.23	6.36	2.17	1.86	1.78	POLR3G	chr5	protein_coding	polymerase (RNA) III (DNA directed) polypeptide G (32kD)
ENSG00000276952.1	1.94265	-0.594988	2.09622e-10	3.72219e-09	0.49	0.14	0.33	1.39	1.33	1.44	RP5-965G21.6	chr20	antisense	--
ENSG00000125046.14	1.71277	-2.21619	0.00340823	0.0159842	0.04	0.01	0.02	0.05	0.12	0.07	SSUH2	chr3	protein_coding	ssu-2 homolog (C. elegans)
ENSG00000136928.4	3.01209	-3.09553	0.00663174	0.0285285	0	0	0	0	0.02	0.04	GABBR2	chr9	protein_coding	gamma-aminobutyric acid (GABA) B receptor, 2
ENSG00000225446.1	4.7036	-3.27974	0.00203934	0.0101351	0	0	0	0.13	0.23	0.09	RP4-665J23.2	chr1	lincRNA	--
ENSG00000258325.2	1.02273	-1.56994	0.0106202	0.0427475	0.28	0.26	0.29	0.43	0.82	0.62	RP4-816N1.6	chr12	antisense	--
ENSG00000225667.1	2.89016	-3.15427	0.0121382	0.0479067	0	0.09	0	0.37	0.15	0.3	LINC00505	chr1	lincRNA	long intergenic non-protein coding RNA 505
ENSG00000254480.1	1.30021	-1.78614	0.00466508	0.0210611	0.3	0.2	0.26	0.68	0.7	0.74	RP11-23F23.2	chr11	lincRNA	--
ENSG00000234602.7	-2.23598	-2.45162	0.000366349	0.00219974	0.06	0.14	0.14	0.01	0.02	0.05	MCIDAS	chr5	protein_coding	multiciliate differentiation and DNA synthesis associated cell cycle protein
ENSG00000138347.15	1.25292	-0.412246	3.44827e-06	3.17629e-05	0.07	0.04	0.05	0.16	0.13	0.12	MYPN	chr10	protein_coding	myopalladin
ENSG00000230804.2	4.55706	-3.34713	0.00404373	0.018514	0	0	0	0.31	0	0.09	C2orf27AP3	chr9	unprocessed_pseudogene	chromosome 2 open reading frame 27A pseudogene 3
ENSG00000175426.10	1.81534	-2.15504	0.000622205	0.00355222	0.01	0.01	0.02	0.02	0.08	0.05	PCSK1	chr5	protein_coding	proprotein convertase subtilisin/kexin type 1
ENSG00000166707.10	-2.53385	-2.48798	0.000105537	0.00071926	0.06	0.1	0.04	0.02	0	0.01	ZCCHC18	chrX	protein_coding	zinc finger, CCHC domain containing 18
ENSG00000272293.1	1.67436	-1.08287	3.47794e-06	3.19962e-05	0.26	0.45	0.16	0.83	0.9	1.21	RP11-91J19.3	chr8	antisense	--
ENSG00000250131.1	2.1057	-2.78545	0.00804354	0.0335586	0.01	0	0.02	0.05	0.09	0.06	RP11-130F10.1	chr4	antisense	--
ENSG00000168961.16	1.33165	-1.85738	0.00545979	0.024175	0.03	0.05	0.03	0.11	0.07	0.12	LGALS9	chr17	protein_coding	lectin, galactoside-binding, soluble, 9
ENSG00000203943.8	1.2006	0.783385	1.20875e-10	2.2338e-09	0.48	0.33	0.43	1.01	1.05	1.1	SAMD13	chr1	protein_coding	sterile alpha motif domain containing 13
ENSG00000178947.8	1.30254	0.0493569	3.76377e-08	4.87438e-07	0.08	0.1	0.11	0.22	0.23	0.34	SMIM10L2A	chrX	protein_coding	small integral membrane protein 10 like 2A
ENSG00000109436.7	1.14102	3.41167	2.0955e-24	1.44993e-22	1.39	1.09	0.92	2.57	2.62	3	TBC1D9	chr4	protein_coding	TBC1 domain family, member 9 (with GRAM domain)
ENSG00000130818.10	1.23816	0.740919	1.0266e-10	1.91641e-09	0.11	0.12	0.11	0.32	0.28	0.28	ZNF426	chr19	protein_coding	zinc finger protein 426
ENSG00000272068.1	1.12938	4.31773	1.40138e-28	1.35879e-26	3.19	3.64	3.74	8.78	7.63	8.94	RP11-284F21.9	chr1	lincRNA	--
ENSG00000261295.1	1.74113	-1.80874	0.000302931	0.00185986	0.17	0.24	0.04	0.44	0.71	0.44	RP11-524D16__A.3	chrX	antisense	--
ENSG00000188107.13	1.08793	-1.2334	0.00185577	0.00932661	0.02	0.01	0.02	0.03	0.04	0.04	EYS	chr6	protein_coding	eyes shut homolog (Drosophila)
ENSG00000232611.1	1.68995	-1.1421	5.55758e-06	4.92381e-05	0.05	0.06	0.06	0.22	0.16	0.21	RP11-1114A5.4	chrX	lincRNA	--
ENSG00000113739.10	-1.21111	7.42059	2.88361e-39	6.11492e-37	62.18	31.73	29.44	20.8	18.87	18.41	STC2	chr5	protein_coding	stanniocalcin 2
ENSG00000129250.11	1.25185	6.64634	6.87757e-41	1.63486e-38	7.01	6.99	6.51	17.45	17.91	18.12	KIF1C	chr17	protein_coding	kinesin family member 1C
ENSG00000265683.1	2.38129	-1.36594	5.81508e-08	7.31252e-07	0.15	0.22	0.03	0.68	0.93	0.61	RP11-173M1.5	chr17	processed_pseudogene	--
ENSG00000103489.11	2.89145	-3.1543	0.0121382	0.0479067	0	0	0	0	0.02	0.01	XYLT1	chr16	protein_coding	xylosyltransferase I
ENSG00000175279.21	-1.90892	0.994556	6.11976e-26	4.747e-24	3.27	3.28	3.11	0.87	0.76	1.17	APITD1	chr1	protein_coding	apoptosis-inducing, TAF9-like domain 1
ENSG00000188505.4	-1.59702	-2.34547	0.00587734	0.0257148	0.13	0.06	0.11	0.01	0.04	0.05	NCCRP1	chr19	protein_coding	non-specific cytotoxic cell receptor protein 1 homolog (zebrafish)
ENSG00000168546.10	2.61617	-2.8327	0.00253491	0.0122994	0.01	0	0	0.04	0.03	0.02	GFRA2	chr8	protein_coding	GDNF family receptor alpha 2
ENSG00000170779.10	-1.562	5.29139	6.23913e-58	2.87351e-55	20.89	21.93	21.28	8.23	8.18	7.34	CDCA4	chr14	protein_coding	cell division cycle associated 4
ENSG00000227260.1	2.42876	-2.93227	0.00779424	0.0328674	0.06	0	0.06	0.3	0.25	0.3	AC116035.1	chr3	lincRNA	--
ENSG00000253111.1	3.32489	-2.93246	0.00105287	0.00564385	0	0	0.02	0.07	0.08	0.13	RP11-136O12.2	chr8	lincRNA	--
ENSG00000184014.7	1.25108	4.58855	9.34578e-36	1.53897e-33	2.84	2.32	2.56	7.17	6.36	6.58	DENND5A	chr11	protein_coding	DENN/MADD domain containing 5A
ENSG00000175294.5	-1.06996	-0.966891	0.000634561	0.00361506	0.26	0.24	0.17	0.16	0.07	0.11	CATSPER1	chr11	protein_coding	cation channel, sperm associated 1
ENSG00000168398.6	1.489	3.8896	2.64527e-43	6.90018e-41	1.04	1.01	1.04	3.13	3.16	3.2	BDKRB2	chr14	protein_coding	bradykinin receptor B2
ENSG00000163322.13	1.18673	2.86279	6.39086e-23	3.99104e-21	0.68	0.61	0.66	1.84	1.52	1.51	FAM175A	chr4	protein_coding	family with sequence similarity 175, member A
ENSG00000271324.1	3.36934	-1.98622	1.68397e-07	1.95652e-06	0.06	0.06	0.05	0.72	0.7	0.63	RP11-10C24.2	chr3	lincRNA	--
ENSG00000106261.16	1.46617	4.29314	6.87686e-46	2.0475e-43	0.99	1.08	0.9	3.04	2.92	3.01	ZKSCAN1	chr7	protein_coding	zinc finger with KRAB and SCAN domains 1
ENSG00000067445.20	-1.13122	-1.52941	0.00568095	0.0249853	0.06	0.04	0.12	0.05	0.05	0.01	TRO	chrX	protein_coding	trophinin
ENSG00000106483.11	1.77006	2.05533	1.21931e-34	1.82439e-32	0.66	0.51	0.52	2.01	2.11	2.19	SFRP4	chr7	protein_coding	secreted frizzled-related protein 4
ENSG00000186814.12	1.05075	0.753908	3.14796e-08	4.1203e-07	0.13	0.14	0.13	0.32	0.26	0.32	ZSCAN30	chr18	protein_coding	zinc finger and SCAN domain containing 30
ENSG00000142765.17	1.56068	-2.04013	0.00399212	0.0183682	0.05	0.03	0.03	0.21	0.05	0.09	SYTL1	chr1	protein_coding	synaptotagmin-like 1
ENSG00000101109.11	-1.0734	4.6182	3.28995e-27	2.81903e-25	5.14	4.46	4.64	2.51	2.48	2.42	STK4	chr20	protein_coding	serine/threonine kinase 4
ENSG00000273033.2	1.39468	1.82728	1.96566e-21	1.10362e-19	0.42	0.25	0.27	0.89	0.84	1.01	RP11-67L2.2	chr3	lincRNA	--
ENSG00000112378.11	1.07024	7.45766	3.37894e-31	3.93667e-29	26.09	23.39	23.11	55.44	53.51	57.86	PERP	chr6	protein_coding	PERP, TP53 apoptosis effector
ENSG00000260470.1	4.55791	-3.34668	0.00404373	0.018514	0	0	0	0	0.08	0.04	RP11-834C11.11	chr12	lincRNA	--
ENSG00000122224.17	-1.63844	-1.71258	0.000250646	0.00157527	0.08	0.15	0.09	0.02	0.06	0.03	LY9	chr1	protein_coding	lymphocyte antigen 9
ENSG00000117228.9	1.08369	-0.775972	0.000534904	0.003097	0.12	0.08	0.1	0.16	0.23	0.3	GBP1	chr1	protein_coding	guanylate binding protein 1, interferon-inducible
ENSG00000214076.3	1.04238	-0.099167	2.20463e-05	0.000172967	0.11	0.18	0.13	0.31	0.21	0.41	CPSF1P1	chr22	processed_pseudogene	cleavage and polyadenylation specific factor 1, 160kDa pseudogene 1
ENSG00000112769.18	1.83973	1.90136	1.46893e-34	2.18677e-32	0.19	0.18	0.18	0.8	0.63	0.73	LAMA4	chr6	protein_coding	laminin, alpha 4
ENSG00000124466.8	-1.19434	0.145407	5.08901e-08	6.46568e-07	0.77	0.9	0.77	0.38	0.37	0.4	LYPD3	chr19	protein_coding	LY6/PLAUR domain containing 3
ENSG00000227695.5	1.04142	-1.0132	0.00176772	0.00896051	0.1	0.14	0.14	0.23	0.27	0.36	DNMBP-AS1	chr10	antisense	DNMBP antisense RNA 1
ENSG00000230438.6	1.60915	-1.59018	0.000439404	0.0025952	0.06	0.16	0.05	0.4	0.3	0.19	SERPINB9P1	chr6	lincRNA	serpin peptidase inhibitor, clade B (ovalbumin), member 9, pseudogene 1
ENSG00000132702.12	2.93026	-2.65244	0.00025215	0.00158291	0.02	0.02	0	0.07	0.06	0.16	HAPLN2	chr1	protein_coding	hyaluronan and proteoglycan link protein 2
ENSG00000273486.1	-1.34473	-1.52728	0.00125487	0.00660155	0.26	0.19	0.25	0.02	0.14	0.14	RP11-731C17.2	chr3	antisense	--
ENSG00000239282.7	-1.04138	2.99207	3.43069e-19	1.62316e-17	6.3	6.42	5.49	3.27	3.48	2.92	GATSL3	chr22	protein_coding	GATS protein-like 3
ENSG00000272788.1	3.17285	-2.12682	6.12715e-07	6.5059e-06	0.09	0	0.04	0.4	0.17	0.81	RP11-674N23.4	chr18	sense_intronic	--
ENSG00000259706.1	-1.26361	-1.39767	0.000934428	0.00508928	0.17	0.13	0.23	0.05	0.08	0.11	HSP90B2P	chr15	processed_pseudogene	heat shock protein 90kDa beta (Grp94), member 2, pseudogene
ENSG00000196136.16	3.1307	-2.15586	4.83172e-06	4.31081e-05	0.01	0.01	0.01	0.09	0.06	0.06	SERPINA3	chr14	protein_coding	serpin peptidase inhibitor, clade A (alpha-1 antiproteinase, antitrypsin), member 3
ENSG00000272942.1	2.10379	-2.78545	0.00804354	0.0335586	0.07	0.04	0	0.21	0.04	0.32	CTA-246H3.12	chr22	lincRNA	--
ENSG00000253392.2	1.74513	-2.53044	0.00723126	0.0308464	0.11	0	0.06	0.1	0.24	0.34	AC006277.2	chr19	antisense	--
ENSG00000118308.14	4.39483	-3.41742	0.00802574	0.0335413	0	0	0	0.07	0	0.01	LRMP	chr12	protein_coding	lymphoid-restricted membrane protein
ENSG00000243517.1	1.04517	-1.31353	0.00617824	0.026848	0.41	0.26	0.32	0.6	1.3	0.39	RP11-627K11.1	chr12	processed_pseudogene	--
ENSG00000228742.9	1.66174	0.926065	8.05772e-19	3.68803e-17	0.23	0.25	0.19	0.92	0.74	0.66	RP5-884M6.1	chr7	lincRNA	--
ENSG00000214357.8	1.04403	0.398604	3.31246e-07	3.67199e-06	0.09	0.1	0.15	0.23	0.26	0.29	NEURL1B	chr5	protein_coding	neuralized E3 ubiquitin protein ligase 1B
ENSG00000157570.11	1.45403	-0.343051	6.98294e-08	8.67015e-07	0.08	0.06	0.09	0.27	0.26	0.19	TSPAN18	chr11	protein_coding	tetraspanin 18
ENSG00000147041.11	1.69116	-1.14214	5.55758e-06	4.92381e-05	0.03	0.03	0.04	0.11	0.12	0.13	SYTL5	chrX	protein_coding	synaptotagmin-like 5
ENSG00000159917.14	1.14252	0.840887	5.13111e-10	8.60322e-09	0.26	0.23	0.24	0.68	0.48	0.6	ZNF235	chr19	protein_coding	zinc finger protein 235
ENSG00000175197.10	-1.93862	5.19463	9.61723e-86	1.77173e-82	98.1	33.93	5.21	14.1	13.1	11.6	DDIT3	chr12	protein_coding	DNA-damage-inducible transcript 3
ENSG00000227811.2	1.44138	-0.896019	1.50689e-05	0.000122395	0.17	0.1	0.06	0.33	0.32	0.32	FAM212B-AS1	chr1	antisense	FAM212B antisense RNA 1
ENSG00000185614.4	1.16898	-1.02638	0.000543388	0.00314119	0.24	0.24	0.21	0.5	0.7	0.51	FAM212A	chr3	protein_coding	family with sequence similarity 212, member A
ENSG00000131050.10	-1.25481	-1.78151	0.00564813	0.0248818	0.21	0.37	0.23	0.13	0.16	0.07	BPIFA2	chr20	protein_coding	BPI fold containing family A, member 2
ENSG00000143537.13	1.23117	6.22635	4.7123e-39	9.71327e-37	11.8	12.74	12.96	31.33	33.33	31.74	ADAM15	chr1	protein_coding	ADAM metallopeptidase domain 15
ENSG00000178404.9	-3.5773	-0.979417	3.17747e-19	1.5082e-17	0.41	0.27	0.46	0.06	0	0.04	CEP295NL	chr17	protein_coding	CEP295 N-terminal like
ENSG00000237499.6	2.42848	-2.93211	0.00779424	0.0328674	0.02	0	0	0.06	0.04	0.03	RP11-356I2.4	chr6	antisense	--
ENSG00000196922.10	1.07654	0.177798	9.85687e-07	1.00187e-05	0.23	0.14	0.35	0.58	0.51	0.65	ZNF252P	chr8	unitary_pseudogene	zinc finger protein 252, pseudogene
ENSG00000242735.1	-1.06345	-1.26121	0.00291009	0.0138732	0.63	0.55	0.66	0.35	0.26	0.35	AC018462.3	chr2	processed_pseudogene	--
ENSG00000260920.2	1.19015	0.182325	1.20541e-07	1.43268e-06	0.25	0.31	0.18	0.69	0.66	0.45	RP1-228H13.5	chr1	sense_overlapping	--
ENSG00000263422.1	-1.52481	-1.95514	0.00157502	0.00808801	4.04	3.43	2.98	0.95	1.65	1.28	AC005702.1	chr17	miRNA	--
ENSG00000108551.4	-1.28833	-0.994195	0.000111536	0.000756335	0.41	0.27	0.34	0.12	0.23	0.11	RASD1	chr17	protein_coding	RAS, dexamethasone-induced 1
ENSG00000112218.8	-1.59688	0.436469	1.11226e-14	3.33181e-13	0.29	0.24	0.38	0.13	0.07	0.13	GPR63	chr6	protein_coding	G protein-coupled receptor 63
ENSG00000159905.14	1.08549	-0.894305	0.000838269	0.00461726	0.07	0.16	0.08	0.2	0.27	0.24	ZNF221	chr19	protein_coding	zinc finger protein 221
ENSG00000006468.13	-1.36088	3.06201	2.42391e-31	2.8465e-29	1.58	1.23	1.48	0.64	0.59	0.6	ETV1	chr7	protein_coding	ets variant 1
ENSG00000260507.1	-1.62731	-2.60728	0.0114767	0.0457144	0.2	0.68	0.29	0.19	0.13	0.06	RP11-356C4.3	chr16	lincRNA	--
ENSG00000181444.12	1.42377	3.85131	1.20583e-39	2.61346e-37	3.04	2.48	2.27	7.31	7.81	7.74	ZNF467	chr7	protein_coding	zinc finger protein 467
ENSG00000267100.1	1.0886	3.25458	1.29569e-21	7.33047e-20	3.08	2.93	2.36	6.36	6.64	6.42	ILF3-AS1	chr19	lincRNA	ILF3 antisense RNA 1 (head to head)
ENSG00000114631.10	1.09753	4.15535	1.93883e-26	1.5404e-24	4.64	5.06	4.46	10.65	11.47	11	PODXL2	chr3	protein_coding	podocalyxin-like 2
ENSG00000162722.8	-2.11377	-2.34484	0.000390095	0.00232949	0.03	0.08	0.09	0.02	0.02	0.02	TRIM58	chr1	protein_coding	tripartite motif containing 58
ENSG00000262302.1	1.73297	-1.11264	2.5422e-06	2.40096e-05	0.23	0.38	0.4	1.01	1.28	1.45	RP1-4G17.5	chr17	protein_coding	--
ENSG00000100441.9	1.31832	5.06555	2.96953e-41	7.35546e-39	2.73	2.42	2.42	6.69	7.02	6.97	KHNYN	chr14	protein_coding	KH and NYN domain containing
ENSG00000173065.13	-1.0189	5.93457	3.07057e-27	2.6542e-25	16.98	14.73	16.18	8.91	8.36	8.58	FAM222B	chr17	protein_coding	family with sequence similarity 222, member B
ENSG00000185561.9	1.14586	2.41811	6.39269e-19	2.93964e-17	0.57	0.41	0.51	1.29	1.13	1.21	TLCD2	chr17	protein_coding	TLC domain containing 2
ENSG00000163736.3	-1.78023	-2.37994	0.00264416	0.0127498	0.31	0.22	0.31	0.11	0.11	0.04	PPBP	chr4	protein_coding	pro-platelet basic protein (chemokine (C-X-C motif) ligand 7)
ENSG00000210174.1	-1.98883	-2.7836	0.0126174	0.0495222	3.83	0.96	1.51	0.4	0.42	0.81	MT-TR	chrM	Mt_tRNA	mitochondrially encoded tRNA arginine
ENSG00000267666.2	1.45701	-1.23387	5.42425e-05	0.000391588	0.07	0.03	0.05	0.08	0.17	0.23	AC004156.3	chr19	lincRNA	--
ENSG00000037241.7	1.18831	5.55406	2.80302e-35	4.41827e-33	27.63	28.13	26.29	68.02	65.95	70.72	RPL26L1	chr5	protein_coding	ribosomal protein L26-like 1
ENSG00000275783.1	-1.09636	-0.394455	2.48156e-05	0.000192795	6.91	4.34	3.81	2.45	1.81	3.36	FP236383.5	chr21	miRNA	--
ENSG00000260877.1	1.07693	-0.94765	0.000850808	0.00467881	0.6	0.59	0.92	1.82	1.39	1.77	RP11-211G23.2	chr11	lincRNA	--
ENSG00000180938.5	1.53312	-1.83347	0.00138898	0.00724118	0.07	0.02	0.01	0.12	0.07	0.1	ZNF572	chr8	protein_coding	zinc finger protein 572
ENSG00000105053.10	-1.05362	5.30791	6.26581e-28	5.8079e-26	11.9	11.56	12.61	6.38	6.43	6.21	VRK3	chr19	protein_coding	vaccinia related kinase 3
ENSG00000105967.15	1.26089	-1.80924	0.00664382	0.0285638	0.01	0.02	0.01	0.04	0.04	0.04	TFEC	chr7	protein_coding	transcription factor EC
ENSG00000154767.14	1.00492	4.77455	2.25855e-24	1.55909e-22	4.25	4.16	4.56	9.25	9.31	9.96	XPC	chr3	protein_coding	xeroderma pigmentosum, complementation group C
ENSG00000272954.1	4.83526	-3.2161	0.00203934	0.0101351	0	0	0	0.3	0	0.37	KB-1440D3.13	chr22	sense_intronic	--
ENSG00000247363.2	1.79671	0.24585	2.41355e-15	7.76657e-14	0.23	0.07	0.21	0.59	0.75	0.67	RP11-637A17.2	chr12	lincRNA	--
ENSG00000240038.6	-1.69401	-2.73773	0.0126174	0.0495222	0.07	0.05	0.05	0.05	0	0.01	AMY2B	chr1	protein_coding	amylase, alpha 2B (pancreatic)
ENSG00000131127.13	1.15585	-0.810178	0.000226296	0.00143401	0.06	0.06	0.06	0.1	0.21	0.14	ZNF141	chr4	protein_coding	zinc finger protein 141
ENSG00000272610.1	-3.07447	-3.21371	0.00663174	0.0285285	0.02	0.06	0.03	0	0	0.01	MAGI1-IT1	chr3	sense_intronic	MAGI1 intronic transcript 1
ENSG00000279494.1	-4.73592	-3.3456	0.00404373	0.018514	0.01	0.05	0.06	0	0	0	RP11-494O16.4	chr22	lincRNA	--
ENSG00000179262.9	1.08393	6.10165	1.1086e-30	1.24248e-28	22.45	22.9	23.26	53.88	54.46	50.86	RAD23A	chr19	protein_coding	RAD23 homolog A (S. cerevisiae)
ENSG00000253802.1	1.73308	-1.41872	3.77714e-05	0.000282003	0.02	0.18	0.06	0.3	0.21	0.41	CTA-392C11.1	chr8	lincRNA	--
ENSG00000163947.11	1.03755	2.42478	6.85876e-16	2.33451e-14	0.64	0.55	0.57	1.35	1.23	1.39	ARHGEF3	chr3	protein_coding	Rho guanine nucleotide exchange factor (GEF) 3
ENSG00000168675.18	2.53963	-2.04082	1.99443e-05	0.000157946	0	0	0.01	0.04	0.02	0.02	LDLRAD4	chr18	protein_coding	low density lipoprotein receptor class A domain containing 4
ENSG00000135823.13	-1.10712	4.86294	1.55809e-29	1.59467e-27	7.12	7.14	7.29	3.66	3.47	3.83	STX6	chr1	protein_coding	syntaxin 6
ENSG00000246877.1	2.57021	-2.24771	8.42769e-05	0.000585746	0.02	0.02	0	0.07	0.13	0.04	DNM1P35	chr15	antisense	dynamin 1 pseudogene 35
ENSG00000139645.9	-1.01079	5.2504	8.91981e-26	6.81141e-24	5.31	5.29	5.51	2.84	2.84	3.07	ANKRD52	chr12	protein_coding	ankyrin repeat domain 52
ENSG00000100665.11	1.51449	-1.6531	0.000496178	0.00289668	0.05	0.05	0.05	0.18	0.16	0.15	SERPINA4	chr14	protein_coding	serpin peptidase inhibitor, clade A (alpha-1 antiproteinase, antitrypsin), member 4
ENSG00000272636.3	1.41193	-0.0318034	6.70254e-09	9.69878e-08	0.1	0.05	0.07	0.26	0.16	0.23	DOC2B	chr17	protein_coding	double C2-like domains, beta
ENSG00000139291.13	-1.08326	3.89441	3.59406e-25	2.62875e-23	2.62	3.07	3.01	1.5	1.52	1.48	TMEM19	chr12	protein_coding	transmembrane protein 19
ENSG00000167202.11	-1.04817	4.7942	1.6294e-26	1.3106e-24	5.65	5.2	5.91	3	2.81	3.07	TBC1D2B	chr15	protein_coding	TBC1 domain family, member 2B
ENSG00000115539.13	1.02182	4.42361	3.90914e-24	2.66726e-22	8.93	9.73	10.21	22.28	19.99	21.98	PDCL3	chr2	protein_coding	phosducin-like 3
ENSG00000243477.5	-1.47465	1.01847	3.91996e-17	1.50645e-15	1.72	1.26	1.24	0.58	0.49	0.59	NAT6	chr3	protein_coding	N-acetyltransferase 6 (GCN5-related)
ENSG00000278597.1	4.68936	-0.307086	7.16924e-32	8.76849e-30	2.26	0.64	0	45.62	14.95	23.61	FP671120.7	chr21	miRNA	--
ENSG00000005187.11	1.43174	3.7686	3.64018e-39	7.60979e-37	1.99	2.67	2.03	6.31	6.21	7.16	ACSM3	chr16	protein_coding	acyl-CoA synthetase medium-chain family member 3
ENSG00000267296.2	2.00281	0.794629	1.34314e-23	8.72038e-22	0.3	0.2	0.3	1.14	1.23	1.21	CEBPA-AS1	chr19	antisense	CEBPA antisense RNA 1 (head to head)
ENSG00000106484.14	-1.7751	4.88209	5.33814e-71	4.49563e-68	14.26	14.38	15.13	4.43	4.37	5.2	MEST	chr7	protein_coding	mesoderm specific transcript
ENSG00000253865.1	2.93189	-2.65259	0.00025215	0.00158291	0	0	0.08	0.22	0.37	0.31	RP11-394O4.3	chr5	antisense	--
ENSG00000240005.5	-1.44318	-0.735601	1.37724e-06	1.36593e-05	1.55	1.3	1.78	0.59	0.62	0.65	RP11-293A21.1	chr4	antisense	--
ENSG00000268357.1	2.61519	-2.8324	0.00804354	0.0335586	0	0.17	0	0.56	0.29	0.28	VN1R81P	chr19	unprocessed_pseudogene	vomeronasal 1 receptor 81 pseudogene
ENSG00000166262.15	1.24362	-0.524421	7.60557e-06	6.5781e-05	0.11	0.08	0.16	0.2	0.35	0.39	FAM227B	chr15	protein_coding	family with sequence similarity 227, member B
ENSG00000075239.13	1.07402	5.52069	3.38064e-29	3.38937e-27	9.46	10.96	10.32	24.13	22.32	24.45	ACAT1	chr11	protein_coding	acetyl-CoA acetyltransferase 1
ENSG00000054983.16	-1.1099	4.48572	1.50554e-28	1.45499e-26	6.48	5.8	5.66	3.42	2.69	2.98	GALC	chr14	protein_coding	galactosylceramidase
ENSG00000282034.1	-1.11893	3.31029	1.66747e-23	1.07315e-21	1.17	0.98	1.05	0.56	0.5	0.55	RP11-2C24.9	chr16	protein_coding	--
ENSG00000068354.15	-1.09907	4.13065	8.8105e-27	7.27446e-25	6.08	5.54	4.67	2.53	2.96	2.82	TBC1D25	chrX	protein_coding	TBC1 domain family, member 25
ENSG00000275395.4	-1.08363	1.56013	6.11182e-13	1.50503e-11	0.32	0.28	0.25	0.14	0.13	0.17	FCGBP	chr19	protein_coding	Fc fragment of IgG binding protein
ENSG00000205771.6	1.30056	0.0232126	3.43885e-08	4.48313e-07	0.18	0.16	0.17	0.44	0.39	0.55	CATSPER2P1	chr15	transcribed_unprocessed_pseudogene	cation channel, sperm associated 2 pseudogene 1
ENSG00000235726.5	1.0006	-0.785345	0.0019947	0.00994179	0.2	0.18	0.04	0.27	0.3	0.32	AC010148.1	chr2	processed_transcript	--
ENSG00000268362.5	-1.25305	1.18077	5.89315e-14	1.61587e-12	1.7	1.03	1.66	0.58	0.7	0.75	CTD-2017D11.1	chr19	lincRNA	--
ENSG00000124641.14	-1.55154	3.53552	4.37305e-44	1.22762e-41	6.02	5.14	6.02	2.21	2.26	1.95	MED20	chr6	protein_coding	mediator complex subunit 20
ENSG00000213073.4	-1.17129	-1.34516	0.00185296	0.0093157	0.1	0.13	0.19	0.1	0.04	0.06	RP11-288H12.3	chr6	transcribed_processed_pseudogene	--
ENSG00000100360.14	1.26869	4.55165	2.0314e-36	3.46113e-34	10.7	11.74	11.18	27.83	31.87	28.95	IFT27	chr22	protein_coding	intraflagellar transport 27
ENSG00000247934.4	1.02101	-0.776335	0.00105103	0.00564301	0.16	0.09	0.09	0.34	0.14	0.28	RP11-967K21.1	chr12	antisense	--
ENSG00000095585.16	1.97526	-2.21644	0.000986965	0.00534186	0.04	0.02	0.02	0.1	0.16	0.1	BLNK	chr10	protein_coding	B-cell linker
ENSG00000279519.1	1.62576	-1.1879	8.9165e-06	7.60043e-05	0.07	0.04	0.07	0.24	0.18	0.23	RP11-288C18.1	chr2	TEC	--
ENSG00000104043.14	1.01585	0.633412	2.11068e-07	2.41797e-06	0.2	0.14	0.13	0.37	0.26	0.39	ATP8B4	chr15	protein_coding	ATPase, class I, type 8B, member 4
ENSG00000142675.17	2.57106	-2.24827	8.42769e-05	0.000585746	0.01	0.01	0.02	0.05	0.13	0.08	CNKSR1	chr1	protein_coding	connector enhancer of kinase suppressor of Ras 1
ENSG00000278921.2	1.15136	-1.492	0.00658807	0.0284111	0.14	0.13	0.09	0.28	0.31	0.28	EPB41L4A-AS2	chr5	lincRNA	EPB41L4A antisense RNA 2 (head to head)
ENSG00000105810.9	-1.25162	3.90368	6.47007e-33	8.4014e-31	1.79	1.61	1.56	0.83	0.71	0.74	CDK6	chr7	protein_coding	cyclin-dependent kinase 6
ENSG00000141753.6	1.14044	11.6362	5.36074e-36	8.9273e-34	783.59	846.76	848.61	1943.49	2070.81	1970.34	IGFBP4	chr17	protein_coding	insulin-like growth factor binding protein 4
ENSG00000273888.1	1.28127	-1.05424	0.000203373	0.00130204	0.04	0.15	0.11	0.26	0.27	0.27	FRMD6-AS1	chr14	antisense	FRMD6 antisense RNA 1
ENSG00000275530.1	3.57305	0.430542	2.28337e-42	5.85258e-40	1.48	1.12	6.12	0	120.15	4.69	FP671120.4	chr21	miRNA	--
ENSG00000179148.9	-1.01953	1.07107	1.81019e-09	2.82313e-08	0.58	0.64	0.82	0.42	0.26	0.42	ALOXE3	chr17	protein_coding	arachidonate lipoxygenase 3
ENSG00000197961.11	1.15305	3.3829	7.90949e-25	5.64136e-23	0.86	0.75	0.82	2.15	1.86	1.91	ZNF121	chr19	protein_coding	zinc finger protein 121
ENSG00000168505.6	-1.03532	1.22813	1.4804e-10	2.69359e-09	1.23	1.51	1.26	0.7	0.73	0.69	GBX2	chr2	protein_coding	gastrulation brain homeobox 2
ENSG00000186280.6	-1.71349	-1.00761	4.62358e-07	5.01231e-06	0.2	0.2	0.24	0.06	0.03	0.12	KDM4D	chr11	protein_coding	lysine (K)-specific demethylase 4D
ENSG00000267493.3	-1.4685	-0.926578	3.22085e-06	2.98546e-05	0.69	0.76	0.54	0.42	0.14	0.21	CIRBP-AS1	chr19	antisense	CIRBP antisense RNA 1
ENSG00000244067.2	1.16474	1.17296	6.69633e-12	1.4428e-10	0.8	1	0.99	2.38	2.13	2.34	GSTA2	chr6	protein_coding	glutathione S-transferase alpha 2
ENSG00000231233.1	1.12371	-1.38383	0.002985	0.0141936	0.17	0.16	0.34	0.62	0.51	0.53	CFAP58-AS1	chr10	antisense	CFAP58 antisense RNA 1 (head to head)
ENSG00000225138.7	1.81338	-1.20217	1.93644e-06	1.87081e-05	0.1	0.08	0.05	0.32	0.35	0.25	CTD-2228K2.7	chr5	processed_transcript	--
ENSG00000189001.10	-1.69436	2.47452	6.27835e-39	1.26754e-36	3.97	3.91	3.96	1.06	1.34	1.6	SBSN	chr19	protein_coding	suprabasin
ENSG00000181585.3	2.70104	-2.78534	0.00143318	0.00743567	0.02	0.02	0	0.03	0.07	0.14	TMIE	chr3	protein_coding	transmembrane inner ear
ENSG00000138061.11	1.9327	4.74091	9.18931e-81	1.35432e-77	2.26	1.71	1.56	7.32	7.71	8	CYP1B1	chr2	protein_coding	cytochrome P450, family 1, subfamily B, polypeptide 1
ENSG00000236591.1	1.69538	-2.38194	0.00902039	0.0371192	0.43	0.48	0.38	0.8	2.09	1.82	RP11-162J8.3	chr6	antisense	--
ENSG00000167550.10	-1.29937	1.99076	6.17135e-21	3.30139e-19	4.91	4.52	3.5	2	1.26	2.45	RHEBL1	chr12	protein_coding	Ras homolog enriched in brain like 1
ENSG00000225470.6	1.35806	3.00383	3.79371e-30	4.08115e-28	1.21	1.07	1.02	2.82	3.1	3.33	JPX	chrX	lincRNA	JPX transcript, XIST activator (non-protein coding)
ENSG00000267414.1	1.81347	-2.69529	0.0126174	0.0495222	0.01	0.02	0.02	0.13	0.05	0.04	RP11-456K23.1	chr18	lincRNA	--
ENSG00000118432.12	1.41026	0.527506	3.60652e-12	8.04129e-11	0.12	0.08	0.12	0.29	0.3	0.36	CNR1	chr6	protein_coding	cannabinoid receptor 1 (brain)
ENSG00000133808.4	3.58213	-2.7856	0.000162637	0.00106318	0	0	0.01	0.03	0.07	0.05	MICALCL	chr11	protein_coding	MICAL C-terminal like
ENSG00000117971.11	1.55952	-1.4563	0.00012319	0.000828084	0.04	0.02	0.08	0.16	0.2	0.16	CHRNB4	chr15	protein_coding	cholinergic receptor, nicotinic, beta 4 (neuronal)
ENSG00000096654.15	1.06165	1.007	1.90841e-09	2.96835e-08	0.41	0.38	0.31	0.96	0.56	0.98	ZNF184	chr6	protein_coding	zinc finger protein 184
ENSG00000232160.6	1.76952	-2.03976	0.00130472	0.0068394	0.03	0.02	0.01	0.07	0.08	0.09	RAP2C-AS1	chrX	antisense	RAP2C antisense RNA 1
ENSG00000117525.13	1.09123	0.190574	5.94303e-07	6.3401e-06	0.23	0.22	0.35	0.64	0.55	0.72	F3	chr1	protein_coding	coagulation factor III (thromboplastin, tissue factor)
ENSG00000185989.10	1.16472	3.20963	3.63065e-24	2.48299e-22	1.23	1.24	1.21	2.86	2.95	3.24	RASA3	chr13	protein_coding	RAS p21 protein activator 3
ENSG00000261270.1	-1.28424	-1.22814	0.00030894	0.00188889	1.7	0.42	0.37	0.56	0.27	0.26	RP11-325K4.3	chr16	sense_intronic	--
ENSG00000026950.16	-1.09054	3.02669	5.74755e-21	3.08027e-19	2.14	2.35	2.77	1.25	1.24	1.25	BTN3A1	chr6	protein_coding	butyrophilin, subfamily 3, member A1
ENSG00000272017.1	-1.83436	-0.469509	9.4756e-11	1.78127e-09	0.99	0.59	1.3	0.36	0.24	0.29	RP1-199J3.7	chr6	antisense	--
ENSG00000170160.16	2.51861	-2.28055	0.000235105	0.00148425	0	0.01	0	0.03	0.02	0.03	CCDC144A	chr17	protein_coding	coiled-coil domain containing 144A
ENSG00000161920.9	1.54413	4.48965	7.33496e-52	2.77186e-49	6.49	7.77	6.91	22.1	23.13	22.3	MED11	chr17	protein_coding	mediator complex subunit 11
ENSG00000160753.15	-1.09608	4.57435	3.86826e-28	3.64284e-26	7.26	6.78	6.55	3.16	3.81	3.57	RUSC1	chr1	protein_coding	RUN and SH3 domain containing 1
ENSG00000119614.2	5.26975	-2.98478	0.000133168	0.000888272	0	0	0	0.05	0.05	0.04	VSX2	chr14	protein_coding	visual system homeobox 2
ENSG00000003096.13	1.02688	0.38981	7.58763e-07	7.93377e-06	0.09	0.11	0.12	0.25	0.25	0.21	KLHL13	chrX	protein_coding	kelch-like family member 13
ENSG00000227232.5	-1.11063	0.360345	5.1051e-08	6.48053e-07	0.84	1.71	1	0.62	0.54	0.6	WASH7P	chr1	unprocessed_pseudogene	WAS protein family homolog 7 pseudogene
ENSG00000131095.11	-2.47126	0.0501307	7.41282e-23	4.60001e-21	0.48	0.27	0.44	0.07	0.1	0.07	GFAP	chr17	protein_coding	glial fibrillary acidic protein
ENSG00000154188.9	2.98835	-1.3338	6.74589e-11	1.29539e-09	0.04	0.04	0.05	0.36	0.28	0.5	ANGPT1	chr8	protein_coding	angiopoietin 1
ENSG00000165806.19	2.45634	3.68027	3.00443e-97	1.26512e-93	0.92	1.14	1.37	6.83	6.57	7.35	CASP7	chr10	protein_coding	caspase 7, apoptosis-related cysteine peptidase
ENSG00000108852.14	1.06823	3.78723	8.04659e-24	5.31796e-22	1.24	1.48	1.56	3.41	3.27	3.16	MPP2	chr17	protein_coding	membrane protein, palmitoylated 2 (MAGUK p55 subfamily member 2)
ENSG00000148677.6	1.51869	5.04781	1.78301e-53	7.29945e-51	9.75	7.3	6.62	24.99	24.36	24.72	ANKRD1	chr10	protein_coding	ankyrin repeat domain 1 (cardiac muscle)
ENSG00000229261.1	-1.3416	-1.46834	0.000432874	0.0025611	0.04	0.36	0.25	0.15	0.07	0.05	RP11-227H15.4	chr10	antisense	--
ENSG00000198416.9	1.37458	-1.7401	0.00225875	0.0110762	0.02	0.04	0.03	0.07	0.09	0.11	ZNF658B	chr9	transcribed_unprocessed_pseudogene	zinc finger protein 658B, pseudogene
ENSG00000229278.1	-1.31752	-1.60773	0.00206358	0.0102401	0.91	1.14	1.53	0.34	0.72	0.52	RP11-483F11.7	chr10	antisense	--
ENSG00000205129.8	-1.48115	-0.711694	4.82772e-07	5.22309e-06	0.41	0.83	0.8	0.34	0.22	0.23	C4orf47	chr4	protein_coding	chromosome 4 open reading frame 47
ENSG00000013503.9	-1.38304	2.72832	1.10209e-29	1.14385e-27	2.08	2.01	1.91	0.9	0.65	0.96	POLR3B	chr12	protein_coding	polymerase (RNA) III (DNA directed) polypeptide B
ENSG00000270696.1	-1.42184	3.10517	2.43223e-34	3.60263e-32	6.83	5.96	6.98	2.98	2.55	2.56	RP11-342K6.1	chr2	antisense	--
ENSG00000236432.7	1.15085	-1.36568	0.00347884	0.0162636	0.04	0.06	0.07	0.11	0.14	0.16	AC097662.2	chr2	antisense	--
ENSG00000149380.11	1.25376	4.87087	6.24097e-37	1.10819e-34	7.5	6.6	6.67	17.04	18.13	19.04	P4HA3	chr11	protein_coding	prolyl 4-hydroxylase, alpha polypeptide III
ENSG00000122694.15	1.03295	3.06765	5.61993e-19	2.59644e-17	2.2	2.23	2.37	5.5	5.04	4.73	GLIPR2	chr9	protein_coding	GLI pathogenesis-related 2
ENSG00000132688.10	1.49521	0.0303481	6.97401e-10	1.1497e-08	0.06	0.1	0.08	0.28	0.26	0.21	NES	chr1	protein_coding	nestin
ENSG00000280649.1	1.0985	-1.17119	0.00248088	0.0120611	0.21	0.24	0.19	0.71	0.28	0.47	AC245100.1	chr1	protein_coding	--
ENSG00000225077.2	1.33306	-0.532182	3.35419e-06	3.09543e-05	0.21	0.22	0.15	0.48	0.61	0.5	LINC00337	chr1	lincRNA	long intergenic non-protein coding RNA 337
ENSG00000134323.10	-1.50563	-0.00389334	1.62053e-10	2.93408e-09	0.56	0.46	0.49	0.15	0.22	0.21	MYCN	chr2	protein_coding	v-myc avian myelocytomatosis viral oncogene neuroblastoma derived homolog
ENSG00000062370.16	1.04854	0.0166914	6.24667e-06	5.49468e-05	0.18	0.12	0.15	0.32	0.25	0.46	ZNF112	chr19	protein_coding	zinc finger protein 112
ENSG00000138757.14	1.27455	5.97444	3.42845e-41	8.42141e-39	6.8	6.49	6.94	18.15	16.71	18.74	G3BP2	chr4	protein_coding	GTPase activating protein (SH3 domain) binding protein 2
ENSG00000100218.11	1.76288	-0.835096	1.77248e-07	2.05126e-06	0.13	0.19	0.1	0.43	0.54	0.6	RSPH14	chr22	protein_coding	radial spoke head 14 homolog (Chlamydomonas)
ENSG00000168298.5	-1.66954	-0.338813	1.7508e-10	3.1583e-09	1.67	1.85	1.33	0.59	0.21	0.84	HIST1H1E	chr6	protein_coding	histone cluster 1, H1e
ENSG00000237356.5	1.41977	-2.24827	0.00788114	0.0331626	0	0.04	0.09	0.15	0.14	0.09	AL163953.3	chr14	processed_transcript	--
ENSG00000240563.1	-1.98923	-2.41553	0.00105791	0.00566758	0.05	0.04	0.06	0.01	0.03	0.01	L1TD1	chr1	protein_coding	LINE-1 type transposase domain containing 1
ENSG00000165449.11	1.00726	-0.947666	0.0017175	0.00873598	0.03	0.07	0.09	0.17	0.1	0.16	SLC16A9	chr10	protein_coding	solute carrier family 16, member 9
ENSG00000099958.14	-1.7842	-2.6935	0.00777251	0.0328368	0.06	0.03	0.04	0.02	0.01	0.01	DERL3	chr22	protein_coding	derlin 3
ENSG00000140481.13	1.03472	-1.1108	0.00242064	0.0117954	0.03	0.08	0.08	0.14	0.18	0.1	CCDC33	chr15	protein_coding	coiled-coil domain containing 33
ENSG00000254788.6	-2.29495	-2.41698	0.000366349	0.00219974	0.11	0.05	0.32	0.04	0.02	0.04	CKLF-CMTM1	chr16	protein_coding	CKLF-CMTM1 readthrough
ENSG00000188321.13	1.32269	1.27105	1.67468e-15	5.50926e-14	0.19	0.17	0.19	0.47	0.48	0.56	ZNF559	chr19	protein_coding	zinc finger protein 559
ENSG00000161860.7	-1.91385	-0.98101	1.9219e-08	2.61542e-07	0.45	0.46	0.72	0.17	0.13	0.17	SYCE2	chr19	protein_coding	synaptonemal complex central element protein 2
ENSG00000243501.5	1.20454	-0.90787	0.000257989	0.0016142	0.2	0.17	0.1	0.32	0.43	0.45	RP11-257K9.8	chr6	protein_coding	--
ENSG00000224578.4	-1.14881	2.65185	9.18618e-21	4.85254e-19	6.02	5.66	5.65	2.36	3.49	2.71	HNRNPA1P48	chr16	transcribed_processed_pseudogene	heterogeneous nuclear ribonucleoprotein A1 pseudogene 48
ENSG00000269113.3	1.74376	0.509167	1.32088e-16	4.80671e-15	0.12	0.05	0.07	0.23	0.34	0.31	TRABD2B	chr1	protein_coding	TraB domain containing 2B
ENSG00000226091.7	1.67369	-1.29803	2.12617e-05	0.000167569	0.03	0.04	0.02	0.1	0.11	0.12	LINC00937	chr12	lincRNA	long intergenic non-protein coding RNA 937
ENSG00000272088.1	1.81366	-2.69499	0.0126174	0.0495222	0.29	0	0	0.27	0.5	0.41	RP11-168F9.2	chr1	lincRNA	--
ENSG00000250799.9	1.31205	0.0572264	2.82175e-08	3.73145e-07	0.25	0.35	0.31	0.77	0.92	0.77	PRODH2	chr19	protein_coding	proline dehydrogenase (oxidase) 2
ENSG00000173898.11	1.24901	2.30219	6.81231e-21	3.6311e-19	0.32	0.32	0.29	0.74	0.88	0.8	SPTBN2	chr11	protein_coding	spectrin, beta, non-erythrocytic 2
ENSG00000141526.14	-1.19333	8.171	1.31315e-38	2.59774e-36	64.72	70.41	77.75	34.1	34.63	33.23	SLC16A3	chr17	protein_coding	solute carrier family 16 (monocarboxylate transporter), member 3
ENSG00000104415.13	-1.56786	2.37027	6.89851e-33	8.91844e-31	1.81	1.63	2.09	0.7	0.56	0.79	WISP1	chr8	protein_coding	WNT1 inducible signaling pathway protein 1
ENSG00000223935.1	2.48842	-2.56972	0.00173485	0.00881056	0.08	0.04	0	0.4	0.26	0.11	AC008074.3	chr2	antisense	--
ENSG00000224080.1	-1.39527	-2.1225	0.00872988	0.0361255	0.62	0.49	0.49	0.06	0.18	0.41	UBE2FP1	chr3	processed_pseudogene	ubiquitin-conjugating enzyme E2F (putative) pseudogene 1
ENSG00000177112.7	1.48872	-1.76343	0.0012205	0.00643685	0.08	0.05	0.11	0.21	0.3	0.25	MRVI1-AS1	chr11	antisense	MRVI1 antisense RNA 1
ENSG00000271643.1	1.04676	-0.0492517	1.32793e-05	0.000109061	0.46	0.47	0.35	0.82	0.84	1.21	RP11-10C24.3	chr3	lincRNA	--
ENSG00000115738.9	-1.45467	5.88071	1.31987e-52	5.18727e-50	42.24	36.46	32.32	14.1	15.4	14.79	ID2	chr2	protein_coding	inhibitor of DNA binding 2, dominant negative helix-loop-helix protein
ENSG00000242515.5	1.19283	2.34551	1.73595e-19	8.33371e-18	0.81	1.04	0.8	2.26	2.05	2.27	UGT1A10	chr2	protein_coding	UDP glucuronosyltransferase 1 family, polypeptide A10
ENSG00000051180.16	-1.45804	3.08203	1.03666e-35	1.67894e-33	4.2	4.62	4.37	1.65	1.8	1.8	RAD51	chr15	protein_coding	RAD51 recombinase
ENSG00000168062.9	-1.37201	0.982844	6.01816e-15	1.84975e-13	1.11	1.05	1.15	0.4	0.5	0.5	BATF2	chr11	protein_coding	basic leucine zipper transcription factor, ATF-like 2
ENSG00000010438.16	-1.17532	1.21279	1.32138e-12	3.12341e-11	2.33	1.97	2.63	0.79	1.6	1	PRSS3	chr9	protein_coding	protease, serine, 3
ENSG00000274267.1	-1.30989	-1.16449	0.000136919	0.000910812	1.61	1.52	0.77	0.32	0.26	1.09	HIST1H3B	chr6	protein_coding	histone cluster 1, H3b
ENSG00000165046.12	-1.36486	3.30218	1.78208e-33	2.42068e-31	3.56	3.81	3.82	1.61	1.5	1.65	LETM2	chr8	protein_coding	leucine zipper-EF-hand containing transmembrane protein 2
ENSG00000137486.16	1.42612	3.79305	1.95614e-39	4.20871e-37	1.68	2.12	2.3	5.84	6.15	6.01	ARRB1	chr11	protein_coding	arrestin, beta 1
ENSG00000187566.4	1.54014	0.00305747	2.38647e-10	4.21978e-09	0.4	0.29	0.39	0.92	1.39	1.17	NHLRC1	chr6	protein_coding	NHL repeat containing E3 ubiquitin protein ligase 1
ENSG00000204524.6	1.0196	-0.742269	0.000609002	0.00348629	0.18	0.06	0.14	0.33	0.3	0.22	ZNF805	chr19	protein_coding	zinc finger protein 805
ENSG00000135378.3	1.21694	-0.613754	1.81134e-05	0.000144769	0.05	0.05	0.07	0.13	0.14	0.17	PRRG4	chr11	protein_coding	proline rich Gla (G-carboxyglutamic acid) 4 (transmembrane)
ENSG00000226754.1	1.23966	-0.934506	0.000134213	0.00089443	0.21	0.16	0.25	0.77	0.6	0.27	RP5-1024G6.5	chr1	antisense	--
ENSG00000184489.11	1.3657	2.59876	5.39592e-27	4.53134e-25	0.92	1.08	1.16	2.95	3.03	2.94	PTP4A3	chr8	protein_coding	protein tyrosine phosphatase type IVA, member 3
ENSG00000185186.8	1.13137	-0.907467	0.000546496	0.00315667	0.22	0.17	0.02	0.53	0.19	0.23	LINC00313	chr21	lincRNA	long intergenic non-protein coding RNA 313
ENSG00000229589.1	1.45792	-0.522523	7.4432e-07	7.79382e-06	0.13	0.16	0.08	0.35	0.4	0.34	ACVR2B-AS1	chr3	antisense	ACVR2B antisense RNA 1
ENSG00000125510.15	1.00029	0.0050826	1.49226e-05	0.000121374	0.17	0.11	0.19	0.3	0.5	0.26	OPRL1	chr20	protein_coding	opiate receptor-like 1
ENSG00000135549.14	-1.38291	3.37049	8.6629e-35	1.32994e-32	6.11	4.87	4.48	2.11	2.25	2.11	PKIB	chr6	protein_coding	protein kinase (cAMP-dependent, catalytic) inhibitor beta
ENSG00000103196.11	1.11944	0.536197	2.3519e-08	3.15399e-07	0.16	0.16	0.15	0.44	0.43	0.27	CRISPLD2	chr16	protein_coding	cysteine-rich secretory protein LCCL domain containing 2
ENSG00000166828.2	1.27838	0.099324	1.43639e-08	1.99055e-07	0.14	0.09	0.21	0.44	0.46	0.31	SCNN1G	chr16	protein_coding	sodium channel, non voltage gated 1 gamma subunit
ENSG00000185483.11	1.08391	3.29489	7.0156e-22	4.0868e-20	0.98	0.74	0.87	1.84	1.75	2.42	ROR1	chr1	protein_coding	receptor tyrosine kinase-like orphan receptor 1
ENSG00000128165.8	-1.3951	1.48725	5.03229e-19	2.33594e-17	1.84	0.45	0.34	0.3	0.44	0.35	ADM2	chr22	protein_coding	adrenomedullin 2
ENSG00000092470.11	-1.0317	3.13231	1.48626e-19	7.18182e-18	2.77	2.55	2.77	1.69	1.37	1.27	WDR76	chr15	protein_coding	WD repeat domain 76
ENSG00000056487.15	1.96699	-0.238126	6.29918e-13	1.54343e-11	0.07	0.06	0.08	0.31	0.3	0.33	PHF21B	chr22	protein_coding	PHD finger protein 21B
ENSG00000116983.12	-1.34725	-0.488471	8.34431e-07	8.63916e-06	0.14	0.14	0.24	0.08	0.07	0.08	HPCAL4	chr1	protein_coding	hippocalcin like 4
ENSG00000074319.12	-1.2685	5.76878	1.49447e-40	3.46859e-38	27.31	26.85	24.17	12.58	11.63	11.37	TSG101	chr11	protein_coding	tumor susceptibility 101
ENSG00000177409.11	1.00488	-0.788015	0.000931348	0.00507626	0.03	0.04	0.05	0.11	0.08	0.1	SAMD9L	chr7	protein_coding	sterile alpha motif domain containing 9-like
ENSG00000203650.7	-1.64503	-2.45227	0.00657031	0.0283428	0.07	0.07	0.1	0	0.04	0.05	LINC01285	chrX	lincRNA	long intergenic non-protein coding RNA 1285
ENSG00000090339.8	-1.22012	1.90797	5.36108e-18	2.25425e-16	1.88	1.27	1.29	0.72	0.71	0.65	ICAM1	chr19	protein_coding	intercellular adhesion molecule 1
ENSG00000240875.5	1.16884	0.160561	1.49552e-07	1.75416e-06	0.18	0.13	0.21	0.46	0.35	0.5	LINC00886	chr3	lincRNA	long intergenic non-protein coding RNA 886
ENSG00000279227.1	1.02901	0.826916	1.75774e-08	2.402e-07	1.11	0.44	0.49	1.49	1.47	1.59	AC009303.2	chr2	TEC	--
ENSG00000258457.5	1.4095	-0.0852104	1.8468e-08	2.51786e-07	0.35	0.4	0.24	0.97	0.89	0.96	RP11-298I3.4	chr14	antisense	--
ENSG00000274627.1	-2.44297	1.12204	3.60696e-40	8.17837e-38	0.61	0.61	0.65	0.1	0.14	0.15	RP11-104N10.2	chr16	sense_intronic	--
ENSG00000162643.12	1.03341	-0.700224	0.000262493	0.00163925	0.07	0.04	0.18	0.32	0.15	0.22	WDR63	chr1	protein_coding	WD repeat domain 63
ENSG00000260782.1	3.22751	-2.98441	0.00195172	0.00975068	0	0.02	0	0.07	0.07	0.06	RP11-480G7.2	chr16	processed_pseudogene	--
ENSG00000116574.5	1.28075	2.38437	1.33368e-22	8.1559e-21	0.64	0.59	0.63	1.75	1.43	1.79	RHOU	chr1	protein_coding	ras homolog family member U
ENSG00000239415.1	3.32503	-2.93239	0.00105287	0.00564385	0	0	0.01	0.04	0.07	0.09	AP001469.9	chr21	antisense	--
ENSG00000279801.1	-2.83987	-2.5658	0.000184445	0.00118991	0.1	0.11	0.03	0.02	0.01	0	RP11-75C10.6	chr17	TEC	--
ENSG00000198105.11	1.07014	1.86991	5.85437e-14	1.60823e-12	0.4	0.31	0.33	0.86	0.79	0.75	ZNF248	chr10	protein_coding	zinc finger protein 248
ENSG00000259288.5	3.50172	-2.83272	0.000303809	0.0018606	0	0	0.01	0.03	0.06	0.02	PAK6	chr15	protein_coding	p21 protein (Cdc42/Rac)-activated kinase 6
ENSG00000167281.18	2.26695	0.501643	4.97015e-24	3.36782e-22	0.11	0.12	0.13	0.64	0.59	0.69	RBFOX3	chr17	protein_coding	RNA binding protein, fox-1 homolog (C. elegans) 3
ENSG00000176654.12	2.11674	-2.31386	0.00103588	0.00557185	0.03	0.02	0.02	0.09	0.12	0.13	NANOGP1	chr12	transcribed_unprocessed_pseudogene	Nanog homeobox pseudogene 1
ENSG00000181826.9	1.06088	0.132895	2.34795e-06	2.23108e-05	0.41	0.3	0.32	0.82	0.84	0.68	RELL1	chr4	protein_coding	RELT-like 1
ENSG00000261777.5	1.23717	-0.100281	4.76309e-07	5.15786e-06	0.38	0.21	0.35	0.65	1	0.82	RP11-529K1.2	chr16	processed_transcript	--
ENSG00000103460.16	1.12523	-0.561914	0.000128858	0.000862251	0.16	0.1	0.05	0.19	0.17	0.35	TOX3	chr16	protein_coding	TOX high mobility group box family member 3
ENSG00000237649.7	-1.02698	4.50937	8.41805e-25	5.96468e-23	8.93	11.14	10.98	5.56	5.55	5.58	KIFC1	chr6	protein_coding	kinesin family member C1
ENSG00000133134.11	-1.25289	3.01985	7.93329e-27	6.56859e-25	8.88	8.83	9.07	4.29	3.85	4.16	BEX2	chrX	protein_coding	brain expressed X-linked 2
ENSG00000133424.20	1.09764	1.79081	5.64012e-14	1.55372e-12	0.41	0.49	0.43	1.07	1.04	1.01	LARGE	chr22	protein_coding	like-glycosyltransferase
ENSG00000100416.12	-1.17317	4.37224	3.49134e-31	4.05161e-29	13.03	13.78	13.9	6.58	6.4	6.79	TRMU	chr22	protein_coding	tRNA 5-methylaminomethyl-2-thiouridylate methyltransferase
ENSG00000270127.2	-1.52954	-2.38085	0.00902039	0.0371192	0.07	0.04	0.12	0.02	0.05	0.02	RP11-526I2.5	chr15	lincRNA	--
ENSG00000228013.1	1.15467	-1.63149	0.0057119	0.025099	0.06	0.09	0.1	0.13	0.26	0.22	RP11-350G8.5	chr1	antisense	--
ENSG00000221990.4	1.32479	0.950408	1.34894e-13	3.55128e-12	0.63	0.43	0.65	1.63	1.63	1.5	EXOC3-AS1	chr5	antisense	EXOC3 antisense RNA 1
ENSG00000165730.14	1.38167	-1.34862	0.000469567	0.00275606	0.03	0.05	0.05	0.14	0.14	0.13	STOX1	chr10	protein_coding	storkhead box 1
ENSG00000146826.14	-1.38685	3.36804	6.7207e-35	1.04814e-32	4.78	5.17	5.09	1.9	2.38	2.03	C7orf43	chr7	protein_coding	chromosome 7 open reading frame 43
ENSG00000198835.3	1.78371	0.242361	1.35873e-14	4.02916e-13	0.17	0.24	0.2	0.6	0.83	0.84	GJC2	chr1	protein_coding	gap junction protein, gamma 2, 47kDa
ENSG00000106991.13	-1.39567	-1.85529	0.00378773	0.0175491	0.07	0.06	0.12	0.06	0.03	0.02	ENG	chr9	protein_coding	endoglin
ENSG00000257137.5	1.26094	-1.80921	0.00664382	0.0285638	0.09	0.1	0.1	0.33	0.28	0.15	C12orf80	chr12	lincRNA	chromosome 12 open reading frame 80
ENSG00000116544.11	-1.82891	-2.09264	0.000374805	0.00224548	0.06	0.07	0.07	0.02	0.04	0.01	DLGAP3	chr1	protein_coding	discs, large (Drosophila) homolog-associated protein 3
ENSG00000154822.15	1.0431	1.90968	9.64843e-14	2.57373e-12	0.5	0.37	0.61	1.19	1.04	1.17	PLCL2	chr3	protein_coding	phospholipase C-like 2
ENSG00000277662.1	1.10793	-1.33104	0.00401907	0.0184584	0.28	0.5	0.39	1.05	0.76	0.95	RP11-74J13.9	chr13	sense_intronic	--
ENSG00000272168.5	1.13401	3.10659	1.8722e-22	1.13084e-20	0.46	0.46	0.39	1.06	1.1	0.98	CASC15	chr6	lincRNA	cancer susceptibility candidate 15 (non-protein coding)
ENSG00000204272.10	1.18354	4.97746	1.65376e-33	2.25677e-31	10.75	11.9	11.75	27.1	29.28	29.21	LINC01420	chrX	processed_transcript	long intergenic non-protein coding RNA 1420
ENSG00000118242.15	-1.00799	3.62513	9.54429e-21	5.01475e-19	5.98	5.08	6.17	2.96	3.1	3.34	MREG	chr2	protein_coding	melanoregulin
ENSG00000069424.14	1.1117	4.62827	6.26722e-29	6.21996e-27	2.12	1.85	2.2	4.45	5.06	5.1	KCNAB2	chr1	protein_coding	potassium channel, voltage gated subfamily A regulatory beta subunit 2
ENSG00000236307.2	1.12535	-1.26551	0.00158582	0.00813642	0.32	0.36	0.68	0.6	1.32	1.47	EEF1E1P1	chr2	processed_pseudogene	eukaryotic translation elongation factor 1 epsilon 1 pseudogene 1
ENSG00000274372.4	-3.19985	-2.69191	0.000140261	0.000930316	0.62	0.38	0.1	0	0	0.11	RP11-94I2.4	chr1	lincRNA	--
ENSG00000165891.15	-1.4163	1.85256	5.15975e-23	3.23593e-21	0.96	0.78	0.78	0.36	0.34	0.33	E2F7	chr12	protein_coding	E2F transcription factor 7
ENSG00000277440.1	1.75578	-2.34754	0.00587734	0.0257148	0.05	0.11	0.13	0.45	0.37	0.27	RP11-295D4.5	chr16	sense_intronic	--
ENSG00000179299.16	4.83553	-3.21596	0.00203934	0.0101351	0	0	0	0.01	0.01	0.05	NSUN7	chr4	protein_coding	NOP2/Sun domain family, member 7
ENSG00000112238.11	1.75401	-2.34706	0.00587734	0.0257148	0.01	0.05	0.01	0.07	0.07	0.12	PRDM13	chr6	protein_coding	PR domain containing 13
ENSG00000144893.12	-1.04917	-0.556582	0.000147544	0.000973	0.06	0.06	0.09	0.04	0.03	0.04	MED12L	chr3	protein_coding	mediator complex subunit 12-like
ENSG00000051108.14	-1.73668	7.20676	2.133e-76	2.16801e-73	150.5	46.94	16.44	23.25	25.41	20.96	HERPUD1	chr16	protein_coding	homocysteine-inducible, endoplasmic reticulum stress-inducible, ubiquitin-like domain member 1
ENSG00000210144.1	-2.46924	-0.698471	2.61217e-14	7.44374e-13	30.98	5.21	5.19	1.58	4.52	1.99	MT-TY	chrM	Mt_tRNA	mitochondrially encoded tRNA tyrosine
ENSG00000248890.1	-1.07013	0.495517	6.09039e-08	7.62942e-07	1.55	1.27	1.51	0.75	0.62	0.89	HHIP-AS1	chr4	antisense	HHIP antisense RNA 1
ENSG00000230870.2	2.89055	-3.15447	0.0121382	0.0479067	0.02	0	0	0.05	0.04	0.11	FBXW11P1	chr21	processed_pseudogene	F-box and WD repeat domain containing 11 pseudogene 1
ENSG00000154678.16	1.59176	2.13629	6.41525e-30	6.77763e-28	0.18	0.14	0.13	0.53	0.43	0.53	PDE1C	chr7	protein_coding	phosphodiesterase 1C, calmodulin-dependent 70kDa
ENSG00000132016.11	1.81401	-2.15535	0.00221803	0.0109037	0.01	0.02	0.03	0.13	0.08	0.04	C19orf57	chr19	protein_coding	chromosome 19 open reading frame 57
ENSG00000101096.19	1.24691	1.02531	1.85591e-12	4.27382e-11	0.13	0.13	0.14	0.38	0.32	0.35	NFATC2	chr20	protein_coding	nuclear factor of activated T-cells, cytoplasmic, calcineurin-dependent 2
ENSG00000260927.1	4.39524	-3.4172	0.00802574	0.0335413	0	0	0	0.09	0.14	0.14	RP11-459F6.3	chr16	antisense	--
ENSG00000085733.15	1.04761	6.83012	1.40271e-29	1.45074e-27	19.6	19.22	21.32	46.7	44.38	45.05	CTTN	chr11	protein_coding	cortactin
ENSG00000070814.17	1.05416	6.3364	2.09199e-29	2.11902e-27	7.93	8.96	8.27	19.45	19.22	18.53	TCOF1	chr5	protein_coding	Treacher Collins-Franceschetti syndrome 1
ENSG00000102359.5	1.0741	2.82167	4.07583e-19	1.9161e-17	2.04	1.71	1.98	4.67	4.64	3.93	SRPX2	chrX	protein_coding	sushi-repeat containing protein, X-linked 2
ENSG00000197417.7	-1.2709	3.69324	6.10001e-32	7.52318e-30	4.62	4.18	4.34	2.05	2.01	1.89	SHPK	chr17	protein_coding	sedoheptulokinase
ENSG00000161509.13	1.24991	-1.90733	0.0111233	0.0445294	0.03	0.01	0.03	0.05	0.07	0.07	GRIN2C	chr17	protein_coding	glutamate receptor, ionotropic, N-methyl D-aspartate 2C
ENSG00000170382.11	2.33697	0.836914	7.3086e-30	7.69387e-28	0.1	0.1	0.07	0.48	0.55	0.47	LRRN2	chr1	protein_coding	leucine rich repeat neuronal 2
ENSG00000132906.17	-1.65417	3.20804	7.13846e-46	2.10413e-43	3.03	2.5	2.88	1.05	1	0.87	CASP9	chr1	protein_coding	caspase 9, apoptosis-related cysteine peptidase
ENSG00000170312.15	-1.22887	5.36262	2.70455e-37	5.04553e-35	25.6	25.79	26.5	13.49	11.49	11.4	CDK1	chr10	protein_coding	cyclin-dependent kinase 1
ENSG00000239306.4	-1.30386	6.87378	1.64838e-44	4.71723e-42	46.71	51.94	56.16	22.28	23.82	22.58	RBM14	chr11	protein_coding	RNA binding motif protein 14
ENSG00000273893.1	-1.49368	-0.666486	3.10472e-07	3.46412e-06	1.54	1.21	0.73	0.41	0.27	0.64	RP1-101A2.1	chr20	sense_intronic	--
ENSG00000154978.12	1.28316	5.98993	1.03769e-41	2.59212e-39	7.81	8.37	8.28	21.23	22.49	21.47	VOPP1	chr7	protein_coding	vesicular, overexpressed in cancer, prosurvival protein 1
ENSG00000133816.13	1.93365	5.48948	1.98898e-86	3.90849e-83	2.33	2.19	2.25	9.73	9.22	9.4	MICAL2	chr11	protein_coding	microtubule associated monooxygenase, calponin and LIM domain containing 2
ENSG00000213563.6	-1.0421	4.37006	4.58757e-25	3.33062e-23	9.85	9.69	8.73	5.1	5.06	4.86	C8orf82	chr8	protein_coding	chromosome 8 open reading frame 82
ENSG00000056558.10	-1.14765	0.517407	5.19935e-09	7.62468e-08	0.36	0.24	0.22	0.11	0.13	0.16	TRAF1	chr9	protein_coding	TNF receptor-associated factor 1
ENSG00000074527.11	1.76492	4.76106	5.69867e-69	3.99938e-66	3.85	2.24	3.07	10.51	10.86	12.76	NTN4	chr12	protein_coding	netrin 4
ENSG00000105996.6	1.28999	1.16444	5.88721e-14	1.61575e-12	0.81	0.6	0.49	1.56	1.75	1.74	HOXA2	chr7	protein_coding	homeobox A2
ENSG00000042286.14	-1.08273	5.78069	3.07401e-30	3.33123e-28	15.05	14.28	14.87	7.67	7.74	7.43	AIFM2	chr10	protein_coding	apoptosis-inducing factor, mitochondrion-associated, 2
ENSG00000203865.9	1.01973	-1.02708	0.00234787	0.0114769	0.21	0.23	0.27	0.53	0.46	0.61	ATP1A1-AS1	chr1	processed_transcript	ATP1A1 antisense RNA 1
ENSG00000240695.1	-4.57091	-3.41693	0.00802574	0.0335413	0.04	0	0.23	0	0	0	RP11-102M11.1	chr3	processed_pseudogene	--
ENSG00000111012.9	-1.04829	0.548676	7.3053e-08	9.03613e-07	0.76	0.65	0.67	0.38	0.31	0.41	CYP27B1	chr12	protein_coding	cytochrome P450, family 27, subfamily B, polypeptide 1
ENSG00000115009.11	-2.10038	0.545053	7.90561e-24	5.23654e-22	3.87	1.86	1.95	0.49	0.68	0.78	CCL20	chr2	protein_coding	chemokine (C-C motif) ligand 20
ENSG00000167536.13	-2.16715	2.66705	3.02903e-62	1.62334e-59	4.59	4.58	4.97	1.08	1.28	1.08	DHRS13	chr17	protein_coding	dehydrogenase/reductase (SDR family) member 13
ENSG00000101230.5	1.5281	-2.18603	0.0101832	0.0412196	0.03	0.01	0.04	0.13	0.04	0.1	ISM1	chr20	protein_coding	isthmin 1, angiogenesis inhibitor
ENSG00000031691.6	-1.02341	2.32924	1.73913e-15	5.71489e-14	3.76	3.46	3.46	2.31	1.63	1.81	CENPQ	chr6	protein_coding	centromere protein Q
ENSG00000179046.8	1.48999	3.93144	1.74677e-43	4.63855e-41	4.05	4.96	4.29	15.46	12.2	13.14	TRIML2	chr4	protein_coding	tripartite motif family-like 2
ENSG00000147614.3	-1.99295	-1.04705	8.04561e-09	1.15234e-07	0.24	0.29	0.27	0.05	0.11	0.05	ATP6V0D2	chr8	protein_coding	ATPase, H+ transporting, lysosomal 38kDa, V0 subunit d2
ENSG00000275708.1	-2.22971	-2.27687	8.42769e-05	0.000585746	0.77	1.91	1.36	0.58	0	0.29	MIR3648-1	chr21	miRNA	microRNA 3648-1
ENSG00000249992.1	-2.48609	3.57273	1.88166e-99	9.24396e-96	10.04	9.73	11.07	2.34	1.98	1.71	TMEM158	chr3	protein_coding	transmembrane protein 158 (gene/pseudogene)
ENSG00000275409.1	1.21001	-1.67446	0.00480489	0.021573	0.1	0.28	0.35	0.89	0.54	0.48	RP11-131L12.4	chr12	lincRNA	--
ENSG00000274523.4	1.12615	5.52203	5.73966e-32	7.10849e-30	6.43	7.09	8.68	17.25	17.92	17.98	WBSCR16	chr7	protein_coding	Williams-Beuren syndrome chromosome region 16
ENSG00000227183.3	1.81315	-2.49187	0.0102385	0.0414091	0.33	0.12	0.1	0.72	0.54	0.94	HDGFP1	chrX	processed_pseudogene	hepatoma-derived growth factor pseudogene 1
ENSG00000271503.5	-1.00315	-0.828242	0.000931348	0.00507626	0.58	0.42	0.34	0.24	0.25	0.24	CCL5	chr17	protein_coding	chemokine (C-C motif) ligand 5
ENSG00000171889.3	1.01427	0.580374	3.60956e-07	3.98186e-06	0.89	1.72	0.92	2.44	2.88	2.33	MIR31HG	chr9	sense_overlapping	MIR31 host gene
ENSG00000106302.9	1.02631	-0.289343	6.33228e-05	0.000450085	0.17	0.23	0.16	0.29	0.57	0.39	HYAL4	chr7	protein_coding	hyaluronoglucosaminidase 4
ENSG00000279696.1	-1.02656	-0.656871	0.000338626	0.00205166	0.25	0.27	0.19	0.12	0.15	0.11	RP11-178H8.7	chr11	TEC	--
ENSG00000249242.7	1.20204	-0.121536	1.1148e-06	1.12227e-05	0.12	0.13	0.14	0.4	0.33	0.27	TMEM150C	chr4	protein_coding	transmembrane protein 150C
ENSG00000147124.12	1.20121	0.681577	3.83173e-10	6.55889e-09	0.17	0.15	0.22	0.55	0.35	0.46	ZNF41	chrX	protein_coding	zinc finger protein 41
ENSG00000004776.11	-2.96707	-2.48858	6.01781e-05	0.000430014	0.14	0.13	0.1	0	0.02	0.03	HSPB6	chr19	protein_coding	heat shock protein, alpha-crystallin-related, B6
ENSG00000139318.7	-1.22419	5.03287	4.0876e-36	6.88491e-34	10.86	8.73	8.2	4.36	4.14	4.5	DUSP6	chr12	protein_coding	dual specificity phosphatase 6
ENSG00000155592.15	1.17395	1.72734	2.06267e-15	6.69595e-14	0.29	0.2	0.23	0.65	0.62	0.51	ZKSCAN2	chr16	protein_coding	zinc finger with KRAB and SCAN domains 2
ENSG00000091986.15	2.00783	5.23285	8.55321e-91	2.10095e-87	0.97	1.12	1.19	4.91	4.67	4.86	CCDC80	chr3	protein_coding	coiled-coil domain containing 80
ENSG00000181908.5	3.06556	-2.56993	0.000321125	0.00195245	0.01	0.01	0	0.08	0.08	0.09	AP003774.4	chr11	lincRNA	--
ENSG00000179846.8	1.88353	-1.234	5.98665e-07	6.3797e-06	0.01	0.03	0.04	0.1	0.14	0.12	NKPD1	chr19	protein_coding	NTPase, KAP family P-loop domain containing 1
ENSG00000170786.12	-1.37595	-0.534643	5.35017e-07	5.75764e-06	0.32	0.24	0.23	0.17	0.05	0.1	SDR16C5	chr8	protein_coding	short chain dehydrogenase/reductase family 16C, member 5
ENSG00000128891.15	1.44612	3.50143	6.59904e-38	1.27969e-35	1.51	1.58	1.44	4.62	4.83	4.05	C15orf57	chr15	protein_coding	chromosome 15 open reading frame 57
ENSG00000131115.15	1.494	2.60954	5.49909e-32	6.83929e-30	0.9	0.73	1.09	3.22	2.54	2.73	ZNF227	chr19	protein_coding	zinc finger protein 227
ENSG00000164690.7	1.06544	1.56086	3.78944e-12	8.44274e-11	0.46	0.35	0.33	0.9	0.83	0.88	SHH	chr7	protein_coding	sonic hedgehog
ENSG00000065911.11	-1.80851	7.00486	5.70985e-82	9.3502e-79	61.22	31.45	31.11	13.24	12.44	12.86	MTHFD2	chr2	protein_coding	methylenetetrahydrofolate dehydrogenase (NADP+ dependent) 2, methenyltetrahydrofolate cyclohydrolase
ENSG00000158270.11	-1.59635	-0.323722	9.59456e-10	1.5471e-08	0.1	0.22	0.23	0.06	0.05	0.08	COLEC12	chr18	protein_coding	collectin sub-family member 12
ENSG00000166391.14	4.39506	-3.41729	0.00802574	0.0335413	0	0	0	0	0.02	0.05	MOGAT2	chr11	protein_coding	monoacylglycerol O-acyltransferase 2
ENSG00000087303.16	1.62904	-2.12583	0.00456916	0.0206756	0.03	0.01	0.01	0.07	0.02	0.06	NID2	chr14	protein_coding	nidogen 2 (osteonidogen)
ENSG00000137507.11	3.65828	-2.73998	8.69035e-05	0.000602155	0	0	0.01	0.02	0.04	0.05	LRRC32	chr11	protein_coding	leucine rich repeat containing 32
ENSG00000204186.7	-1.06605	0.392372	1.2703e-07	1.50556e-06	0.19	0.15	0.13	0.07	0.06	0.12	ZDBF2	chr2	protein_coding	zinc finger, DBF-type containing 2
ENSG00000182903.15	1.31462	1.5598	2.0898e-17	8.23515e-16	0.35	0.21	0.26	0.84	0.75	0.67	ZNF721	chr4	protein_coding	zinc finger protein 721
ENSG00000234134.1	2.19022	-2.73876	0.0126174	0.0495222	0.09	0.21	0	0.43	0.99	0.09	RP11-383C5.5	chr10	sense_intronic	--
ENSG00000278570.4	1.08403	-1.67574	0.0109409	0.0438706	0.03	0.02	0.09	0.1	0.04	0.18	NR2E3	chr15	protein_coding	nuclear receptor subfamily 2, group E, member 3
ENSG00000267397.1	-2.70137	-1.27652	7.22534e-11	1.38385e-09	0.4	0.23	0.46	0.08	0.07	0.03	RP11-873E20.1	chr18	lincRNA	--
ENSG00000255135.3	1.00133	1.90256	2.11019e-12	4.81423e-11	2.85	3.47	2.75	6.13	6.91	6.73	RP11-111M22.3	chr11	lincRNA	--
ENSG00000189401.2	-3.81698	-2.83107	8.69035e-05	0.000602155	0	0.09	0.17	0.02	0	0	OTUD6A	chrX	protein_coding	OTU deubiquitinase 6A
ENSG00000229728.1	1.0697	-1.61199	0.00922467	0.0378489	0.63	0	0.31	1.08	0.51	0.66	RP11-314N13.3	chr20	antisense	--
ENSG00000213799.10	1.38917	0.399051	6.49895e-11	1.25205e-09	0.16	0.13	0.14	0.48	0.49	0.26	ZNF845	chr19	protein_coding	zinc finger protein 845
ENSG00000137709.9	4.55749	-3.3469	0.00404373	0.018514	0	0	0	0.03	0.03	0.02	POU2F3	chr11	protein_coding	POU class 2 homeobox 3
ENSG00000162994.15	1.00458	0.112283	6.27667e-06	5.51778e-05	0.28	0.15	0.3	0.67	0.46	0.5	CLHC1	chr2	protein_coding	clathrin heavy chain linker domain containing 1
ENSG00000081052.11	1.3185	3.7093	1.16379e-33	1.63352e-31	0.74	0.67	0.65	1.97	1.7	1.93	COL4A4	chr2	protein_coding	collagen, type IV, alpha 4
ENSG00000272829.1	2.11285	-2.53038	0.00173485	0.00881056	0	0.08	0.19	0.59	0.62	0.2	XXbac-B135H6.18	chr22	lincRNA	--
ENSG00000236710.1	4.3957	-3.41696	0.00802574	0.0335413	0	0	0	0.07	0.22	0	AC108448.2	chr11	processed_pseudogene	--
ENSG00000280132.1	1.46663	-2.09598	0.00872988	0.0361255	0.03	0.05	0.05	0.1	0.16	0.15	RP11-452L6.6	chr16	TEC	--
ENSG00000272031.2	-1.0726	0.652745	1.27072e-08	1.77431e-07	0.5	0.55	0.54	0.35	0.22	0.26	ANKRD34A	chr1	protein_coding	ankyrin repeat domain 34A
ENSG00000146426.17	1.08145	0.662503	2.52114e-08	3.36281e-07	0.13	0.1	0.1	0.25	0.19	0.34	TIAM2	chr6	protein_coding	T-cell lymphoma invasion and metastasis 2
ENSG00000058262.9	-1.20608	7.42823	5.72587e-39	1.17205e-36	59.48	52.09	54.42	25.95	26.73	26.03	SEC61A1	chr3	protein_coding	Sec61 alpha 1 subunit (S. cerevisiae)
ENSG00000104679.10	1.48573	4.80842	2.57235e-50	9.3608e-48	7.23	7.14	8.28	22.87	22.88	23.84	R3HCC1	chr8	protein_coding	R3H domain and coiled-coil containing 1
ENSG00000273382.1	1.52325	2.07894	7.12854e-27	5.93561e-25	0.6	0.83	0.59	1.95	2.05	2.33	RP5-1065J22.8	chr1	antisense	--
ENSG00000238290.1	1.44246	-0.754548	3.04891e-06	2.84398e-05	0.04	0.09	0.23	0.29	0.49	0.35	RP11-431K24.1	chr1	lincRNA	--
ENSG00000153902.13	3.37641	-1.67595	1.63446e-09	2.55854e-08	0.01	0.01	0.02	0.09	0.14	0.19	LGI4	chr19	protein_coding	leucine-rich repeat LGI family, member 4
ENSG00000101577.9	-1.71667	3.68906	1.78257e-54	7.61492e-52	3.15	2.62	3	1.09	0.88	0.95	LPIN2	chr18	protein_coding	lipin 2
ENSG00000132854.18	4.39495	-3.41735	0.00802574	0.0335413	0	0	0	0.02	0	0.01	KANK4	chr1	protein_coding	KN motif and ankyrin repeat domains 4
ENSG00000262304.1	-1.43144	-0.259079	2.54116e-08	3.38622e-07	0.29	0.2	0.28	0.1	0.08	0.13	TRPV1	chr17	protein_coding	transient receptor potential cation channel, subfamily V, member 1
ENSG00000130649.9	1.27097	-1.71813	0.00398629	0.0183532	0.09	0.05	0.06	0.23	0.16	0.15	CYP2E1	chr10	protein_coding	cytochrome P450, family 2, subfamily E, polypeptide 1
ENSG00000173991.5	1.03892	1.80043	8.78742e-13	2.12136e-11	0.99	0.94	0.93	2.07	2.24	2.14	TCAP	chr17	protein_coding	titin-cap
ENSG00000099875.14	1.50959	6.98911	1.70857e-58	8.12289e-56	15.07	14.84	14.52	44.08	46.75	47.69	MKNK2	chr19	protein_coding	MAP kinase interacting serine/threonine kinase 2
ENSG00000196408.11	4.55716	-3.34708	0.00404373	0.018514	0	0	0	0.03	0.02	0.1	NOXO1	chr16	protein_coding	NADPH oxidase organizer 1
ENSG00000229544.8	3.80002	-2.65226	2.47008e-05	0.000191953	0.01	0	0	0.03	0.09	0.05	NKX1-2	chr10	protein_coding	NK1 homeobox 2
ENSG00000119888.10	1.35337	0.716883	3.82766e-12	8.51503e-11	0.34	0.48	0.38	1.14	1.09	1.11	EPCAM	chr2	protein_coding	epithelial cell adhesion molecule
ENSG00000236384.7	4.70331	-3.27989	0.00404373	0.018514	0	0	0	0.06	0.04	0.02	LINC00479	chr21	lincRNA	long intergenic non-protein coding RNA 479
ENSG00000253741.1	1.48665	1.21621	9.27383e-18	3.78609e-16	0.16	0.25	0.17	0.6	0.55	0.58	CTD-2292P10.4	chr8	antisense	--
ENSG00000091428.17	1.6843	-1.21839	4.35224e-06	3.92314e-05	0.03	0.02	0.04	0.09	0.12	0.12	RAPGEF4	chr2	protein_coding	Rap guanine nucleotide exchange factor (GEF) 4
ENSG00000168004.9	1.50332	0.790178	3.97863e-15	1.25427e-13	0.23	0.26	0.26	0.88	0.75	0.72	HRASLS5	chr11	protein_coding	HRAS-like suppressor family, member 5
ENSG00000054938.15	1.29104	1.58726	5.82785e-17	2.21244e-15	0.81	0.73	0.79	2.28	2.04	1.92	CHRDL2	chr11	protein_coding	chordin-like 2
ENSG00000164684.13	1.85411	2.28724	9.90204e-41	2.33498e-38	0.1	0.14	0.15	0.49	0.55	0.52	ZNF704	chr8	protein_coding	zinc finger protein 704
ENSG00000144821.9	-2.57833	-2.24513	1.45329e-05	0.0001184	0.07	0.01	0.02	0.01	0	0	MYH15	chr3	protein_coding	myosin, heavy chain 15
ENSG00000059728.10	-1.213	2.76346	1.4377e-23	9.31379e-22	2.14	1.3	1.23	0.69	0.8	0.71	MXD1	chr2	protein_coding	MAX dimerization protein 1
ENSG00000106665.15	1.06046	3.86199	8.70476e-24	5.74008e-22	1.67	1.5	1.44	3.21	3.73	3.58	CLIP2	chr7	protein_coding	CAP-GLY domain containing linker protein 2
ENSG00000152779.13	1.42082	-0.0511386	5.35385e-09	7.83176e-08	0.15	0.07	0.06	0.22	0.26	0.36	SLC16A12	chr10	protein_coding	solute carrier family 16, member 12
ENSG00000237406.1	-4.57213	-3.41637	0.00802574	0.0335413	0.12	0	0.06	0	0	0	NDUFA9P1	chr22	processed_pseudogene	NADH dehydrogenase (ubiquinone) 1 alpha subcomplex, 9, pseudogene 1
ENSG00000119698.11	1.32787	-1.95897	0.00920692	0.0377866	0.04	0.01	0.02	0.05	0.07	0.07	PPP4R4	chr14	protein_coding	protein phosphatase 4, regulatory subunit 4
ENSG00000163349.21	-1.3597	3.33756	1.94408e-33	2.6166e-31	1.72	1.3	1.49	0.61	0.61	0.71	HIPK1	chr1	protein_coding	homeodomain interacting protein kinase 1
ENSG00000185453.12	1.66253	2.56286	1.19093e-37	2.27947e-35	0.69	0.65	0.78	2.38	2.84	2.12	C19orf68	chr19	protein_coding	chromosome 19 open reading frame 68
ENSG00000198055.10	-1.03869	4.84618	3.27091e-26	2.57102e-24	10.31	11.34	10.84	5.58	5.91	5.83	GRK6	chr5	protein_coding	G protein-coupled receptor kinase 6
ENSG00000140093.9	1.7638	-1.40147	1.19914e-05	9.93421e-05	0.03	0.02	0.03	0.1	0.11	0.05	SERPINA10	chr14	protein_coding	serpin peptidase inhibitor, clade A (alpha-1 antiproteinase, antitrypsin), member 10
ENSG00000205562.2	2.35782	-2.38277	0.000644107	0.00366307	0.01	0.03	0.01	0.12	0.02	0.13	RP11-497E19.1	chr14	lincRNA	--
ENSG00000042980.12	1.86157	-2.12514	0.00143432	0.0074394	0.01	0.01	0	0.04	0.04	0.02	ADAM28	chr8	protein_coding	ADAM metallopeptidase domain 28
ENSG00000158186.12	1.05029	3.08734	1.40307e-19	6.81333e-18	0.93	0.95	1.01	2.24	2.09	2.22	MRAS	chr3	protein_coding	muscle RAS oncogene homolog
ENSG00000196387.9	1.07956	2.23243	6.12134e-16	2.09319e-14	0.8	0.72	0.7	1.7	1.44	2.01	ZNF140	chr12	protein_coding	zinc finger protein 140
ENSG00000272489.1	-1.18129	0.00099027	2.44566e-07	2.77263e-06	0.83	0.71	0.77	0.47	0.27	0.36	RP11-182L21.5	chr10	sense_intronic	--
ENSG00000263934.4	-1.35779	2.87074	3.70684e-30	4.00231e-28	14.35	20.04	7.7	3.5	2.91	11.4	SNORD3A	chr17	snoRNA	small nucleolar RNA, C/D box 3A
ENSG00000186827.10	4.55704	-3.34714	0.00802574	0.0335413	0	0	0	0.12	0	0.1	TNFRSF4	chr1	protein_coding	tumor necrosis factor receptor superfamily, member 4
ENSG00000267140.1	-1.36671	2.10591	1.16539e-23	7.58299e-22	13.48	11.75	12.32	5.6	5.13	5.2	RP11-322E11.6	chr18	protein_coding	--
ENSG00000131242.15	1.18268	2.53333	1.09689e-20	5.73263e-19	0.42	0.33	0.33	0.8	0.9	0.96	RAB11FIP4	chr17	protein_coding	RAB11 family interacting protein 4 (class II)
ENSG00000214975.4	-2.35977	-2.83144	0.00804354	0.0335586	0.28	0.13	0.39	0.1	0	0.05	PPIAP29	chr6	processed_pseudogene	peptidylprolyl isomerase A (cyclophilin A) pseudogene 29
ENSG00000156103.15	1.81347	-2.69529	0.0126174	0.0495222	0	0	0	0.02	0.01	0.01	MMP16	chr8	protein_coding	matrix metallopeptidase 16 (membrane-inserted)
ENSG00000167232.13	1.44285	-1.61203	0.000935141	0.00509034	0.01	0.02	0.03	0.07	0.04	0.09	ZNF91	chr19	protein_coding	zinc finger protein 91
ENSG00000089094.16	1.52602	3.69332	2.28311e-43	6.00867e-41	0.69	0.93	0.85	2.67	2.52	2.61	KDM2B	chr12	protein_coding	lysine (K)-specific demethylase 2B
ENSG00000134198.9	2.16992	-2.2799	0.00064265	0.00365601	0.01	0.03	0.01	0.04	0.12	0.07	TSPAN2	chr1	protein_coding	tetraspanin 2
ENSG00000068078.17	3.05302	2.06849	2.00213e-77	2.10767e-74	0.18	0.21	0.15	1.38	1.94	1.54	FGFR3	chr4	protein_coding	fibroblast growth factor receptor 3
ENSG00000236502.1	-1.52555	-1.78072	0.000827655	0.00456682	0.31	0.41	0.17	0.07	0.12	0.14	SIX3-AS1	chr2	lincRNA	SIX3 antisense RNA 1
ENSG00000079931.14	1.31664	-0.542023	7.60557e-06	6.5781e-05	0.1	0.07	0.02	0.19	0.15	0.17	MOXD1	chr6	protein_coding	monooxygenase, DBH-like 1
ENSG00000151117.8	-1.52097	-0.469595	5.05146e-08	6.42074e-07	0.28	0.16	0.32	0.07	0.11	0.12	TMEM86A	chr11	protein_coding	transmembrane protein 86A
ENSG00000187239.16	1.16434	3.03092	2.26207e-23	1.44635e-21	0.74	0.77	0.98	2.02	2.07	2.05	FNBP1	chr9	protein_coding	formin binding protein 1
ENSG00000258561.1	1.78048	-1.67436	7.85292e-05	0.000549555	0.09	0.08	0.03	0.18	0.24	0.32	RP11-72M17.1	chr14	lincRNA	--
ENSG00000135519.6	-1.0989	0.897576	5.8232e-10	9.68104e-09	0.56	0.66	0.56	0.27	0.27	0.37	KCNH3	chr12	protein_coding	potassium channel, voltage gated eag related subfamily H, member 3
ENSG00000163734.4	-2.11779	0.87916	1.26293e-28	1.23364e-26	4.34	1.95	1.41	0.56	0.76	0.61	CXCL3	chr4	protein_coding	chemokine (C-X-C motif) ligand 3
ENSG00000258279.2	1.95555	-0.885404	1.2584e-08	1.75878e-07	0.11	0.18	0.21	0.82	0.62	0.71	LINC00592	chr12	lincRNA	long intergenic non-protein coding RNA 592
ENSG00000261541.1	2.55455	-2.53075	0.000321125	0.00195245	0	0.01	0.01	0.06	0.03	0.05	RP11-626K17.3	chr16	lincRNA	--
ENSG00000278090.1	1.50506	-1.95817	0.00347445	0.0162534	0.03	0.04	0.04	0.06	0.2	0.08	RP11-6O2.2	chr15	lincRNA	--
ENSG00000237807.3	-2.53523	-2.48721	0.000216009	0.00137488	0.06	0.17	0.04	0	0.01	0.03	RP11-400K9.4	chr8	lincRNA	--
ENSG00000153395.9	1.64702	7.04373	7.10229e-69	4.86853e-66	13.57	14.49	16.07	50.76	49.35	51.32	LPCAT1	chr5	protein_coding	lysophosphatidylcholine acyltransferase 1
ENSG00000243224.1	1.81383	-1.45677	1.27107e-05	0.000104888	0.08	0.09	0.16	0.26	0.3	0.72	RP5-1157M23.2	chr3	antisense	--
ENSG00000248510.2	-1.13343	0.562075	4.55046e-09	6.71318e-08	0.54	1.01	0.74	0.29	0.32	0.51	RP11-145G20.1	chr4	lincRNA	--
ENSG00000116667.12	1.39557	1.45243	1.82207e-18	8.08844e-17	0.11	0.12	0.15	0.38	0.32	0.41	C1orf21	chr1	protein_coding	chromosome 1 open reading frame 21
ENSG00000276649.1	2.67338	-1.5718	3.48477e-08	4.53697e-07	0.11	0.05	0	0.34	0.31	0.49	RP5-858L17.1	chr20	antisense	--
ENSG00000267288.2	1.22927	0.311736	2.25101e-08	3.02833e-07	0.32	0.38	0.24	0.84	0.82	0.73	RP13-890H12.2	chr17	antisense	--
ENSG00000122783.16	-1.7649	5.04927	2.83146e-71	2.52909e-68	25.45	23.33	19.91	7.11	7.56	7.43	C7orf49	chr7	protein_coding	chromosome 7 open reading frame 49
ENSG00000255020.1	2.11588	0.703711	1.40803e-24	9.88169e-23	0.6	0.34	0.47	1.99	2.42	2.39	AF131216.5	chr8	antisense	--
ENSG00000237685.1	1.11996	-1.65377	0.00792936	0.0333003	0.15	0.02	0.12	0.28	0.17	0.27	RP11-360O19.4	chr6	antisense	--
ENSG00000118898.15	1.20282	3.65833	1.88167e-28	1.80079e-26	0.96	1.05	1.31	2.71	2.77	2.91	PPL	chr16	protein_coding	periplakin
ENSG00000117479.12	-1.09639	3.04887	2.44426e-21	1.36712e-19	2.76	2.84	2.86	1.44	1.37	1.51	SLC19A2	chr1	protein_coding	solute carrier family 19 (thiamine transporter), member 2
ENSG00000179454.13	-1.03895	1.95546	6.66868e-14	1.81056e-12	0.91	0.58	0.62	0.32	0.37	0.43	KLHL28	chr14	protein_coding	kelch-like family member 28
ENSG00000138669.9	1.09783	-0.0135661	5.48356e-06	4.86408e-05	0.13	0.13	0.07	0.27	0.28	0.21	PRKG2	chr4	protein_coding	protein kinase, cGMP-dependent, type II
ENSG00000136478.7	1.05105	3.66748	2.45912e-22	1.47328e-20	1.33	1.32	1.46	3.28	2.98	3.08	TEX2	chr17	protein_coding	testis expressed 2
ENSG00000147573.16	3.31162	-1.47601	1.03543e-11	2.18708e-10	0.02	0	0.02	0.15	0.19	0.19	TRIM55	chr8	protein_coding	tripartite motif containing 55
ENSG00000279337.1	-2.05244	3.40482	1.01841e-69	7.69709e-67	52.92	91.17	91.77	18.45	26.59	17.35	CTD-2349P21.7	chr17	TEC	--
ENSG00000197635.9	1.31143	0.98694	4.11155e-13	1.0323e-11	0.28	0.26	0.21	0.65	0.69	0.7	DPP4	chr2	protein_coding	dipeptidyl-peptidase 4
ENSG00000141682.11	-1.18005	3.06221	2.00939e-24	1.39362e-22	7.94	4.29	3.08	2.5	2.49	2.35	PMAIP1	chr18	protein_coding	phorbol-12-myristate-13-acetate-induced protein 1
ENSG00000117758.13	1.45791	4.0606	5.04576e-44	1.38999e-41	2.67	2.64	2.55	7.21	8.55	7.89	STX12	chr1	protein_coding	syntaxin 12
ENSG00000128268.11	1.94319	-2.41903	0.00172763	0.00878144	0	0	0.02	0.06	0.01	0.05	MGAT3	chr22	protein_coding	mannosyl (beta-1,4-)-glycoprotein beta-1,4-N-acetylglucosaminyltransferase
ENSG00000113108.17	-1.04614	1.16985	2.57703e-10	4.53226e-09	1.15	1.27	1.27	0.56	0.79	0.61	APBB3	chr5	protein_coding	amyloid beta (A4) precursor protein-binding, family B, member 3
ENSG00000259511.1	1.45546	-1.88285	0.00301541	0.014316	0.17	0.13	0.29	0.89	0.49	0.47	UBE2Q2L	chr15	protein_coding	ubiquitin-conjugating enzyme E2Q family member 2-like
ENSG00000251661.3	2.0086	-0.544654	2.7302e-11	5.5462e-10	0.14	0.12	0.15	0.66	0.66	0.5	RP11-326C3.11	chr11	antisense	--
ENSG00000169429.10	-1.12361	2.75965	1.20377e-20	6.2469e-19	5.3	3.81	3.68	2.08	2.22	2.11	CXCL8	chr4	protein_coding	chemokine (C-X-C motif) ligand 8
ENSG00000204866.8	1.67182	-2.56991	0.0114767	0.0457144	0.06	0.03	0.05	0.11	0.11	0.3	IGFL2	chr19	protein_coding	IGF-like family member 2
ENSG00000251550.1	-1.09783	0.399999	9.97087e-08	1.20058e-06	6.01	3.86	5.64	2.78	2.73	2.48	RP11-501C14.7	chr17	processed_pseudogene	--
ENSG00000101076.16	1.03596	5.33561	5.16659e-27	4.36363e-25	3	3.44	3.6	7.18	7.7	7.69	HNF4A	chr20	protein_coding	hepatocyte nuclear factor 4, alpha
ENSG00000182836.9	1.83984	-0.614549	3.27187e-09	4.92049e-08	0.04	0.03	0.02	0.12	0.09	0.14	PLCXD3	chr5	protein_coding	phosphatidylinositol-specific phospholipase C, X domain containing 3
ENSG00000176092.13	1.01777	0.203865	3.43068e-06	3.16206e-05	0.12	0.12	0.13	0.3	0.24	0.29	AIM1L	chr1	protein_coding	absent in melanoma 1-like
ENSG00000108187.15	1.11931	1.77793	2.46771e-14	7.06195e-13	0.64	0.63	0.57	1.27	1.69	1.42	PBLD	chr10	protein_coding	phenazine biosynthesis-like protein domain containing
ENSG00000177301.13	1.30814	-0.986783	9.19106e-05	0.000633572	0.02	0.02	0.02	0.04	0.05	0.06	KCNA2	chr1	protein_coding	potassium channel, voltage gated shaker related subfamily A, member 2
ENSG00000266709.1	1.4	1.02142	5.75072e-15	1.77495e-13	0.6	0.57	0.59	1.6	1.59	1.91	RP11-214O1.2	chr17	lincRNA	--
ENSG00000280424.1	5.744	-2.69596	2.285e-06	2.17759e-05	0	0	0	0.04	0.03	0.06	CITF22-92A6.2	chr22	TEC	--
ENSG00000276547.1	1.70688	-1.4374	5.62164e-05	0.000404451	0.03	0.04	0.02	0.11	0.05	0.12	PCDHGB5	chr5	protein_coding	protocadherin gamma subfamily B, 5
ENSG00000178726.6	1.03073	4.26441	5.08084e-24	3.43493e-22	2.93	2.71	2.74	6.24	6.44	6.06	THBD	chr20	protein_coding	thrombomodulin
ENSG00000138944.7	2.21476	-0.626721	4.03258e-12	8.91704e-11	0.04	0.01	0.03	0.15	0.11	0.15	KIAA1644	chr22	protein_coding	KIAA1644
ENSG00000169507.9	3.65813	-2.74006	8.69035e-05	0.000602155	0	0	0.01	0.03	0.04	0.06	SLC38A11	chr2	protein_coding	solute carrier family 38, member 11
ENSG00000149596.6	2.27335	-0.790343	2.78676e-11	5.63392e-10	0.01	0.03	0.04	0.15	0.12	0.15	JPH2	chr20	protein_coding	junctophilin 2
ENSG00000168280.16	-1.49069	-0.744512	5.28228e-07	5.68873e-06	0.1	0.13	0.1	0.04	0.04	0.05	KIF5C	chr2	protein_coding	kinesin family member 5C
ENSG00000184347.14	1.30459	4.22287	8.03473e-37	1.41815e-34	1.13	0.93	0.95	2.65	2.79	2.69	SLIT3	chr5	protein_coding	slit homolog 3 (Drosophila)
ENSG00000143278.3	-1.13983	-0.713554	0.000110242	0.000748556	0.29	0.3	0.38	0.21	0.17	0.09	F13B	chr1	protein_coding	coagulation factor XIII, B polypeptide
ENSG00000206190.11	1.12432	4.08432	1.45583e-27	1.27339e-25	1.44	1.19	1.45	3.23	3.35	3.16	ATP10A	chr15	protein_coding	ATPase, class V, type 10A
ENSG00000137142.4	1.68407	-1.4559	4.11601e-05	0.000304768	0.2	0.03	0.11	0.36	0.55	0.36	IGFBPL1	chr9	protein_coding	insulin-like growth factor binding protein-like 1
ENSG00000140265.12	1.24784	2.33	2.47254e-21	1.38031e-19	0.59	0.37	0.44	1.23	1.22	1.19	ZSCAN29	chr15	protein_coding	zinc finger and SCAN domain containing 29
ENSG00000028137.16	1.14178	0.414151	3.58906e-08	4.65835e-07	0.17	0.18	0.23	0.44	0.49	0.47	TNFRSF1B	chr1	protein_coding	tumor necrosis factor receptor superfamily, member 1B
ENSG00000150687.11	1.39655	8.05273	1.28528e-51	4.7356e-49	23.12	22.4	22.18	65.07	63.85	66.23	PRSS23	chr11	protein_coding	protease, serine, 23
ENSG00000022267.16	-1.06914	4.2318	8.17308e-26	6.27369e-24	5.51	5.08	5.48	2.99	2.49	2.91	FHL1	chrX	protein_coding	four and a half LIM domains 1
ENSG00000116701.14	-1.68738	-0.613098	6.49351e-09	9.41099e-08	0.49	0.34	0.24	0.13	0.11	0.12	NCF2	chr1	protein_coding	neutrophil cytosolic factor 2
ENSG00000250838.1	1.5144	-0.486006	1.09137e-07	1.30556e-06	0.32	0.88	0.91	1.88	2.22	2.58	RP11-501C14.5	chr17	antisense	--
ENSG00000112419.14	1.12232	2.82776	1.18838e-20	6.18882e-19	0.43	0.35	0.39	0.98	0.8	1	PHACTR2	chr6	protein_coding	phosphatase and actin regulator 2
ENSG00000186185.13	-1.70087	4.48477	6.01534e-63	3.40977e-60	7.73	7.29	6.94	2.46	2.3	2.63	KIF18B	chr17	protein_coding	kinesin family member 18B
ENSG00000261717.5	-1.16734	-0.457234	1.00314e-05	8.46993e-05	1.98	1.71	1.29	0.88	0.67	0.84	RP11-77K12.1	chr16	protein_coding	--
ENSG00000185963.13	1.86489	3.88042	4.55433e-64	2.79674e-61	0.82	0.92	0.94	3.62	3.31	3.75	BICD2	chr9	protein_coding	bicaudal D homolog 2 (Drosophila)
ENSG00000232788.1	-3.0279	-2.4507	3.42062e-05	0.000257538	0.18	0.26	0.18	0.02	0.05	0	AC078883.3	chr2	antisense	--
ENSG00000184860.9	-1.09639	-0.840964	0.000303749	0.0018606	0.07	0.04	0.05	0.02	0.04	0.03	SDR42E1	chr16	protein_coding	short chain dehydrogenase/reductase family 42E, member 1
ENSG00000210156.1	-1.06623	-1.26004	0.00291009	0.0138732	9.47	6.25	4.2	3.34	2.33	4.51	MT-TK	chrM	Mt_tRNA	mitochondrially encoded tRNA lysine
ENSG00000266010.1	2.70138	-2.78556	0.00143318	0.00743567	0.03	0	0	0.14	0.06	0.04	GATA6-AS1	chr18	lincRNA	GATA6 antisense RNA 1 (head to head)
ENSG00000257954.1	-2.76927	-2.34397	1.09598e-05	9.1672e-05	0.51	0.34	0.26	0.04	0.08	0.04	RP11-161H23.10	chr12	processed_pseudogene	--
ENSG00000024862.16	-2.27898	2.82182	9.57113e-71	7.62483e-68	7.99	6.62	6.98	1.64	1.71	1.52	CCDC28A	chr6	protein_coding	coiled-coil domain containing 28A
ENSG00000161011.19	-1.2166	10.9315	1.45977e-40	3.41494e-38	765.04	719.84	673.82	324.99	355.79	335.62	SQSTM1	chr5	protein_coding	sequestosome 1
ENSG00000115844.10	-1.1405	-0.266985	4.18888e-06	3.7863e-05	0.29	0.34	0.38	0.16	0.16	0.19	DLX2	chr2	protein_coding	distal-less homeobox 2
ENSG00000059915.16	-2.46915	-2.31248	4.32184e-05	0.000318556	0.03	0.02	0.1	0.01	0.01	0.01	PSD	chr10	protein_coding	pleckstrin and Sec7 domain containing
ENSG00000214331.8	-1.21349	-0.735131	4.35337e-05	0.000320639	0.27	0.19	0.22	0.07	0.15	0.1	RP11-252A24.2	chr16	transcribed_unprocessed_pseudogene	--
ENSG00000198870.7	1.24	-1.43631	0.00253677	0.0123044	0.08	0.08	0.03	0.11	0.12	0.23	STKLD1	chr9	protein_coding	serine/threonine kinase-like domain containing 1
ENSG00000185130.5	-1.1182	-1.22884	0.00215383	0.0106184	1.36	0.64	0.9	0.32	0.72	0.43	HIST1H2BL	chr6	protein_coding	histone cluster 1, H2bl
ENSG00000210184.1	-1.23853	-1.5276	0.00177278	0.00898154	5.62	5.83	7.88	2.2	3.68	3.12	MT-TS2	chrM	Mt_tRNA	mitochondrially encoded tRNA serine 2 (AGU/C)
ENSG00000244968.6	1.34097	-0.730297	1.59709e-05	0.000128975	0.08	0.05	0.05	0.14	0.22	0.14	LIFR-AS1	chr5	antisense	LIFR antisense RNA 1
ENSG00000271754.1	-2.0608	0.799165	2.80253e-26	2.21468e-24	4.36	4.76	4.98	1.34	1.39	0.96	RP3-337H4.9	chr6	antisense	--
ENSG00000279091.1	-1.72009	0.524737	1.94249e-17	7.67519e-16	0.18	0.29	0.3	0.09	0.09	0.08	RP11-461F11.2	chr15	TEC	--
ENSG00000143384.12	-1.35726	7.56134	1.15676e-48	3.96472e-46	58.48	59.39	64.88	26.94	24.86	26.32	MCL1	chr1	protein_coding	myeloid cell leukemia 1
ENSG00000141639.11	3.29424	-2.04089	1.06446e-07	1.27649e-06	0.01	0	0	0.05	0.04	0.06	MAPK4	chr18	protein_coding	mitogen-activated protein kinase 4
ENSG00000262576.2	5.06882	-3.09578	0.000520153	0.0030205	0	0	0	0.02	0.02	0.03	PCDHGA4	chr5	protein_coding	protocadherin gamma subfamily A, 4
ENSG00000163395.16	-2.86223	-2.88018	0.00253491	0.0122994	0.01	0.01	0.02	0	0	0	IGFN1	chr1	protein_coding	immunoglobulin-like and fibronectin type III domain containing 1
ENSG00000100523.14	1.01515	2.85371	2.0621e-17	8.13686e-16	0.37	0.31	0.32	0.72	0.67	0.82	DDHD1	chr14	protein_coding	DDHD domain containing 1
ENSG00000270021.1	1.37311	-1.83303	0.00378773	0.0175491	0.08	0.05	0.04	0.08	0.19	0.21	CTC-203F4.2	chr5	antisense	--
ENSG00000220875.1	-2.44908	-2.78473	0.00477612	0.0214605	0.2	0.07	0.7	0	0.07	0.13	HIST1H3PS1	chr6	processed_pseudogene	histone cluster 1, H3, pseudogene 1
ENSG00000276509.1	1.75466	-1.59143	7.29713e-05	0.000513342	0.01	0.06	0.09	0.16	0.22	0.25	CH17-353B19.1	chr1	lincRNA	--
ENSG00000124205.15	1.70149	0.586764	1.81151e-16	6.51173e-15	0.27	0.2	0.21	0.85	0.84	0.74	EDN3	chr20	protein_coding	endothelin 3
ENSG00000279217.1	-1.13611	-1.47084	0.00350499	0.0163755	0	0.03	0.05	0.01	0.02	0.01	CTA-212A2.3	chr22	lincRNA	--
ENSG00000212719.10	-1.20206	4.02839	4.11711e-31	4.74046e-29	3.02	2.34	2.47	1.32	1.2	1.2	C17orf51	chr17	protein_coding	chromosome 17 open reading frame 51
ENSG00000171522.5	1.4282	0.548099	3.18996e-12	7.1558e-11	0.16	0.23	0.15	0.49	0.44	0.64	PTGER4	chr5	protein_coding	prostaglandin E receptor 4 (subtype EP4)
ENSG00000181666.17	1.58867	3.06785	2.97726e-40	6.80291e-38	0.87	0.7	0.71	2.49	2.44	2.59	HKR1	chr19	protein_coding	HKR1, GLI-Kruppel zinc finger family member
ENSG00000143367.15	1.46613	2.97702	3.86532e-34	5.61251e-32	1.6	1.1	0.94	3.76	3.88	3.32	TUFT1	chr1	protein_coding	tuftelin 1
ENSG00000175772.10	1.14719	2.86816	1.09487e-21	6.25433e-20	2.06	1.66	1.74	4.4	4.52	4.32	LINC01106	chr2	lincRNA	long intergenic non-protein coding RNA 1106
ENSG00000278705.1	-1.39048	-1.56629	0.000564141	0.00324588	0.82	1	0.84	0.36	0.12	0.6	HIST1H4B	chr6	protein_coding	histone cluster 1, H4b
ENSG00000101115.12	1.02565	-0.291152	8.1915e-05	0.000571215	0.13	0.07	0.06	0.17	0.18	0.23	SALL4	chr20	protein_coding	spalt-like transcription factor 4
ENSG00000155100.10	-1.42073	2.14503	1.0615e-25	8.08495e-24	2.07	1.59	1.51	0.63	0.77	0.71	OTUD6B	chr8	protein_coding	OTU domain containing 6B
ENSG00000132718.8	-1.95407	1.63945	5.00301e-36	8.37891e-34	0.79	0.85	0.97	0.25	0.2	0.29	SYT11	chr1	protein_coding	synaptotagmin XI
ENSG00000258646.1	-4.57152	-3.41665	0.00802574	0.0335413	0.17	0	0.25	0	0	0	RP11-950C14.3	chr14	antisense	--
ENSG00000225614.2	1.33228	2.15204	2.57568e-22	1.53997e-20	0.15	0.16	0.2	0.48	0.45	0.48	ZNF469	chr16	protein_coding	zinc finger protein 469
ENSG00000198176.12	-1.61154	4.86096	3.06993e-59	1.48343e-56	14.86	14.65	16.04	5.48	5.28	5.57	TFDP1	chr13	protein_coding	transcription factor Dp-1
ENSG00000237188.3	1.74308	-0.246067	5.69127e-11	1.10657e-09	0.11	0.04	0.1	0.38	0.32	0.28	RP11-337C18.8	chr1	antisense	--
ENSG00000101333.16	1.04429	3.05791	2.65062e-19	1.26628e-17	0.92	0.71	0.79	2.02	1.52	1.92	PLCB4	chr20	protein_coding	phospholipase C, beta 4
ENSG00000198324.13	1.35441	3.23789	1.29995e-31	1.56397e-29	1.24	1.69	1.35	3.89	3.86	4.19	FAM109A	chr12	protein_coding	family with sequence similarity 109, member A
ENSG00000259305.5	-1.08004	-0.594777	0.000128858	0.000862251	0.49	0.53	0.5	0.32	0.34	0.12	ZHX1-C8orf76	chr8	protein_coding	ZHX1-C8orf76 readthrough
ENSG00000047648.21	-1.78557	-2.69303	0.00777251	0.0328368	0.05	0.02	0.01	0.01	0	0.01	ARHGAP6	chrX	protein_coding	Rho GTPase activating protein 6
ENSG00000129009.12	-2.16347	-2.69405	0.00777251	0.0328368	0.08	0.01	0.09	0	0.02	0.02	ISLR	chr15	protein_coding	immunoglobulin superfamily containing leucine-rich repeat
ENSG00000274220.1	1.32547	-1.38283	0.000934428	0.00508928	0.08	0.09	0.04	0.24	0.14	0.15	RP11-77K12.9	chr16	lincRNA	--
ENSG00000167680.15	1.02658	4.45067	1.87241e-24	1.30168e-22	3.16	3.19	3.5	7.05	7.67	7.26	SEMA6B	chr19	protein_coding	sema domain, transmembrane domain (TM), and cytoplasmic domain, (semaphorin) 6B
ENSG00000198021.6	-5.01696	-3.21352	0.000520153	0.0030205	0.1	0.19	0.09	0	0	0	SPANXA1	chrX	protein_coding	sperm protein associated with the nucleus, X-linked, family member A1
ENSG00000034053.14	1.25034	3.92786	1.1548e-32	1.48642e-30	1.88	1.79	2.19	5.1	5.24	4.97	APBA2	chr15	protein_coding	amyloid beta (A4) precursor protein-binding, family A, member 2
ENSG00000162572.19	1.02818	-0.811064	0.00122298	0.0064476	0.08	0.07	0.08	0.12	0.15	0.26	SCNN1D	chr1	protein_coding	sodium channel, non voltage gated 1 delta subunit
ENSG00000165935.9	-1.86876	-2.65088	0.00777251	0.0328368	0.2	0.02	0.13	0.02	0.02	0.06	SMCO2	chr12	protein_coding	single-pass membrane protein with coiled-coil domains 2
ENSG00000157445.14	1.97056	-2.61019	0.00474879	0.0213749	0.01	0.01	0.01	0.01	0.06	0.06	CACNA2D3	chr3	protein_coding	calcium channel, voltage-dependent, alpha 2/delta subunit 3
ENSG00000216588.8	1.33738	-1.76331	0.00325562	0.015332	0.17	0.09	0.1	0.42	0.22	0.37	IGSF23	chr19	protein_coding	immunoglobulin superfamily, member 23
ENSG00000229891.1	1.25767	0.0438031	1.05854e-07	1.2699e-06	0.24	0.58	0.54	1.12	1.14	1.29	LINC01315	chr22	lincRNA	long intergenic non-protein coding RNA 1315
ENSG00000149564.11	-1.31966	4.91758	4.53848e-41	1.08761e-38	23.71	19.63	21.75	9.55	9.81	9.17	ESAM	chr11	protein_coding	endothelial cell adhesion molecule
ENSG00000107796.12	1.3076	4.21649	6.17415e-37	1.10296e-34	4.94	5.45	5.76	13.45	15.55	14.83	ACTA2	chr10	protein_coding	actin, alpha 2, smooth muscle, aorta
ENSG00000171700.13	1.18576	3.4721	1.36714e-26	1.10708e-24	3.65	3.42	3.67	8.87	9.51	8.4	RGS19	chr20	protein_coding	regulator of G-protein signaling 19
ENSG00000058091.16	1.45939	-1.98513	0.0051123	0.0228104	0.01	0.02	0.02	0.04	0.04	0.07	CDK14	chr7	protein_coding	cyclin-dependent kinase 14
ENSG00000247903.1	4.95741	-3.15434	0.00102945	0.0055413	0	0	0	0.02	0.06	0.04	RP11-421F16.3	chr12	antisense	--
ENSG00000149926.13	-1.70086	-1.30786	4.64462e-06	4.16377e-05	0.11	0.27	0.21	0.08	0.08	0.03	FAM57B	chr16	protein_coding	family with sequence similarity 57, member B
ENSG00000267892.1	1.46731	-2.09643	0.00872988	0.0361255	0.07	0.02	0.06	0.13	0.17	0.18	CTD-2540F13.2	chr19	antisense	--
ENSG00000189060.5	-1.084	6.24026	6.11691e-31	6.9347e-29	53.13	33.26	34.39	20.14	21.9	20.16	H1F0	chr22	protein_coding	H1 histone family, member 0
ENSG00000096060.14	1.03511	5.93942	5.36488e-28	5.00427e-26	3.37	3.25	3.75	7.8	7.21	8.27	FKBP5	chr6	protein_coding	FK506 binding protein 5
ENSG00000175591.11	-1.27204	2.34549	1.22607e-22	7.51344e-21	2.13	2	2.75	1.01	0.95	1.18	P2RY2	chr11	protein_coding	purinergic receptor P2Y, G-protein coupled, 2
ENSG00000204099.11	2.42821	-2.93215	0.00779424	0.0328674	0	0.01	0.01	0.05	0.03	0.04	NEU4	chr2	protein_coding	sialidase 4
ENSG00000265478.2	-1.54934	-1.16662	1.59391e-05	0.000128789	0.53	0.41	0.7	0.16	0.33	0.13	CTD-2145A24.5	chr17	lincRNA	--
ENSG00000264808.1	1.47368	-1.58954	0.000816337	0.00451705	0.11	0.33	0.1	0.51	0.68	0.38	RP11-802D6.1	chr17	antisense	--
ENSG00000197321.14	1.64807	5.20102	3.81442e-63	2.24868e-60	1.98	1.74	1.96	6.27	6.64	6.57	SVIL	chr10	protein_coding	supervillin
ENSG00000137460.8	1.33614	-0.0305078	2.55232e-08	3.39956e-07	0.08	0.06	0.07	0.2	0.2	0.2	FHDC1	chr4	protein_coding	FH2 domain containing 1
ENSG00000160396.8	2.80437	-1.31613	1.54175e-10	2.80004e-09	0.03	0.04	0.02	0.28	0.23	0.2	HIPK4	chr19	protein_coding	homeodomain interacting protein kinase 4
ENSG00000164398.12	-1.32758	-1.66977	0.00240245	0.0117185	0.03	0.06	0.05	0.02	0.03	0.01	ACSL6	chr5	protein_coding	acyl-CoA synthetase long-chain family member 6
ENSG00000280273.1	1.38171	-1.49359	0.000711741	0.00400904	0.12	0.02	0.12	0.31	0.29	0.2	AF131216.1	chr8	protein_coding	--
ENSG00000178852.15	1.28621	-0.812087	3.92283e-05	0.000291772	0.08	0.03	0.06	0.15	0.13	0.18	EFCAB13	chr17	protein_coding	EF-hand calcium binding domain 13
ENSG00000167850.3	-2.66201	-2.98305	0.00445896	0.020239	0.07	0.06	0.1	0	0	0.03	CD300C	chr17	protein_coding	CD300c molecule
ENSG00000091622.15	1.33872	1.17563	5.36021e-15	1.66138e-13	0.16	0.17	0.15	0.4	0.45	0.46	PITPNM3	chr17	protein_coding	PITPNM family member 3
ENSG00000172955.17	1.02177	2.21862	1.97016e-14	5.702e-13	0.73	0.76	0.69	1.71	1.67	1.47	ADH6	chr4	protein_coding	alcohol dehydrogenase 6 (class V)
ENSG00000201321.1	-1.80554	-1.00175	4.33745e-08	5.56841e-07	6.97	8.94	1.44	0.87	0.91	3.31	RNA5S9	chr1	rRNA	RNA, 5S ribosomal 9
ENSG00000219102.3	2.25208	-2.03984	9.34974e-05	0.000643758	0.08	0.03	0.05	0.22	0.41	0.22	HNRNPA3P12	chr1	processed_pseudogene	heterogeneous nuclear ribonucleoprotein A3 pseudogene 12
ENSG00000100600.14	-1.75212	6.13803	3.68068e-75	3.61639e-72	47.5	43.71	46.21	14.54	15.59	14.5	LGMN	chr14	protein_coding	legumain
ENSG00000277105.1	1.8187	-1.28149	2.13673e-06	2.04753e-05	1.94	1.1	3.86	6.38	19.99	2.31	FP236383.10	chr21	miRNA	--
ENSG00000250575.1	-1.48386	-1.80467	0.0012205	0.00643685	0.33	0.3	0.16	0.02	0.15	0.13	RP4-669L17.8	chr1	unprocessed_pseudogene	--
ENSG00000167751.12	-2.69172	-2.65139	0.000960779	0.0052145	0	0.03	0.13	0.01	0.01	0.01	KLK2	chr19	protein_coding	kallikrein-related peptidase 2
ENSG00000125871.13	-1.02594	5.26212	1.62412e-26	1.3106e-24	20.05	20.15	20.4	11.28	10.62	10.68	MGME1	chr20	protein_coding	mitochondrial genome maintenance exonuclease 1
ENSG00000280102.2	-1.43749	2.17215	1.03315e-26	8.45924e-25	71.85	103.21	54.76	17.87	25.77	48.3	RN7SL2	chr14	miRNA	RNA, 7SL, cytoplasmic 2
ENSG00000262413.1	-2.40809	-0.621787	9.60081e-15	2.89359e-13	1.61	1.94	1.56	0.32	0.53	0.19	RP11-498C9.3	chr17	antisense	--
ENSG00000273654.1	1.64013	-0.811294	6.85288e-07	7.21155e-06	0.14	0.14	0.1	0.45	0.47	0.39	CTB-52I2.4	chr19	transcribed_processed_pseudogene	--
ENSG00000167861.15	-1.13135	4.01277	1.04899e-27	9.36969e-26	6.71	5.48	6.46	2.69	3.41	3.22	HID1	chr17	protein_coding	HID1 domain containing
ENSG00000215386.10	2.00375	-0.25455	4.13994e-13	1.03766e-11	0.05	0.05	0.07	0.28	0.23	0.27	MIR99AHG	chr21	lincRNA	mir-99a-let-7c cluster host gene
ENSG00000159640.14	1.65078	-1.98529	0.00177757	0.00899805	0.02	0.01	0.01	0.06	0.06	0.04	ACE	chr17	protein_coding	angiotensin I converting enzyme
ENSG00000196368.4	-1.60501	1.37884	4.51916e-23	2.8463e-21	1.44	1.3	1.74	0.56	0.51	0.55	NUDT11	chrX	protein_coding	nudix (nucleoside diphosphate linked moiety X)-type motif 11
ENSG00000168955.3	1.07107	5.28349	1.26394e-28	1.23364e-26	10.46	9.51	9.97	21.14	23.99	23.72	TM4SF20	chr2	protein_coding	transmembrane 4 L six family member 20
ENSG00000100147.13	-1.18734	0.0831848	9.15182e-08	1.10875e-06	1.07	1.21	0.85	0.57	0.36	0.54	CCDC134	chr22	protein_coding	coiled-coil domain containing 134
ENSG00000174123.10	-1.05148	0.17858	1.00443e-06	1.01916e-05	0.25	0.34	0.39	0.21	0.12	0.18	TLR10	chr4	protein_coding	toll-like receptor 10
ENSG00000160336.14	1.09214	1.07435	3.56898e-10	6.15201e-09	0.31	0.27	0.18	0.65	0.56	0.54	ZNF761	chr19	protein_coding	zinc finger protein 761
ENSG00000172403.10	1.06893	1.70272	4.46046e-13	1.11044e-11	0.14	0.11	0.15	0.3	0.3	0.32	SYNPO2	chr4	protein_coding	synaptopodin 2
ENSG00000270210.1	1.28702	-1.55037	0.00145424	0.00753212	0.29	0.16	0.13	0.74	0.56	0.24	RP11-373D23.3	chr2	lincRNA	--
ENSG00000272841.1	-1.15217	-1.07633	0.000543388	0.00314119	0.16	0.36	0.29	0.05	0.23	0.12	RP3-428L16.2	chr6	antisense	--
ENSG00000270574.1	-1.86089	-1.41346	1.47557e-06	1.45416e-05	0.17	0.25	0.25	0.07	0.06	0.06	RP11-171I2.2	chr2	antisense	--
ENSG00000213063.3	-5.01716	-3.21343	0.000520153	0.0030205	0.36	0.27	0.05	0	0	0	RPL29P7	chr1	processed_pseudogene	ribosomal protein L29 pseudogene 7
ENSG00000261175.5	4.3948	-3.41743	0.00802574	0.0335413	0	0	0	0.03	0	0.03	CTD-2015G9.2	chr16	lincRNA	--
ENSG00000198133.8	1.45654	-0.343747	3.92584e-08	5.06425e-07	0.05	0.06	0.13	0.21	0.3	0.25	TMEM229B	chr14	protein_coding	transmembrane protein 229B
ENSG00000130487.5	-3.97477	-2.73761	2.47008e-05	0.000191953	0.07	0.03	0.07	0	0	0.01	KLHDC7B	chr22	protein_coding	kelch domain containing 7B
ENSG00000104760.16	1.05117	5.82278	1.38476e-28	1.34711e-26	14.84	13.15	12.34	31.35	28.99	31.07	FGL1	chr8	protein_coding	fibrinogen-like 1
ENSG00000124126.13	1.95192	3.91707	6.90193e-70	5.35372e-67	0.72	0.84	0.96	3.65	3.7	3.39	PREX1	chr20	protein_coding	phosphatidylinositol-3,4,5-trisphosphate-dependent Rac exchange factor 1
ENSG00000200156.1	-3.44226	-2.17884	3.09442e-08	4.05612e-07	2.14	4.85	1.05	0	0.23	0.45	RNU5B-1	chr15	snRNA	RNA, U5B small nuclear 1
ENSG00000136819.14	1.26379	4.78485	4.00439e-37	7.24132e-35	6.23	9.03	9.27	21.97	21.38	21.24	C9orf78	chr9	protein_coding	chromosome 9 open reading frame 78
ENSG00000205268.10	1.09919	4.5216	7.25668e-28	6.62223e-26	2.34	2.44	2.32	5.49	5.14	6.03	PDE7A	chr8	protein_coding	phosphodiesterase 7A
ENSG00000232480.1	1.11281	-0.413394	2.09866e-05	0.000165667	0.55	0.45	1.05	1.77	1.56	1.7	TGFB2-AS1	chr1	antisense	TGFB2 antisense RNA 1 (head to head)
ENSG00000264655.1	1.71261	-1.71857	0.000276496	0.0017176	0.17	0.32	0.15	1.01	0.22	1.03	CTD-2267D19.4	chr17	processed_pseudogene	--
ENSG00000273551.1	-3.58696	-2.45157	3.94101e-06	3.58535e-05	0.57	0.29	0.41	0.1	0	0	RP11-616M22.11	chr16	lincRNA	--
ENSG00000255524.7	3.01173	-3.09572	0.00663174	0.0285285	0.01	0	0	0.13	0.01	0.01	NPIPB8	chr16	protein_coding	nuclear pore complex interacting protein family, member B8
ENSG00000259959.1	-1.33817	-0.803526	1.05753e-05	8.87582e-05	0.25	0.14	0.11	0.1	0.06	0.05	RP11-121C2.2	chr4	lincRNA	--
ENSG00000203645.2	3.25809	-1.76454	1.51477e-08	2.08934e-07	0.01	0.03	0.01	0.25	0.13	0.22	LINC00501	chr3	lincRNA	long intergenic non-protein coding RNA 501
ENSG00000114115.9	-1.32596	-0.565517	3.35419e-06	3.09543e-05	0.27	0.21	0.27	0.09	0.1	0.13	RBP1	chr3	protein_coding	retinol binding protein 1, cellular
ENSG00000185924.6	1.05375	-0.27638	3.2977e-05	0.000249246	0.17	0.07	0.13	0.33	0.25	0.27	RTN4RL1	chr17	protein_coding	reticulon 4 receptor-like 1
ENSG00000140280.13	-1.11238	3.7917	5.55376e-26	4.31933e-24	8.25	8.28	8.61	4.44	4.17	4.12	LYSMD2	chr15	protein_coding	LysM, putative peptidoglycan-binding, domain containing 2
ENSG00000112972.14	-1.03409	7.57759	2.26036e-29	2.28172e-27	78.09	64.6	57.63	35.56	33.93	37.51	HMGCS1	chr5	protein_coding	3-hydroxy-3-methylglutaryl-CoA synthase 1 (soluble)
ENSG00000242173.8	1.37405	-0.0850561	2.50912e-08	3.34959e-07	0.52	0.43	0.44	0.93	1.77	1.27	ARHGDIG	chr16	protein_coding	Rho GDP dissociation inhibitor (GDI) gamma
ENSG00000251076.1	-1.43323	-2.3122	0.0118482	0.0469849	0.35	0.09	0.38	0.11	0.15	0.07	RP11-526F3.1	chr5	antisense	--
ENSG00000273387.1	2.07293	-2.15505	0.000622205	0.00355222	0.04	0.04	0.03	0.15	0.23	0.19	RP3-412A9.16	chr22	antisense	--
ENSG00000257337.6	1.15824	2.19794	9.72486e-18	3.96473e-16	0.55	0.54	0.5	1.36	1.33	1.18	RP11-983P16.4	chr12	antisense	--
ENSG00000245888.6	1.52783	-2.18487	0.00684656	0.0293455	0.04	0.02	0.01	0.11	0.09	0.02	FLJ21408	chr16	antisense	--
ENSG00000227373.5	3.12354	-3.03885	0.00360521	0.0167905	0	0.03	0	0.04	0.09	0.16	RP11-160H22.5	chr1	lincRNA	--
ENSG00000170950.4	-6.60348	-2.21689	3.8232e-10	6.55107e-09	0	0	0.66	0	0	0	PGK2	chr6	protein_coding	phosphoglycerate kinase 2
ENSG00000099284.13	1.0846	4.7136	7.01941e-28	6.44561e-26	7.8	7.19	8.18	17.72	18.79	17.33	H2AFY2	chr10	protein_coding	H2A histone family, member Y2
ENSG00000170581.13	-1.17007	1.67639	2.17368e-15	7.0408e-14	1.44	1.01	1.12	0.69	0.51	0.53	STAT2	chr12	protein_coding	signal transducer and activator of transcription 2, 113kDa
ENSG00000198169.8	1.43678	2.5037	7.93736e-29	7.85107e-27	0.96	0.89	1.05	2.7	3	2.97	ZNF251	chr8	protein_coding	zinc finger protein 251
ENSG00000213888.3	1.38671	-0.883805	1.50689e-05	0.000122395	0.18	0.1	0.09	0.19	0.38	0.5	LINC01521	chr22	lincRNA	long intergenic non-protein coding RNA 1521
ENSG00000102981.9	-1.15711	2.08742	1.4613e-17	5.8207e-16	4.22	4.15	4.37	2.1	2.1	2.06	PARD6A	chr16	protein_coding	par-6 family cell polarity regulator alpha
ENSG00000155508.13	-1.56944	4.66597	2.50003e-55	1.09986e-52	11.77	11.38	12.04	4.56	4.05	4.37	CNOT8	chr5	protein_coding	CCR4-NOT transcription complex, subunit 8
ENSG00000219410.5	-1.9513	-2.60817	0.00287994	0.0137472	0.05	0.08	0.09	0.02	0.01	0.02	RP4-761J14.8	chr12	antisense	--
ENSG00000114739.13	-1.34004	2.62806	5.0199e-27	4.25191e-25	0.78	0.64	0.65	0.29	0.32	0.29	ACVR2B	chr3	protein_coding	activin A receptor, type IIB
ENSG00000198939.7	2.78181	-2.73984	0.000806376	0.00447576	0	0.01	0.01	0.06	0.04	0.08	ZFP2	chr5	protein_coding	ZFP2 zinc finger protein
ENSG00000111981.4	-1.16872	2.31427	1.92537e-19	9.228e-18	2.95	1.71	1.4	1.05	0.8	1.08	ULBP1	chr6	protein_coding	UL16 binding protein 1
ENSG00000054277.12	1.32541	4.52142	2.53939e-39	5.424e-37	4.27	4.82	4.54	12.17	12.37	12.85	OPN3	chr1	protein_coding	opsin 3
ENSG00000135220.10	1.32977	0.120548	1.18699e-08	1.6645e-07	0.25	0.19	0.1	0.41	0.48	0.58	UGT2A3	chr4	protein_coding	UDP glucuronosyltransferase 2 family, polypeptide A3
ENSG00000166897.14	2.00645	3.22028	1.74318e-62	9.69473e-60	0.37	0.39	0.43	1.82	1.76	1.69	ELFN2	chr22	protein_coding	extracellular leucine-rich repeat and fibronectin type III domain containing 2
ENSG00000196741.5	1.2449	-0.447115	8.47316e-06	7.25188e-05	0.29	0.4	0.2	0.89	0.61	0.73	LINC01560	chrX	lincRNA	long intergenic non-protein coding RNA 1560
ENSG00000269600.1	1.04536	-1.49256	0.00895878	0.0369276	0.05	0.17	0.24	0.35	0.41	0.31	AC016629.3	chr19	antisense	--
ENSG00000120738.7	-1.38057	1.35631	5.45955e-18	2.28913e-16	1.23	1.08	0.94	0.57	0.41	0.37	EGR1	chr5	protein_coding	early growth response 1
ENSG00000270141.3	-1.23903	-1.41312	0.000934428	0.00508928	0.92	0.98	0.5	0.34	0.2	0.53	TERC	chr3	lincRNA	telomerase RNA component
ENSG00000170290.3	1.42989	0.584614	1.61434e-12	3.76457e-11	0.61	0.97	0.76	2.41	2.31	2.12	SLN	chr11	protein_coding	sarcolipin
ENSG00000260236.1	1.25778	-1.29821	0.000969161	0.00525418	0.13	0.08	0.08	0.29	0.18	0.29	RP11-708J19.1	chr3	antisense	--
ENSG00000066468.20	1.36702	0.587389	7.47179e-12	1.60174e-10	0.09	0.1	0.14	0.29	0.32	0.31	FGFR2	chr10	protein_coding	fibroblast growth factor receptor 2
ENSG00000160293.16	1.023	3.43945	2.40931e-20	1.2308e-18	1.32	1.15	1.31	2.83	2.77	2.82	VAV2	chr9	protein_coding	vav 2 guanine nucleotide exchange factor
ENSG00000186106.11	-1.84271	2.55255	5.84593e-46	1.75831e-43	1.8	1.95	2.08	0.57	0.52	0.68	ANKRD46	chr8	protein_coding	ankyrin repeat domain 46
ENSG00000131152.4	1.08047	-0.494231	9.75042e-05	0.000669626	0.38	0.36	0.44	1.04	1.02	0.69	RP11-178L8.4	chr16	protein_coding	--
ENSG00000165323.15	1.23637	-0.563582	1.90077e-05	0.000151466	0.02	0.01	0.02	0.05	0.04	0.05	FAT3	chr11	protein_coding	FAT atypical cadherin 3
ENSG00000122592.7	-1.24043	2.07479	7.75197e-20	3.83384e-18	2.78	2.54	2.74	1.07	1.21	1.46	HOXA7	chr7	protein_coding	homeobox A7
ENSG00000259001.3	-1.85782	2.8566	8.98733e-52	3.3533e-49	14.77	26.13	9.13	2.73	1.79	10.42	RPPH1	chr14	antisense	ribonuclease P RNA component H1
ENSG00000266278.1	1.65467	-0.97471	1.37798e-06	1.36621e-05	0.09	0.04	0.08	0.25	0.26	0.26	RP11-41O4.2	chr18	lincRNA	--
ENSG00000273760.1	-1.71237	-0.444698	4.04668e-10	6.91076e-09	1.07	1.55	1.01	0.57	0.43	0.19	CH17-360D5.3	chr10	lincRNA	--
ENSG00000225880.5	1.08574	-1.23181	0.00291009	0.0138732	0.08	0.24	0.17	0.37	0.51	0.24	LINC00115	chr1	lincRNA	long intergenic non-protein coding RNA 115
ENSG00000224596.7	-1.05934	0.503988	8.77889e-08	1.0662e-06	0.31	0.35	0.49	0.18	0.22	0.21	ZMIZ1-AS1	chr10	antisense	ZMIZ1 antisense RNA 1
ENSG00000101463.5	1.24774	-1.36441	0.00156587	0.00804945	0.07	0.12	0.03	0.13	0.17	0.24	SYNDIG1	chr20	protein_coding	synapse differentiation inducing 1
ENSG00000115718.17	1.23839	1.03824	1.37583e-12	3.24172e-11	0.52	0.42	0.7	1.26	1.73	1.35	PROC	chr2	protein_coding	protein C (inactivator of coagulation factors Va and VIIIa)
ENSG00000156966.6	1.18654	0.149087	9.72283e-08	1.17407e-06	0.14	0.1	0.21	0.34	0.46	0.37	B3GNT7	chr2	protein_coding	UDP-GlcNAc:betaGal beta-1,3-N-acetylglucosaminyltransferase 7
ENSG00000132000.11	1.16415	-0.76428	0.000124492	0.000836265	0.07	0.08	0.1	0.19	0.26	0.19	PODNL1	chr19	protein_coding	podocan-like 1
ENSG00000073711.10	1.20132	0.683119	4.49899e-10	7.61702e-09	0.11	0.11	0.13	0.3	0.28	0.29	PPP2R3A	chr3	protein_coding	protein phosphatase 2, regulatory subunit B'', alpha
ENSG00000228005.1	-3.20807	-3.15181	0.00360521	0.0167905	0.11	0.24	0.06	0	0.04	0	AC020743.2	chr7	antisense	--
ENSG00000185332.6	1.07935	-0.259595	1.93098e-05	0.00015357	0.11	0.11	0.18	0.22	0.36	0.36	TMEM105	chr17	protein_coding	transmembrane protein 105
ENSG00000162366.7	1.17439	2.22811	9.11136e-19	4.14454e-17	1.81	1.84	2.75	4.69	5.56	5.76	PDZK1IP1	chr1	protein_coding	PDZK1 interacting protein 1
ENSG00000267432.5	1.16475	-0.847395	0.000223493	0.00141915	0.19	0.14	0.19	0.48	0.36	0.45	DNAH17-AS1	chr17	processed_transcript	DNAH17 antisense RNA 1
ENSG00000196724.12	1.54353	-0.933859	3.54768e-06	3.2597e-05	0.04	0.06	0.06	0.13	0.24	0.14	ZNF418	chr19	protein_coding	zinc finger protein 418
ENSG00000160714.9	-1.0082	6.22545	4.65914e-27	3.95772e-25	30.37	28.59	26.67	16.27	15.53	14.77	UBE2Q1	chr1	protein_coding	ubiquitin-conjugating enzyme E2Q family member 1
ENSG00000100227.17	-1.57267	5.5944	7.59817e-60	3.796e-57	18.86	18.22	19.92	6.86	7.33	6.78	POLDIP3	chr22	protein_coding	polymerase (DNA-directed), delta interacting protein 3
ENSG00000139626.15	-1.04463	-1.1821	0.00283767	0.0135718	0.16	0.15	0.19	0.09	0.1	0.07	ITGB7	chr12	protein_coding	integrin, beta 7
ENSG00000182010.10	-1.06141	0.885083	2.45553e-09	3.75995e-08	0.26	0.23	0.22	0.12	0.12	0.13	RTKN2	chr10	protein_coding	rhotekin 2
ENSG00000276851.1	-1.28498	3.56574	1.05207e-31	1.27094e-29	27.02	24.09	28.21	12.26	11.31	12.08	RP5-875H18.9	chr17	lincRNA	--
ENSG00000089280.18	-1.28747	8.2782	1.61392e-44	4.66391e-42	76.71	76.68	82.85	34.68	36.46	34.8	FUS	chr16	protein_coding	FUS RNA binding protein
ENSG00000269961.1	1.41227	-1.90676	0.00440324	0.0200077	0.16	0.31	0.14	0.51	0.59	0.67	CTD-2033C11.1	chr5	lincRNA	--
ENSG00000278416.1	-1.25856	-1.29366	0.000498366	0.00290888	0.24	0.44	0.54	0.25	0.19	0.12	PMS2P2	chr7	unprocessed_pseudogene	postmeiotic segregation increased 2 pseudogene 2
ENSG00000197818.11	-1.19126	3.56663	9.53834e-28	8.57171e-26	2.67	2.18	2.35	1.29	0.96	1.2	SLC9A8	chr20	protein_coding	solute carrier family 9, subfamily A (NHE8, cation proton antiporter 8), member 8
ENSG00000184985.16	1.20392	-1.15448	0.00135891	0.00710323	0.01	0.08	0.02	0.09	0.07	0.1	SORCS2	chr4	protein_coding	sortilin-related VPS10 domain containing receptor 2
ENSG00000267834.1	-1.52331	-1.9563	0.00234635	0.0114714	0.56	0.44	0.69	0.21	0.11	0.32	RP11-167N5.5	chr9	lincRNA	--
ENSG00000123342.15	-2.47639	-2.12294	1.03578e-05	8.70814e-05	0.13	0.07	0.16	0.01	0.01	0.04	MMP19	chr12	protein_coding	matrix metallopeptidase 19
ENSG00000263826.1	2.61663	-2.83235	0.00253491	0.0122994	0	0.01	0.01	0.04	0.1	0.03	RP11-573D15.9	chr3	antisense	--
ENSG00000179195.15	1.15113	4.75923	3.53747e-31	4.08904e-29	3.34	2.85	2.78	7.54	6.68	7.57	ZNF664	chr12	protein_coding	zinc finger protein 664
ENSG00000163735.6	-1.77383	5.34099	1.39543e-73	1.32683e-70	28.34	19.12	20.72	7.1	6.96	7.74	CXCL5	chr4	protein_coding	chemokine (C-X-C motif) ligand 5
ENSG00000210194.1	-1.74667	0.188541	1.36239e-14	4.0319e-13	48.06	9.97	10.64	7.91	6.68	7.62	MT-TE	chrM	Mt_tRNA	mitochondrially encoded tRNA glutamic acid
ENSG00000081041.8	-1.06723	2.0975	2.79099e-15	8.90339e-14	7.24	2.95	2.91	1.88	2.23	2.72	CXCL2	chr4	protein_coding	chemokine (C-X-C motif) ligand 2
ENSG00000163520.13	-1.07451	-0.889752	0.000471092	0.00276281	0.15	0.13	0.12	0.08	0.08	0.05	FBLN2	chr3	protein_coding	fibulin 2
ENSG00000178078.11	3.24849	-2.45485	1.3072e-05	0.000107538	0	0	0.03	0.07	0.21	0.15	STAP2	chr19	protein_coding	signal transducing adaptor family member 2
ENSG00000158683.7	-1.48234	-1.80552	0.0012205	0.00643685	0.04	0.03	0.03	0.01	0.02	0.01	PKD1L1	chr7	protein_coding	polycystic kidney disease 1 like 1
ENSG00000187550.8	1.08791	-0.0495742	4.73731e-06	4.23584e-05	0.56	0.37	0.49	0.81	1.47	1.08	SBK2	chr19	protein_coding	SH3 domain binding kinase family, member 2
ENSG00000125864.11	1.43606	3.06112	1.601e-33	2.19494e-31	1.44	1.51	1.29	4.11	3.92	4.5	BFSP1	chr20	protein_coding	beaded filament structural protein 1, filensin
ENSG00000280401.1	1.01781	-1.33235	0.0054279	0.0240374	0.1	0.05	0.18	0.38	0.24	0.17	RP11-104F15.9	chr10	TEC	--
ENSG00000270885.1	2.44727	-1.90808	7.9871e-06	6.87581e-05	0.03	0.01	0.02	0.15	0.11	0.07	RASL10B	chr17	protein_coding	RAS-like, family 10, member B
ENSG00000187556.7	1.44912	-1.78528	0.00179034	0.00904786	0.1	0.23	0.09	0.25	0.49	0.48	NANOS3	chr19	protein_coding	nanos homolog 3 (Drosophila)
ENSG00000149177.12	1.06851	6.22988	4.38743e-30	4.70269e-28	4.61	4.53	5.48	11.09	10.99	11.5	PTPRJ	chr11	protein_coding	protein tyrosine phosphatase, receptor type, J
ENSG00000273113.1	1.16647	-1.54901	0.00568095	0.0249853	0.14	0.39	0.09	0.36	0.54	0.56	RP11-367H1.1	chr2	lincRNA	--
ENSG00000166278.14	1.26237	-1.49207	0.00297217	0.0141417	0.04	0.06	0.03	0.11	0.1	0.11	C2	chr6	protein_coding	complement component 2
ENSG00000141582.14	-1.04608	5.97503	1.18869e-28	1.16792e-26	38.89	25.93	22.87	15.16	15.78	15.42	CBX4	chr17	protein_coding	chromobox homolog 4
ENSG00000228109.1	1.17432	-1.2332	0.00135844	0.00710207	0.23	0.2	0.21	0.41	0.48	0.69	MFI2-AS1	chr3	antisense	MFI2 antisense RNA 1
ENSG00000176533.12	1.87534	-1.61169	3.3265e-05	0.000251158	0.02	0.03	0.02	0.12	0.09	0.09	GNG7	chr19	protein_coding	guanine nucleotide binding protein (G protein), gamma 7
ENSG00000266469.1	1.03519	-0.62267	0.000338626	0.00205166	0.55	0.33	0.34	0.82	0.98	0.95	CTB-131K11.1	chr17	antisense	--
ENSG00000257184.3	-3.07218	-3.21463	0.0121382	0.0479067	0.07	0.08	0.19	0	0.04	0	HOXA10-HOXA9	chr7	protein_coding	--
