# Supplementary material for: DDX17 modulates the expression and alternative splicing of genes involved in apoptosis and proliferation in lung adenocarcinoma cells
Source: PeerJ. 2022 Sep 21;10:e13895. doi: 10.7717/peerj.13895 (PMC9508879; doi:10.7717/peerj.13895)
Supplement: Supplemental Information 5 [file peerj-10-13895-s005.zip › raw data for Figure 2-6/Figure4-DEG_RASG_overlap.xlsx]

## Sheet: DEG_overlap
Gene	logFC	logCPM	PValue	FDR	siCtrl_1st	siCtrl_2nd	siCtrl_3rd	siDDX17_1st	siDDX17_2nd	siDDX17_3rd	Symbol	Chr	GeneType	Description
ENSG00000105855.9	1.56446	-1.29819	6.06351e-05	0.000432755	0.03	0.01	0.01	0.06	0.06	0.05	ITGB8	chr7	protein_coding	integrin, beta 8
ENSG00000145391.13	1.51021	5.20708	9.4453e-54	3.97728e-51	1.36	1.14	1.26	3.96	3.68	4.13	SETD7	chr4	protein_coding	SET domain containing (lysine methyltransferase) 7
ENSG00000071564.14	1.28771	5.23233	4.85229e-40	1.07539e-37	3.4	3.55	3.6	10.13	9.27	8.77	TCF3	chr19	protein_coding	transcription factor 3
ENSG00000261390.5	1.13442	-0.907446	0.000546496	0.00315667	0.08	0.14	0.08	0.14	0.26	0.31	MAFTRR	chr16	lincRNA	MAF transcriptional regulator RNA
ENSG00000089335.20	1.0282	3.35172	4.71219e-20	2.36621e-18	1.87	1.89	1.79	4.39	4.07	3.91	ZNF302	chr19	protein_coding	zinc finger protein 302
ENSG00000234705.1	2.53935	-2.04037	1.99443e-05	0.000157946	0.25	0.09	0.07	0.62	0.81	1.34	HMGA1P4	chr9	antisense	high mobility group AT-hook 1 pseudogene 4
ENSG00000162104.9	1.14728	3.58627	1.24359e-25	9.44741e-24	0.84	0.91	0.87	2.13	2.14	2.1	ADCY9	chr16	protein_coding	adenylate cyclase 9
ENSG00000213638.5	-1.66966	2.37366	1.25832e-36	2.19469e-34	4.06	4.61	4.77	1.25	1.78	1.61	ADAT3	chr19	protein_coding	adenosine deaminase, tRNA-specific 3
ENSG00000152056.16	-1.04081	1.6556	1.70389e-12	3.94842e-11	1.63	1.55	1.8	0.91	0.96	0.79	AP1S3	chr2	protein_coding	adaptor-related protein complex 1, sigma 3 subunit
ENSG00000247572.7	1.1889	1.42287	1.02647e-13	2.73071e-12	0.5	0.43	0.4	1.05	1.13	1.12	CKMT2-AS1	chr5	antisense	CKMT2 antisense RNA 1
ENSG00000227896.2	1.0598	-0.870438	0.000955498	0.0051887	0.1	0.1	0.08	0.18	0.22	0.24	RP11-77P6.2	chr10	antisense	--
ENSG00000130821.15	1.14218	3.17411	2.4805e-23	1.58258e-21	1.26	1.2	1.44	3.1	3.36	2.98	SLC6A8	chrX	protein_coding	solute carrier family 6 (neurotransmitter transporter), member 8
ENSG00000214736.7	-1.08987	6.887	6.48941e-32	7.97008e-30	189.96	252.11	251.71	120.82	121.34	115.14	TOMM6	chr6	protein_coding	translocase of outer mitochondrial membrane 6 homolog (yeast)
ENSG00000147164.11	-1.94314	6.16184	5.02233e-91	1.3458e-87	40.17	39.73	40.7	11.55	11.93	10.85	SNX12	chrX	protein_coding	sorting nexin 12
ENSG00000151208.16	1.17048	5.01554	5.83981e-33	7.61656e-31	2.52	2.4	2.42	6	5.67	6.4	DLG5	chr10	protein_coding	discs, large homolog 5 (Drosophila)
ENSG00000137166.14	1.85142	5.14881	1.02554e-77	1.11959e-74	2.32	2.38	2.37	9.38	9.13	9.4	FOXP4	chr6	protein_coding	forkhead box P4
ENSG00000251503.7	-1.30754	2.94602	2.13971e-28	2.0411e-26	4.34	4.53	4.31	1.97	1.91	1.94	APITD1-CORT	chr1	protein_coding	APITD1-CORT readthrough
ENSG00000140299.11	-1.89318	4.77273	4.24211e-79	5.21002e-76	7.2	5.42	5.63	1.86	1.67	1.84	BNIP2	chr15	protein_coding	BCL2/adenovirus E1B 19kDa interacting protein 2
ENSG00000250132.6	1.20649	0.402998	5.33924e-09	7.81816e-08	0.26	0.11	0.19	0.43	0.48	0.51	RP11-359B12.2	chr12	antisense	--
ENSG00000186665.8	-1.0542	4.10114	1.14215e-24	8.05405e-23	12.21	11.07	13.09	6.69	6.41	6.08	C17orf58	chr17	protein_coding	chromosome 17 open reading frame 58
ENSG00000167291.15	1.01879	4.8408	3.37541e-25	2.48114e-23	1.61	1.36	1.61	3.46	3.5	3.21	TBC1D16	chr17	protein_coding	TBC1 domain family, member 16
ENSG00000197381.15	1.30537	0.166971	6.09111e-09	8.8575e-08	0.09	0.05	0.08	0.21	0.21	0.2	ADARB1	chr21	protein_coding	adenosine deaminase, RNA-specific, B1
ENSG00000140538.16	1.47133	4.6372	3.20284e-48	1.06075e-45	0.56	0.49	0.37	1.46	1.43	1.43	NTRK3	chr15	protein_coding	neurotrophic tyrosine kinase, receptor, type 3
ENSG00000119383.19	-1.61232	6.09768	2.44381e-64	1.53263e-61	19.39	19.43	20.64	6.9	6.98	7.41	PPP2R4	chr9	protein_coding	protein phosphatase 2A activator, regulatory subunit 4
ENSG00000147509.13	1.11723	3.77271	6.4519e-26	4.9915e-24	2.68	3.23	4.16	8.94	7.01	8.08	RGS20	chr8	protein_coding	regulator of G-protein signaling 20
ENSG00000118961.14	-1.068	4.69389	3.64476e-27	3.105e-25	7.17	6.74	7.83	3.8	3.74	3.82	LDAH	chr2	protein_coding	lipid droplet associated hydrolase
ENSG00000187730.7	1.03496	-1.26559	0.00524076	0.0233067	0.1	0.08	0.14	0.31	0.21	0.22	GABRD	chr1	protein_coding	gamma-aminobutyric acid (GABA) A receptor, delta
ENSG00000179528.15	1.1072	-0.211573	1.13979e-05	9.49054e-05	0.41	0.17	0.17	0.64	0.59	0.54	LBX2	chr2	protein_coding	ladybird homeobox 2
ENSG00000177045.7	-1.64937	4.24604	1.10101e-57	4.91716e-55	7.34	7.58	7.4	2.65	2.59	2.55	SIX5	chr19	protein_coding	SIX homeobox 5
ENSG00000145002.12	-1.10664	-1.02245	0.000635229	0.00361711	0.4	0.37	0.45	0.23	0.14	0.25	FAM86B2	chr8	protein_coding	family with sequence similarity 86, member B2
ENSG00000141002.18	-1.01851	5.69383	6.9657e-27	5.81646e-25	16.91	16.36	17.1	9.17	9.29	8.75	TCF25	chr16	protein_coding	transcription factor 25 (basic helix-loop-helix)
ENSG00000167460.14	2.01176	8.01057	2.79309e-101	1.64658e-97	31.45	30.68	30.87	140.09	131.99	138.55	TPM4	chr19	protein_coding	tropomyosin 4
ENSG00000184428.12	1.37529	5.04147	1.97971e-44	5.61094e-42	6.63	7.57	6.84	20.14	18.92	20.68	TOP1MT	chr8	protein_coding	topoisomerase (DNA) I, mitochondrial
ENSG00000233448.2	-1.43775	-1.60589	0.000299149	0.00184048	0.7	0.97	0.57	0.4	0.26	0.2	PMS2P9	chr7	transcribed_unprocessed_pseudogene	postmeiotic segregation increased 2 pseudogene 9
ENSG00000141252.19	1.19037	4.85178	1.48386e-33	2.04385e-31	1.27	1.06	1.2	2.96	3.08	2.77	VPS53	chr17	protein_coding	vacuolar protein sorting 53 homolog (S. cerevisiae)
ENSG00000185347.17	-1.08151	3.9815	2.05172e-25	1.52719e-23	7.42	7.44	8.01	3.77	4.09	3.97	C14orf80	chr14	protein_coding	chromosome 14 open reading frame 80
ENSG00000172366.19	1.24416	4.85025	2.70084e-36	4.57529e-34	15.2	16.97	16.43	39.2	45.71	41.1	FAM195A	chr16	protein_coding	family with sequence similarity 195, member A
ENSG00000090971.4	-1.00638	4.91066	7.10929e-25	5.11106e-23	16.28	17.24	17.55	9.28	9.32	9.24	NAT14	chr19	protein_coding	N-acetyltransferase 14 (GCN5-related, putative)
ENSG00000196642.15	1.61373	5.76065	4.73788e-63	2.73831e-60	3.31	3.25	3.34	10.69	11.39	11.1	RABL6	chr9	protein_coding	RAB, member RAS oncogene family-like 6
ENSG00000111707.11	-1.21636	3.84743	5.66812e-31	6.47572e-29	3.9	3.89	3.54	2.1	1.53	1.7	SUDS3	chr12	protein_coding	suppressor of defective silencing 3 homolog (S. cerevisiae)
ENSG00000184640.17	1.24588	7.99381	1.03047e-41	2.59212e-39	14.85	15.22	16.31	39.34	41.04	40.04	2022-09-09	chr17	protein_coding	septin 9
ENSG00000182979.17	1.14214	6.11068	8.52892e-34	1.20865e-31	13.33	14.06	13.46	32.58	33.3	32.84	MTA1	chr14	protein_coding	metastasis associated 1
ENSG00000129250.11	1.25185	6.64634	6.87757e-41	1.63486e-38	7.01	6.99	6.51	17.45	17.91	18.12	KIF1C	chr17	protein_coding	kinesin family member 1C
ENSG00000188505.4	-1.59702	-2.34547	0.00587734	0.0257148	0.13	0.06	0.11	0.01	0.04	0.05	NCCRP1	chr19	protein_coding	non-specific cytotoxic cell receptor protein 1 homolog (zebrafish)
ENSG00000170779.10	-1.562	5.29139	6.23913e-58	2.87351e-55	20.89	21.93	21.28	8.23	8.18	7.34	CDCA4	chr14	protein_coding	cell division cycle associated 4
ENSG00000106261.16	1.46617	4.29314	6.87686e-46	2.0475e-43	0.99	1.08	0.9	3.04	2.92	3.01	ZKSCAN1	chr7	protein_coding	zinc finger with KRAB and SCAN domains 1
ENSG00000186814.12	1.05075	0.753908	3.14796e-08	4.1203e-07	0.13	0.14	0.13	0.32	0.26	0.32	ZSCAN30	chr18	protein_coding	zinc finger and SCAN domain containing 30
ENSG00000132702.12	2.93026	-2.65244	0.00025215	0.00158291	0.02	0.02	0	0.07	0.06	0.16	HAPLN2	chr1	protein_coding	hyaluronan and proteoglycan link protein 2
ENSG00000143537.13	1.23117	6.22635	4.7123e-39	9.71327e-37	11.8	12.74	12.96	31.33	33.33	31.74	ADAM15	chr1	protein_coding	ADAM metallopeptidase domain 15
ENSG00000037241.7	1.18831	5.55406	2.80302e-35	4.41827e-33	27.63	28.13	26.29	68.02	65.95	70.72	RPL26L1	chr5	protein_coding	ribosomal protein L26-like 1
ENSG00000160753.15	-1.09608	4.57435	3.86826e-28	3.64284e-26	7.26	6.78	6.55	3.16	3.81	3.57	RUSC1	chr1	protein_coding	RUN and SH3 domain containing 1
ENSG00000165046.12	-1.36486	3.30218	1.78208e-33	2.42068e-31	3.56	3.81	3.82	1.61	1.5	1.65	LETM2	chr8	protein_coding	leucine zipper-EF-hand containing transmembrane protein 2
ENSG00000185186.8	1.13137	-0.907467	0.000546496	0.00315667	0.22	0.17	0.02	0.53	0.19	0.23	LINC00313	chr21	lincRNA	long intergenic non-protein coding RNA 313
ENSG00000135549.14	-1.38291	3.37049	8.6629e-35	1.32994e-32	6.11	4.87	4.48	2.11	2.25	2.11	PKIB	chr6	protein_coding	protein kinase (cAMP-dependent, catalytic) inhibitor beta
ENSG00000176654.12	2.11674	-2.31386	0.00103588	0.00557185	0.03	0.02	0.02	0.09	0.12	0.13	NANOGP1	chr12	transcribed_unprocessed_pseudogene	Nanog homeobox pseudogene 1
ENSG00000100416.12	-1.17317	4.37224	3.49134e-31	4.05161e-29	13.03	13.78	13.9	6.58	6.4	6.79	TRMU	chr22	protein_coding	tRNA 5-methylaminomethyl-2-thiouridylate methyltransferase
ENSG00000069424.14	1.1117	4.62827	6.26722e-29	6.21996e-27	2.12	1.85	2.2	4.45	5.06	5.1	KCNAB2	chr1	protein_coding	potassium channel, voltage gated subfamily A regulatory beta subunit 2
ENSG00000179299.16	4.83553	-3.21596	0.00203934	0.0101351	0	0	0	0.01	0.01	0.05	NSUN7	chr4	protein_coding	NOP2/Sun domain family, member 7
ENSG00000051108.14	-1.73668	7.20676	2.133e-76	2.16801e-73	150.5	46.94	16.44	23.25	25.41	20.96	HERPUD1	chr16	protein_coding	homocysteine-inducible, endoplasmic reticulum stress-inducible, ubiquitin-like domain member 1
ENSG00000070814.17	1.05416	6.3364	2.09199e-29	2.11902e-27	7.93	8.96	8.27	19.45	19.22	18.53	TCOF1	chr5	protein_coding	Treacher Collins-Franceschetti syndrome 1
ENSG00000164690.7	1.06544	1.56086	3.78944e-12	8.44274e-11	0.46	0.35	0.33	0.9	0.83	0.88	SHH	chr7	protein_coding	sonic hedgehog
ENSG00000182903.15	1.31462	1.5598	2.0898e-17	8.23515e-16	0.35	0.21	0.26	0.84	0.75	0.67	ZNF721	chr4	protein_coding	zinc finger protein 721
ENSG00000173991.5	1.03892	1.80043	8.78742e-13	2.12136e-11	0.99	0.94	0.93	2.07	2.24	2.14	TCAP	chr17	protein_coding	titin-cap
ENSG00000099875.14	1.50959	6.98911	1.70857e-58	8.12289e-56	15.07	14.84	14.52	44.08	46.75	47.69	MKNK2	chr19	protein_coding	MAP kinase interacting serine/threonine kinase 2
ENSG00000143384.12	-1.35726	7.56134	1.15676e-48	3.96472e-46	58.48	59.39	64.88	26.94	24.86	26.32	MCL1	chr1	protein_coding	myeloid cell leukemia 1
ENSG00000181666.17	1.58867	3.06785	2.97726e-40	6.80291e-38	0.87	0.7	0.71	2.49	2.44	2.59	HKR1	chr19	protein_coding	HKR1, GLI-Kruppel zinc finger family member
ENSG00000175772.10	1.14719	2.86816	1.09487e-21	6.25433e-20	2.06	1.66	1.74	4.4	4.52	4.32	LINC01106	chr2	lincRNA	long intergenic non-protein coding RNA 1106
ENSG00000229891.1	1.25767	0.0438031	1.05854e-07	1.2699e-06	0.24	0.58	0.54	1.12	1.14	1.29	LINC01315	chr22	lincRNA	long intergenic non-protein coding RNA 1315
ENSG00000171700.13	1.18576	3.4721	1.36714e-26	1.10708e-24	3.65	3.42	3.67	8.87	9.51	8.4	RGS19	chr20	protein_coding	regulator of G-protein signaling 19
ENSG00000100600.14	-1.75212	6.13803	3.68068e-75	3.61639e-72	47.5	43.71	46.21	14.54	15.59	14.5	LGMN	chr14	protein_coding	legumain
ENSG00000162366.7	1.17439	2.22811	9.11136e-19	4.14454e-17	1.81	1.84	2.75	4.69	5.56	5.76	PDZK1IP1	chr1	protein_coding	PDZK1 interacting protein 1
