# Supplementary material for: DDX17 modulates the expression and alternative splicing of genes involved in apoptosis and proliferation in lung adenocarcinoma cells
Source: PeerJ. 2022 Sep 21;10:e13895. doi: 10.7717/peerj.13895 (PMC9508879; doi:10.7717/peerj.13895)
Supplement: Supplemental Information 5 [file peerj-10-13895-s005.zip › raw data for Figure 2-6/Figure4-siDDX17_vs_siCtrl_IR_RAS_p0.05.xlsx]

## Sheet: siDDX17_vs_siCtrl_IR_RAS_p0.05
X.ID	Chr	Ass1	Ass2	Strand	Type	Isoform	KorN	siCtrl_1st.Ratio	siCtrl_1st.intron_ave_base	siCtrl_1st.ends_exon_ave_base	siCtrl_1st.isfiltered	siCtrl_2nd.Ratio	siCtrl_2nd.intron_ave_base	siCtrl_2nd.ends_exon_ave_base	siCtrl_2nd.isfiltered	siCtrl_3rd.Ratio	siCtrl_3rd.intron_ave_base	siCtrl_3rd.ends_exon_ave_base	siCtrl_3rd.isfiltered	siDDX17_1st.Ratio	siDDX17_1st.intron_ave_base	siDDX17_1st.ends_exon_ave_base	siDDX17_1st.isfiltered	siDDX17_2nd.Ratio	siDDX17_2nd.intron_ave_base	siDDX17_2nd.ends_exon_ave_base	siDDX17_2nd.isfiltered	siDDX17_3rd.Ratio	siDDX17_3rd.intron_ave_base	siDDX17_3rd.ends_exon_ave_base	siDDX17_3rd.isfiltered	Pvalue	Tvalue	DiffType	Gene	Symbol	Chr	GeneType	Description
known_IR_53	chr1	180196599	180197333	+	IntronR	ENST00000367600.5	known	0.41	272.85	663.56	y	0.42	233.79	559.17	y	0.4	305.64	764.62	y	0.46	255.89	560.5	y	0.49	267.37	540.58	y	0.45	233.01	522.08	y	0.0259518	4.25	up	ENSG00000116260.16	QSOX1	chr1	protein_coding	quiescin Q6 sulfhydryl oxidase 1
known_IR_56	chr1	19312358	19312729	+	IntronR	ENST00000375155.7	known	0.09	2.75	30.96	n	0.05	1.55	31.6	n	0.09	2.95	31.57	n	0.2	4.32	21.3	y	0.25	5.36	21.05	y	0.14	4.18	29.56	n	0.0476173	3.48025	up	ENSG00000040487.12	PQLC2	chr1	protein_coding	PQ loop repeat containing 2
known_IR_86	chr1	26472562	26472608	+	IntronR	ENST00000619352.4	known	1.21	739.49	610.68	y	1.22	673.91	553.57	y	1.23	747.29	607.44	y	1.28	848.64	661.04	y	1.3	759.71	586.35	y	1.25	714.62	573.04	y	0.0451284	3.62441	up	ENSG00000198830.10	HMGN2	chr1	protein_coding	high mobility group nucleosomal binding domain 2
known_IR_89	chr1	28335086	28335794	+	IntronR	ENST00000398997.2	known	1.55	209.38	135.34	y	1.59	197.86	124.43	y	1.59	258.32	162.5	y	1.65	228.47	138.52	y	1.65	230.72	139.59	y	1.61	254.79	158.3	y	0.0334717	3.18198	up	ENSG00000130772.13	MED18	chr1	protein_coding	mediator complex subunit 18
known_IR_95	chr1	32216947	32217259	-	IntronR	ENST00000309777.10	known	0.17	2.82	16.8	n	0.18	3.75	21.04	n	0.07	1.93	25.99	n	0.27	6.47	24.36	y	0.37	9.07	24.76	y	0.29	6.88	23.46	y	0.0224554	3.65219	up	ENSG00000160055.19	TMEM234	chr1	protein_coding	transmembrane protein 234
known_IR_123	chr1	45509347	45510529	+	IntronR	ENST00000616135.1	known	1.18	29.79	25.15	y	1.12	23.02	20.57	y	1.12	35.28	31.55	y	0.96	31.95	33.26	y	0.87	27.96	32.17	y	0.74	20.56	27.72	y	0.0373889	-4.23415	down	ENSG00000132763.14	MMACHC	chr1	protein_coding	methylmalonic aciduria (cobalamin deficiency) cblC type, with homocystinuria
known_IR_190	chr11	105025600	105026226	-	IntronR	ENST00000526568.5	known	0.21	0.42	2.04	n	0.51	1.41	2.75	y	0.73	2.72	3.73	y	1.72	5.02	2.91	n	1.56	4.49	2.88	y	0.91	5.33	5.83	y	0.0449438	3.15026	up	ENSG00000137752.22	CASP1	chr11	protein_coding	caspase 1, apoptosis-related cysteine peptidase
known_IR_200	chr11	120330049	120330407	+	IntronR	ENST00000529187.1	known	2.21	42.61	19.25	y	2.98	36.27	12.18	y	2.26	42.37	18.76	y	3.73	59.68	16.01	y	3.23	53.31	16.52	y	4.23	70.01	16.55	y	0.0317343	3.27153	up	ENSG00000181264.8	TMEM136	chr11	protein_coding	transmembrane protein 136
known_IR_219	chr11	252510	252516	+	IntronR	ENST00000621534.4	known	1	1228.4	1227.39	y	1	1026.2	1023.33	y	0.99	1639.2	1653.67	y	0.98	1606.8	1638.5	y	0.98	1682.6	1715.69	y	0.98	1567.4	1602	y	0.0377496	-5	down	ENSG00000185627.17	PSMD13	chr11	protein_coding	proteasome (prosome, macropain) 26S subunit, non-ATPase, 13
known_IR_222	chr11	33742084	33747130	-	IntronR	ENST00000526785.5	known	0.44	16.08	36.19	y	0.5	12.96	25.76	y	0.48	15.27	31.66	y	0.36	17.76	49.6	y	0.27	14.49	54.56	y	0.36	18.09	50.08	y	0.0223991	-4.11865	down	ENSG00000110429.13	FBXO3	chr11	protein_coding	F-box protein 3
known_IR_227	chr11	45804517	45805810	+	IntronR	ENST00000442528.2	known	0.33	9.89	29.73	y	0.28	7.91	28.41	y	0.29	9.44	33.12	y	0.49	21.62	43.77	y	0.43	18.06	41.67	y	0.41	17.76	43.42	y	0.0112102	5.03277	up	ENSG00000181830.8	SLC35C1	chr11	protein_coding	solute carrier family 35 (GDP-fucose transporter), member C1
known_IR_231	chr11	46542981	46543252	-	IntronR	ENST00000314845.7	known	0.07	1.51	22.9	n	0.1	0.91	9.18	n	0.12	2.18	18.93	n	0.22	4.71	21.54	y	0.19	5.54	29.34	n	0.28	6.45	23.14	y	0.020026	4.41726	up	ENSG00000110497.14	AMBRA1	chr11	protein_coding	autophagy/beclin-1 regulator 1
known_IR_238	chr11	563317	563396	+	IntronR	ENST00000397583.7	known	0.75	71.19	94.92	y	0.87	86.9	100.29	y	0.84	95.54	113.83	y	0.93	120.49	129.88	y	1	143.36	142.88	y	1.02	143.05	140.29	y	0.0254054	3.61233	up	ENSG00000099849.14	RASSF7	chr11	protein_coding	Ras association (RalGDS/AF-6) domain family (N-terminal) member 7
known_IR_251	chr11	64233980	64234073	+	IntronR	ENST00000628077.2	known	0.75	128.49	171.08	y	0.75	121.97	161.76	y	0.71	130.78	185.19	y	0.81	144.88	177.86	y	0.89	139.9	157.49	y	0.83	162.83	195.59	y	0.0281744	3.88057	up	ENSG00000110011.13	DNAJC4	chr11	protein_coding	DnaJ (Hsp40) homolog, subfamily C, member 4
known_IR_338	chr12	12343173	12343276	-	IntronR	ENST00000396349.3	known	1.36	19.5	14.29	y	1.32	15.84	12.03	y	1.23	36.04	29.34	y	1	16.93	16.9	y	0.94	14.15	15.11	y	0.88	16.28	18.55	y	0.00225549	-7.02131	down	ENSG00000111261.13	MANSC1	chr12	protein_coding	MANSC domain containing 1
known_IR_348	chr12	49324037	49324155	+	IntronR	ENST00000380327.9	known	0.39	39.7	103.09	y	0.44	37.43	84.88	y	0.36	42.12	117.1	y	0.28	30.1	107.05	y	0.31	34.37	111.18	y	0.31	30.69	100.27	y	0.0379454	-3.80789	down	ENSG00000135451.12	TROAP	chr12	protein_coding	trophinin associated protein
known_IR_385	chr12	6724330	6724614	+	IntronR	ENST00000534877.5	known	0.18	29.49	168.16	n	0.17	18.17	107.51	n	0.16	27.64	176.99	n	0.21	27.22	128.53	y	0.21	31.28	146.89	y	0.19	25.53	133.05	n	0.0201689	3.77964	up	ENSG00000111652.9	COPS7A	chr12	protein_coding	COP9 signalosome subunit 7A
known_IR_429	chr14	21211235	21211238	-	IntronR	ENST00000449098.5	known	1.36	4542	3343.67	y	1.37	4144.5	3021.43	y	1.41	5569	3943.01	y	1.32	5626	4259.76	y	1.34	5523.5	4129.35	y	1.31	5746	4402.84	y	0.0446198	-3.2127	down	ENSG00000092199.17	HNRNPC	chr14	protein_coding	heterogeneous nuclear ribonucleoprotein C (C1/C2)
known_IR_440	chr14	23556343	23556743	+	IntronR	ENST00000404535.3	known	0.62	13.82	22.45	y	0.29	4.36	14.92	y	0.42	10.03	23.97	y	0.88	26.45	29.96	y	0.75	19.59	26.12	y	0.83	23.61	28.45	y	0.044622	3.65086	up	ENSG00000259431.5	THTPA	chr14	protein_coding	thiamine triphosphatase
known_IR_441	chr14	24001482	24001485	+	IntronR	ENST00000621761.4	known	1.17	50.5	43.11	n	1.13	56.5	50	n	1.11	47	42.22	n	1.36	75	55.2	y	1.41	95.5	67.61	y	1.28	89.5	70.14	y	0.0167242	5.10776	up	ENSG00000187630.14	DHRS4L2	chr14	protein_coding	dehydrogenase/reductase (SDR family) member 4 like 2
known_IR_442	chr14	24001482	24001488	+	IntronR	ENST00000543805.5	known	1.18	50.6	42.93	y	1.14	56.8	49.84	y	1.15	48.2	42.06	y	1.43	78	54.62	y	1.44	96.4	66.92	y	1.29	89.8	69.68	y	0.0351342	4.61026	up	ENSG00000187630.14	DHRS4L2	chr14	protein_coding	dehydrogenase/reductase (SDR family) member 4 like 2
known_IR_444	chr14	24115392	24115543	+	IntronR	ENST00000396941.8	known	0.66	28.09	42.34	y	0.49	15.08	30.69	y	0.42	16.18	38.53	y	0.74	20.27	27.54	y	0.88	35.29	40.25	y	0.85	29.88	35.02	y	0.0316293	3.61449	up	ENSG00000100897.17	DCAF11	chr14	protein_coding	DDB1 and CUL4 associated factor 11
known_IR_454	chr14	24271169	24271487	-	IntronR	ENST00000216840.10	known	0.46	5.63	12.29	y	0.71	4.98	7.06	y	0.55	6.19	11.35	y	1.14	9.84	8.65	y	1.29	7.37	5.72	y	1.49	7.38	4.94	y	0.00564277	5.86719	up	ENSG00000100949.14	RABGGTA	chr14	protein_coding	Rab geranylgeranyltransferase, alpha subunit
known_IR_469	chr14	55066206	55069109	+	IntronR	ENST00000622254.1	known	0.24	60.78	254.4	y	0.26	53.47	208.52	y	0.28	84.25	300.53	y	0.22	54.79	245.77	y	0.19	47.73	247.97	n	0.21	51.3	248.57	y	0.0240181	-3.67065	down	ENSG00000168175.14	MAPK1IP1L	chr14	protein_coding	mitogen-activated protein kinase 1 interacting protein 1-like
known_IR_479	chr14	73569240	73569355	+	IntronR	ENST00000622407.4	known	0.63	81.22	128.32	y	0.57	55.12	97.27	y	0.67	85.02	126.23	y	0.49	70.92	145.27	y	0.4	49.01	123.89	y	0.34	48.59	143.27	y	0.0200047	-4.07222	down	ENSG00000119673.14	ACOT2	chr14	protein_coding	acyl-CoA thioesterase 2
known_IR_494	chr14	95179633	95179751	+	IntronR	ENST00000554631.2	known	1.13	16.42	14.59	y	1.05	11.7	11.18	y	1	17.79	17.81	y	1.46	26.39	18.11	y	1.31	37.21	28.48	y	1.41	24.88	17.64	y	0.00490363	5.73539	up	ENSG00000235706.7	DICER1-AS1	chr14	antisense	DICER1 antisense RNA 1
known_IR_500	chr15	36808489	36808904	+	IntronR	ENST00000437989.6	known	0.68	28.84	42.51	y	0.79	25.3	32.08	y	0.64	33.29	51.88	y	0.57	34.51	60.34	y	0.46	25.99	56.52	y	0.55	36.57	66.06	y	0.0383365	-3.14497	down	ENSG00000186073.11	C15orf41	chr15	protein_coding	chromosome 15 open reading frame 41
known_IR_503	chr15	40625467	40625545	+	IntronR	ENST00000527044.5	known	-	-	-	-	6.02	2.83	0.47	y	7.92	2.73	0.34	y	1.93	0.34	0.18	n	0	0	0.09	n	0	0	0.1	n	0.0340844	-5.51423	down	ENSG00000137812.19	CASC5	chr15	protein_coding	cancer susceptibility candidate 5
known_IR_530	chr15	82372416	82372498	-	IntronR	ENST00000418824.3	known	2.51	9657.44	3851.5	y	2.52	8896.3	3527.24	y	2.56	12254.1	4794.81	y	2.47	11050.8	4471.2	y	2.45	10231.5	4177.7	y	2.46	11012.6	4482.83	y	0.0319026	-4.28661	down	ENSG00000237550.5	UBE2Q2P6	chr15	transcribed_processed_pseudogene	ubiquitin-conjugating enzyme E2Q family member 2 pseudogene 6
known_IR_585	chr16	28836176	28836326	+	IntronR	ENST00000395547.6	known	0.34	76.85	224.06	y	0.34	61.42	182.42	y	0.38	89.81	236.25	y	0.44	83.52	192	y	0.39	76.16	193.19	y	0.41	87.79	214.46	y	0.0386744	3.04256	up	ENSG00000168488.18	ATXN2L	chr16	protein_coding	ataxin 2-like
known_IR_618	chr16	3065687	3065784	+	IntronR	ENST00000525643.6	known	0.07	0.51	6.91	n	0.01	0.06	5.37	n	0.06	0.12	2.12	n	0.22	1.53	7.03	n	0.17	1.06	6.29	n	0.23	1.95	8.31	y	0.00366281	6.09601	up	ENSG00000008517.16	IL32	chr16	protein_coding	interleukin 32
known_IR_622	chr16	30759458	30759654	-	IntronR	ENST00000543610.5	known	0.84	1.15	1.37	y	-	-	-	-	0.76	0.33	0.43	n	0.2	0.81	3.93	n	0.13	0.17	1.32	n	0	0	0.76	n	0.00231936	-9.72571	down	ENSG00000196118.11	C16orf93	chr16	protein_coding	chromosome 16 open reading frame 93
known_IR_632	chr16	3142353	3142464	+	IntronR	ENST00000416391.6	known	2.42	135.46	55.93	y	2.88	102.76	35.68	y	2.52	114.23	45.27	y	1.73	87.72	50.61	y	1.88	75.08	40.02	y	2.31	102.15	44.3	y	0.0493967	-2.84025	down	ENSG00000085644.13	ZNF213	chr16	protein_coding	zinc finger protein 213
known_IR_638	chr16	3383711	3384459	-	IntronR	ENST00000396846.7	known	0.16	9.57	60.97	n	0.1	4.46	43.95	n	0.11	5.41	50.98	n	0.23	11.32	49.32	y	0.17	7.66	45.13	n	0.25	12.2	48.33	y	0.0403633	3.0734	up	ENSG00000140987.19	ZSCAN32	chr16	protein_coding	zinc finger and SCAN domain containing 32
known_IR_675	chr16	89550595	89550600	+	IntronR	ENST00000620811.4	known	1.11	142.25	127.62	y	1.12	141.25	126.51	y	1.11	159.25	143.56	y	1.05	227.25	216.57	y	1.06	208.5	196.4	y	1.04	207	198.99	y	0.0018875	-9.5	down	ENSG00000197912.13	SPG7	chr16	protein_coding	spastic paraplegia 7 (pure and complicated autosomal recessive)
known_IR_676	chr16	89552995	89552997	+	IntronR	ENST00000620811.4	known	1.03	131	127.73	n	1.03	122	118.98	n	1.01	119	118.3	n	0.99	205	207.95	y	0.95	181	189.8	y	0.98	165	168.68	y	0.0334587	-3.63803	down	ENSG00000197912.13	SPG7	chr16	protein_coding	spastic paraplegia 7 (pure and complicated autosomal recessive)
known_IR_680	chr16	89561598	89561740	+	IntronR	ENST00000452368.7	known	1.16	41511.3	35774.6	y	1.15	40261.6	34972.9	y	1.14	50228.4	44103.4	y	1.13	47495.1	41892.8	y	1.12	46049.6	41017	y	1.13	47660.5	42275.8	y	0.0356527	-3.5	down	ENSG00000167526.13	RPL13	chr16	protein_coding	ribosomal protein L13
known_IR_682	chr16	976400	976778	-	IntronR	ENST00000568394.1	known	1.01	0.79	0.78	y	0.86	1.3	1.51	y	-	-	-	-	0.06	0.06	0.96	n	0	0	0.99	n	0.47	0.53	1.13	y	0.0228076	-4.57824	down	ENSG00000260807.6	RP11-161M6.2	chr16	lincRNA	--
known_IR_686	chr17	16439414	16439660	+	IntronR	ENST00000475953.5	known	0.9	1954.83	2176.93	y	0.85	1533.81	1796.08	y	0.86	1944.07	2252.62	y	0.63	1397.23	2232.33	y	0.58	1220.64	2102.16	y	0.56	1290.94	2311.32	y	0.000641662	-10.8444	down	ENSG00000175061.17	LRRC75A-AS1	chr17	processed_transcript	LRRC75A antisense RNA 1
known_IR_719	chr17	41755432	41755730	-	IntronR	ENST00000393930.5	known	0.38	547.89	1429.62	y	0.35	458.31	1323.89	y	0.36	617.25	1717.1	y	0.46	687.41	1509.73	y	0.46	712.96	1533.62	y	0.48	749	1553.26	y	0.00102018	9.34685	up	ENSG00000173801.16	JUP	chr17	protein_coding	junction plakoglobin
known_IR_744	chr17	50750641	50750747	+	IntronR	ENST00000393227.6	known	2.04	156.42	76.82	y	2	150.67	75.2	y	2.05	212.54	103.69	y	1.81	214.32	118.65	y	1.8	172.45	95.87	y	1.68	187.74	111.98	y	0.0148987	-5.99625	down	ENSG00000108848.15	LUC7L3	chr17	protein_coding	LUC7-like 3 (S. cerevisiae)
known_IR_764	chr17	67993235	67993424	-	IntronR	ENST00000449250.2	known	0.25	15.01	61.03	n	0.25	13.11	51.7	y	0.3	19.59	65.81	n	0.38	16.04	41.86	n	0.34	10.29	30.52	n	0.44	14.93	33.75	n	0.0337319	3.58213	up	ENSG00000186665.8	C17orf58	chr17	protein_coding	chromosome 17 open reading frame 58
known_IR_773	chr17	73286122	73286333	-	IntronR	ENST00000439510.2	known	0.23	51.1	226.94	y	0.24	50.07	208.34	y	0.27	76.66	287.65	y	0.28	79.33	286.93	y	0.29	81.18	276.76	y	0.32	89.65	279.47	y	0.0423157	2.94174	up	ENSG00000179604.9	CDC42EP4	chr17	protein_coding	CDC42 effector protein (Rho GTPase binding) 4
known_IR_829	chr18	31598606	31598631	+	IntronR	ENST00000613781.1	known	0.89	7.17	8.07	y	0.75	5.88	7.83	n	0.86	7.83	9.11	y	1.19	44.96	37.8	y	1.09	30.92	28.32	y	0.98	25.38	25.81	y	0.0317991	3.4194	up	ENSG00000118271.9	TTR	chr18	protein_coding	transthyretin
known_IR_833	chr18	49491584	49491736	-	IntronR	ENST00000618613.4	known	0.95	646.46	683.65	y	0.92	696.9	759.46	y	0.97	902.58	931.48	y	0.91	804.38	885.35	y	0.87	702.66	811.42	y	0.86	746.32	872.65	y	0.034228	-3.16228	down	ENSG00000265681.6	RPL17	chr18	protein_coding	ribosomal protein L17
known_IR_834	chr18	49491584	49491746	-	IntronR	ENST00000618619.4	known	0.95	648.99	683.4	y	0.91	695.63	765.34	y	0.96	901.02	935.3	y	0.91	807.06	888.04	y	0.87	705.94	815.38	y	0.86	752.66	874.36	y	0.0499481	-2.77746	down	ENSG00000265681.6	RPL17	chr18	protein_coding	ribosomal protein L17
known_IR_835	chr18	50269818	50271469	-	IntronR	ENST00000353909.7	known	0.1	13.27	127.33	n	0.12	11.35	94.55	n	0.13	15.05	111.63	n	0.31	23.91	77.12	y	0.31	20.41	66.08	y	0.35	25.49	73.33	y	0.000467177	12.9279	up	ENSG00000141644.17	MBD1	chr18	protein_coding	methyl-CpG binding domain protein 1
known_IR_836	chr18	50269818	50271469	-	IntronR	ENST00000585595.5	known	0.15	13.27	90.36	n	0.17	11.35	66.42	n	0.2	15.05	74.71	y	0.5	23.91	47.43	n	0.31	20.41	64.96	n	0.41	25.49	61.6	n	0.0433566	4.11054	up	ENSG00000141644.17	MBD1	chr18	protein_coding	methyl-CpG binding domain protein 1
known_IR_846	chr19	1105402	1105406	+	IntronR	ENST00000616066.4	known	0.96	4224.67	4411.42	y	0.95	3855.33	4063.99	y	0.94	4595.33	4908.51	y	0.98	4615.33	4724.49	y	0.98	4816.33	4918.97	y	0.97	4843	5013.45	y	0.0248175	4	up	ENSG00000167468.16	GPX4	chr19	protein_coding	glutathione peroxidase 4
known_IR_866	chr19	18568679	18568830	+	IntronR	ENST00000595073.5	known	0.64	563.89	878.9	y	0.62	540.08	866.26	y	0.7	752.91	1077.23	y	0.78	571.81	729.58	y	0.76	590.04	771.7	y	0.71	549.86	774.81	y	0.0394271	3.04003	up	ENSG00000105700.10	KXD1	chr19	protein_coding	KxDL motif containing 1
known_IR_896	chr19	38930998	38931276	+	IntronR	ENST00000308018.8	known	0.98	176.44	180.43	y	1.02	175.75	172.49	y	0.91	195.86	214.66	y	1.21	226.9	187.54	y	1.18	233.28	197.07	y	1.07	221.38	206.77	y	0.0295323	3.4375	up	ENSG00000128626.11	MRPS12	chr19	protein_coding	mitochondrial ribosomal protein S12
known_IR_913	chr19	43596585	43597094	+	IntronR	ENST00000391965.6	known	0.38	15.08	39.35	n	0.42	20.04	47.2	y	0.44	24.09	54.21	n	0.35	18.06	51.06	y	0.31	14.78	48.32	y	0.29	16.53	56.31	y	0.0179128	-3.87529	down	ENSG00000124444.15	ZNF576	chr19	protein_coding	zinc finger protein 576
known_IR_914	chr19	43596585	43597097	+	IntronR	ENST00000533118.5	known	0.28	15.52	54.79	n	0.32	20.64	65.13	y	0.33	24.77	75.72	y	0.27	18.6	69.27	y	0.23	15.22	66.81	y	0.22	17.01	77.56	y	0.0316629	-3.24037	down	ENSG00000124444.15	ZNF576	chr19	protein_coding	zinc finger protein 576
known_IR_923	chr19	45392254	45392260	-	IntronR	ENST00000612351.1	known	2.99	30.4	10.18	y	3.15	36.2	11.51	y	2.8	35.2	12.55	y	2.51	29	11.55	n	2.4	35	14.55	y	2.61	26.8	10.28	n	0.0235594	-4.01316	down	ENSG00000104881.14	PPP1R13L	chr19	protein_coding	protein phosphatase 1, regulatory subunit 13 like
known_IR_942	chr19	50482255	50482398	+	IntronR	ENST00000598585.1	known	0.5	628.38	1258	y	0.5	567.73	1133.94	y	0.48	684.59	1420.77	y	0.57	679.9	1184.18	y	0.56	654.61	1178.57	y	0.57	673.68	1181.77	y	0.00242513	9.8387	up	ENSG00000161671.16	EMC10	chr19	protein_coding	ER membrane protein complex subunit 10
known_IR_971	chr19	58480619	58480704	+	IntronR	ENST00000610298.1	known	0.67	40.93	61.13	y	0.61	28.52	46.52	y	0.68	36.04	53.22	y	0.91	41.57	45.67	y	1.03	49	47.47	y	0.92	44.08	48.08	y	0.0054779	6.78401	up	ENSG00000083838.15	ZNF446	chr19	protein_coding	zinc finger protein 446
known_IR_1019	chr2	206159684	206159959	+	IntronR	ENST00000236957.9	known	0.22	516.13	2317.28	y	0.2	495.94	2436.84	y	0.22	609.59	2833.9	y	0.19	614.72	3287.01	n	0.19	564.65	3010.75	n	0.18	596.24	3324.45	n	0.038561	-3.57771	down	ENSG00000114942.13	EEF1B2	chr2	protein_coding	eukaryotic translation elongation factor 1 beta 2
known_IR_1020	chr2	20684923	20685547	-	IntronR	ENST00000403006.6	known	2	124.75	62.53	y	1.83	101.53	55.6	y	1.79	146.6	81.78	y	1.28	60.59	47.47	y	1.12	53.13	47.36	y	1.19	55.32	46.47	y	0.00157007	-8.53273	down	ENSG00000118961.14	LDAH	chr2	protein_coding	lipid droplet associated hydrolase
known_IR_1034	chr2	234495836	234496012	-	IntronR	ENST00000339728.5	known	0.56	125.06	223.82	y	0.57	120.63	211.75	y	0.52	145.11	279.74	y	0.72	215.46	300.32	y	0.67	175.85	262.52	y	0.7	194.45	277.67	y	0.00226413	6.95701	up	ENSG00000188042.7	ARL4C	chr2	protein_coding	ADP-ribosylation factor-like 4C
known_IR_1042	chr2	27369891	27369894	-	IntronR	ENST00000616081.4	known	1.13	122	108.24	y	1.12	114	101.64	y	1.09	150	137.76	y	1.08	145	134.45	y	1.07	145	135.5	y	1.05	150	142.36	y	0.0395679	-3.1305	down	ENSG00000115211.15	EIF2B4	chr2	protein_coding	eukaryotic translation initiation factor 2B, subunit 4 delta, 67kDa
known_IR_1060	chr2	85390265	85390760	+	IntronR	ENST00000409013.7	known	0.15	6.93	46.92	n	0.08	3.15	39.83	n	0.09	4.05	45.39	n	0.17	7.14	41.45	n	0.21	8.77	41.36	y	0.21	10.32	48.37	y	0.0334328	3.5151	up	ENSG00000115459.17	ELMOD3	chr2	protein_coding	ELMO/CED-12 domain containing 3
known_IR_1153	chr22	42136282	42136672	+	IntronR	ENST00000621190.1	known	0	0	1.24	n	0.13	0.3	2.25	n	0	0	0.06	n	0.48	1.33	2.76	y	0.22	0.44	1.98	y	0.29	0.44	1.55	y	0.0455568	3.22299	up	ENSG00000237037.9	NDUFA6-AS1	chr22	processed_transcript	NDUFA6 antisense RNA 1 (head to head)
known_IR_1164	chr22	50767708	50768760	-	IntronR	ENST00000435118.5	known	1.28	66.71	52.17	y	1.3	37.75	28.95	y	1.17	49.12	42.09	y	1.81	45.39	25.04	y	1.48	34.91	23.58	y	1.71	46.6	27.18	y	0.0360371	3.94104	up	ENSG00000079974.17	RABL2B	chr22	protein_coding	RAB, member of RAS oncogene family-like 2B
known_IR_1165	chr3	100744852	100744854	+	IntronR	ENST00000612059.4	known	0.93	592	633.19	y	0.91	456	499.23	y	0.94	589	626.28	y	0.98	696	712.3	y	0.96	630	653.13	y	0.95	651	682.9	y	0.0423945	2.93987	up	ENSG00000114354.12	TFG	chr3	protein_coding	TRK-fused gene
known_IR_1168	chr3	112580706	112581179	+	IntronR	ENST00000261034.6	known	1.22	41	33.56	y	1.29	31.88	24.72	y	1.36	45.5	33.55	y	0.91	25.65	28.25	y	0.86	27.84	32.53	y	1.1	29.55	26.75	y	0.0262292	-3.99043	down	ENSG00000138459.8	SLC35A5	chr3	protein_coding	solute carrier family 35, member A5
known_IR_1169	chr3	112580706	112581245	+	IntronR	ENST00000494706.1	known	1.54	42.71	27.75	y	1.45	32.14	22.18	y	1.39	44.68	32.12	y	1.04	27	25.96	y	0.95	29.25	30.68	y	1.07	29.06	27.09	y	0.00169514	-7.77817	down	ENSG00000138459.8	SLC35A5	chr3	protein_coding	solute carrier family 35, member A5
known_IR_1192	chr3	183984894	183985304	-	IntronR	ENST00000382494.6	known	0.19	2.56	13.53	n	0.25	4.16	16.46	y	0.28	3.5	12.62	y	0.1	1.99	20.06	n	0.1	2.34	22.37	n	0.09	1.52	16.2	n	0.0307471	-5.375	down	ENSG00000114770.16	ABCC5	chr3	protein_coding	ATP-binding cassette, sub-family C (CFTR/MRP), member 5
known_IR_1199	chr3	184325883	184325886	+	IntronR	ENST00000319274.10	known	0.9	372.5	411.82	y	0.91	298.5	326.55	y	0.91	477	527.01	y	0.94	316	336.15	y	0.94	274.5	292.78	y	0.94	263	280.21	y	0.00985246	10	up	ENSG00000114867.19	EIF4G1	chr3	protein_coding	eukaryotic translation initiation factor 4 gamma, 1
known_IR_1200	chr3	184327276	184327278	+	IntronR	ENST00000319274.10	known	1.02	577	564.91	y	1.01	463	457.38	y	1.01	597	588.92	y	1.04	393	378.11	y	1.03	372	360.62	y	1.03	400	388.53	y	0.0132356	4.24264	up	ENSG00000114867.19	EIF4G1	chr3	protein_coding	eukaryotic translation initiation factor 4 gamma, 1
known_IR_1247	chr3	94053300	94053457	+	IntronR	ENST00000471138.5	known	1.36	11.3	8.33	y	1.65	9.42	5.7	y	1.76	7.64	4.35	y	1.18	8.43	7.12	y	0.84	5.59	6.62	y	0.92	7.65	8.36	y	0.0186599	-3.87611	down	ENSG00000169379.15	ARL13B	chr3	protein_coding	ADP-ribosylation factor-like 13B
known_IR_1251	chr3	9818920	9820546	+	IntronR	ENST00000426895.8	known	0.17	2	11.62	n	0.11	0.69	6.24	n	0.19	1.46	7.6	n	0.37	2.92	7.86	y	0.3	2.18	7.31	y	0.23	1.12	4.88	n	0.0498539	3.04819	up	ENSG00000214021.15	TTLL3	chr3	protein_coding	tubulin tyrosine ligase-like family member 3
known_IR_1273	chr4	183708416	183708536	+	IntronR	ENST00000357207.8	known	0.82	35.97	43.76	y	0.9	24.51	27.24	y	1.01	45.94	45.55	y	1.21	40.37	33.41	y	1.18	41.52	35.1	y	1.06	37.45	35.45	y	0.0300244	3.34974	up	ENSG00000168538.15	TRAPPC11	chr4	protein_coding	trafficking protein particle complex 11
known_IR_1274	chr4	1939778	1942339	+	IntronR	ENST00000503128.5	known	0.95	15.54	16.4	y	0.61	8.26	13.52	y	0.67	12.89	19.22	y	1.86	18.81	10.12	y	1.47	13.93	9.5	y	1.82	19.8	10.9	y	0.00423484	5.9993	up	ENSG00000109685.17	WHSC1	chr4	protein_coding	Wolf-Hirschhorn syndrome candidate 1
known_IR_1294	chr4	94664035	94666025	+	IntronR	ENST00000503974.5	known	0.6	80.39	133.09	y	0.73	67.37	92.73	y	0.59	84.09	141.54	y	0.85	79.14	92.62	y	0.84	69.76	82.56	y	0.83	73.88	89.36	y	0.0452374	4.39941	up	ENSG00000163110.14	PDLIM5	chr4	protein_coding	PDZ and LIM domain 5
known_IR_1295	chr5	10442003	10442127	+	IntronR	ENST00000503804.5	known	1.97	10.89	5.54	y	1.41	2.46	1.74	y	1.84	9.88	5.36	y	0.84	4.29	5.13	y	1.16	3.41	2.93	y	1.25	3.23	2.58	y	0.0396557	-3.12659	down	ENSG00000145491.11	ROPN1L	chr5	protein_coding	rhophilin associated tail protein 1-like
known_IR_1379	chr6	109155923	109156058	+	IntronR	ENST00000407272.5	known	0.4	1.75	4.35	y	0.11	0.48	4.22	n	0.43	1.87	4.39	y	1.18	10.01	8.46	y	0.65	3.69	5.71	y	0.81	5.34	6.55	y	0.047394	3.02704	up	ENSG00000183137.14	CEP57L1	chr6	protein_coding	centrosomal protein 57kDa-like 1
known_IR_1460	chr7	1093189	1093423	+	IntronR	ENST00000619052.1	known	0.21	0.36	1.74	n	0	0	0.03	n	0.04	0.06	1.35	n	-	-	-	-	0.58	1.15	1.98	y	0.77	1.19	1.54	y	0.0385073	5.15577	up	ENSG00000164850.14	GPER1	chr7	protein_coding	G protein-coupled estrogen receptor 1
known_IR_1525	chr8	133476074	133476278	-	IntronR	ENST00000399640.3	known	0	0	4.82	n	0.03	0.09	2.97	n	0	0	4.35	n	0.25	2.25	8.92	y	0.4	2.58	6.41	y	0.26	2.56	9.75	y	0.0224171	5.93296	up	ENSG00000008513.14	ST3GAL1	chr8	protein_coding	ST3 beta-galactoside alpha-2,3-sialyltransferase 1
known_IR_1538	chr8	22163546	22163901	+	IntronR	ENST00000521315.5	known	-	-	-	-	1.04	0.81	0.77	y	1	0.63	0.62	y	-	-	-	-	0.13	0.05	0.4	n	0.1	0.04	0.41	n	0.00117235	-36.2	down	ENSG00000168484.12	SFTPC	chr8	protein_coding	surfactant protein C
known_IR_1582	chr9	15460313	15461631	+	IntronR	ENST00000610884.4	known	0.36	29.91	83.9	y	0.36	31.44	86.88	y	0.38	40.07	106.07	y	0.53	52.4	98.16	y	0.54	44.57	83	y	0.53	49.93	93.37	y	0.000223018	22.3607	up	ENSG00000164975.15	SNAPC3	chr9	protein_coding	small nuclear RNA activating complex, polypeptide 3, 50kDa
known_IR_1583	chr9	15461805	15462865	+	IntronR	ENST00000610884.4	known	0.76	48.57	64.19	y	0.74	55.22	74.46	y	0.78	61.98	79.8	y	1.01	59.9	59.58	y	1.04	62.96	60.78	y	0.94	60.03	63.88	y	0.00811882	7.44282	up	ENSG00000164975.15	SNAPC3	chr9	protein_coding	small nuclear RNA activating complex, polypeptide 3, 50kDa
known_IR_1587	chr9	34665680	34665978	-	IntronR	ENST00000564224.1	known	0.28	7.97	28.82	y	0.25	7.59	30.77	n	0.36	12.01	33.47	n	0.49	11.33	23.09	n	0.51	10.81	21.25	n	0.59	11.05	18.78	y	0.00659473	5.20306	up	ENSG00000261215.1	RP11-195F19.30	chr9	processed_transcript	--
known_IR_1660	chrX	54809817	54809872	+	IntronR	ENST00000347546.8	known	0.75	98.26	130.92	y	0.79	81.74	102.97	y	0.76	97.76	128.13	y	0.84	146	173.26	y	0.8	125.63	157.2	y	0.85	153.26	181.09	y	0.0336672	3.25847	up	ENSG00000102316.16	MAGED2	chrX	protein_coding	melanoma antigen family D2
novel_IR_9	chr1	10430568	10433842	+	IntronR	ENST00000602787.5	novel	0.27	6.15	22.51	n	0.2	4.64	23.41	n	0.22	7.02	32.12	n	0.34	3.59	10.46	y	0.34	3.24	9.51	y	0.34	3.96	11.61	n	0.0339969	5.28423	up	ENSG00000251503.7	APITD1-CORT	chr1	protein_coding	APITD1-CORT readthrough
novel_IR_11	chr1	10461702	10463058	-	IntronR	ENST00000377038.7	novel	0.34	20.68	60.39	y	0.39	19.72	50.21	y	0.33	24.14	72.79	y	0.22	22.78	104.19	y	0.22	22.73	102.19	y	0.26	25.72	99.1	y	0.0081971	-5.25114	down	ENSG00000160049.11	DFFA	chr1	protein_coding	DNA fragmentation factor, 45kDa, alpha polypeptide
novel_IR_79	chr1	117870616	117878009	-	IntronR	ENST00000369443.9	novel	0.27	1.44	5.3	y	0.29	1.23	4.21	y	0.21	0.96	4.48	y	0.1	0.58	5.91	n	0.12	0.65	5.6	n	0.14	0.87	6.45	n	0.0159308	-5.125	down	ENSG00000196505.10	GDAP2	chr1	protein_coding	ganglioside induced differentiation associated protein 2
novel_IR_130	chr1	145846458	145846598	+	IntronR	ENST00000334513.5	novel	0.67	7.83	11.68	y	0.62	4.59	7.35	y	0.31	3.19	10.29	y	1.16	14.47	12.51	y	0.99	10.59	10.73	y	0.88	10.91	12.44	y	0.030734	3.43013	up	ENSG00000186364.11	NUDT17	chr1	protein_coding	nudix (nucleoside diphosphate linked moiety X)-type motif 17
novel_IR_158	chr1	149090894	149092755	-	IntronR	ENST00000615421.4	novel	0.94	6.15	6.57	y	0.89	6.24	7.03	y	0.88	6.38	7.26	y	0.62	4.49	7.21	y	0.25	2.9	11.37	y	0.42	2.48	5.93	y	0.0438404	-4.3615	down	ENSG00000269713.7	NBPF9	chr1	protein_coding	neuroblastoma breakpoint family, member 9
novel_IR_159	chr1	149092785	149098438	-	IntronR	ENST00000615421.4	novel	0.31	2.08	6.66	y	0.35	2.1	5.92	y	0.27	1.95	7.32	y	0.08	0.9	10.82	n	0.1	0.65	6.51	n	0.1	0.94	9.32	n	0.00731522	-9.01388	down	ENSG00000269713.7	NBPF9	chr1	protein_coding	neuroblastoma breakpoint family, member 9
novel_IR_165	chr1	150067606	150068630	+	IntronR	ENST00000369128.9	novel	0.21	1.96	9.49	n	0.2	1.86	9.42	n	0.24	2.15	9.01	n	0.31	4.05	12.89	y	0.29	2.97	10.11	y	0.29	3.26	11.16	n	0.00901341	5.82086	up	ENSG00000136631.12	VPS45	chr1	protein_coding	vacuolar protein sorting 45 homolog (S. cerevisiae)
novel_IR_167	chr1	150293898	150294335	+	IntronR	ENST00000614145.4	novel	0.27	232.19	856.14	y	0.23	196.45	871.25	y	0.24	256.06	1045.89	y	0.3	281.94	954.39	y	0.36	327.32	907.31	y	0.31	282.93	900.59	y	0.032817	3.46738	up	ENSG00000266472.5	MRPS21	chr1	protein_coding	mitochondrial ribosomal protein S21
novel_IR_257	chr1	156137743	156138488	+	IntronR	ENST00000368300.8	novel	0.2	141.39	716.46	n	0.2	141.04	702.14	y	0.2	198.42	1003.49	n	0.22	237.75	1103.43	y	0.22	228.8	1034.63	y	0.21	218.21	1043.54	y	0.0377496	5	up	ENSG00000160789.19	LMNA	chr1	protein_coding	lamin A/C
novel_IR_279	chr1	156624783	156625101	+	IntronR	ENST00000255039.5	novel	6.26	3.12	0.5	y	-	-	-	-	5.87	0.65	0.11	y	0	0	0.87	n	0.51	0.69	1.37	y	0.46	1.16	2.54	y	0.0009167	-22.6307	down	ENSG00000132702.12	HAPLN2	chr1	protein_coding	hyaluronan and proteoglycan link protein 2
novel_IR_288	chr1	15942252	15942331	-	IntronR	ENST00000375743.8	novel	0.05	1.74	38.42	n	0.09	2.69	28.42	n	0.08	4.49	53.83	n	0.37	20.26	54.46	y	0.27	15.04	56.47	y	0.21	11.03	53.24	y	0.0388739	4.3578	up	ENSG00000116809.11	ZBTB17	chr1	protein_coding	zinc finger and BTB domain containing 17
novel_IR_291	chr1	159780993	159781099	+	IntronR	ENST00000368108.7	novel	0.12	25.91	225.13	n	0.18	35.13	200.75	n	0.13	37.57	282.07	n	0.23	64.54	275.67	y	0.21	54.46	257.78	y	0.24	68.58	287.49	y	0.0295648	4.05554	up	ENSG00000158716.8	DUSP23	chr1	protein_coding	dual specificity phosphatase 23
novel_IR_292	chr1	159781000	159781099	+	IntronR	ENST00000368109.5	novel	0.13	26.98	202.24	n	0.2	36.58	180.58	y	0.16	39.38	253.39	n	0.27	67.65	247.99	y	0.25	57.52	231.56	y	0.28	72.71	258.36	y	0.022733	4.67343	up	ENSG00000158716.8	DUSP23	chr1	protein_coding	dual specificity phosphatase 23
novel_IR_295	chr1	160238747	160239697	-	IntronR	ENST00000368073.7	novel	0.24	17.22	72.72	y	0.23	12.2	53.78	y	0.26	19.11	73.28	y	0.15	10.98	73.7	n	0.14	8.72	63	n	0.18	10.92	61.5	n	0.00566551	-5.81378	down	ENSG00000132716.18	DCAF8	chr1	protein_coding	DDB1 and CUL4 associated factor 8
novel_IR_330	chr1	163300691	163305203	-	IntronR	ENST00000528689.5	novel	0.69	0.33	0.47	n	0.43	0.73	1.69	y	0.83	0.17	0.21	n	0.12	0.57	4.7	n	0.14	0.37	2.57	n	0.18	0.45	2.47	n	0.0473585	-4.24721	down	ENSG00000232995.7	RGS5	chr1	antisense	regulator of G-protein signaling 5
novel_IR_336	chr1	165768269	165768759	-	IntronR	ENST00000464650.5	novel	0.21	42.28	200.02	y	0.2	36.63	179.44	y	0.2	49.17	245.96	n	0.22	71.25	322.83	y	0.22	58.79	272.13	y	0.23	67.78	290.14	y	0.0132356	4.24264	up	ENSG00000143183.16	TMCO1	chr1	protein_coding	transmembrane and coiled-coil domains 1
novel_IR_338	chr1	165942	168100	-	IntronR	ENST00000466557.6	novel	0	0	0.29	n	0.15	0.26	1.69	n	0.45	0.33	0.73	n	-	-	-	-	0.88	0.64	0.73	y	1.08	0.73	0.67	y	0.0183518	4.70358	up	ENSG00000241860.6	RP11-34P13.13	chr1	processed_transcript	--
novel_IR_381	chr1	179852811	179865436	-	IntronR	ENST00000609928.5	novel	1.45	28.78	19.86	y	1.7	20.86	12.29	y	1.68	27.6	16.42	y	0.95	12.2	12.87	y	1.36	13.3	9.79	y	1.01	11.43	11.32	y	0.0375994	-3.33503	down	ENSG00000169905.12	TOR1AIP2	chr1	protein_coding	torsin A interacting protein 2
novel_IR_384	chr1	180946100	180976118	-	IntronR	ENST00000358073.2	novel	0.86	10.71	12.51	y	0.82	9.03	11.05	y	0.85	12.08	14.19	y	0.57	5.65	9.85	y	0.4	4.95	12.5	y	0.5	5.71	11.39	y	0.0147789	-6.95924	down	ENSG00000243155.1	RP11-46A10.5	chr1	antisense	--
novel_IR_399	chr1	19156423	19156767	-	IntronR	ENST00000375254.7	novel	1.39	1.05	0.75	y	-	-	-	-	1.3	0.5	0.39	n	0.19	0.51	2.68	n	0.07	0.52	7.51	n	0.39	0.4	1.03	n	0.00245861	-10.8896	down	ENSG00000127481.14	UBR4	chr1	protein_coding	ubiquitin protein ligase E3 component n-recognin 4
novel_IR_431	chr1	2029762	2029983	+	IntronR	ENST00000378585.5	novel	0	0	1.23	n	0	0	0.54	n	0	0	1.15	n	0.4	1.55	3.91	y	0.42	0.87	2.08	y	0.41	1.24	2.98	y	0.000198236	71.0141	up	ENSG00000187730.7	GABRD	chr1	protein_coding	gamma-aminobutyric acid (GABA) A receptor, delta
novel_IR_456	chr1	206455024	206458623	+	IntronR	ENST00000624873.3	novel	0.17	2.28	13.21	n	0.19	1.42	7.58	n	0.16	1.54	9.56	n	0.61	5.49	8.98	y	0.59	5.14	8.64	y	0.43	5.3	12.21	y	0.0208146	6.4193	up	ENSG00000266028.7	SRGAP2	chr1	protein_coding	SLIT-ROBO Rho GTPase activating protein 2
novel_IR_460	chr1	20942330	20950003	-	IntronR	ENST00000400422.5	novel	0.22	0.61	2.8	y	0.21	0.66	3.07	n	0.31	1.53	4.92	n	0.08	0.75	8.95	n	0.09	0.83	9.31	n	0.11	0.79	7.44	n	0.0327719	-4.6467	down	ENSG00000075151.19	EIF4G3	chr1	protein_coding	eukaryotic translation initiation factor 4 gamma, 3
novel_IR_481	chr1	220755120	220761658	+	IntronR	ENST00000359316.6	novel	0.25	3.17	12.48	y	0.2	3.4	17.4	n	0.22	4.09	18.97	y	0.14	4.52	32.47	n	0.12	5.26	44.89	n	0.12	5.26	42.6	n	0.0109571	-6.04692	down	ENSG00000117791.15	2022-03-02	chr1	protein_coding	mitochondrial amidoxime reducing component 2
novel_IR_520	chr1	228217288	228224459	+	IntronR	ENST00000284548.15	novel	0.49	0.55	1.12	y	0.58	0.33	0.56	n	0.38	0.55	1.44	n	0.15	0.11	0.73	n	0.18	0.18	1.01	n	0.03	0.12	3.48	n	0.00900277	-4.92412	down	ENSG00000154358.19	OBSCN	chr1	protein_coding	obscurin, cytoskeletal calmodulin and titin-interacting RhoGEF
novel_IR_563	chr1	2385897	2387419	-	IntronR	ENST00000378531.7	novel	0.2	3.25	15.98	y	0.07	1.13	15.56	n	0.15	3.57	24.49	n	0.39	6.99	18.09	y	0.31	9.28	29.86	y	0.32	5.99	18.45	y	0.0159024	4.39941	up	ENSG00000116151.13	MORN1	chr1	protein_coding	MORN repeat containing 1
novel_IR_581	chr1	248855635	248855725	-	IntronR	ENST00000306601.8	novel	0.16	7.22	46.31	n	0.11	5.19	48.75	n	0.08	4.35	57.81	n	0.36	22.87	64.21	y	0.33	16.3	49.22	y	0.32	16.6	51.6	y	0.00359972	8.38201	up	ENSG00000171163.15	ZNF692	chr1	protein_coding	zinc finger protein 692
novel_IR_586	chr1	25243633	25245150	-	IntronR	ENST00000243189.11	novel	0.13	8.65	66.91	n	0.16	9.47	60.31	n	0.12	9.58	78.53	n	0.27	10.51	38.99	y	0.32	12.94	39.84	y	0.43	13.34	31.37	y	0.0428098	4.16987	up	ENSG00000117616.17	RSRP1	chr1	protein_coding	arginine/serine-rich protein 1
novel_IR_641	chr1	33010833	33012074	-	IntronR	ENST00000467905.5	novel	0.24	37.4	158.45	y	0.21	27.71	129.55	y	0.26	47.12	183.8	y	0.33	45.28	139.02	y	0.31	42.27	136.43	y	0.41	47.75	115.57	y	0.0472625	3.35012	up	ENSG00000004455.16	AK2	chr1	protein_coding	adenylate kinase 2
novel_IR_642	chr1	33010833	33013207	-	IntronR	ENST00000629371.2	novel	0.14	62.77	453.59	n	0.13	53.49	402	n	0.13	70.51	534.69	n	0.2	80.15	394.22	y	0.21	79.49	383.96	y	0.21	79.8	387.6	y	9.96897e-05	15.5563	up	ENSG00000004455.16	AK2	chr1	protein_coding	adenylate kinase 2
novel_IR_676	chr1	38857082	38864637	-	IntronR	ENST00000622355.1	novel	0.35	18.82	53.8	y	0.4	19.68	48.93	y	0.32	24.48	77.3	y	0.28	16.97	59.98	y	0.28	13.98	49.09	y	0.25	15.61	62.76	y	0.0489792	-3.41397	down	ENSG00000273637.1	RP5-864K19.7	chr1	processed_transcript	--
novel_IR_770	chr1	61082047	61082761	+	IntronR	ENST00000371189.8	novel	1.99	1.56	0.79	y	2.54	1.38	0.55	y	3.14	0.35	0.11	n	0.32	0.67	2.06	y	0.35	0.28	0.81	y	0.33	0.41	1.26	y	0.0215258	-6.69279	down	ENSG00000162599.15	NFIA	chr1	protein_coding	nuclear factor I/A
novel_IR_808	chr1	85022400	85025939	-	IntronR	ENST00000370589.6	novel	0.21	0.17	0.81	n	0.14	0.08	0.58	n	0.21	0.16	0.76	y	0.04	0.21	5.31	n	0.01	0.01	0.62	n	0.02	0.08	4.24	n	0.0115998	-6.5479	down	ENSG00000055732.12	MCOLN3	chr1	protein_coding	mucolipin 3
novel_IR_811	chr1	85494761	85496166	-	IntronR	ENST00000498304.5	novel	0.15	0.55	3.7	n	0.4	1	2.5	n	0.27	0.75	2.83	n	1.14	0.78	0.68	y	1.71	0.76	0.44	y	1.11	0.83	0.75	n	0.0223816	5.02931	up	ENSG00000282057.1	RP4-621F18.2	chr1	lincRNA	--
novel_IR_829	chr1	92182595	92183864	+	IntronR	ENST00000370378.4	novel	0.79	1.19	1.51	y	1.03	0.85	0.82	y	0.64	0.76	1.19	n	1.26	2.85	2.26	y	1.66	3.6	2.16	y	2.06	2.79	1.35	y	0.0489855	3.26393	up	ENSG00000069712.10	KIAA1107	chr1	protein_coding	KIAA1107
novel_IR_844	chr1	962047	962355	+	IntronR	ENST00000338591.7	novel	0	0.01	5.25	n	0.07	0.28	4.34	n	0	0	4.51	n	0.42	3.52	8.43	n	0.41	1.05	2.59	n	0.73	3.35	4.6	y	0.0365936	4.61586	up	ENSG00000187961.13	KLHL17	chr1	protein_coding	kelch-like family member 17
novel_IR_868	chr10	100913250	100915999	+	IntronR	ENST00000238961.8	novel	1.61	2.3	1.43	y	1.47	1.29	0.87	y	1.27	3.27	2.58	y	0.79	2.49	3.17	y	0.53	2.82	5.28	y	0.52	2.4	4.57	y	0.00334475	-6.31659	down	ENSG00000119906.11	FAM178A	chr10	protein_coding	family with sequence similarity 178, member A
novel_IR_877	chr10	101579817	101580248	-	IntronR	ENST00000370168.7	novel	0.15	14.38	94.8	n	0.19	15.23	79	n	0.17	16.5	96.37	n	0.25	32.39	130.9	y	0.31	41.72	134.63	y	0.27	38.86	143.57	y	0.0105551	5.05964	up	ENSG00000166169.16	POLL	chr10	protein_coding	polymerase (DNA directed), lambda
novel_IR_940	chr10	12825690	12828769	+	IntronR	ENST00000619168.4	novel	0.16	1.26	7.72	n	0.15	0.96	6.36	n	0.11	0.95	8.46	n	0.35	4.68	13.5	y	0.27	3.97	14.49	y	0.24	3.39	14.41	y	0.0302892	4.05053	up	ENSG00000183049.12	CAMK1D	chr10	protein_coding	calcium/calmodulin-dependent protein kinase ID
novel_IR_941	chr10	130179420	130180113	+	IntronR	ENST00000368644.5	novel	1.97	177.5	89.93	y	1.69	153.37	90.53	y	1.76	211.1	120.19	y	2.42	182.29	75.18	y	2.73	170.87	62.66	y	2.59	182.91	70.66	y	0.00330569	6.29098	up	ENSG00000108010.11	GLRX3	chr10	protein_coding	glutaredoxin 3
novel_IR_1005	chr10	3782214	3784913	-	IntronR	ENST00000469435.1	novel	0.72	0.93	1.29	n	0.63	0.95	1.5	n	0.78	0.96	1.22	y	0.32	0.93	2.93	n	0.25	1.13	4.47	y	0.22	0.85	3.79	n	0.00182652	-8.4749	down	ENSG00000067082.14	KLF6	chr10	protein_coding	Kruppel-like factor 6
novel_IR_1025	chr10	46313316	46329599	+	IntronR	ENST00000622632.4	novel	0.04	0.04	0.82	n	0.04	0.01	0.27	n	0	0	0.48	n	1.63	0.12	0.07	y	1	0.02	0	n	1	0.02	0	n	0.0296552	5.6236	up	ENSG00000274209.4	ANTXRL	chr10	protein_coding	anthrax toxin receptor-like
novel_IR_1059	chr10	5740497	5742097	+	IntronR	ENST00000328090.9	novel	0.45	1.23	2.72	n	0	0	0.99	n	0	0.01	2.21	n	0.91	2.03	2.23	y	0.72	0.72	1	y	1.22	1.74	1.43	n	0.0187197	3.82546	up	ENSG00000108021.19	FAM208B	chr10	protein_coding	family with sequence similarity 208, member B
novel_IR_1062	chr10	5861896	5862198	-	IntronR	ENST00000430852.1	novel	0.48	3.66	7.58	y	0.43	5.9	13.79	y	0.5	8.31	16.78	y	0.65	10.82	16.55	y	0.59	7.67	13.02	y	0.54	7.98	14.83	y	0.0390578	3.24511	up	ENSG00000240180.1	RP11-318E3.4	chr10	processed_pseudogene	--
novel_IR_1085	chr10	72334617	72335834	-	IntronR	ENST00000461919.5	novel	0.26	29.97	114.39	y	0.2	22.27	111.29	y	0.24	33.03	138.26	y	0.17	33.22	201.03	n	0.16	30.83	191.93	n	0.15	28.38	188.39	n	0.0423173	-3.95132	down	ENSG00000148719.14	DNAJB12	chr10	protein_coding	DnaJ (Hsp40) homolog, subfamily B, member 12
novel_IR_1115	chr10	75399207	75399212	-	IntronR	ENST00000535216.2	novel	0.47	38.5	81.08	n	0.56	40.25	71.76	n	0.59	63.25	107.94	n	0.66	66.25	100.42	y	0.65	58.5	90.61	n	0.72	67.75	94.41	y	0.0418197	3.24133	up	ENSG00000165655.15	ZNF503	chr10	protein_coding	zinc finger protein 503
novel_IR_1126	chr10	86522409	86522509	+	IntronR	ENST00000428940.2	novel	2.33	2.14	0.92	y	2.35	1.53	0.65	y	2.13	1.67	0.78	y	1.74	2.93	1.68	y	1.68	3.2	1.91	y	2	4.45	2.23	y	0.0222232	-3.8375	down	ENSG00000227896.2	RP11-77P6.2	chr10	antisense	--
novel_IR_1148	chr10	94583059	94583988	+	IntronR	ENST00000394036.5	novel	0.31	2.61	8.49	n	0.46	2.11	4.59	y	0.35	2.21	6.28	n	0	0	2.21	n	0	0	2.81	n	0.21	1.1	5.25	n	0.0287217	-3.64877	down	ENSG00000119969.14	HELLS	chr10	protein_coding	helicase, lymphoid-specific
novel_IR_1163	chr10	99713479	99716348	-	IntronR	ENST00000370483.9	novel	0.18	24.95	138.91	n	0.21	23.45	113.11	y	0.22	31.33	143.86	y	0.29	39.92	136.64	y	0.3	39.61	131.04	y	0.27	37.31	136.8	y	0.00646393	5.59017	up	ENSG00000014919.12	COX15	chr10	protein_coding	cytochrome c oxidase assembly homolog 15 (yeast)
novel_IR_1199	chr11	116760952	116762955	-	IntronR	ENST00000375445.7	novel	0.24	6.5	26.72	y	0.25	4.36	17.5	y	0.26	7.21	27.31	y	0.2	6.05	29.99	y	0.17	5.71	34.21	n	0.17	4.58	26.75	n	0.00746108	-6.06218	down	ENSG00000137656.11	BUD13	chr11	protein_coding	BUD13 homolog (S. cerevisiae)
novel_IR_1220	chr11	119048886	119049556	-	IntronR	ENST00000612687.4	novel	0.37	91.74	250.01	y	0.36	48.42	133.28	n	0.38	75.89	200.23	n	0.34	81.31	236.64	n	0.34	74.45	219.09	n	0.33	77.39	233.45	y	0.0131721	-5	down	ENSG00000149428.18	HYOU1	chr11	protein_coding	hypoxia up-regulated 1
novel_IR_1223	chr11	119182345	119183118	+	IntronR	ENST00000409265.8	novel	0.16	7.29	44.72	n	0.16	6.7	41.01	n	0.19	12.15	64.83	n	0.22	13.67	62.29	y	0.27	17.29	64.26	y	0.28	16.33	58.52	y	0.0249171	4.11096	up	ENSG00000160703.15	NLRX1	chr11	protein_coding	NLR family member X1
novel_IR_1301	chr11	290600	290678	+	IntronR	ENST00000409548.6	novel	0	0	3.47	n	0	0	2.45	n	0	0	3.65	n	0.57	4	6.99	y	0.59	3.17	5.39	y	0.44	1.74	3.95	n	0.00768396	11.3421	up	ENSG00000142102.15	ATHL1	chr11	protein_coding	ATH1, acid trehalase-like 1 (yeast)
novel_IR_1311	chr11	33698514	33710206	-	IntronR	ENST00000534312.5	novel	0.32	194.58	609.13	y	0.33	199.57	601.58	y	0.34	277.35	815.32	y	0.27	189.59	691.6	y	0.25	165.44	663.66	y	0.28	176.03	635.89	y	0.00613341	-6.00833	down	ENSG00000085063.14	CD59	chr11	protein_coding	CD59 molecule, complement regulatory protein
novel_IR_1318	chr11	3706627	3712564	-	IntronR	ENST00000324932.11	novel	0.2	16.96	82.79	y	0.24	13.36	55.86	y	0.18	17.42	98.27	n	0.12	7.09	61.59	n	0.12	7.07	58.53	n	0.16	9.21	57.24	n	0.032811	-3.31662	down	ENSG00000110713.15	NUP98	chr11	protein_coding	nucleoporin 98kDa
novel_IR_1369	chr11	532522	532631	-	IntronR	ENST00000311189.7	novel	0.23	164.89	732.17	y	0.21	170.66	813.83	y	0.17	171.92	1001.87	n	0.28	213.3	772.97	y	0.26	197.86	751.76	y	0.31	243.56	788.36	y	0.0263783	3.50076	up	ENSG00000174775.16	HRAS	chr11	protein_coding	Harvey rat sarcoma viral oncogene homolog
novel_IR_1395	chr11	61959904	61967312	-	IntronR	ENST00000529631.5	novel	0.27	10106.3	36772.2	y	0.28	9053.71	32346	y	0.28	11622.5	41766.6	y	0.25	9766.9	39633.7	y	0.26	9764.93	37493.7	y	0.24	9778.16	40419.5	y	0.0248175	-4	down	ENSG00000167996.15	FTH1	chr11	protein_coding	ferritin, heavy polypeptide 1
novel_IR_1396	chr11	61959927	61967312	-	IntronR	ENST00000529191.5	novel	0.29	10137.8	35176.6	y	0.29	9081.9	30942.4	y	0.29	11658.7	39954.2	y	0.26	9797.32	37913.8	y	0.27	9795.34	35866.7	y	0.25	9808.62	38665.5	y	0.0350987	-5.19615	down	ENSG00000167996.15	FTH1	chr11	protein_coding	ferritin, heavy polypeptide 1
novel_IR_1413	chr11	63614068	63614385	-	IntronR	ENST00000415826.1	novel	0.86	176.42	205.15	y	0.81	166.95	205.05	y	0.87	188.77	217.56	y	0.94	199.17	211.12	y	0.93	202	216.38	y	0.92	196.59	212.68	y	0.0365338	4.28746	up	ENSG00000176485.10	PLA2G16	chr11	protein_coding	phospholipase A2, group XVI
novel_IR_1416	chr11	63998872	63998955	-	IntronR	ENST00000255681.6	novel	0	0	3.14	n	0	0	3.23	n	0	0	3.33	n	0.16	4.46	27.42	n	0.25	5.55	22.47	y	0.33	8.35	25.55	y	0.0374175	5.02345	up	ENSG00000133315.10	MACROD1	chr11	protein_coding	MACRO domain containing 1
novel_IR_1432	chr11	6440730	6440881	-	IntronR	ENST00000265983.7	novel	0	0	1.33	n	0	0	4.09	n	0	0	5.31	n	0.49	3.03	6.22	y	0.68	1.37	2.01	y	0.65	2.95	4.55	y	0.00931748	10.2872	up	ENSG00000110169.10	HPX	chr11	protein_coding	hemopexin
novel_IR_1436	chr11	6477268	6477718	-	IntronR	ENST00000614314.4	novel	0.58	118.47	203.58	y	0.59	98.95	167.77	y	0.67	149.8	224.32	y	0.89	151.57	170.87	y	0.76	133.91	175.08	y	0.84	145.7	173.33	y	0.0121588	4.57338	up	ENSG00000132254.12	ARFIP2	chr11	protein_coding	ADP-ribosylation factor interacting protein 2
novel_IR_1485	chr11	6608489	6608884	+	IntronR	ENST00000528995.5	novel	0.27	102.4	385.41	y	0.26	75.1	291.29	y	0.27	112.46	416.59	y	0.26	124.32	473.37	y	0.25	113.02	445.53	y	0.25	117.99	464.32	y	0.0474207	-2.82843	down	ENSG00000166333.13	ILK	chr11	protein_coding	integrin-linked kinase
novel_IR_1513	chr11	67284373	67284847	+	IntronR	ENST00000308595.9	novel	0.03	2.04	80.23	n	0.03	2.22	73.51	n	0.04	3.44	96.27	n	0.23	14.35	63.53	y	0.24	14.37	59.21	y	0.15	11.74	78.76	n	0.0246457	6.04488	up	ENSG00000173020.10	ADRBK1	chr11	protein_coding	adrenergic, beta, receptor kinase 1
novel_IR_1541	chr11	69079020	69079834	+	IntronR	ENST00000294309.7	novel	0.11	2.26	20.38	n	0.17	1.8	10.53	n	0.33	6.35	19.07	y	0.53	7.14	13.4	y	0.64	7.97	12.4	y	0.74	5.09	6.91	y	0.00848328	4.84818	up	ENSG00000162341.15	TPCN2	chr11	protein_coding	two pore segment channel 2
novel_IR_1562	chr11	72842841	72843151	-	IntronR	ENST00000311172.11	novel	0.17	1.94	11.22	n	0.07	0.31	4.14	n	0.2	2.48	12.31	y	0.37	4.52	12.29	y	0.4	4.8	11.96	y	0.27	4.17	15.3	y	0.0227873	3.59856	up	ENSG00000137478.14	FCHSD2	chr11	protein_coding	FCH and double SH3 domains 2
novel_IR_1568	chr11	73760730	73760811	+	IntronR	ENST00000540547.1	novel	0.37	2.16	5.83	y	0.74	2.66	3.6	y	1.04	5.04	4.86	y	1.45	4	2.75	y	1.67	2.31	1.38	y	1.91	10.51	5.51	y	0.019191	4.08644	up	ENSG00000256034.1	RP11-707G14.1	chr11	antisense	--
novel_IR_1620	chr11	83184853	83191055	-	IntronR	ENST00000602381.1	novel	0.1	0.75	7.21	n	0.15	0.88	5.8	n	0.21	1.37	6.63	y	0.58	1.89	3.27	y	1.07	1.34	1.24	y	0.7	2.31	3.3	y	0.0452223	4.17635	up	ENSG00000247137.8	RP11-727A23.5	chr11	processed_transcript	--
novel_IR_1669	chr12	107746424	107751415	-	IntronR	ENST00000228437.9	novel	0.06	1	18.02	n	0.08	1.11	13.93	n	0.1	1.66	15.82	n	0.17	3.88	23.19	n	0.18	2.46	13.59	n	0.22	3.87	17.27	y	0.00565121	5.74456	up	ENSG00000110851.11	PRDM4	chr12	protein_coding	PR domain containing 4
novel_IR_1681	chr12	110346321	110350292	+	IntronR	ENST00000308664.10	novel	0.96	872.61	912.65	y	1.01	594.84	588.83	y	0.9	707.27	784.23	y	0.8	687.4	860.59	y	0.83	697.45	844.2	y	0.84	717.39	851.65	y	0.0391088	-3.92232	down	ENSG00000174437.16	ATP2A2	chr12	protein_coding	ATPase, Ca++ transporting, cardiac muscle, slow twitch 2
novel_IR_1701	chr12	112941852	112944476	+	IntronR	ENST00000548514.1	novel	0.33	3.91	11.9	n	0.24	2.72	11.17	y	0.33	4.36	13.23	y	0.23	1.81	7.87	y	0.19	1.91	10.18	n	0.15	1.52	9.94	n	0.0473805	-2.90549	down	ENSG00000111331.12	OAS3	chr12	protein_coding	2'-5'-oligoadenylate synthetase 3, 100kDa
novel_IR_1720	chr12	118400754	118401759	+	IntronR	ENST00000543473.1	novel	0.14	3.08	21.82	n	0.1	1.14	11.27	n	0.04	1.08	24.06	n	0.26	5.77	22.2	y	0.21	3.46	16.8	y	0.18	3.15	17.63	n	0.0317609	3.30938	up	ENSG00000111707.11	SUDS3	chr12	protein_coding	suppressor of defective silencing 3 homolog (S. cerevisiae)
novel_IR_1756	chr12	122768840	122769626	+	IntronR	ENST00000455982.2	novel	0.34	57.33	168.76	y	0.37	47.86	129.73	y	0.38	66.08	174.78	y	0.49	109.06	221.8	y	0.42	80.62	192.43	y	0.44	96.25	220.58	y	0.0329328	3.60555	up	ENSG00000139726.10	DENR	chr12	protein_coding	density-regulated protein
novel_IR_1806	chr12	27958568	27963348	-	IntronR	ENST00000395872.5	novel	0.08	2.15	27.93	n	0.09	1.99	22.52	n	0.12	3.02	25.02	n	0.21	5.05	23.96	y	0.24	4.39	18.52	y	0.24	4.8	20.28	y	0.00119672	8.52803	up	ENSG00000087494.15	PTHLH	chr12	protein_coding	parathyroid hormone-like hormone
novel_IR_1807	chr12	27961997	27963348	-	IntronR	ENST00000538310.1	novel	0.24	6.11	25.68	y	0.22	5.13	23.44	y	0.43	9.84	23.14	y	0.57	15.13	26.32	y	0.65	13.26	20.31	y	0.77	15.3	19.82	y	0.0149995	4.13698	up	ENSG00000087494.15	PTHLH	chr12	protein_coding	parathyroid hormone-like hormone
novel_IR_1831	chr12	46196276	46197720	-	IntronR	ENST00000552197.5	novel	0.29	3.51	12.07	y	0.25	2.19	8.79	y	0.32	2.88	9.04	y	0.52	5.38	10.44	y	0.52	5.72	11.05	y	0.4	4.15	10.33	y	0.0235493	4.31111	up	ENSG00000111371.15	SLC38A1	chr12	protein_coding	solute carrier family 38, member 1
novel_IR_1853	chr12	49558729	49558843	-	IntronR	ENST00000546244.5	novel	0.15	49.59	336.09	n	0.16	52.64	326.83	n	0.13	53.78	419.91	n	0.18	60.53	328.44	n	0.2	61.75	306.61	y	0.19	63.42	337	n	0.0198551	4.11096	up	ENSG00000187778.13	MCRS1	chr12	protein_coding	microspherule protein 1
novel_IR_1863	chr12	50981803	50988382	-	IntronR	ENST00000262051.11	novel	0.23	20.59	88.64	y	0.22	15.61	69.41	y	0.33	23.1	70.34	y	0.55	31.93	57.65	y	0.45	26.13	57.72	y	0.51	30.82	60.2	y	0.00653363	5.33829	up	ENSG00000110911.14	SLC11A2	chr12	protein_coding	solute carrier family 11 (proton-coupled divalent metal ion transporter), member 2
novel_IR_1882	chr12	53170502	53171273	-	IntronR	ENST00000379843.7	novel	3.42	1.1	0.32	n	2.65	0.36	0.14	n	2.34	0.75	0.32	n	0.23	0.94	4.15	y	0.3	0.62	2.08	n	0	0	4.33	n	0.0101433	-7.8737	down	ENSG00000139631.18	CSAD	chr12	protein_coding	cysteine sulfinic acid decarboxylase
novel_IR_1902	chr12	54017414	54034278	+	IntronR	ENST00000512206.1	novel	0.61	3.98	6.48	n	0.54	3.11	5.73	n	0.77	3.18	4.11	y	1.03	4.12	3.99	n	0.92	4.21	4.56	n	1.19	4.29	3.6	n	0.017944	3.91718	up	ENSG00000273046.1	RP11-834C11.14	chr12	processed_transcript	--
novel_IR_1933	chr12	56163765	56164648	-	IntronR	ENST00000347471.8	novel	0.2	25.23	124.65	y	0.23	23.17	99.98	y	0.23	29.23	125.45	y	0.14	21.56	156.86	n	0.12	18.58	153.74	n	0.18	23.4	130.47	n	0.0332545	-3.61678	down	ENSG00000139613.11	SMARCC2	chr12	protein_coding	SWI/SNF related, matrix associated, actin dependent regulator of chromatin, subfamily c, member 2
novel_IR_1939	chr12	56322758	56323062	-	IntronR	ENST00000425394.6	novel	0.05	0.72	13.89	n	0.1	1.16	11.88	n	0.09	1.35	14.85	n	0.14	2.35	17.24	n	0.24	3.05	12.86	y	0.18	2.87	15.96	n	0.0469225	3.24911	up	ENSG00000135473.14	PAN2	chr12	protein_coding	PAN2 poly(A) specific ribonuclease subunit
novel_IR_1952	chr12	57251193	57255990	-	IntronR	ENST00000548184.1	novel	2.23	27.89	12.52	n	2.27	20.54	9.03	n	2.54	26.31	10.35	y	1.66	42.12	25.33	y	1.74	40.98	23.53	n	1.48	41.19	27.83	n	0.00514513	-5.80402	down	ENSG00000258830.1	RP11-123K3.4	chr12	protein_coding	--
novel_IR_2010	chr12	6724152	6724614	+	IntronR	ENST00000626119.2	novel	0.19	23.79	124.95	n	0.21	17.49	82.13	y	0.2	26.22	132.26	n	0.23	21.53	94.84	y	0.25	26.86	107.93	y	0.23	22.85	98.98	y	0.0147784	4.15761	up	ENSG00000111652.9	COPS7A	chr12	protein_coding	COP9 signalosome subunit 7A
novel_IR_2011	chr12	6724179	6724614	+	IntronR	ENST00000543155.5	novel	0.31	21.47	69.3	y	0.33	15.12	46.2	y	0.3	22.61	74.31	y	0.39	20.36	52.35	y	0.42	25.34	59.8	y	0.39	21.23	55.04	y	0.0030492	6.5	up	ENSG00000111652.9	COPS7A	chr12	protein_coding	COP9 signalosome subunit 7A
novel_IR_2012	chr12	6724250	6724614	+	IntronR	ENST00000539735.5	novel	0.2	24.04	118.68	y	0.18	14.67	81.3	n	0.17	22.45	129.62	n	0.25	22.39	90.2	y	0.24	25.25	106.66	y	0.22	21.11	96.52	y	0.0128867	4.27618	up	ENSG00000111652.9	COPS7A	chr12	protein_coding	COP9 signalosome subunit 7A
novel_IR_2065	chr12	7899313	7899484	+	IntronR	ENST00000607111.2	novel	0	0	0.1	n	-	-	-	-	0	0	0.04	n	2.05	2.55	1.25	y	1.07	1.56	1.47	y	1.7	2.51	1.47	y	0.0304028	5.60351	up	ENSG00000176654.12	NANOGP1	chr12	transcribed_unprocessed_pseudogene	Nanog homeobox pseudogene 1
novel_IR_2092	chr12	9311618	9311731	+	IntronR	ENST00000539757.1	novel	0.23	1.71	7.47	y	0.12	0.64	5.48	n	0.17	2.04	11.88	n	0	0.04	14.24	n	0.03	0.22	7.34	n	0	0	10.96	n	0.0270526	-4.9	down	ENSG00000111788.10	RP11-22B23.1	chr12	unprocessed_pseudogene	--
novel_IR_2116	chr12	990041	991051	-	IntronR	ENST00000545629.5	novel	0.23	0.68	3.01	n	0.25	0.72	2.84	y	0.17	0.39	2.35	n	0.07	0.57	8.33	n	0.07	0.89	12.7	n	0.07	0.64	8.63	n	0.0258236	-6.1017	down	ENSG00000250132.6	RP11-359B12.2	chr12	antisense	--
novel_IR_2141	chr13	20979797	20981466	-	IntronR	ENST00000382592.4	novel	0.44	1.55	3.52	y	0.42	3.52	8.47	y	0.23	2.08	9.1	y	1.42	6.93	4.87	y	1.17	5.02	4.31	y	1.49	7.55	5.08	y	0.00178817	8.45024	up	ENSG00000150457.8	LATS2	chr13	protein_coding	large tumor suppressor kinase 2
novel_IR_2185	chr13	49434223	49443986	-	IntronR	ENST00000409308.5	novel	0.56	0.52	0.92	n	0.77	0.72	0.94	y	0.5	0.94	1.9	n	2.01	1.16	0.58	n	1.22	1.48	1.22	n	1.59	1.28	0.8	n	0.036526	4.11096	up	ENSG00000102547.18	CAB39L	chr13	protein_coding	calcium binding protein 39-like
novel_IR_2236	chr14	101731976	101732236	+	IntronR	ENST00000556973.1	novel	0.23	1.72	7.46	y	0.18	1.53	8.39	n	0.18	2.71	15.04	n	0	0	5.02	n	0.09	1.32	14.05	n	0	0	18.07	n	0.0151308	-4.85643	down	ENSG00000258512.1	LINC00239	chr14	lincRNA	long intergenic non-protein coding RNA 239
novel_IR_2241	chr14	102232671	102233688	-	IntronR	ENST00000561150.5	novel	0.14	8.88	61.46	n	0.16	6.89	43.68	n	0.12	10.04	81.03	n	0.17	7.38	44.39	n	0.21	7.89	36.94	y	0.23	9.13	39.14	y	0.0481079	3.00416	up	ENSG00000080823.21	MOK	chr14	protein_coding	MOK protein kinase
novel_IR_2246	chr14	103687211	103700655	+	IntronR	ENST00000452929.6	novel	0.18	10.96	60.11	n	0.29	11.91	41.21	y	0.26	15.65	59.5	y	0.05	9.43	185.3	n	0.06	8.47	152.23	n	0.05	9.41	181.06	n	0.0275403	-5.75787	down	ENSG00000126214.20	KLC1	chr14	protein_coding	kinesin light chain 1
novel_IR_2247	chr14	103692425	103700655	+	IntronR	ENST00000555836.5	novel	0.36	17.2	48.13	y	0.55	18.79	34.23	y	0.47	24.75	52.84	y	0.1	14.23	146.8	n	0.09	12.66	143.91	n	0.1	14.09	143.19	n	0.0218842	-6.58493	down	ENSG00000126214.20	KLC1	chr14	protein_coding	kinesin light chain 1
novel_IR_2252	chr14	104714856	104715284	+	IntronR	ENST00000392634.8	novel	0.19	46.46	249.51	n	0.1	24.45	246.06	n	0.17	56.27	326.37	n	0.3	78.49	260.96	y	0.27	73.24	273.69	y	0.26	73.67	287.92	y	0.0303292	4.13673	up	ENSG00000203485.12	INF2	chr14	protein_coding	inverted formin, FH2 and WH2 domain containing
novel_IR_2257	chr14	105010633	105011160	-	IntronR	ENST00000392590.3	novel	0.55	156.89	283.01	y	0.54	141.48	263.28	y	0.56	181.47	326.56	y	0.75	81.08	108.7	y	0.84	87.69	103.92	y	0.79	77.79	98.32	y	0.00870803	9.125	up	ENSG00000170779.10	CDCA4	chr14	protein_coding	cell division cycle associated 4
novel_IR_2290	chr14	22905221	22905336	-	IntronR	ENST00000555209.5	novel	0.22	33.17	150.28	y	0.23	22.7	97.7	y	0.23	38.79	171.32	y	0.2	27.18	132.98	y	0.21	27.39	127.43	y	0.19	26.7	141.11	n	0.0248175	-4	down	ENSG00000100461.17	RBM23	chr14	protein_coding	RNA binding motif protein 23
novel_IR_2309	chr14	23565892	23566064	-	IntronR	ENST00000308724.9	novel	0.19	5.73	30.43	n	0.03	1.24	37.03	n	0.08	3.66	48.36	n	0.34	12.12	35.7	y	0.36	10.49	29.25	y	0.46	13.6	29.55	y	0.0101055	4.77042	up	ENSG00000213983.11	AP1G2	chr14	protein_coding	adaptor-related protein complex 1, gamma 2 subunit
novel_IR_2325	chr14	24114924	24115543	+	IntronR	ENST00000559115.5	novel	0.39	10.51	27	y	0.3	6.18	20.53	y	0.22	5.24	23.64	y	0.55	8.54	15.65	y	0.56	14.09	25.34	y	0.54	11.54	21.21	y	0.0358513	4.98908	up	ENSG00000100897.17	DCAF11	chr14	protein_coding	DDB1 and CUL4 associated factor 11
novel_IR_2337	chr14	24189808	24190380	-	IntronR	ENST00000261789.8	novel	0.19	62.85	330.35	n	0.2	51.59	259.97	n	0.2	70.63	353.14	y	0.27	76.58	286.74	y	0.29	80.48	280.25	y	0.3	85.52	289.71	y	0.00455533	9.54594	up	ENSG00000100926.14	TM9SF1	chr14	protein_coding	transmembrane 9 superfamily member 1
novel_IR_2338	chr14	24189808	24190431	-	IntronR	ENST00000528669.5	novel	0.24	80.11	335.87	y	0.24	64.69	264.54	y	0.26	91.37	357.24	y	0.3	87.19	293.35	y	0.32	91.74	285.76	y	0.34	99.61	293.53	y	0.00996386	5.5	up	ENSG00000100926.14	TM9SF1	chr14	protein_coding	transmembrane 9 superfamily member 1
novel_IR_2348	chr14	24304188	24304570	+	IntronR	ENST00000396802.7	novel	0.53	11.62	22.02	y	0.47	11.39	24.46	y	0.45	12.62	28.33	y	0.38	10.62	28.31	y	0.28	8.4	29.68	y	0.35	9.62	27.16	y	0.0198706	-3.8443	down	ENSG00000196943.12	NOP9	chr14	protein_coding	NOP9 nucleolar protein
novel_IR_2374	chr14	35122910	35127479	+	IntronR	ENST00000321130.14	novel	0.47	13.99	29.89	n	0.51	14.17	27.93	y	0.54	21.49	40.11	y	0.63	18.82	30.05	n	0.58	18.31	31.58	n	0.58	18.24	31.25	n	0.0281441	3.429	up	ENSG00000100890.15	KIAA0391	chr14	protein_coding	KIAA0391
novel_IR_2376	chr14	35686666	35689836	-	IntronR	ENST00000389698.7	novel	1	0.36	0	n	0.8	0.12	0.15	n	0.83	0.68	0.82	y	0.23	0.28	1.19	n	0.31	0.14	0.44	n	0.05	0.09	1.77	n	0.00273654	-6.87293	down	ENSG00000174373.15	RALGAPA1	chr14	protein_coding	Ral GTPase activating protein, alpha subunit 1 (catalytic)
novel_IR_2443	chr14	64504091	64504777	+	IntronR	ENST00000554015.5	novel	0	0	2.61	n	0	0	0.83	n	0.09	0.31	3.53	n	0.43	1.16	2.68	y	0.71	0.79	1.11	n	0.48	0.87	1.81	y	0.0185016	5.58677	up	ENSG00000126804.13	ZBTB1	chr14	protein_coding	zinc finger and BTB domain containing 1
novel_IR_2478	chr14	74288765	74289483	-	IntronR	ENST00000356924.8	novel	0.06	1.47	23.51	n	0.08	1.87	23.28	n	0.06	1.14	20.66	n	0.27	2.46	9.25	y	0.25	3.35	13.2	y	0.22	4.42	20.29	y	0.00202853	11.2598	up	ENSG00000119688.20	ABCD4	chr14	protein_coding	ATP-binding cassette, sub-family D (ALD), member 4
novel_IR_2515	chr14	91418340	91420949	+	IntronR	ENST00000557524.1	novel	0.07	0.2	3.07	n	0.35	0.54	1.55	y	0.16	0.11	0.69	n	1.14	0.74	0.65	y	0.57	1.09	1.89	n	0.85	1	1.17	y	0.0382522	3.58522	up	ENSG00000258798.1	RP11-895M11.3	chr14	lincRNA	--
novel_IR_2535	chr15	100862342	100867358	+	IntronR	ENST00000559673.1	novel	2.19	1.02	0.47	n	1.6	0.37	0.23	n	2.25	0.61	0.27	n	1	1.11	0	n	1	0.92	0	n	1.11	0.88	0.79	y	0.0386978	-4.63738	down	ENSG00000259604.5	RP11-66B24.1	chr15	lincRNA	--
novel_IR_2555	chr15	22560935	22561258	+	IntronR	ENST00000613386.4	novel	0	0	2.46	n	0	0	4.9	n	0.11	0.77	7.02	n	0.21	0.85	3.98	y	0.19	1.08	5.79	n	0.12	0.42	3.53	n	0.0446044	2.99023	up	ENSG00000276550.4	HERC2P2	chr15	transcribed_unprocessed_pseudogene	hect domain and RLD 2 pseudogene 2
novel_IR_2594	chr15	40807671	40809119	+	IntronR	ENST00000564258.5	novel	0.4	5.39	13.48	y	0.24	3.17	13.29	y	0.41	6.46	15.71	n	0.48	7.06	14.69	y	0.56	5.93	10.66	y	0.63	7.71	12.34	y	0.0449176	2.94904	up	ENSG00000166140.17	ZFYVE19	chr15	protein_coding	zinc finger, FYVE domain containing 19
novel_IR_2640	chr15	44572820	44583814	-	IntronR	ENST00000535302.6	novel	0.2	2.7	13.57	n	0.24	1.34	5.61	y	0.22	2.23	10.13	y	0.14	1.83	13.24	n	0.14	1.44	10.44	n	0.19	2.12	11.36	n	0.0414893	-3.12358	down	ENSG00000104133.14	SPG11	chr15	protein_coding	spastic paraplegia 11 (autosomal recessive)
novel_IR_2641	chr15	44575041	44583814	-	IntronR	ENST00000261866.11	novel	0.23	2.75	11.8	y	0.25	1.28	5.19	y	0.26	2.42	9.42	y	0.13	1.64	12.14	n	0.12	1.08	8.7	n	0.18	1.83	10.02	n	0.0169854	-5.02886	down	ENSG00000104133.14	SPG11	chr15	protein_coding	spastic paraplegia 11 (autosomal recessive)
novel_IR_2671	chr15	52082354	52083983	+	IntronR	ENST00000558343.1	novel	1	0.54	0	n	-	-	-	-	0.85	0.44	0.52	y	1.51	0.48	0.32	n	1.39	1.63	1.17	y	-	-	-	-	0.0353057	5.46608	up	ENSG00000259178.1	CTD-2184D3.3	chr15	lincRNA	--
novel_IR_2697	chr15	59678087	59679592	-	IntronR	ENST00000267859.7	novel	0.06	6	99.29	n	0.02	1.18	51.31	n	0.1	6.41	65.49	n	0.18	7.75	42.57	n	0.23	8.2	35.16	y	0.26	7.81	30.6	y	0.0076254	4.9752	up	ENSG00000140299.11	BNIP2	chr15	protein_coding	BCL2/adenovirus E1B 19kDa interacting protein 2
novel_IR_2702	chr15	61913415	61915633	-	IntronR	ENST00000249837.7	novel	0.25	1.46	5.94	n	0.12	0.44	3.8	n	0.31	1.29	4.09	n	0.49	3.48	7.04	n	0.51	2.97	5.8	y	0.47	3	6.37	y	0.0377809	4.59956	up	ENSG00000129003.15	VPS13C	chr15	protein_coding	vacuolar protein sorting 13 homolog C (S. cerevisiae)
novel_IR_2708	chr15	63070461	63071658	-	IntronR	ENST00000558905.1	novel	1.84	0.38	0.21	n	4.27	0.78	0.18	n	3.05	0.62	0.2	n	7.67	0.76	0.1	y	6.51	1.91	0.29	y	5.1	1.7	0.33	n	0.030049	3.30113	up	ENSG00000259627.1	RP11-244F12.2	chr15	antisense	--
novel_IR_2775	chr15	74896325	74897512	+	IntronR	ENST00000566377.5	novel	0.34	48.39	141.93	y	0.29	37.74	131.17	y	0.29	52.43	179.24	y	0.35	54.62	157.77	y	0.41	61.15	149.17	y	0.38	61.56	161.81	y	0.0380704	3.05085	up	ENSG00000178802.17	MPI	chr15	protein_coding	mannose phosphate isomerase
novel_IR_2790	chr15	78488336	78488647	+	IntronR	ENST00000258886.12	novel	0.07	3.07	43.39	n	0.08	2.59	31.28	n	0.06	2.42	40.46	n	0.19	7.02	37.84	n	0.24	7.55	31.7	y	0.2	7.96	39.13	y	0.00595892	8.57321	up	ENSG00000136381.12	IREB2	chr15	protein_coding	iron-responsive element binding protein 2
novel_IR_2792	chr15	78589849	78593092	+	IntronR	ENST00000559554.5	novel	0.4	43.49	107.55	y	0.39	37.35	95.71	y	0.38	48.13	126.76	y	0.55	55.17	100.55	y	0.53	52.19	97.61	y	0.54	52.29	96.67	y	5.16504e-05	18.3712	up	ENSG00000169684.13	CHRNA5	chr15	protein_coding	cholinergic receptor, nicotinic, alpha 5 (neuronal)
novel_IR_2820	chr15	84601135	84620602	+	IntronR	ENST00000358472.3	novel	0.27	3.84	14.1	y	0.29	3.95	13.43	y	0.28	4.72	16.84	y	0.15	4.14	28.32	n	0.12	3.58	30.87	n	0.13	3.82	28.36	n	0.000376027	-13.914	down	ENSG00000176371.13	ZSCAN2	chr15	protein_coding	zinc finger and SCAN domain containing 2
novel_IR_2851	chr15	90961054	90961618	+	IntronR	ENST00000394258.6	novel	0.12	12.86	104.35	n	0.11	11.15	99.1	n	0.13	17.7	133.41	n	0.36	31.65	88.63	y	0.32	28.59	88.15	y	0.31	28.08	91.6	y	0.0021507	12.8598	up	ENSG00000166965.12	RCCD1	chr15	protein_coding	RCC1 domain containing 1
novel_IR_2872	chr16	11782388	11797124	-	IntronR	ENST00000355758.8	novel	0.42	0.68	1.61	y	0.25	0.52	2.1	n	0.47	0.52	1.1	n	0.06	0.34	5.46	n	0.12	0.4	3.31	n	0.09	0.31	3.41	n	0.0414727	-4.21516	down	ENSG00000122299.11	ZC3H7A	chr16	protein_coding	zinc finger CCCH-type containing 7A
novel_IR_2900	chr16	1675699	1685439	+	IntronR	ENST00000454337.1	novel	0.41	12.16	29.47	y	0.37	9.89	26.4	y	0.34	12.09	35.83	y	0.31	10.84	35.07	y	0.28	10.12	35.77	y	0.25	9.84	39.22	y	0.0258915	-3.5	down	ENSG00000261732.1	LA16c-431H6.6	chr16	protein_coding	--
novel_IR_2914	chr16	1827865	1838016	+	IntronR	ENST00000615972.1	novel	0.27	19.75	72.53	y	0.26	18.67	71.58	y	0.25	25.11	100.04	y	0.23	39	169.13	y	0.24	35.97	147.2	y	0.24	38.22	157.16	y	0.0356527	-3.5	down	ENSG00000180185.11	FAHD1	chr16	protein_coding	fumarylacetoacetate hydrolase domain containing 1
novel_IR_2951	chr16	21818761	21819302	-	IntronR	ENST00000551681.1	novel	0.16	1.62	10.38	n	0.02	0.27	12.05	n	0.12	1.31	10.87	n	0.31	3.47	11.18	y	0.27	2.39	8.76	y	0.19	1.73	9.27	n	0.0468809	2.87098	up	ENSG00000248124.7	RRN3P1	chr16	transcribed_unprocessed_pseudogene	RNA polymerase I transcription factor homolog (S. cerevisiae) pseudogene 1
novel_IR_2960	chr16	22075699	22080696	+	IntronR	ENST00000542527.6	novel	0.13	3.87	29.16	n	0.13	3.18	23.92	n	0.08	2.19	26.47	n	0.2	3.34	16.82	n	0.19	3.13	16.06	n	0.23	3.86	16.5	y	0.013042	4.5422	up	ENSG00000185716.11	C16orf52	chr16	protein_coding	chromosome 16 open reading frame 52
novel_IR_2987	chr16	264908	268776	+	IntronR	ENST00000301679.6	novel	1.66	68.96	41.57	y	1.66	59.5	35.83	y	1.7	81.85	48.06	y	1.35	85.96	63.57	y	1.38	91.48	66.48	y	1.36	88.18	64.7	y	0.000116317	-19.3918	down	ENSG00000167930.15	ITFG3	chr16	protein_coding	integrin alpha FG-GAP repeat containing 3
novel_IR_3040	chr16	30064071	30064424	+	IntronR	ENST00000395248.5	novel	0.34	311.53	929.14	y	0.34	264.97	781.59	y	0.35	358.36	1016.42	y	0.31	252.51	805.3	y	0.32	259.65	814.65	y	0.32	257.21	796.62	y	0.00481268	-5.65685	down	ENSG00000149925.16	ALDOA	chr16	protein_coding	aldolase A, fructose-bisphosphate
novel_IR_3041	chr16	30064505	30066885	+	IntronR	ENST00000395248.5	novel	0.22	359.84	1668.18	y	0.25	346.93	1408.39	y	0.24	442.23	1811.07	n	0.29	413.61	1449.79	y	0.27	402.41	1469.17	y	0.3	426.15	1430.67	y	0.016011	4.00892	up	ENSG00000149925.16	ALDOA	chr16	protein_coding	aldolase A, fructose-bisphosphate
novel_IR_3053	chr16	30193455	30193533	-	IntronR	ENST00000305321.4	novel	2.21	1.45	0.66	n	1.95	0.88	0.45	n	-	-	-	-	5.59	2.01	0.36	y	-	-	-	-	5.31	2.51	0.47	y	0.00327685	17.6394	up	ENSG00000169627.7	BOLA2B	chr16	protein_coding	bolA family member 2B
novel_IR_3066	chr16	30570940	30571434	-	IntronR	ENST00000563707.1	novel	0.72	13.33	18.49	y	0.73	9.34	12.72	y	0.66	14.99	22.61	y	0.89	18.12	20.27	y	0.87	13.17	15.05	y	0.78	14.34	18.43	y	0.0305695	3.55871	up	ENSG00000229809.8	ZNF688	chr16	protein_coding	zinc finger protein 688
novel_IR_3070	chr16	30651127	30651596	+	IntronR	ENST00000300835.8	novel	0.97	13.63	14.05	y	0.65	8.06	12.31	y	0.67	13.17	19.68	y	1.18	16.44	13.9	y	1.04	10.96	10.52	y	1.35	16.02	11.83	y	0.0366425	3.11639	up	ENSG00000156858.11	PRR14	chr16	protein_coding	proline rich 14
novel_IR_3084	chr16	30949517	30956200	+	IntronR	ENST00000562699.1	novel	0.49	39.38	80.63	y	0.43	29.22	68.71	y	0.45	36.38	81.32	y	0.25	31.95	128.68	n	0.23	30.87	134.17	y	0.21	32.74	152.96	y	0.000899811	-10.7517	down	ENSG00000175938.6	ORAI3	chr16	protein_coding	ORAI calcium release-activated calcium modulator 3
novel_IR_3119	chr16	31753900	31759357	+	IntronR	ENST00000316491.13	novel	0.07	0.68	10.41	n	0.1	0.62	5.93	n	0.07	0.57	8.44	n	0.37	3.23	8.8	y	0.32	2.32	7.24	y	0.22	2.39	10.73	y	0.0316028	4.93931	up	ENSG00000197302.10	ZNF720	chr16	protein_coding	zinc finger protein 720
novel_IR_3187	chr16	576254	578379	+	IntronR	ENST00000409527.6	novel	0.18	4.11	22.31	n	0.26	4.58	17.8	y	0.2	6.85	33.63	y	0.05	1.37	25.95	n	0.08	2.28	27.23	n	0.04	1.36	32.95	n	0.0106201	-5.82963	down	ENSG00000007541.14	PIGQ	chr16	protein_coding	phosphatidylinositol glycan anchor biosynthesis, class Q
novel_IR_3190	chr16	58158353	58164054	-	IntronR	ENST00000262506.7	novel	0.15	37.82	245.44	n	0.15	28.19	188.91	n	0.17	41.77	247.34	n	0.33	71.29	215.96	y	0.29	59.38	204.95	y	0.36	71.11	200.12	y	0.00851699	7.96486	up	ENSG00000070770.8	CSNK2A2	chr16	protein_coding	casein kinase 2, alpha prime polypeptide
novel_IR_3193	chr16	634956	635281	-	IntronR	ENST00000301686.12	novel	0.49	78.81	159.51	n	0.54	89.92	165.12	n	0.51	117.66	228.6	n	0.32	63.09	199.98	n	0.36	78.81	218.76	y	0.34	68.91	204.55	n	0.000924389	-9.33948	down	ENSG00000130731.15	C16orf13	chr16	protein_coding	chromosome 16 open reading frame 13
novel_IR_3230	chr16	67178504	67179430	-	IntronR	ENST00000561621.5	novel	0.31	3.69	11.91	y	0.25	3.28	13.05	y	0.29	5.67	19.74	y	0.22	2.97	13.77	y	0.16	2.48	15.23	n	0.17	2.11	12.43	n	0.0175437	-3.90567	down	ENSG00000196123.12	KIAA0895L	chr16	protein_coding	KIAA0895-like
novel_IR_3274	chr16	67943212	67943948	-	IntronR	ENST00000264005.9	novel	0.83	6.17	7.4	y	0.85	6.84	8.08	y	0.93	10	10.78	y	0.44	6.12	14.03	y	0.53	3.65	6.91	y	0.61	3.35	5.53	y	0.00696569	-5.93682	down	ENSG00000213398.7	LCAT	chr16	protein_coding	lecithin-cholesterol acyltransferase
novel_IR_3337	chr16	791948	792224	+	IntronR	ENST00000631357.2	novel	0	0	12.43	n	0	0	10.77	n	0.04	0.53	14.66	n	0.11	1.09	9.86	n	0.2	1.61	8.22	n	0.22	2.1	9.73	y	0.0275871	4.49182	up	ENSG00000127586.16	CHTF18	chr16	protein_coding	CTF18, chromosome transmission fidelity factor 18 homolog (S. cerevisiae)
novel_IR_3349	chr16	81170805	81170943	-	IntronR	ENST00000531391.5	novel	0	0	5.49	n	0	0	5.63	n	0	0	6.41	n	0.36	3.89	10.78	y	0.28	2.14	7.54	y	0.3	1.82	6.14	y	0.00583357	13.0355	up	ENSG00000166473.16	PKD1L2	chr16	polymorphic_pseudogene	polycystic kidney disease 1-like 2 (gene/pseudogene)
novel_IR_3352	chr16	84181463	84181592	-	IntronR	ENST00000541676.5	novel	0.43	7.98	18.65	y	0.32	4.61	14.41	y	0.36	6.9	19.4	y	0.64	11.96	18.7	y	0.65	8.8	13.52	y	0.57	9.88	17.25	y	0.00431721	6.12372	up	ENSG00000103168.16	TAF1C	chr16	protein_coding	TATA box binding protein (TBP)-associated factor, RNA polymerase I, C, 110kDa
novel_IR_3356	chr16	85690777	85710164	-	IntronR	ENST00000602719.5	novel	0.17	1.61	9.34	n	0.22	1.67	7.46	n	0.26	2.21	8.45	y	0.34	2.1	6.17	y	0.3	1.99	6.55	n	0.3	2.39	8.03	y	0.0459762	3.30486	up	ENSG00000154102.10	C16orf74	chr16	protein_coding	chromosome 16 open reading frame 74
novel_IR_3364	chr16	88532235	88532614	+	IntronR	ENST00000319555.7	novel	0.02	0.1	5.14	n	0	0	6.31	n	0.12	1.3	10.7	n	0.21	2.94	14.27	y	0.2	3.36	16.98	n	0.13	2.07	15.52	n	0.0482172	2.97318	up	ENSG00000179588.8	ZFPM1	chr16	protein_coding	zinc finger protein, FOG family member 1
novel_IR_3415	chr16	89920725	89922577	-	IntronR	ENST00000554623.1	novel	0.07	0.16	2.43	n	0	0	2.25	n	0.06	0.28	4.53	n	0.35	0.6	1.7	y	0.76	1.53	2	n	0.67	1.2	1.8	y	0.0438721	4.35418	up	ENSG00000259006.1	RP11-566K11.4	chr16	antisense	--
novel_IR_3431	chr17	15708247	15709816	+	IntronR	ENST00000395893.6	novel	1.11	9.68	8.69	y	1.04	8.84	8.48	y	1	9.57	9.62	y	0.44	10.27	23.38	y	0.54	12.9	23.87	y	0.54	10.61	19.71	y	0.000304072	-11.733	down	ENSG00000187607.15	ZNF286A	chr17	protein_coding	zinc finger protein 286A
novel_IR_3471	chr17	2042970	2043075	-	IntronR	ENST00000572404.1	novel	2.44	2.93	1.2	y	1.69	2.9	1.71	y	1.98	6.72	3.4	y	1	2.54	2.55	y	0.99	2.85	2.88	y	0	0	3.03	n	0.0325617	-3.4584	down	ENSG00000262533.1	RP11-667K14.4	chr17	antisense	--
novel_IR_3543	chr17	32182865	32183171	+	IntronR	ENST00000333942.10	novel	0.14	3.12	22.98	n	0.21	4.05	19.33	y	0.22	4.35	19.85	y	0.09	2.55	27.55	n	0.07	1.4	20.62	n	0.12	3.36	27.82	n	0.0407636	-3.32653	down	ENSG00000126858.16	RHOT1	chr17	protein_coding	ras homolog family member T1
novel_IR_3545	chr17	35002789	35004273	+	IntronR	ENST00000378526.8	novel	0.14	3.39	24.22	n	0.07	1.32	19.55	n	0.16	3.92	24.01	n	0.21	4.44	20.75	y	0.27	5.2	18.99	y	0.22	3.89	17.79	y	0.0351005	3.3335	up	ENSG00000005156.11	LIG3	chr17	protein_coding	ligase III, DNA, ATP-dependent
novel_IR_3569	chr17	39693325	39694988	+	IntronR	ENST00000584601.5	novel	1	1.06	0	n	1	0.27	0	n	1	0.12	0	n	0.3	0.34	1.16	n	0.58	1.2	2.09	y	0.32	0.88	2.76	n	0.0218547	-6.65299	down	ENSG00000141736.13	ERBB2	chr17	protein_coding	erb-b2 receptor tyrosine kinase 2
novel_IR_3632	chr17	43371039	43371247	-	IntronR	ENST00000341011.11	novel	2.13	3.91	1.83	y	2.6	8.55	3.29	y	3.67	6.46	1.76	y	3.96	16.79	4.23	y	4.81	21.45	4.46	y	5.62	18.21	3.24	y	0.0393176	3.01933	up	ENSG00000188825.13	LINC00910	chr17	lincRNA	long intergenic non-protein coding RNA 910
novel_IR_3709	chr17	4896813	4897204	+	IntronR	ENST00000355280.10	novel	0.07	26.44	376.32	n	0.06	22.15	352.75	n	0.07	29.72	440.93	n	0.18	69.72	390.28	n	0.2	75.23	377.54	n	0.21	85.48	397.87	y	0.00180266	13.7886	up	ENSG00000141503.15	MINK1	chr17	protein_coding	misshapen-like kinase 1
novel_IR_3715	chr17	49405042	49409135	-	IntronR	ENST00000511832.5	novel	0.23	291.65	1276.74	y	0.23	312.24	1358.59	y	0.24	402.8	1687.81	y	0.25	398.56	1577.27	y	0.25	400.76	1576.5	y	0.25	397.53	1593.85	y	0.0377496	5	up	ENSG00000167085.11	PHB	chr17	protein_coding	prohibitin
novel_IR_3720	chr17	4986286	4986954	-	IntronR	ENST00000361571.9	novel	0	0	4.53	n	0.1	0.26	2.6	n	0	0	2.76	n	0.35	1.32	3.79	n	0.28	1.32	4.67	n	0.39	1.04	2.64	y	0.00270916	6.6223	up	ENSG00000108509.20	CAMTA2	chr17	protein_coding	calmodulin binding transcription activator 2
novel_IR_3749	chr17	5234811	5234948	+	IntronR	ENST00000571689.1	novel	0.59	0.29	0.5	n	0.88	0.94	1.07	n	-	-	-	-	1.34	3.29	2.45	y	1.85	1.15	0.62	y	2.04	2.04	1	y	0.0286935	3.96408	up	ENSG00000261879.5	RP11-333E1.1	chr17	antisense	--
novel_IR_3750	chr17	5480144	5481101	-	IntronR	ENST00000570848.5	novel	0.21	154.03	719.47	y	0.23	118.18	507.28	y	0.19	122.06	647.04	n	0.25	161	650	y	0.24	129.93	552.23	y	0.27	157.54	580.53	y	0.0442361	2.9824	up	ENSG00000072849.10	DERL2	chr17	protein_coding	derlin 2
novel_IR_3818	chr17	6999586	7002484	-	IntronR	ENST00000574377.5	novel	0.23	3.13	13.48	y	0.31	2.98	9.59	y	0.28	4.01	14.11	y	0.17	3.03	17.51	n	0.14	2.69	19.66	n	0.16	3.17	19.9	n	0.0260345	-4.67707	down	ENSG00000215067.9	ALOX12-AS1	chr17	antisense	ALOX12 antisense RNA 1
novel_IR_3837	chr17	7392880	7393144	-	IntronR	ENST00000576362.5	novel	0.53	54.57	102.48	y	0.5	47.98	95.98	y	0.49	53.98	109.37	y	0.56	66.41	118.81	y	0.61	77.08	125.82	y	0.57	82.25	144.77	y	0.0215564	3.77297	up	ENSG00000187838.16	TMEM256-PLSCR3	chr17	protein_coding	TMEM256-PLSCR3 readthrough (NMD candidate)
novel_IR_3838	chr17	7405610	7408012	+	IntronR	ENST00000575301.5	novel	0.19	0.77	4.04	n	0.23	0.55	2.41	n	0.06	0.32	5.77	n	0.31	1.13	3.63	y	0.55	1.38	2.51	y	0.56	1.29	2.31	n	0.0403839	3.24718	up	ENSG00000169992.9	NLGN2	chr17	protein_coding	neuroligin 2
novel_IR_3842	chr17	747282	747545	-	IntronR	ENST00000437269.1	novel	0.86	64.18	74.21	y	0.94	72.87	77.71	y	0.88	95.4	108.67	y	0.72	56.99	79.17	y	0.81	57.54	70.64	y	0.79	64.88	82.5	y	0.0306399	-3.30011	down	ENSG00000179409.10	GEMIN4	chr17	protein_coding	gem (nuclear organelle) associated protein 4
novel_IR_3859	chr17	75270245	75270943	-	IntronR	ENST00000577542.5	novel	0.23	10.53	45.79	y	0.29	9.45	32.11	y	0.21	11.29	53.87	y	0.38	21.12	56.26	y	0.39	20.76	53.68	y	0.54	18.05	33.37	y	0.0468725	3.3884	up	ENSG00000125457.13	MIF4GD	chr17	protein_coding	MIF4G domain containing
novel_IR_3876	chr17	75624269	75624543	+	IntronR	ENST00000610510.4	novel	0.21	1.84	8.66	n	0.15	1.59	10.8	n	0.14	1.37	9.5	n	0.33	4.24	12.7	y	0.31	2.62	8.49	n	0.33	3.01	9.21	n	0.0129887	6.85565	up	ENSG00000266714.6	MYO15B	chr17	protein_coding	myosin XVB
novel_IR_3883	chr17	7571479	7572284	+	IntronR	ENST00000614237.1	novel	1.68	268.88	159.6	y	1.74	223.09	128.47	y	1.84	291.81	158.3	y	1.33	217.46	163.58	y	1.42	219.94	155	y	1.32	215.18	162.95	y	0.00341562	-7.02435	down	ENSG00000277957.1	SENP3-EIF4A1	chr17	protein_coding	SENP3-EIF4A1 readthrough (NMD candidate)
novel_IR_3885	chr17	7582160	7583918	-	IntronR	ENST00000415124.1	novel	0.57	30.82	53.62	y	0.46	27.21	58.94	y	0.58	31	53.26	y	0.8	33.2	41.56	y	0.83	32.43	39.24	y	0.76	29.43	38.76	y	0.00906428	5.98233	up	ENSG00000233223.2	AC113189.5	chr17	antisense	--
novel_IR_3888	chr17	7586838	7587161	+	IntronR	ENST00000396501.8	novel	0.24	119.56	498.27	y	0.22	101.53	471.24	y	0.24	153.86	638.47	y	0.26	158.24	602.77	y	0.26	167.21	635.95	y	0.27	169.41	633.17	y	0.0285958	4.02492	up	ENSG00000129255.14	MPDU1	chr17	protein_coding	mannose-P-dolichol utilization defect 1
novel_IR_3892	chr17	75920107	75920274	-	IntronR	ENST00000586717.5	novel	0.34	0.34	1	n	0.59	3.49	5.95	y	0.42	2.05	4.93	y	0.2	1.18	5.78	y	0	0	5.49	n	0.17	1.47	8.78	n	0.02885	-3.38535	down	ENSG00000188878.16	FBF1	chr17	protein_coding	Fas (TNFRSF6) binding factor 1
novel_IR_3895	chr17	76001541	76001874	+	IntronR	ENST00000425876.6	novel	0.22	3.12	14.48	y	0.11	0.92	8.43	n	0.44	5.06	11.5	n	0.5	4.56	9.04	n	0.61	7.14	11.76	n	0.72	8.17	11.36	n	0.0463145	3.04729	up	ENSG00000250506.6	CDK3	chr17	protein_coding	cyclin-dependent kinase 3
novel_IR_3896	chr17	76001541	76001874	+	IntronR	ENST00000448471.2	novel	0.18	3.12	17.13	n	0.1	0.92	9.48	n	0.33	5.06	15.51	y	0.44	4.56	10.46	y	0.47	7.14	15.34	y	0.64	8.17	12.75	y	0.0271871	3.41423	up	ENSG00000261408.5	TEN1-CDK3	chr17	protein_coding	TEN1-CDK3 readthrough (NMD candidate)
novel_IR_3917	chr17	76677702	76685072	-	IntronR	ENST00000355797.7	novel	5.09	90.65	17.82	n	4.61	82.71	17.96	y	5.2	107.79	20.74	n	3.42	98.03	28.66	n	3.65	96.49	26.43	n	4.08	99.16	24.31	n	0.0092879	-4.71707	down	ENSG00000182534.13	MXRA7	chr17	protein_coding	matrix-remodelling associated 7
novel_IR_3941	chr17	7853126	7853210	+	IntronR	ENST00000448097.6	novel	0.09	3.6	38.62	n	0	0	21.83	n	0.1	4.54	44.54	n	0.29	13.67	46.79	y	0.33	12	35.96	y	0.26	12.59	48.63	y	0.00612822	6.0988	up	ENSG00000132510.10	KDM6B	chr17	protein_coding	lysine (K)-specific demethylase 6B
novel_IR_3943	chr17	78997774	78998148	-	IntronR	ENST00000620915.4	novel	0.31	22.57	71.67	y	0.26	13.57	53.2	y	0.3	27.61	92.74	y	0.34	33.62	98.41	y	0.41	37.35	91.69	y	0.39	39.81	102.88	y	0.0289781	3.48569	up	ENSG00000171302.16	CANT1	chr17	protein_coding	calcium activated nucleotidase 1
novel_IR_3974	chr17	81108509	81110914	+	IntronR	ENST00000575245.5	novel	0.35	16.51	46.91	n	0.33	14.09	42.62	y	0.43	19.1	44.38	y	0.07	7.28	100.74	n	0.08	7.35	92.61	n	0.09	7.2	75.81	n	0.00902406	-9.32738	down	ENSG00000175866.15	BAIAP2	chr17	protein_coding	BAI1-associated protein 2
novel_IR_4009	chr17	82291563	82292523	-	IntronR	ENST00000581489.1	novel	0.99	2.37	2.4	n	0.98	1.33	1.36	y	0.93	1.53	1.65	n	0.68	1.89	2.8	y	0.3	1.08	3.55	y	0.4	0.77	1.93	n	0.0436788	-4.39703	down	ENSG00000265692.1	RP13-516M14.4	chr17	lincRNA	--
novel_IR_4033	chr18	12984190	12986862	+	IntronR	ENST00000399892.6	novel	0.2	28.82	143.95	y	0.2	23.54	118.69	n	0.22	31.41	143.9	y	0.24	22.52	95.77	y	0.27	23.05	84.46	y	0.27	26.37	97.21	y	0.0154329	4.4376	up	ENSG00000085415.15	SEH1L	chr18	protein_coding	SEH1-like (S. cerevisiae)
novel_IR_4055	chr18	24160069	24161516	+	IntronR	ENST00000399496.7	novel	0.12	10.56	86.58	n	0.11	11	99.08	n	0.13	13.87	108.9	n	0.22	22.3	99.74	y	0.2	15.3	76.06	y	0.2	14.84	74.14	y	0.000664118	9.82708	up	ENSG00000154040.20	CABYR	chr18	protein_coding	calcium binding tyrosine-(Y)-phosphorylation regulated
novel_IR_4056	chr18	24341658	24366892	-	IntronR	ENST00000319481.7	novel	0.1	1.22	11.99	n	0.14	1.08	7.46	n	0.08	1.08	13.89	n	0.17	0.89	5.15	n	0.23	0.91	3.97	n	0.24	1.28	5.32	y	0.0207312	3.7977	up	ENSG00000141447.16	OSBPL1A	chr18	protein_coding	oxysterol binding protein-like 1A
novel_IR_4072	chr18	35254381	35290131	-	IntronR	ENST00000610712.1	novel	0.31	0.63	2.03	y	0.24	0.39	1.65	n	0.24	0.52	2.15	y	0.11	0.56	5.16	n	0.13	0.47	3.52	n	0.1	0.47	4.71	n	0.0142756	-6.01338	down	ENSG00000186814.12	ZSCAN30	chr18	protein_coding	zinc finger and SCAN domain containing 30
novel_IR_4078	chr18	36787079	36805374	-	IntronR	ENST00000610723.4	novel	0.22	24.42	111.58	y	0.18	22.2	120.11	n	0.17	29.82	171.73	n	0.25	32.07	127.38	y	0.3	31.56	106.93	y	0.27	33.27	121.2	y	0.0168593	3.95285	up	ENSG00000134779.14	TPGS2	chr18	protein_coding	tubulin polyglutamylase complex subunit 2
novel_IR_4091	chr18	50269811	50272677	-	IntronR	ENST00000587605.5	novel	0.08	9.84	125.83	n	0.11	8.4	79.51	n	0.12	11.07	92.33	n	0.24	16.1	65.77	y	0.21	14.52	67.61	y	0.25	16.95	68.01	y	0.00157	7.64853	up	ENSG00000141644.17	MBD1	chr18	protein_coding	methyl-CpG binding domain protein 1
novel_IR_4092	chr18	50269818	50272677	-	IntronR	ENST00000269471.9	novel	0.07	9.65	132.46	n	0.09	8.3	96.57	n	0.1	10.95	113.88	n	0.2	16.07	78.63	y	0.21	14.43	67.91	y	0.22	16.87	75.24	y	0.000676528	11.7004	up	ENSG00000141644.17	MBD1	chr18	protein_coding	methyl-CpG binding domain protein 1
novel_IR_4093	chr18	50270085	50272824	-	IntronR	ENST00000339998.10	novel	0.11	11.52	103.74	n	0.12	8.94	76.09	n	0.12	11.29	91.54	n	0.26	16.58	64.28	y	0.28	15.41	55.16	y	0.29	17.96	61.08	y	0.00106421	16.9706	up	ENSG00000141644.17	MBD1	chr18	protein_coding	methyl-CpG binding domain protein 1
novel_IR_4161	chr19	10683970	10687346	+	IntronR	ENST00000449870.5	novel	0.63	121.13	191.67	n	0.71	96.23	136	n	0.62	124.64	200.36	n	0.53	114.85	215.11	y	0.5	108.27	216.26	y	0.54	117.97	220.47	y	0.0303371	-4.20548	down	ENSG00000129351.17	ILF3	chr19	protein_coding	interleukin enhancer binding factor 3, 90kDa
novel_IR_4177	chr19	11449428	11450646	+	IntronR	ENST00000591462.5	novel	0.33	289.76	891.16	y	0.29	235.27	807.27	y	0.34	323.3	958.76	y	0.4	477.19	1197.69	y	0.42	490.86	1177.02	y	0.42	502.93	1206.48	y	0.0143357	5.6	up	ENSG00000130175.9	PRKCSH	chr19	protein_coding	protein kinase C substrate 80K-H
novel_IR_4189	chr19	1272051	1274307	+	IntronR	ENST00000591935.5	novel	0.73	184.52	251.5	y	0.88	133.11	150.82	y	0.8	164.08	204.99	y	0.52	96.97	185.9	y	0.48	93.09	191.95	y	0.63	98.11	155.64	y	0.0140738	-4.16928	down	ENSG00000099622.13	CIRBP	chr19	protein_coding	cold inducible RNA binding protein
novel_IR_4213	chr19	14402854	14408610	-	IntronR	ENST00000590626.1	novel	1	0.04	0	n	0.68	0.05	0.08	y	1	0.19	0	n	0.36	0.14	0.4	y	0.31	0.16	0.51	n	0.06	0.05	0.83	n	0.0105099	-4.59747	down	ENSG00000267379.1	CTC-548K16.5	chr19	antisense	--
novel_IR_4264	chr19	1816154	1816225	-	IntronR	ENST00000170168.8	novel	0.15	10.66	73.34	n	0.19	12.94	68.24	n	0.19	15.4	83.15	n	0.33	27.23	81.64	y	0.29	22.03	75.74	y	0.25	21.43	85.76	y	0.0209599	4.25	up	ENSG00000079313.11	REXO1	chr19	protein_coding	REX1, RNA exonuclease 1 homolog (S. cerevisiae)
novel_IR_4282	chr19	1877687	1879921	-	IntronR	ENST00000292577.11	novel	0.19	34.69	178.94	n	0.19	26.31	139.63	n	0.19	39.33	210.74	n	0.25	43.48	174.1	y	0.24	41.2	169.52	y	0.24	41.36	175.74	y	0.00388351	16	up	ENSG00000129968.15	ABHD17A	chr19	protein_coding	abhydrolase domain containing 17A
novel_IR_4283	chr19	18869390	18869983	-	IntronR	ENST00000247005.7	novel	0	0	8.07	n	0	0	5.17	n	0	0	8.68	n	0.14	1.18	8.29	n	0.21	2.06	9.91	y	0.16	1.33	8.45	n	0.0146652	8.16654	up	ENSG00000130283.8	GDF1	chr19	protein_coding	growth differentiation factor 1
novel_IR_4303	chr19	19627284	19627397	-	IntronR	ENST00000542587.5	novel	0	0	2.51	n	0.32	0.85	2.65	n	0.65	1.51	2.33	y	1.8	4.87	2.7	y	1.28	3.03	2.36	y	1.27	4.73	3.72	y	0.0119032	4.39072	up	ENSG00000064547.13	LPAR2	chr19	protein_coding	lysophosphatidic acid receptor 2
novel_IR_4314	chr19	2037829	2040134	-	IntronR	ENST00000309340.11	novel	0.26	86.35	330.09	y	0.21	64.82	310.03	y	0.24	81.55	344.3	y	0.1	101.7	1030.05	n	0.09	97.99	1097.61	n	0.09	101.31	1172.79	n	0.00761425	-9.61509	down	ENSG00000099875.14	MKNK2	chr19	protein_coding	MAP kinase interacting serine/threonine kinase 2
novel_IR_4383	chr19	3573800	3574383	+	IntronR	ENST00000333651.10	novel	0.35	15.47	44.27	y	0.33	14.51	43.48	y	0.34	21.89	64.25	y	0.28	24.03	85.15	y	0.22	20.54	93.68	y	0.27	25.69	93.97	y	0.0365338	-4.28746	down	ENSG00000064961.18	HMG20B	chr19	protein_coding	high mobility group 20B
novel_IR_4423	chr19	37324936	37347190	+	IntronR	ENST00000591471.5	novel	1.02	2.66	2.6	n	0.85	2.09	2.46	y	0.61	2.58	4.21	y	0.21	1.7	8.12	n	0.18	1.98	11.09	n	0.21	1.85	8.83	n	0.0333974	-5.25066	down	ENSG00000181666.17	HKR1	chr19	protein_coding	HKR1, GLI-Kruppel zinc finger family member
novel_IR_4453	chr19	39197319	39198053	+	IntronR	ENST00000339852.4	novel	0	0	0.7	n	0.12	0.12	0.99	n	0	0	0.7	n	-	-	-	-	0.35	0.22	0.64	y	0.27	0.08	0.3	n	0.0227189	4.77297	up	ENSG00000188505.4	NCCRP1	chr19	protein_coding	non-specific cytotoxic cell receptor protein 1 homolog (zebrafish)
novel_IR_4472	chr19	40749607	40750285	-	IntronR	ENST00000470681.5	novel	1.71	40.86	23.86	y	1.53	27.21	17.78	y	1.57	40.17	25.54	y	1.14	45.95	40.32	y	1.36	42.8	31.5	y	1.2	45.49	37.81	y	0.0132306	-4.33382	down	ENSG00000188493.14	C19orf54	chr19	protein_coding	chromosome 19 open reading frame 54
novel_IR_4483	chr19	41908676	41909060	-	IntronR	ENST00000597630.1	novel	0	0	3.43	n	0	0	1.07	n	0	0	0.92	n	0.29	0.61	2.12	y	0.32	0.63	1.99	n	0.23	0.45	1.97	y	0.00881074	10.583	up	ENSG00000268041.1	CTD-2575K13.6	chr19	transcribed_unprocessed_pseudogene	--
novel_IR_4508	chr19	43646548	43652225	-	IntronR	ENST00000339082.7	novel	0.28	29.11	105.67	y	0.28	25.39	90.55	y	0.26	36.8	140.98	y	0.23	19.28	83.3	y	0.21	21.76	105.88	y	0.21	20.06	94.03	y	0.00385795	-6.01041	down	ENSG00000011422.11	PLAUR	chr19	protein_coding	plasminogen activator, urokinase receptor
novel_IR_4525	chr19	4501317	4501911	+	IntronR	ENST00000616600.4	novel	0.12	13.02	111.83	n	0.11	13.65	123.77	n	0.15	21.08	140.18	n	0.18	45.5	257.93	n	0.21	53.67	261.75	y	0.21	52.98	257.44	y	0.0101401	4.69042	up	ENSG00000167674.14	HDGFRP2	chr19	protein_coding	--
novel_IR_4526	chr19	4501317	4501914	+	IntronR	ENST00000621835.4	novel	0.12	13.34	113.13	n	0.11	14.23	124.88	n	0.15	21.57	141.63	n	0.18	46.38	260.63	n	0.21	54.56	264.47	y	0.21	53.99	259.9	y	0.0101401	4.69042	up	ENSG00000167674.14	HDGFRP2	chr19	protein_coding	--
novel_IR_4536	chr19	45409725	45413677	-	IntronR	ENST00000300853.7	novel	0.22	26.54	123.06	y	0.27	27.65	103.18	y	0.26	35.31	134.22	y	0.36	36	98.81	y	0.33	32.04	96.85	y	0.36	35.54	97.63	y	0.00823192	5.47723	up	ENSG00000012061.15	ERCC1	chr19	protein_coding	excision repair cross-complementation group 1
novel_IR_4537	chr19	45423381	45423781	-	IntronR	ENST00000300853.7	novel	0.2	39.52	194	y	0.22	38.83	173.19	y	0.25	62.53	251.2	y	0.29	59.79	208.07	y	0.28	58.23	208.5	y	0.29	49.57	170.57	y	0.0428283	4.24853	up	ENSG00000012061.15	ERCC1	chr19	protein_coding	excision repair cross-complementation group 1
novel_IR_4538	chr19	45423381	45423823	-	IntronR	ENST00000589165.5	novel	0.31	58.35	190.66	y	0.31	53.62	171.33	y	0.34	83.43	248.48	y	0.36	74.91	206.79	y	0.37	75.86	205.66	y	0.38	64.04	168.08	y	0.0198868	4.33013	up	ENSG00000012061.15	ERCC1	chr19	protein_coding	excision repair cross-complementation group 1
novel_IR_4562	chr19	46746211	46746764	-	IntronR	ENST00000539396.5	novel	1.3	12.38	9.52	y	1.1	7.56	6.89	y	1.23	17.62	14.29	y	0.83	8.99	10.89	y	0.98	7.98	8.17	y	1	10.51	10.47	y	0.0266017	-3.44064	down	ENSG00000090372.14	STRN4	chr19	protein_coding	striatin, calmodulin binding protein 4
novel_IR_4573	chr19	48628277	48628681	+	IntronR	ENST00000245222.8	novel	0.24	16.21	67	y	0.25	13.52	53.14	y	0.27	17.96	65.64	y	0.41	31.04	76.02	y	0.48	30.03	62.8	y	0.48	36.34	75.14	y	0.00675616	8.15147	up	ENSG00000063176.15	SPHK2	chr19	protein_coding	sphingosine kinase 2
novel_IR_4588	chr19	49149718	49150080	+	IntronR	ENST00000334186.8	novel	0.42	14.6	34.52	y	0.52	9.87	19.13	y	0.58	16.66	28.91	y	0.28	14.83	53.51	y	0.21	12.61	59.05	y	0.19	11.42	59.15	n	0.0116588	-5.17966	down	ENSG00000177380.13	PPFIA3	chr19	protein_coding	protein tyrosine phosphatase, receptor type, f polypeptide (PTPRF), interacting protein (liprin), alpha 3
novel_IR_4603	chr19	49657889	49658208	+	IntronR	ENST00000360565.7	novel	0.1	63.32	610.72	n	0.09	49.34	525.85	n	0.12	76.68	651.08	n	0.22	156.76	700.59	y	0.21	153.75	717.79	y	0.21	154.71	738.84	y	0.00275017	11.6673	up	ENSG00000126461.14	SCAF1	chr19	protein_coding	SR-related CTD-associated factor 1
novel_IR_4646	chr19	51886912	51887832	-	IntronR	ENST00000451628.6	novel	0.49	0.32	0.65	n	0	0	0.43	n	0.32	0.38	1.19	y	1	0.32	0	n	1	0.32	0	n	0.96	0.77	0.8	y	0.0369084	4.96786	up	ENSG00000161551.12	ZNF577	chr19	protein_coding	zinc finger protein 577
novel_IR_4674	chr19	55146707	55147107	-	IntronR	ENST00000536926.5	novel	4.32	218.07	50.48	y	3.95	202.4	51.27	y	4.37	282.07	64.48	y	5.1	307.95	60.43	y	4.54	255.33	56.28	y	5	280.14	55.98	y	0.0407644	3.06606	up	ENSG00000105048.16	TNNT1	chr19	protein_coding	troponin T type 1 (skeletal, slow)
novel_IR_4743	chr19	58575588	58586155	+	IntronR	ENST00000487264.5	novel	0.67	29.13	43.58	n	0.67	23.23	34.64	y	0.78	32.45	41.72	n	0.52	32.96	63.04	y	0.45	29.25	65.24	y	0.5	31.47	63.41	y	0.0124745	-5.1387	down	ENSG00000213753.10	CENPBD1P1	chr19	transcribed_processed_pseudogene	CENPB DNA-binding domains containing 1 pseudogene 1
novel_IR_4955	chr2	190974932	190975812	-	IntronR	ENST00000361099.7	novel	0.22	61.13	284.18	y	0.21	53.01	254.52	y	0.19	65.09	335.93	n	0.15	58.04	386.85	n	0.17	62.19	360.49	n	0.16	58.27	366.53	n	0.0159022	-4.42719	down	ENSG00000115415.18	STAT1	chr2	protein_coding	signal transducer and activator of transcription 1, 91kDa
novel_IR_4984	chr2	205766803	205794754	+	IntronR	ENST00000412873.2	novel	0.3	4.09	13.78	y	0.24	2.86	11.99	y	0.32	4.19	13.13	n	0.12	2.64	21.75	n	0.15	2.14	13.92	n	0.19	2.68	13.79	n	0.0140768	-4.23999	down	ENSG00000118257.16	NRP2	chr2	protein_coding	neuropilin 2
novel_IR_5050	chr2	223752889	223765213	-	IntronR	ENST00000443700.5	novel	1.75	24.04	13.72	y	1.51	20	13.21	y	1.45	26.33	18.1	y	1.17	8.19	6.98	y	1.13	7.56	6.67	y	1.31	8.02	6.12	y	0.0363395	-3.4375	down	ENSG00000152056.16	AP1S3	chr2	protein_coding	adaptor-related protein complex 1, sigma 3 subunit
novel_IR_5074	chr2	233691820	233693799	+	IntronR	ENST00000373424.5	novel	0.72	9.83	13.74	y	1.01	6.6	6.55	y	0.8	9.39	11.73	y	0.4	7.15	18.06	y	0.41	6.72	16.54	y	0.53	8.58	16.27	y	0.0277516	-4.13055	down	ENSG00000167165.18	UGT1A6	chr2	protein_coding	UDP glucuronosyltransferase 1 family, polypeptide A6
novel_IR_5086	chr2	237720822	237723548	+	IntronR	ENST00000308482.13	novel	1	6.99	6.98	y	0.79	6.16	7.83	y	0.6	5.05	8.4	y	0.16	2.29	14.06	n	0.4	2.29	5.69	n	0.45	3.15	6.96	n	0.0375999	-3.14777	down	ENSG00000124831.18	LRRFIP1	chr2	protein_coding	leucine rich repeat (in FLII) interacting protein 1
novel_IR_5087	chr2	237720822	237748364	+	IntronR	ENST00000244815.9	novel	0.19	2.15	11.2	n	0.21	1.83	8.52	y	0.18	1.99	10.97	n	0.06	0.86	14.75	n	0.11	0.77	7.22	n	0.09	0.86	10.07	n	0.0061322	-6.27572	down	ENSG00000124831.18	LRRFIP1	chr2	protein_coding	leucine rich repeat (in FLII) interacting protein 1
novel_IR_5123	chr2	253115	263984	-	IntronR	ENST00000403712.6	novel	1.59	0.94	0.59	n	1	0.39	0	n	1.38	0.82	0.59	n	0.94	1.75	1.86	n	0.52	0.97	1.86	y	0.39	1.18	2.98	n	0.042021	-2.95071	down	ENSG00000035115.21	SH3YL1	chr2	protein_coding	SH3 and SYLF domain containing 1
novel_IR_5161	chr2	27621262	27629859	+	IntronR	ENST00000505973.1	novel	0.34	27.78	82.52	y	0.31	23	73.28	y	0.31	27.48	87.88	y	0.42	42.44	100.96	y	0.45	36.88	81.68	y	0.43	39.5	92.74	y	0.00112473	8.5	up	ENSG00000259080.1	RP11-158I13.2	chr2	processed_transcript	--
novel_IR_5179	chr2	32518946	32524888	+	IntronR	ENST00000421745.6	novel	0.25	2.35	9.4	n	0.32	1.24	3.9	n	0.24	1.75	7.33	y	0.1	1.29	12.59	n	0.18	1.32	7.38	n	0.15	1.47	9.66	n	0.0212132	-3.69089	down	ENSG00000115760.13	BIRC6	chr2	protein_coding	baculoviral IAP repeat containing 6
novel_IR_5192	chr2	39051287	39054614	-	IntronR	ENST00000426016.5	novel	0.65	4.17	6.45	y	0.59	2.48	4.2	y	0.37	2.48	6.71	y	1.35	8.81	6.53	y	1.03	5.76	5.61	y	1.74	7.25	4.16	y	0.0400441	3.76476	up	ENSG00000115904.12	SOS1	chr2	protein_coding	son of sevenless homolog 1 (Drosophila)
novel_IR_5219	chr2	55604076	55615451	-	IntronR	ENST00000611717.4	novel	0.16	4.36	27.87	n	0.12	2.85	24.45	n	0.11	3.71	32.34	n	0.19	3.39	17.65	n	0.17	4.2	24	n	0.22	4.92	22.35	y	0.0399056	3.00416	up	ENSG00000275052.4	SMEK2	chr2	protein_coding	SMEK homolog 2, suppressor of mek1 (Dictyostelium)
novel_IR_5223	chr2	61088468	61092464	+	IntronR	ENST00000402291.5	novel	0.62	5.65	9.05	y	0.45	4.35	9.57	y	0.51	7.15	14.05	y	0.69	7.77	11.26	y	0.78	7.35	9.48	y	0.92	9.34	10.19	y	0.0356039	3.23741	up	ENSG00000162929.13	KIAA1841	chr2	protein_coding	KIAA1841
novel_IR_5286	chr2	74474802	74474916	-	IntronR	ENST00000393965.7	novel	0.18	1.2	6.58	n	0.11	1.15	10.6	n	0.19	2.23	11.94	n	0.4	6.73	16.87	y	0.31	5.35	17.13	y	0.25	3.71	15	y	0.0458521	3.17888	up	ENSG00000135637.13	CCDC142	chr2	protein_coding	coiled-coil domain containing 142
novel_IR_5294	chr2	74498318	74502667	-	IntronR	ENST00000460508.3	novel	0.24	1.2	5.07	y	0.4	0.65	1.63	n	0.35	0.78	2.23	y	0.17	1.47	8.62	n	0.11	0.79	7.06	n	0.17	1.17	6.93	n	0.0464461	-3.50768	down	ENSG00000179528.15	LBX2	chr2	protein_coding	ladybird homeobox 2
novel_IR_5353	chr2	98621505	98625723	-	IntronR	ENST00000414521.6	novel	0.37	0.91	2.47	y	0.29	0.57	1.99	y	0.4	1.09	2.75	y	0.19	1.38	7.11	n	0.22	1.28	5.91	y	0.17	0.94	5.57	n	0.0251189	-4.45669	down	ENSG00000071073.12	MGAT4A	chr2	protein_coding	mannosyl (alpha-1,3-)-glycoprotein beta-1,4-N-acetylglucosaminyltransferase, isozyme A
novel_IR_5364	chr20	1164476	1166227	+	IntronR	ENST00000246015.8	novel	0.57	278.77	485.69	y	0.58	238.53	408.49	y	0.6	305.53	511.79	y	0.7	375.01	533.59	y	0.71	371.44	525.73	y	0.7	370.59	532.59	y	0.00220751	12.7279	up	ENSG00000125818.17	PSMF1	chr20	protein_coding	proteasome (prosome, macropain) inhibitor subunit 1 (PI31)
novel_IR_5382	chr20	2484656	2486641	-	IntronR	ENST00000612935.4	novel	0.26	3.78	14.81	y	0.19	2.35	12.7	n	0.16	2.3	14.81	n	0.08	2.62	32.61	n	0.07	2.18	29.62	n	0.09	2.49	27.78	n	0.0485398	-4.08597	down	ENSG00000088876.11	ZNF343	chr20	protein_coding	zinc finger protein 343
novel_IR_5386	chr20	2658522	2659525	-	IntronR	ENST00000380851.9	novel	0.47	460.42	969.6	y	0.46	462.55	1010.71	y	0.45	600.11	1342.61	y	0.42	428.93	1015.92	y	0.44	438.17	998.56	y	0.43	445.56	1040.49	y	0.0213116	-3.67423	down	ENSG00000101365.20	IDH3B	chr20	protein_coding	isocitrate dehydrogenase 3 (NAD+) beta
novel_IR_5405	chr20	33992905	33993060	-	IntronR	ENST00000440595.5	novel	0.05	1.81	39.46	n	0.05	1.97	41.62	n	0.1	5.03	51.44	n	0.25	15.36	62.26	y	0.17	9.4	54.66	n	0.18	12.36	68.09	n	0.0157803	4.41726	up	ENSG00000228265.5	RALY-AS1	chr20	lincRNA	RALY antisense RNA 1
novel_IR_5474	chr20	46350524	46350761	-	IntronR	ENST00000543605.5	novel	0.26	16.13	62.25	y	0.29	13.97	47.68	y	0.29	18.74	65.33	y	0.25	14.82	59.01	y	0.23	13.77	59.55	y	0.2	11.97	60.93	n	0.0455799	-3.02372	down	ENSG00000080189.14	SLC35C2	chr20	protein_coding	solute carrier family 35 (GDP-fucose transporter), member C2
novel_IR_5506	chr20	59919182	59919493	-	IntronR	ENST00000357552.7	novel	1	0.7	0	n	1.49	0.76	0.51	y	1	0.79	0	n	0	0	0.38	n	-	-	-	-	0.24	0.46	1.95	n	0.0142552	-5.14778	down	ENSG00000196074.12	SYCP2	chr20	protein_coding	synaptonemal complex protein 2
novel_IR_5513	chr20	62661175	62664934	+	IntronR	ENST00000217159.5	novel	0.26	4.5	17.19	y	0.21	3.44	16.19	y	0.19	4.36	22.51	n	0.12	0.9	7.77	n	0.11	1.41	13.01	n	0.07	0.96	13.44	n	0.0118714	-4.64758	down	ENSG00000101187.15	SLCO4A1	chr20	protein_coding	solute carrier organic anion transporter family, member 4A1
novel_IR_5522	chr20	63239233	63239412	+	IntronR	ENST00000342412.10	novel	0.53	2.26	4.25	y	0.36	1.95	5.45	y	0.5	3.12	6.29	y	0.24	2.03	8.49	y	0.17	1.07	6.46	n	0.08	0.73	9.07	n	0.0131585	-4.29058	down	ENSG00000101197.12	BIRC7	chr20	protein_coding	baculoviral IAP repeat containing 7
novel_IR_5556	chr21	29194260	29287984	+	IntronR	ENST00000420364.1	novel	0.5	0.03	0.06	y	1	0.03	0	n	1	0.06	0	n	0.04	0.02	0.44	n	0.23	0.05	0.22	n	0.03	0.01	0.3	n	0.0344814	-4.09875	down	ENSG00000215533.8	LINC00189	chr21	sense_overlapping	long intergenic non-protein coding RNA 189
novel_IR_5573	chr21	37096643	37097915	+	IntronR	ENST00000399010.5	novel	0.27	0.41	1.53	y	0.3	0.23	0.78	n	0.13	0.23	1.79	n	0	0	2.41	n	0	0	0.4	n	0	0	0.94	n	0.046891	-4.45399	down	ENSG00000182670.13	TTC3	chr21	protein_coding	tetratricopeptide repeat domain 3
novel_IR_5608	chr21	45176664	45180330	+	IntronR	ENST00000360697.4	novel	0.14	0.08	0.58	n	0	0	0.25	n	0	0	0.56	n	0.16	0.32	1.97	n	0.25	0.21	0.83	y	0.23	0.18	0.77	n	0.0490818	3.08313	up	ENSG00000197381.15	ADARB1	chr21	protein_coding	adenosine deaminase, RNA-specific, B1
novel_IR_5626	chr21	46658920	46660833	+	IntronR	ENST00000355680.7	novel	0.25	35.09	139.19	y	0.22	26.03	120.01	y	0.24	38.36	160.52	y	0.29	49.73	168.79	y	0.31	44.96	144.17	y	0.32	54.15	166.91	y	0.00495204	5.61249	up	ENSG00000160310.16	PRMT2	chr21	protein_coding	protein arginine methyltransferase 2
novel_IR_5638	chr22	17539119	17540412	+	IntronR	ENST00000400585.6	novel	0	0	1.87	n	0	0	0.25	n	-	-	-	-	0.65	0.31	0.48	y	0.72	0.41	0.58	y	-	-	-	-	0.0324998	19.5714	up	ENSG00000099954.18	CECR2	chr22	protein_coding	cat eye syndrome chromosome region, candidate 2
novel_IR_5650	chr22	19723579	19723854	+	IntronR	ENST00000366425.3	novel	0.42	7.79	18.68	y	0.52	6.5	12.41	y	0.6	8.36	13.89	y	0.13	2.01	15.93	n	0.22	3.01	13.45	y	0.2	3.5	17.61	n	0.010963	-5.61377	down	ENSG00000203618.5	GP1BB	chr22	protein_coding	glycoprotein Ib (platelet), beta polypeptide
novel_IR_5662	chr22	20143756	20145229	+	IntronR	ENST00000334554.11	novel	0.06	1.19	19.61	n	0.11	1.96	18.65	n	0.07	1.84	25.38	n	0.29	5.87	19.96	y	0.35	5.92	16.88	y	0.24	4.95	21.01	y	0.0102229	6.04743	up	ENSG00000099904.15	ZDHHC8	chr22	protein_coding	zinc finger, DHHC-type containing 8
novel_IR_5687	chr22	21629407	21629602	-	IntronR	ENST00000292778.10	novel	0.51	110.26	216.54	y	0.56	96.97	173.28	y	0.48	103.53	217.48	y	0.62	119.08	191.5	y	0.77	126.62	163.97	y	0.67	108.83	163.57	y	0.0414139	3.40758	up	ENSG00000161179.13	YDJC	chr22	protein_coding	YdjC homolog (bacterial)
novel_IR_5758	chr22	38126449	38128269	-	IntronR	ENST00000332509.7	novel	0.1	0.47	4.79	n	0.06	0.16	2.8	n	0	0	1.61	n	0.3	0.45	1.47	n	0.15	0.6	3.94	n	0.24	0.28	1.19	y	0.0345648	3.37231	up	ENSG00000184381.18	PLA2G6	chr22	protein_coding	phospholipase A2, group VI (cytosolic, calcium-independent)
novel_IR_5760	chr22	38294534	38298786	-	IntronR	ENST00000359867.7	novel	0.33	47.86	143.69	y	0.39	48.4	125.08	y	0.36	61.96	172.42	y	0.18	28.64	162.59	n	0.19	24.88	132.99	n	0.15	24.72	163.7	n	0.00149893	-8.85438	down	ENSG00000213923.10	CSNK1E	chr22	protein_coding	casein kinase 1, epsilon
novel_IR_5841	chr22	50530560	50530712	-	IntronR	ENST00000401779.5	novel	1.5	19.41	12.95	y	1.49	10.21	6.86	y	1.6	17.41	10.88	y	0.53	1.79	3.36	y	0.89	6.98	7.84	y	1.09	9.71	8.94	y	0.0461517	-4.13772	down	ENSG00000177989.13	ODF3B	chr22	protein_coding	outer dense fiber of sperm tails 3B
novel_IR_5856	chr22	50722437	50724127	+	IntronR	ENST00000414786.6	novel	2.95	10.42	3.54	y	2.7	9.97	3.7	n	2.61	10.17	3.9	y	2.04	5.58	2.73	y	1.21	4.72	3.9	y	1.07	3.91	3.65	y	0.0381502	-4.11265	down	ENSG00000251322.7	SHANK3	chr22	processed_transcript	SH3 and multiple ankyrin repeat domains 3
novel_IR_5884	chr3	114002538	114004637	-	IntronR	ENST00000295878.7	novel	0.23	0.89	3.91	n	0.16	0.41	2.64	n	0.14	0.4	2.85	n	1.01	2.99	2.95	y	1.14	0.72	0.64	n	0.72	1.49	2.06	n	0.0203654	6.13668	up	ENSG00000163617.10	KIAA1407	chr3	protein_coding	KIAA1407
novel_IR_5909	chr3	127575265	127575940	-	IntronR	ENST00000296210.11	novel	0.22	21.12	97.08	y	0.21	19.46	92.33	y	0.22	20.72	94.6	y	0.18	12.07	67.5	n	0.19	15.2	79.92	n	0.19	15.69	84.34	n	0.00312559	-6.36396	down	ENSG00000163870.14	TPRA1	chr3	protein_coding	transmembrane protein, adipocyte asscociated 1
novel_IR_5915	chr3	12899434	12902773	-	IntronR	ENST00000273221.8	novel	0.22	9.78	44.52	y	0.28	9.92	35.28	y	0.26	12.81	49.84	y	0.16	10.66	65.23	n	0.14	8.31	61.46	n	0.18	11.1	60.33	n	0.0159022	-4.42719	down	ENSG00000144711.13	IQSEC1	chr3	protein_coding	IQ motif and Sec7 domain 1
novel_IR_5927	chr3	129431578	129432503	-	IntronR	ENST00000429544.6	novel	0.12	8.63	72.09	n	0.1	5.29	54.93	n	0.1	8.34	80.33	n	0.16	7.44	45.22	n	0.19	6.64	35.57	n	0.21	8.69	41.89	y	0.0179755	5.00435	up	ENSG00000129071.9	MBD4	chr3	protein_coding	methyl-CpG binding domain protein 4
novel_IR_5952	chr3	14139297	14145322	+	IntronR	ENST00000608606.1	novel	4.88	83.35	17.09	n	5.53	62.5	11.31	n	4.75	89.82	18.93	n	3.98	92.42	23.24	n	4.11	85.81	20.86	y	3.92	86.15	22	n	0.0428301	-4.23899	down	ENSG00000268279.4	RP11-434D12.1	chr3	protein_coding	--
novel_IR_5970	chr3	149369876	149369878	-	IntronR	ENST00000622124.4	novel	1.89	3729	1970.58	y	1.73	3442	1985.96	y	1.95	4432	2276.52	y	1.46	6782	4637.51	y	1.45	6344	4361.1	y	1.38	6574	4779.57	y	0.0137461	-6.06778	down	ENSG00000169908.10	TM4SF1	chr3	protein_coding	transmembrane 4 L six family member 1
novel_IR_6016	chr3	184260227	184261117	-	IntronR	ENST00000296238.3	novel	0.24	1.34	5.58	y	0.22	1.3	5.92	y	0.27	1.78	6.53	n	0.43	2.37	5.56	n	0.43	1.79	4.17	y	0.47	1.78	3.79	y	0.000552234	10.1419	up	ENSG00000163888.3	CAMK2N2	chr3	protein_coding	calcium/calmodulin-dependent protein kinase II inhibitor 2
novel_IR_6027	chr3	194303465	194303596	-	IntronR	ENST00000414120.1	novel	1.79	3.35	1.88	n	1.7	5.05	2.96	n	2.17	6.63	3.06	n	0.23	1.57	6.73	y	0.08	0.4	4.84	n	0.17	1.02	6.02	n	0.0039835	-11.4743	down	ENSG00000214145.6	LINC00887	chr3	lincRNA	long intergenic non-protein coding RNA 887
novel_IR_6043	chr3	196316231	196323744	-	IntronR	ENST00000442633.1	novel	0.38	34.33	91.2	y	0.38	26.89	70.92	y	0.35	30.67	87.75	y	0.32	19.73	61.78	y	0.28	18.97	67.91	y	0.26	19.63	75.92	y	0.0235125	-4.10997	down	ENSG00000273331.1	TM4SF19-TCTEX1D2	chr3	protein_coding	TM4SF19-TCTEX1D2 readthrough (NMD candidate)
novel_IR_6054	chr3	197892759	197912675	-	IntronR	ENST00000455191.5	novel	0.23	0.34	1.47	y	0.12	0.38	3.31	n	0.18	0.38	2.07	n	0.05	0.53	10.91	n	0.02	0.35	14.98	n	0.06	0.69	11.77	n	0.0391088	-3.92232	down	ENSG00000114473.13	IQCG	chr3	protein_coding	IQ motif containing G
novel_IR_6057	chr3	20161226	20170724	-	IntronR	ENST00000263753.8	novel	0.35	6.33	18.25	y	0.37	4.62	12.57	y	0.36	5.71	15.72	y	0.46	3.74	8.2	y	0.43	2.95	6.9	y	0.4	3.49	8.66	y	0.0446906	3.83406	up	ENSG00000129810.14	SGOL1	chr3	protein_coding	shugoshin-like 1 (S. pombe)
novel_IR_6083	chr3	42209985	42219494	+	IntronR	ENST00000487159.5	novel	0.32	4.62	14.37	y	0.2	2.97	14.85	n	0.27	4.07	15.15	y	0.51	12.55	24.81	y	0.6	9.7	16.29	y	0.82	13.64	16.65	y	0.040543	3.86053	up	ENSG00000182606.14	TRAK1	chr3	protein_coding	trafficking protein, kinesin binding 1
novel_IR_6102	chr3	47412627	47412706	+	IntronR	ENST00000265562.4	novel	0.09	11.94	131.81	n	0.1	10.21	97.67	n	0.14	18.33	133.12	n	0.2	18.78	95.87	n	0.24	24.71	103.92	y	0.18	19.23	105.9	n	0.0149533	4.14286	up	ENSG00000076201.14	PTPN23	chr3	protein_coding	protein tyrosine phosphatase, non-receptor type 23
novel_IR_6125	chr3	48693179	48695090	-	IntronR	ENST00000328631.9	novel	0.31	54.3	174.84	y	0.26	40.56	158.97	y	0.24	48.26	201.01	y	0.14	30.37	211.46	n	0.14	25.43	182.27	n	0.15	32.6	216.45	n	0.023599	-6.00833	down	ENSG00000068745.14	IP6K2	chr3	protein_coding	inositol hexakisphosphate kinase 2
novel_IR_6129	chr3	49005170	49005718	+	IntronR	ENST00000343546.8	novel	0.13	10.22	75.89	n	0.16	6.99	44.69	n	0.14	10.59	73.79	n	0.21	12.78	61.53	y	0.17	10.72	63.03	n	0.22	14.9	67.68	y	0.0446198	3.2127	up	ENSG00000178467.17	P4HTM	chr3	protein_coding	prolyl 4-hydroxylase, transmembrane (endoplasmic reticulum)
novel_IR_6188	chr3	51958152	51958790	-	IntronR	ENST00000471622.5	novel	0.44	37.29	85.37	y	0.45	29.8	66.38	y	0.46	46.49	100.66	y	0.5	72.05	142.97	y	0.49	75.28	152.2	y	0.48	78.12	162.91	y	0.00804989	4.89898	up	ENSG00000090097.20	PCBP4	chr3	protein_coding	poly(rC) binding protein 4
novel_IR_6192	chr3	51971698	51971812	-	IntronR	ENST00000525795.1	novel	0.57	11.01	19.35	y	0.64	12.6	19.7	y	0.51	12.5	24.32	y	0.45	13.6	30.51	y	0.38	8.64	22.5	y	0.31	9.8	31.3	y	0.0250239	-3.50391	down	ENSG00000114779.19	ABHD14B	chr3	protein_coding	abhydrolase domain containing 14B
novel_IR_6194	chr3	51985897	51986605	+	IntronR	ENST00000494103.5	novel	0.31	35.2	113.96	y	0.29	31.49	107.88	y	0.31	33.76	107.45	y	0.32	42	132.5	y	0.34	50.68	147.13	y	0.33	42.89	130.47	y	0.0400537	3.02372	up	ENSG00000243989.7	ACY1	chr3	protein_coding	aminoacylase 1
novel_IR_6207	chr3	52587435	52589070	-	IntronR	ENST00000394830.7	novel	0.07	0.28	4.02	n	0.04	0.09	2.41	n	0	0	2.78	n	0.17	0.18	1.04	n	0.26	0.39	1.52	y	0.15	0.29	1.99	n	0.0242561	3.97222	up	ENSG00000163939.18	PBRM1	chr3	protein_coding	polybromo 1
novel_IR_6257	chr3	9388127	9390290	-	IntronR	ENST00000519043.5	novel	0.23	7.55	32.29	y	0.18	3.86	21.67	n	0.17	7.72	46.03	n	0.12	6.76	55.87	n	0.12	6.31	52.37	n	0.11	6.57	57.29	n	0.0499173	-4.06586	down	ENSG00000206573.8	THUMPD3-AS1	chr3	antisense	THUMPD3 antisense RNA 1
novel_IR_6304	chr4	112441105	112441203	+	IntronR	ENST00000504176.6	novel	0.07	1.22	17.86	n	0	0	13.64	n	0	0	17.56	n	0.16	3.45	21.16	n	0.34	7.05	20.44	y	0.3	5.91	19.83	y	0.0318624	4.10009	up	ENSG00000073331.17	ALPK1	chr4	protein_coding	alpha-kinase 1
novel_IR_6308	chr4	113454515	113455726	-	IntronR	ENST00000511664.5	novel	0.11	2.06	18.36	n	0.18	2.29	12.56	n	0.12	2.45	20.64	n	0.26	6.47	24.89	y	0.24	5.04	20.85	y	0.32	5.69	17.84	y	0.0138831	4.20651	up	ENSG00000145349.16	CAMK2D	chr4	protein_coding	calcium/calmodulin-dependent protein kinase II delta
novel_IR_6338	chr4	128862225	128867856	+	IntronR	ENST00000226319.10	novel	0.55	5.04	9.2	y	0.44	4.85	11.11	y	0.53	5.44	10.35	y	0.22	4.6	21.07	y	0.33	5.29	15.98	y	0.35	4.72	13.61	y	0.0182648	-3.92122	down	ENSG00000077684.15	JADE1	chr4	protein_coding	jade family PHD finger 1
novel_IR_6344	chr4	139547049	139556098	-	IntronR	ENST00000274031.7	novel	0.21	0.68	3.21	y	0.26	0.55	2.11	n	0.19	0.7	3.72	n	0.07	0.34	4.75	n	0.09	0.55	5.91	n	0.05	0.35	6.52	n	0.00714693	-6.30126	down	ENSG00000145391.13	SETD7	chr4	protein_coding	SET domain containing (lysine methyltransferase) 7
novel_IR_6376	chr4	1717428	1717516	-	IntronR	ENST00000382936.7	novel	0.12	15.61	135.49	n	0.2	18.22	92.43	n	0.22	25.84	117.55	y	0.29	33.1	115.13	y	0.41	44.93	108.88	y	0.37	40.77	109.49	y	0.0200652	3.78571	up	ENSG00000168936.10	TMEM129	chr4	protein_coding	transmembrane protein 129, E3 ubiquitin protein ligase
novel_IR_6377	chr4	1717428	1717516	-	IntronR	ENST00000536901.1	novel	0.16	15.61	100.52	n	0.26	18.22	68.81	y	0.28	25.84	91.06	n	0.36	33.1	92.87	n	0.53	44.93	85.12	n	0.51	40.77	80.05	n	0.0282528	3.57683	up	ENSG00000168936.10	TMEM129	chr4	protein_coding	transmembrane protein 129, E3 ubiquitin protein ligase
novel_IR_6378	chr4	1717428	1718152	-	IntronR	ENST00000303277.6	novel	0.22	27.25	124.91	y	0.22	18.1	82.55	y	0.24	25.27	105.08	y	0.36	36.57	102.4	y	0.45	43.01	96.08	y	0.41	39.76	95.82	y	0.0155804	6.69788	up	ENSG00000168936.10	TMEM129	chr4	protein_coding	transmembrane protein 129, E3 ubiquitin protein ligase
novel_IR_6379	chr4	1717675	1718152	-	IntronR	ENST00000382936.7	novel	0.51	26.81	52.46	y	0.52	15.17	29.1	y	0.55	21.28	38.69	y	0.79	33.47	42.19	y	1.14	42.29	37.05	y	1.11	38.31	34.42	y	0.0476398	4.32036	up	ENSG00000168936.10	TMEM129	chr4	protein_coding	transmembrane protein 129, E3 ubiquitin protein ligase
novel_IR_6433	chr4	38827379	38828328	-	IntronR	ENST00000610323.2	novel	1.85	10.17	5.49	y	1.64	6.19	3.77	y	1.77	9.75	5.52	y	1.29	9.05	7.02	y	1.26	6.01	4.77	y	1.25	10.01	8.04	y	0.012908	-7.80403	down	ENSG00000174130.12	TLR6	chr4	protein_coding	toll-like receptor 6
novel_IR_6439	chr4	40750991	40760434	+	IntronR	ENST00000381782.6	novel	1	0.22	0	n	1	0.18	0	n	1	0.16	0	n	0.37	0.24	0.66	y	0.35	0.23	0.66	n	0.61	0.17	0.28	n	0.0217847	-6.66403	down	ENSG00000179299.16	NSUN7	chr4	protein_coding	NOP2/Sun domain family, member 7
novel_IR_6443	chr4	42465076	42485496	-	IntronR	ENST00000381668.9	novel	-	-	-	-	1	0.03	0	n	1	0.02	0	n	0.26	0.04	0.15	y	0	0	0.11	n	0	0	0.03	n	0.00888439	-10.5385	down	ENSG00000124406.16	ATP8A1	chr4	protein_coding	ATPase, aminophospholipid transporter (APLT), class I, type 8A, member 1
novel_IR_6447	chr4	444432	499056	-	IntronR	ENST00000338977.5	novel	0.18	0.74	4.16	n	0.24	0.58	2.46	y	0.21	0.76	3.6	y	0.11	1.12	10.64	n	0.12	1.06	9.14	n	0.12	1.03	8.59	n	0.0290422	-5.2915	down	ENSG00000182903.15	ZNF721	chr4	protein_coding	zinc finger protein 721
novel_IR_6464	chr4	6620044	6621188	+	IntronR	ENST00000285599.7	novel	0.1	6.86	70.42	n	0.12	6.04	51.71	n	0.1	7.07	68.83	n	0.17	10.97	64.14	n	0.21	12.58	60.25	y	0.25	15.91	63.61	y	0.037875	4.29893	up	ENSG00000013288.8	MAN2B2	chr4	protein_coding	mannosidase, alpha, class 2B, member 2
novel_IR_6465	chr4	6620044	6621188	+	IntronR	ENST00000504248.5	novel	0.12	6.86	57.51	n	0.13	6.04	48.18	n	0.19	7.07	37.42	n	0.27	10.97	40.93	y	0.29	12.58	43.3	n	0.33	15.91	47.61	n	0.00669422	5.34052	up	ENSG00000013288.8	MAN2B2	chr4	protein_coding	mannosidase, alpha, class 2B, member 2
novel_IR_6493	chr4	75914985	75918761	-	IntronR	ENST00000286733.8	novel	0.56	9.88	17.7	y	0.42	10.37	24.52	n	0.54	13.4	24.99	n	0.31	23.1	73.54	y	0.33	23.63	71.19	y	0.35	23.28	66.88	y	0.0481805	-3.90721	down	ENSG00000138744.14	NAAA	chr4	protein_coding	N-acylethanolamine acid amidase
novel_IR_6521	chr4	89056988	89057118	-	IntronR	ENST00000515600.1	novel	3.59	4.88	1.36	y	3.25	5.53	1.7	y	4.84	8.84	1.83	y	1.55	4	2.58	y	2.45	3.56	1.45	y	2.51	5.42	2.16	y	0.0489944	-2.99958	down	ENSG00000138640.14	FAM13A	chr4	protein_coding	family with sequence similarity 13, member A
novel_IR_6532	chr5	10618462	10638028	+	IntronR	ENST00000296657.6	novel	1.55	5.57	3.59	y	1.34	3.84	2.86	n	1.01	4.76	4.72	n	0.28	1.09	3.91	y	0.26	0.98	3.82	y	0.12	1.11	9.46	n	0.0138316	-6.54445	down	ENSG00000164236.11	ANKRD33B	chr5	protein_coding	ankyrin repeat domain 33B
novel_IR_6542	chr5	111757179	111757945	-	IntronR	ENST00000509979.5	novel	0.54	1.48	2.72	y	0.51	1.21	2.37	y	0.67	2.05	3.07	n	0.26	1.53	5.82	y	0.35	0.93	2.69	y	0.44	1.44	3.27	y	0.0355476	-3.12389	down	ENSG00000134986.13	NREP	chr5	protein_coding	neuronal regeneration related protein
novel_IR_6560	chr5	127051484	127052613	-	IntronR	ENST00000607731.5	novel	0.5	5.84	11.61	y	0.66	5.75	8.68	y	0.65	7.02	10.73	y	0.9	9.78	10.92	y	0.81	8.34	10.32	y	0.73	11.25	15.49	y	0.0423727	2.9438	up	ENSG00000164241.13	C5orf63	chr5	protein_coding	chromosome 5 open reading frame 63
novel_IR_6637	chr5	143279411	143282568	-	IntronR	ENST00000415690.6	novel	0.31	52.31	170.87	y	0.32	36.07	113.91	y	0.32	44.52	139.08	y	0.36	78.42	216.23	y	0.36	73.03	203.09	y	0.36	80.6	226.64	y	0.00586515	13	up	ENSG00000113580.14	NR3C1	chr5	protein_coding	nuclear receptor subfamily 3, group C, member 1 (glucocorticoid receptor)
novel_IR_6639	chr5	14399070	14400963	+	IntronR	ENST00000344204.8	novel	0.09	5.11	58.54	n	0.09	4.64	50.9	n	0.08	5.72	70.13	n	0.2	11.99	59.45	y	0.22	12.05	55	y	0.18	10.97	61.03	n	0.00659917	9.4299	up	ENSG00000038382.17	TRIO	chr5	protein_coding	trio Rho guanine nucleotide exchange factor
novel_IR_6650	chr5	150650303	150656404	+	IntronR	ENST00000307662.4	novel	0.21	12.61	61.45	y	0.22	10.09	45.11	y	0.26	15.18	59.42	y	0.3	24.17	80.9	y	0.31	23.77	76.54	y	0.29	22.74	77.11	y	0.0319026	4.28661	up	ENSG00000171992.12	SYNPO	chr5	protein_coding	synaptopodin
novel_IR_6698	chr5	178131054	178131237	+	IntronR	ENST00000313386.8	novel	0.16	1.54	9.68	n	0.22	2.02	9.09	y	0.18	4.6	25.25	n	0.3	7.29	24.61	y	0.41	6.08	14.92	y	0.36	5.37	14.95	y	0.0168792	4.67516	up	ENSG00000145916.18	RMND5B	chr5	protein_coding	required for meiotic nuclear division 5 homolog B (S. cerevisiae)
novel_IR_6699	chr5	178142728	178142852	+	IntronR	ENST00000313386.8	novel	0.05	2.61	57.39	n	0.08	3.56	46.56	n	0.11	7.21	68.66	n	0.15	7.64	51.94	n	0.22	12.48	57.89	y	0.15	7.72	51.84	n	0.0364818	3.21182	up	ENSG00000145916.18	RMND5B	chr5	protein_coding	required for meiotic nuclear division 5 homolog B (S. cerevisiae)
novel_IR_6730	chr5	34954001	34954553	+	IntronR	ENST00000382021.2	novel	0.34	6.53	18.99	y	0.35	4.86	14.06	y	0.45	7.75	17.33	y	0.17	4.36	26.24	n	0.26	6.02	23.55	y	0.23	5.45	24.22	y	0.0249359	-3.63887	down	ENSG00000168724.14	DNAJC21	chr5	protein_coding	DnaJ (Hsp40) homolog, subfamily C, member 21
novel_IR_6739	chr5	37157814	37158224	-	IntronR	ENST00000508244.5	novel	0	0	0.54	n	0.04	0.08	1.98	n	0	0	0.73	n	0.26	0.59	2.27	y	0.19	0.33	1.73	n	0.17	0.63	3.64	n	0.00864606	6.36633	up	ENSG00000197603.13	C5orf42	chr5	protein_coding	chromosome 5 open reading frame 42
novel_IR_6744	chr5	38978650	38981867	-	IntronR	ENST00000357387.7	novel	0.05	0.25	5	n	0	0	1.76	n	0.08	0.35	4.45	n	0.19	0.17	0.9	n	0.43	0.36	0.85	n	0.31	0.34	1.09	y	0.04947	3.64769	up	ENSG00000164327.12	RICTOR	chr5	protein_coding	RPTOR independent companion of MTOR, complex 2
novel_IR_6747	chr5	41925498	41927013	+	IntronR	ENST00000296812.6	novel	0.08	2.32	30.33	n	0.09	1.71	18.76	n	0.05	1.39	25.87	n	0.18	5.76	32.51	n	0.22	3.72	16.62	y	0.23	5.77	24.76	y	0.00263067	7.03144	up	ENSG00000151876.12	FBXO4	chr5	protein_coding	F-box protein 4
novel_IR_6787	chr5	64728145	64728151	-	IntronR	ENST00000622404.1	novel	0.89	64.2	71.84	y	0.93	158.8	170.65	y	0.96	185.6	192.63	y	0.98	160.8	164.03	y	1.03	147	143.18	y	0.99	140.4	141.88	y	0.0487278	2.88874	up	ENSG00000153006.14	SREK1IP1	chr5	protein_coding	SREK1-interacting protein 1
novel_IR_6801	chr5	75335038	75336809	-	IntronR	ENST00000501886.2	novel	0	0	0.01	n	-	-	-	-	0.18	0.3	1.65	n	0.77	0.57	0.73	y	1	0.31	0	n	-	-	-	-	0.0362634	5.44406	up	ENSG00000247372.2	CTD-2235C13.2	chr5	antisense	--
novel_IR_6811	chr5	81239355	81244744	-	IntronR	ENST00000501927.2	novel	0.53	2.53	4.78	y	0.4	1.62	4.09	n	0.54	2.17	4	y	0.26	3.09	11.75	y	0.17	2.05	11.93	n	0.14	1.9	13.88	n	0.00742819	-5.19615	down	ENSG00000247572.7	CKMT2-AS1	chr5	antisense	CKMT2 antisense RNA 1
novel_IR_6812	chr5	81239360	81246890	-	IntronR	ENST00000500148.6	novel	0.27	1.9	7.02	y	0.21	1.18	5.67	n	0.27	1.63	5.92	y	0.14	2.39	16.63	n	0.1	1.61	16.45	n	0.09	1.59	17.89	n	0.00621694	-5.56304	down	ENSG00000247572.7	CKMT2-AS1	chr5	antisense	CKMT2 antisense RNA 1
novel_IR_6855	chr6	109368325	109370411	-	IntronR	ENST00000512821.5	novel	0.22	46.34	210.89	y	0.21	30.65	144.98	y	0.25	51	202.19	y	0.19	72.94	375.64	n	0.18	66.05	357.32	n	0.17	68.9	416.88	n	0.0421716	-3.5	down	ENSG00000135535.14	CD164	chr6	protein_coding	CD164 molecule, sialomucin
novel_IR_6869	chr6	111576470	111586993	+	IntronR	ENST00000442928.6	novel	1.06	0.91	0.85	y	1	0.52	0	n	0.8	0.53	0.66	n	0.58	1	1.71	y	0.49	0.56	1.15	y	0.69	0.91	1.31	n	0.0230768	-3.75753	down	ENSG00000231889.7	TRAF3IP2-AS1	chr6	antisense	TRAF3IP2 antisense RNA 1
novel_IR_6926	chr6	150001128	150001351	-	IntronR	ENST00000403651.2	novel	0.28	1.18	4.23	y	0.15	0.31	2.06	n	0.56	1.58	2.81	y	1.22	1.68	1.38	y	0.68	1.23	1.81	y	1.34	2.05	1.53	y	0.0448311	3.17406	up	ENSG00000218358.2	RAET1K	chr6	transcribed_unprocessed_pseudogene	retinoic acid early transcript 1K pseudogene
novel_IR_6939	chr6	158066635	158068647	+	IntronR	ENST00000355585.8	novel	0.65	3.79	5.8	y	0.45	4.58	10.08	y	0.64	4.69	7.36	y	1.01	7.88	7.82	y	0.79	4.65	5.92	y	0.87	5.82	6.71	y	0.0275588	3.38911	up	ENSG00000078269.13	SYNJ2	chr6	protein_coding	synaptojanin 2
novel_IR_6965	chr6	169652008	169658276	-	IntronR	ENST00000448612.5	novel	0.21	1.16	5.61	y	0.13	0.73	5.79	n	0.2	1.02	5.2	n	0.24	1.29	5.35	y	0.29	0.43	1.49	n	0.31	1.79	5.8	y	0.0393446	3.06186	up	ENSG00000184465.15	WDR27	chr6	protein_coding	WD repeat domain 27
novel_IR_7021	chr6	30643011	30645895	+	IntronR	ENST00000376485.8	novel	0.72	10.37	14.45	y	0.73	9.31	12.8	y	0.79	9.93	12.5	y	0.92	9.61	10.48	y	0.95	10.14	10.7	y	1.1	11.28	10.28	y	0.0349284	4.06813	up	ENSG00000137343.17	ATAT1	chr6	protein_coding	alpha tubulin acetyltransferase 1
novel_IR_7088	chr6	37212996	37218426	-	IntronR	ENST00000356757.6	novel	0.4	0.66	1.63	y	0.09	0.14	1.58	n	0.45	0.35	0.78	n	1.34	0.69	0.51	n	1.14	0.77	0.67	n	1.7	0.74	0.43	n	0.00783184	5.43254	up	ENSG00000172738.11	TMEM217	chr6	protein_coding	transmembrane protein 217
novel_IR_7142	chr6	52578393	52578502	+	IntronR	ENST00000605910.1	novel	1.4	2	1.43	y	1.22	3.53	2.9	y	2.08	1.43	0.69	y	0.78	4.31	5.56	y	0.68	6.81	9.94	y	0.18	0.69	3.92	n	0.0388792	-3.17786	down	ENSG00000225791.6	TRAM2-AS1	chr6	lincRNA	TRAM2 antisense RNA 1 (head to head)
novel_IR_7178	chr6	85612920	85614981	-	IntronR	ENST00000503906.1	novel	0.16	80.96	500.11	n	0.15	69.35	458.85	n	0.14	89.22	640.53	n	0.23	138.09	606.76	y	0.24	127.73	539.48	y	0.22	129.99	603.53	y	0.000608185	9.79796	up	ENSG00000271793.1	RP11-321N4.5	chr6	protein_coding	--
novel_IR_7179	chr6	85612923	85614981	-	IntronR	ENST00000616122.4	novel	0.57	80.49	141.92	y	0.56	68.96	122.23	y	0.58	88.57	153.3	y	0.87	137.73	158.24	y	0.95	127.47	134.79	y	0.85	129.62	152.43	y	0.00733365	10.2923	up	ENSG00000135316.17	SYNCRIP	chr6	protein_coding	synaptotagmin binding, cytoplasmic RNA interacting protein
novel_IR_7190	chr6	96519375	96521641	-	IntronR	ENST00000430796.1	novel	0.11	0.17	1.58	n	0.03	0.13	3.9	n	0.62	0.33	0.53	y	1.86	0.49	0.26	n	1	0.05	0	n	1	0.13	0	n	0.0475871	3.02977	up	ENSG00000233797.1	UFL1-AS1	chr6	antisense	UFL1 antisense RNA 1
novel_IR_7200	chr7	100023932	100024154	+	IntronR	ENST00000324306.10	novel	0	0	1.84	n	0	0	3.93	n	0.16	0.95	5.94	n	0.22	1.74	7.77	y	0.42	2.29	5.49	y	0.4	1.38	3.44	y	0.0253591	3.53417	up	ENSG00000106261.16	ZKSCAN1	chr7	protein_coding	zinc finger with KRAB and SCAN domains 1
novel_IR_7214	chr7	100477459	100478794	-	IntronR	ENST00000393991.5	novel	0.62	42.31	67.9	y	0.64	46.71	73.12	y	0.76	63.66	83.63	y	0.46	47.79	104.06	y	0.45	45.26	101.46	y	0.43	50.38	117.2	y	0.0310618	-5.08256	down	ENSG00000166925.8	TSC22D4	chr7	protein_coding	TSC22 domain family, member 4
novel_IR_7238	chr7	102749417	102757854	+	IntronR	ENST00000409231.7	novel	0.22	2.13	9.77	y	0.23	2.33	10.31	y	0.19	2.91	14.96	n	0.14	3.42	24.26	n	0.14	2.32	17.14	n	0.16	2.99	18.29	n	0.015214	-4.85071	down	ENSG00000222011.8	FAM185A	chr7	protein_coding	family with sequence similarity 185, member A
novel_IR_7267	chr7	127371814	127373342	-	IntronR	ENST00000393313.5	novel	0.37	7.04	19.06	y	0.38	4.75	12.38	y	0.32	5	15.7	y	0.49	6.09	12.38	y	0.59	6.14	10.43	y	0.48	6.67	13.84	y	0.0254532	4.11199	up	ENSG00000048405.9	ZNF800	chr7	protein_coding	zinc finger protein 800
novel_IR_7282	chr7	130916132	130927562	+	IntronR	ENST00000447430.1	novel	0.19	1.72	8.88	n	0.27	2.17	7.91	n	0.26	2.87	10.87	n	0.4	6.18	15.64	y	0.35	6.61	18.78	n	0.35	6.73	19.44	n	0.0184243	4.1964	up	ENSG00000233559.1	AC016831.7	chr7	lincRNA	--
novel_IR_7284	chr7	134418219	134418627	-	IntronR	ENST00000609209.1	novel	0.2	30.53	150.08	y	0.16	28.22	179.77	n	0.21	46.13	223.53	y	0.26	57.7	222.81	y	0.26	52.16	204.22	y	0.23	46.2	200.3	y	0.0377249	3.28634	up	ENSG00000273297.1	RP11-38M8.1	chr7	lincRNA	--
novel_IR_7314	chr7	143724697	143727413	+	IntronR	ENST00000441159.6	novel	0.13	0.22	1.73	n	0.21	0.31	1.47	y	0.2	0.71	3.58	n	0.1	0.23	2.17	n	0	0	1.67	n	0	0	2.02	n	0.0277192	-3.51158	down	ENSG00000170379.19	TCAF2	chr7	protein_coding	TRPM8 channel-associated factor 2
novel_IR_7377	chr7	17456762	17457334	-	IntronR	ENST00000454003.1	novel	0	0	0.82	n	0	0	2.57	n	0	0	4.36	n	0.37	1.05	2.82	y	0.59	1.19	2.02	y	0.49	1.4	2.85	n	0.0168757	7.60007	up	ENSG00000236039.1	AC019117.2	chr7	lincRNA	--
novel_IR_7379	chr7	20331558	20331977	+	IntronR	ENST00000537992.5	novel	0.55	0.52	0.93	y	0	0	0.65	n	-	-	-	-	25.82	2.74	0.11	y	-	-	-	-	22.29	2.56	0.12	y	0.0425184	13.3125	up	ENSG00000105855.9	ITGB8	chr7	protein_coding	integrin, beta 8
novel_IR_7441	chr7	44830163	44835529	-	IntronR	ENST00000222690.10	novel	0.8	118.89	148.98	y	0.9	101.23	112.98	y	0.98	144.91	148.56	y	1.7	89.88	52.77	y	1.94	94.02	48.53	y	1.62	88.72	54.61	y	0.0038933	7.86527	up	ENSG00000105968.18	H2AFV	chr7	protein_coding	H2A histone family, member V
novel_IR_7460	chr7	6002636	6003972	-	IntronR	ENST00000441476.6	novel	0.4	5.68	14.2	y	0.31	3.97	12.8	n	0.42	5.1	12.12	n	0.19	4.95	25.51	n	0.28	4.15	14.98	y	0.25	4.99	20.34	n	0.0362235	-3.18222	down	ENSG00000122512.14	PMS2	chr7	protein_coding	PMS2 postmeiotic segregation increased 2 (S. cerevisiae)
novel_IR_7479	chr7	66831285	66832400	-	IntronR	ENST00000434721.1	novel	0.23	0.99	4.36	y	0.41	0.45	1.09	n	0.29	0.4	1.42	y	1.39	0.46	0.33	n	1	0.46	0	n	1.41	2.5	1.78	y	0.0104608	6.66362	up	ENSG00000230583.6	GTF2IRD1P1	chr7	transcribed_unprocessed_pseudogene	GTF2I repeat domain containing 1 pseudogene 1
novel_IR_7503	chr7	73700484	73700730	-	IntronR	ENST00000222812.7	novel	0.29	82.33	288.37	y	0.28	68.6	245.66	y	0.2	65.12	326.41	n	0.45	125.56	276.83	y	0.5	142.09	282.05	y	0.51	157.95	308.1	y	0.00421862	6.76601	up	ENSG00000106089.11	STX1A	chr7	protein_coding	syntaxin 1A (brain)
novel_IR_7576	chr7	99479787	99484030	+	IntronR	ENST00000331410.9	novel	0.26	7.5	29.3	y	0.29	6.23	21.84	y	0.21	7.39	34.54	y	0.33	5.73	17.3	y	0.35	6.17	17.66	y	0.36	6.85	19.18	y	0.0435067	3.74166	up	ENSG00000198556.13	ZNF789	chr7	protein_coding	zinc finger protein 789
novel_IR_7628	chr8	142543708	142544220	+	IntronR	ENST00000517894.5	novel	0	0	2.05	n	0	0	1.73	n	0	0	1.13	n	0.28	1.03	3.71	y	0.37	0.84	2.26	n	0.47	1.14	2.43	y	0.0209281	6.80352	up	ENSG00000181790.10	ADGRB1	chr8	protein_coding	adhesion G protein-coupled receptor B1
novel_IR_7656	chr8	144106963	144107088	+	IntronR	ENST00000322428.9	novel	0.12	95.31	765.2	n	0.09	57.29	618.41	n	0.12	100.04	801.32	n	0.22	199.28	887.99	y	0.17	153.37	899.82	n	0.19	170.4	915.45	n	0.0122012	4.72456	up	ENSG00000179632.9	MAF1	chr8	protein_coding	MAF1 homolog (S. cerevisiae)
novel_IR_7685	chr8	144450770	144452359	-	IntronR	ENST00000438911.6	novel	0.56	50.98	91.42	y	0.52	41.94	80.6	y	0.57	58.54	103.55	y	0.34	49.1	142.53	y	0.34	47.29	140.36	y	0.34	47.04	137.16	y	0.00524938	-13.7477	down	ENSG00000187954.12	CYHR1	chr8	protein_coding	cysteine/histidine-rich 1
novel_IR_7717	chr8	22593832	22594530	+	IntronR	ENST00000265810.8	novel	16.48	248.08	15.06	y	17.14	233.33	13.61	y	16.33	329	20.14	y	15.16	378.21	24.95	y	15.63	386.69	24.75	y	15.54	382.82	24.64	y	0.0216346	-4.1974	down	ENSG00000120913.23	PDLIM2	chr8	protein_coding	PDZ and LIM domain 2 (mystique)
novel_IR_7723	chr8	23459091	23484833	+	IntronR	ENST00000521021.1	novel	1	0.13	0	n	1	0.14	0	n	0.68	0.13	0.19	n	0.33	0.24	0.72	y	0.31	0.28	0.9	y	0.31	0.26	0.83	n	0.0321255	-5.39572	down	ENSG00000253390.1	CTC-756D1.2	chr8	lincRNA	--
novel_IR_7745	chr8	32742075	32754372	+	IntronR	ENST00000521670.5	novel	0.25	18.24	72.5	y	0.3	16.7	55.25	n	0.32	18.77	58.61	n	0.36	23.44	65.99	y	0.43	22.08	51.53	y	0.39	23.98	62.23	y	0.0236993	3.55594	up	ENSG00000157168.18	NRG1	chr8	protein_coding	neuregulin 1
novel_IR_7750	chr8	38246300	38247713	+	IntronR	ENST00000397166.6	novel	0.24	4.25	17.49	n	0.34	2.58	7.63	y	0.21	3.94	19.11	y	0.06	3.82	61.4	n	0.12	4.35	36.8	n	0.11	3.78	33.77	n	0.03421	-3.83482	down	ENSG00000085788.13	DDHD2	chr8	protein_coding	DDHD domain containing 2
novel_IR_7775	chr8	61619019	61633683	-	IntronR	ENST00000379454.8	novel	0.38	628.8	1651.75	y	0.36	458.8	1282.4	y	0.38	625.77	1646.82	y	0.4	522.04	1318.77	y	0.43	484.67	1136.11	y	0.43	540.78	1246.03	y	0.0230373	3.8829	up	ENSG00000198363.15	ASPH	chr8	protein_coding	aspartate beta-hydroxylase
novel_IR_7798	chr8	75167911	75176375	-	IntronR	ENST00000467082.2	novel	0	0	0.04	n	0.39	0.06	0.16	y	0	0	0.52	n	-	-	-	-	1	0.02	0	n	1	0.03	0	n	0.0216069	6.69231	up	ENSG00000253712.1	RP11-697M17.2	chr8	lincRNA	--
novel_IR_7811	chr8	90646633	90648478	+	IntronR	ENST00000501194.2	novel	1	0.14	0	n	-	-	-	-	1	0.16	0	n	2.81	0.71	0.25	n	1.96	0.16	0.08	n	2.62	0.27	0.1	y	0.0296133	5.68121	up	ENSG00000246792.2	RP11-68L18.1	chr8	antisense	--
novel_IR_7814	chr8	94170547	94170854	-	IntronR	ENST00000027335.7	novel	0	0	5.23	n	0.05	0.17	3.61	n	0	0	3.75	n	0.17	1.01	6.02	n	0.26	2.22	8.61	y	0.22	2.07	9.6	y	0.00504182	6.46997	up	ENSG00000079112.9	CDH17	chr8	protein_coding	cadherin 17, LI cadherin (liver-intestine)
novel_IR_7841	chr9	113484232	113485625	+	IntronR	ENST00000317613.10	novel	0.11	0.62	5.61	n	0.16	0.21	1.29	n	0.22	0.34	1.55	y	0.06	0.21	3.49	n	0	0	2.61	n	0.02	0.08	3.9	n	0.030691	-3.75846	down	ENSG00000138835.22	RGS3	chr9	protein_coding	regulator of G-protein signaling 3
novel_IR_7854	chr9	120845196	120847294	+	IntronR	ENST00000589026.5	novel	0.32	1.6	5.05	y	0.26	2.34	8.85	y	0.24	1.41	5.75	y	0.38	2.45	6.44	y	0.38	3.44	9.02	y	0.33	2.36	7.19	y	0.0432227	3.07694	up	ENSG00000226752.7	PSMD5-AS1	chr9	antisense	PSMD5 antisense RNA 1 (head to head)
novel_IR_7940	chr9	136796467	136799102	+	IntronR	ENST00000338005.6	novel	0.24	7.85	32.29	y	0.16	4.48	27.5	n	0.25	6.74	27.4	y	0.43	15.42	35.48	y	0.32	12.77	39.94	y	0.32	12.81	39.8	y	0.0424693	3.01542	up	ENSG00000213213.13	CCDC183	chr9	protein_coding	coiled-coil domain containing 183
novel_IR_7948	chr9	136839121	136839314	+	IntronR	ENST00000629216.2	novel	0.41	35.07	86.46	y	0.4	26.15	64.68	y	0.41	39.11	96.38	y	0.34	102.14	302.09	y	0.32	101.65	318.17	y	0.37	110.77	299.5	y	0.0428283	-4.24853	down	ENSG00000196642.15	RABL6	chr9	protein_coding	RAB, member RAS oncogene family-like 6
novel_IR_7957	chr9	136992974	136993053	+	IntronR	ENST00000371620.3	novel	0.18	29.77	163.78	n	0.19	28.23	149.62	n	0.22	51.76	232	n	0.38	66.74	176.85	y	0.3	58.44	193.56	y	0.37	77.79	210.35	y	0.0133221	5.49805	up	ENSG00000148362.10	C9orf142	chr9	protein_coding	chromosome 9 open reading frame 142
novel_IR_7981	chr9	137433864	137433965	+	IntronR	ENST00000341349.6	novel	0	0	0.63	n	0	0	0.11	n	0	0	4.99	n	0.28	2.34	8.28	y	-	-	-	-	0.29	1.56	5.31	y	0.0111676	57	up	ENSG00000188747.8	NOXA1	chr9	protein_coding	NADPH oxidase activator 1
novel_IR_8024	chr9	33923945	33923948	-	IntronR	ENST00000539807.5	novel	1.08	145.5	134.25	y	1.09	135	124.16	y	1.08	97.5	90.28	y	1.01	157	155.62	y	1.05	125	118.79	y	1.03	142	138.33	y	0.0353937	-4.4376	down	ENSG00000137073.20	UBAP2	chr9	protein_coding	ubiquitin associated protein 2
novel_IR_8036	chr9	35105857	35105941	-	IntronR	ENST00000378566.5	novel	0.09	7.36	86.16	n	0.05	3.55	70.88	n	0.06	4.2	74.55	n	0.16	9.31	57	n	0.24	12.46	50.94	y	0.17	10.27	60.53	n	0.0235872	4.42235	up	ENSG00000005238.19	FAM214B	chr9	protein_coding	family with sequence similarity 214, member B
novel_IR_8053	chr9	35813145	35813266	-	IntronR	ENST00000259667.5	novel	0.3	307.02	1014.07	y	0.26	234.63	896.36	y	0.26	305.27	1178.31	y	0.37	355.43	971.26	y	0.37	375.99	1029.21	y	0.37	366.87	984.1	y	0.0184987	7.25	up	ENSG00000137133.10	HINT2	chr9	protein_coding	histidine triad nucleotide binding protein 2
novel_IR_8057	chr9	36083562	36087694	+	IntronR	ENST00000377966.3	novel	0.28	4.86	17.21	y	0.38	4.05	10.79	n	0.27	5.1	19.22	n	0.4	10.12	25.37	y	0.55	11.66	21.14	y	0.5	10.96	21.86	y	0.0396092	3.07482	up	ENSG00000122707.11	RECK	chr9	protein_coding	reversion-inducing-cysteine-rich protein with kazal motifs
novel_IR_8065	chr9	38593909	38595486	-	IntronR	ENST00000607974.5	novel	0.19	1.79	9.65	n	0.24	1.93	7.9	n	0.24	2.64	10.92	y	0.66	6.76	10.3	y	0.43	3.29	7.64	y	0.49	5.09	10.47	y	0.0413783	4.28028	up	ENSG00000180071.18	ANKRD18A	chr9	protein_coding	ankyrin repeat domain 18A
novel_IR_8119	chr9	92289426	92293441	-	IntronR	ENST00000375643.7	novel	0.16	1.42	8.92	n	0.14	0.56	4.05	n	0.09	0.91	10.43	n	0.24	2.16	9.11	y	0.2	1.64	8.4	n	0.18	2.42	13.77	n	0.0498161	2.8099	up	ENSG00000196305.17	IARS	chr9	protein_coding	isoleucyl-tRNA synthetase
novel_IR_8124	chr9	93450599	93452147	-	IntronR	ENST00000375412.9	novel	1.08	6.49	6.02	y	1.01	5.31	5.25	n	0.93	7.13	7.66	n	1.7	17.37	10.22	y	1.86	9.51	5.12	y	1.74	12.72	7.33	y	0.000319363	11.7426	up	ENSG00000188938.15	FAM120AOS	chr9	protein_coding	family with sequence similarity 120A opposite strand
novel_IR_8151	chrX	107065758	107067556	-	IntronR	ENST00000372487.5	novel	1.7	10.17	5.99	y	1.47	10.59	7.23	y	1.48	9.09	6.13	y	1.97	15.62	7.92	y	2.13	14.42	6.76	y	2.52	14.95	5.93	y	0.039488	3.65316	up	ENSG00000089682.16	RBM41	chrX	protein_coding	RNA binding motif protein 41
novel_IR_8173	chrX	120428626	120441730	-	IntronR	ENST00000434600.6	novel	0.77	41.5	53.84	y	0.63	27.1	43.05	y	0.78	35.35	45.42	y	0.46	37.63	81.25	n	0.48	37.32	77.73	y	0.48	41.55	86.08	y	0.0325955	-5.18316	down	ENSG00000005893.15	LAMP2	chrX	protein_coding	lysosomal-associated membrane protein 2
novel_IR_8211	chrX	153455648	153456265	-	IntronR	ENST00000370232.3	novel	0.19	16.93	87.82	n	0.18	14.03	77.87	n	0.17	19.2	109.77	n	0.2	22.18	113.34	n	0.22	24	110.83	y	0.21	23.56	111.4	y	0.0213116	3.67423	up	ENSG00000183479.12	TREX2	chrX	protein_coding	three prime repair exonuclease 2
novel_IR_8225	chrX	154398394	154398497	+	IntronR	ENST00000369817.6	novel	0.71	2970.37	4193.41	y	0.73	2739.2	3727.18	y	0.66	3325.07	5049.93	y	0.5	2289.29	4603.74	y	0.46	2251.29	4858.4	y	0.48	2229.29	4604.52	y	0.0022712	-9.24185	down	ENSG00000147403.16	RPL10	chrX	protein_coding	ribosomal protein L10
novel_IR_8272	chrX	48814740	48814834	+	IntronR	ENST00000334136.9	novel	0.05	0.9	18.13	n	0	0	10.09	n	0	0	12.44	n	0.21	1.65	7.98	y	0.11	0.99	9.3	n	0.27	3.35	12.61	y	0.0482183	3.63243	up	ENSG00000094631.18	HDAC6	chrX	protein_coding	histone deacetylase 6
novel_IR_8308	chrX	71058627	71061028	-	IntronR	ENST00000622259.4	novel	1.21	374.81	309.59	y	1.28	327.65	256.07	y	1.26	433.94	343.12	y	1.03	110.28	107.41	y	0.92	109.09	118.98	y	0.97	103.94	106.64	y	0.00329288	-7.27958	down	ENSG00000147164.11	SNX12	chrX	protein_coding	sorting nexin 12
