# Supplementary material for: DDX17 modulates the expression and alternative splicing of genes involved in apoptosis and proliferation in lung adenocarcinoma cells
Source: PeerJ. 2022 Sep 21;10:e13895. doi: 10.7717/peerj.13895 (PMC9508879; doi:10.7717/peerj.13895)
Supplement: Supplemental Information 5 [file peerj-10-13895-s005.zip › raw data for Figure 2-6/Figure4-siDDX17_vs_siCtrl_NIR_RAS_p0.05.xlsx]

## Sheet: siDDX17_vs_siCtrl_NIR_RAS_p0.05
X.ID	Chr	Ass1	Ass2	Strand	Mss1	Mss2	Type	Isoform	KorN	siCtrl_1st.Ratio	siCtrl_1st.Alt_average_sj	siCtrl_1st.Model_average_sj	siCtrl_1st.Alt_sj	siCtrl_1st.Model_sj	siCtrl_1st.isfiltered	siCtrl_2nd.Ratio	siCtrl_2nd.Alt_average_sj	siCtrl_2nd.Model_average_sj	siCtrl_2nd.Alt_sj	siCtrl_2nd.Model_sj	siCtrl_2nd.isfiltered	siCtrl_3rd.Ratio	siCtrl_3rd.Alt_average_sj	siCtrl_3rd.Model_average_sj	siCtrl_3rd.Alt_sj	siCtrl_3rd.Model_sj	siCtrl_3rd.isfiltered	siDDX17_1st.Ratio	siDDX17_1st.Alt_average_sj	siDDX17_1st.Model_average_sj	siDDX17_1st.Alt_sj	siDDX17_1st.Model_sj	siDDX17_1st.isfiltered	siDDX17_2nd.Ratio	siDDX17_2nd.Alt_average_sj	siDDX17_2nd.Model_average_sj	siDDX17_2nd.Alt_sj	siDDX17_2nd.Model_sj	siDDX17_2nd.isfiltered	siDDX17_3rd.Ratio	siDDX17_3rd.Alt_average_sj	siDDX17_3rd.Model_average_sj	siDDX17_3rd.Alt_sj	siDDX17_3rd.Model_sj	siDDX17_3rd.isfiltered	Pvalue	Tvalue	DiffType	Gene
known_NIR_11	chr1	101026061	101075395	+	101072830	101075395	5pMXE	ENST00000454721.5	known	0.2	1	4	1	4	n	0	0	2	0	2	n	0.4	2	3	2	3	n	1	5	0	5	0	n	0.8	8	2	8	2	y	0.56	5	4	5	4	n	0.0272946	3.41506	up	ENSG00000233184.6
known_NIR_12	chr1	101026061;101072830	101072660;101075395	+	101026061	101075395	cassetteExon	ENST00000446527.5	known	0.82	4.5	1	5;4	1	n	1	1	0	0;2	0	n	0.56	2.5	2	2;3	2	n	0	0	5	0;0	5	n	0.2	2	8	2;2	8	y	0.41	3.5	5	3;4	5	y	0.0278213	-3.38822	down	ENSG00000233184.6
known_NIR_37	chr1	109345881	109347483	-	109345878	109347483	A3SS	ENST00000538502.5	known	0.57	4	3	4	3	n	0.38	5	8	5	8	y	0.4	8	12	8	12	y	0.65	11	6	11	6	y	0.77	17	5	17	5	y	0.64	16	9	16	9	y	0.0378759	3.22727	up	ENSG00000134243.11
known_NIR_52	chr1	110377161	110378853	-	110377161	110380982	A5SS	ENST00000369781.8	known	0.76	250	78	250	78	y	0.74	176	61	176	61	y	0.72	243	94	243	94	y	0.81	278	65	278	65	y	0.8	281	71	281	71	y	0.79	315	86	315	86	y	0.0196198	4.64758	up	ENSG00000168679.17
known_NIR_53	chr1	110377161	110380982	-	110377161;110379356	110378853;110380982	ES	ENST00000369779.8	known	0.27	78	212	78	250;174	y	0.29	61	146.5	61	176;117	y	0.31	94	206.5	94	243;170	y	0.21	65	241	65	278;204	y	0.24	71	229	71	281;177	y	0.25	86	263	86	315;211	y	0.0273453	-3.4	down	ENSG00000168679.17
known_NIR_54	chr1	110379356	110380982	-	110377161	110380982	A3SS	ENST00000369781.8	known	0.69	174	78	174	78	y	0.66	117	61	117	61	y	0.64	170	94	170	94	y	0.76	204	65	204	65	y	0.71	177	71	177	71	y	0.71	211	86	211	86	y	0.046735	2.86436	up	ENSG00000168679.17
known_NIR_59	chr1	110381795	110389237	-	110381795;110382966	110382834;110389237	ES	ENST00000369779.8	known	0.31	59	134	59	172;96	y	0.29	37	88.5	37	92;85	y	0.31	51	112.5	51	137;88	y	0.21	37	138.5	37	174;103	y	0.23	38	126.5	38	157;96	y	0.2	30	117.5	30	144;91	y	0.00167267	-8.14081	down	ENSG00000168679.17
known_NIR_127	chr1	1217804	1218458	-	1217688	1218458	A3SS	ENST00000360001.10	known	0.04	43	970	43	970	y	0.05	44	846	44	846	y	0.05	55	1068	55	1068	y	0.03	42	1295	42	1295	y	0.04	53	1301	53	1301	y	0.03	42	1205	42	1205	y	0.0474207	-2.82843	down	ENSG00000078808.16
known_NIR_216	chr1	146126408	146127028	-	146107516	146127028	A3SS	ENST00000610925.4	known	-	-	-	-	-	-	0.31	4	9	4	9	y	0.25	1	3	1	3	n	0.17	1	5	1	5	n	0	0	7	0	7	n	0	0	5	0	5	n	0.0436843	-3.48316	down	ENSG00000271425.6
known_NIR_238	chr1	148535504	148536224	-	148535504	148551976	A5SS	ENST00000611826.4	known	0.86	42	7	42	7	y	0.92	35	3	35	3	y	0.86	64	10	64	10	y	0.79	27	7	27	7	y	0.73	36	13	36	13	y	0.74	45	16	45	16	y	0.00984609	-4.64244	down	ENSG00000270629.5
known_NIR_240	chr1	148552830	148553540	-	148552830	148562997	A5SS	ENST00000621066.4	known	0.47	160	179	160	179	y	0.47	92	105	92	105	y	0.48	113	120	113	120	y	0.46	120	142	120	142	y	0.44	99	128	99	128	y	0.45	143	178	143	178	y	0.0356527	-3.5	down	ENSG00000270629.5
known_NIR_246	chr1	148569427	148573230	-	148569427	148570042	A5SS&ES	ENST00000614999.4	known	0.44	68	86	68	86	y	0.49	68	70	68	70	y	0.45	84	102	84	102	y	0.52	113	104	113	104	y	0.53	72	65	72	65	y	0.51	106	102	106	102	y	0.0453176	3.67423	up	ENSG00000270629.5
known_NIR_325	chr1	150926463	150927704	+	150926517	150927704	A5SS	ENST00000271640.9	known	0	0	13	0	13	n	0	0	7	0	7	n	0	0	19	0	19	n	0.1	2	18	2	18	y	0.14	2	12	2	12	y	0.11	1	8	1	8	n	0.0104462	9.70725	up	ENSG00000143379.12
known_NIR_376	chr1	153548490	153549028	-	153548490	153549181	A5SS	ENST00000368713.7	known	0.35	155	290	155	290	y	0.34	158	311	158	311	y	0.32	152	330	152	330	y	0.44	270	350	270	350	y	0.47	278	316	278	316	y	0.44	251	317	251	317	y	0.00112473	8.5	up	ENSG00000188015.9
known_NIR_383	chr1	153608177	153608899	-	153608177	153609178	A5SS	ENST00000368704.5	known	0.83	553	111	553	111	y	0.86	471	75	471	75	y	0.82	778	172	778	172	y	0.77	464	140	464	140	y	0.7	370	160	370	160	y	0.75	371	124	371	124	y	0.0244508	-4.02158	down	ENSG00000188643.10
known_NIR_384	chr1	153608177	153608899	-	153608177	153612952	A5SS	ENST00000368706.8	known	0.35	553	1037	553	1037	y	0.34	471	928	471	928	y	0.37	778	1313	778	1313	y	0.31	464	1045	464	1045	y	0.26	370	1067	370	1067	y	0.25	371	1128	371	1128	y	0.0327516	-3.89331	down	ENSG00000188643.10
known_NIR_425	chr1	154214574	154220342	-	154214574;154219937	154219836;154220342	ES	ENST00000368521.9	known	0.27	305	807.5	305	925;690	y	0.26	217	617	217	707;527	y	0.27	320	878	320	953;803	y	0.26	301	871	301	994;748	y	0.25	269	802.5	269	855;750	y	0.25	274	812.5	274	903;722	y	0.0474207	-2.82843	down	ENSG00000143612.18
known_NIR_429	chr1	154261697	154266501	+	154261697	154263103	3pMXE	ENST00000343815.10	known	0.18	112	501	112	501	y	0.12	84	588	84	588	y	0.13	111	768	111	768	y	0.34	242	464	242	464	y	0.31	223	489	223	489	y	0.32	194	414	194	414	y	0.00376531	8.75996	up	ENSG00000143569.18
known_NIR_461	chr1	155061975	155062245	+	155060343	155062245	A5SS	ENST00000360674.8	known	0.12	19	144	19	144	y	0.13	16	109	16	109	y	0.09	11	110	11	110	y	0.22	88	317	88	317	y	0.19	67	283	67	283	y	0.19	79	332	79	332	y	0.00569655	5.54322	up	ENSG00000143537.13
known_NIR_488	chr1	155260659	155262086	-	155260659;155261734	155261657;155262086	ES	ENST00000302631.7	known	0.31	201	437.5	201	526;349	y	0.31	183	403.5	183	430;377	y	0.32	250	531.5	250	597;466	y	0.34	140	273.5	140	279;268	y	0.38	159	262	159	305;219	y	0.37	161	269	161	319;219	y	0.044741	4.00892	up	ENSG00000116521.10
known_NIR_494	chr1	155308965	155312255	+	155310205	155312255	A5SS&ES	ENST00000356657.10	known	0.03	46	1537	46	1537	y	0.04	59	1353	59	1353	y	0.04	67	1570	67	1570	y	0.06	106	1624	106	1624	y	0.05	93	1792	93	1792	y	0.05	96	1710	96	1710	y	0.0241101	3.53553	up	ENSG00000160752.14
known_NIR_496	chr1	155308965;155310205	155309789;155312255	+	155308965	155312255	cassetteExon	ENST00000611010.4	known	0.94	788	46	39;1537	46	y	0.92	692.5	59	32;1353	59	y	0.92	798.5	67	27;1570	67	y	0.89	834	106	44;1624	106	y	0.91	910	93	28;1792	93	y	0.9	869.5	96	29;1710	96	y	0.0400537	-3.02372	down	ENSG00000160752.14
known_NIR_497	chr1	155308965;155310205	155310043;155312255	+	155308965	155312255	cassetteExon	ENST00000611010.4	known	0.96	1086	46	635;1537	46	y	0.95	1015.5	59	678;1353	59	y	0.94	1146.5	67	723;1570	67	y	0.92	1224	106	824;1624	106	y	0.93	1334.5	93	877;1792	93	y	0.93	1280.5	96	851;1710	96	y	0.0356527	-3.5	down	ENSG00000160752.14
known_NIR_498	chr1	155308965;155310205	155310064;155312255	+	155308965	155312255	cassetteExon	ENST00000611010.4	known	0.96	988.5	46	440;1537	46	y	0.94	853.5	59	354;1353	59	y	0.94	1007	67	444;1570	67	y	0.91	1025	106	426;1624	106	y	0.92	1106.5	93	421;1792	93	y	0.92	1057	96	404;1710	96	y	0.0285958	-4.02492	down	ENSG00000160752.14
known_NIR_506	chr1	155325910	155326580	+	155325910	155326898	A3SS	ENST00000368354.7	known	0.71	86	35	86	35	y	0.76	72	23	72	23	y	0.76	86	27	86	27	y	0.79	46	12	46	12	y	0.84	59	11	59	11	y	0.86	77	13	77	13	y	0.0335775	3.25	up	ENSG00000160753.15
known_NIR_533	chr1	156126223	156130617	+	156115274	156130617	A5SS	ENST00000368301.6	known	0	3	768	3	768	y	0	0	819	0	819	n	0.01	8	1044	8	1044	y	0.02	21	1199	21	1199	y	0.01	10	1260	10	1260	y	0.02	19	1167	19	1167	y	0.0474207	2.82843	up	ENSG00000160789.19
known_NIR_559	chr1	156599030	156601409	-	156599104	156601409	A3SS	ENST00000368232.8	known	0	0	41	0	41	n	0	0	37	0	37	n	0	0	50	0	50	n	0.03	1	28	1	28	n	0.07	2	25	2	25	y	0.06	3	49	3	49	y	0.0472139	4.4376	up	ENSG00000160818.16
known_NIR_577	chr1	159045464;159049599	159049432;159051679	+	159045464	159051679	cassetteExon	ENST00000340979.10	known	0.33	5	10	0;10	10	n	0.33	0.5	1	0;1	1	n	0.25	1	3	0;2	3	n	0.43	6	8	6;6	8	y	0.45	2.5	3	2;3	3	n	0.4	11.5	17	7;16	17	y	0.0254224	4.06128	up	ENSG00000163565.18
known_NIR_621	chr1	162590511	162592735	+	162590511	162592732	A3SS	ENST00000271469.7	known	0.08	4	48	4	48	y	0.06	1	15	1	15	n	0.16	10	51	10	51	y	0.27	15	41	15	41	y	0.3	13	31	13	31	y	0.21	10	37	10	37	y	0.0173589	3.95897	up	ENSG00000117143.13
known_NIR_688	chr1	173864304	173864675	-	173864304;173864506	173864484;173864675	ES	ENST00000449289.5	known	0.14	680	4044.5	680	4135;3954	y	0.15	588	3363	588	3520;3206	y	0.14	682	4051.5	682	4117;3986	y	0.12	578	4403	578	4498;4308	y	0.11	532	4453	532	4591;4315	y	0.11	576	4498	576	4605;4391	y	0.00312559	-6.36396	down	ENSG00000234741.7
known_NIR_702	chr1	175000599	175004614	+	175000195	175004614	A5SS	ENST00000367679.6	known	0.04	23	556	23	556	y	0.03	18	586	18	586	y	0.04	26	662	26	662	y	0.02	18	716	18	716	y	0.02	11	568	11	568	y	0.03	26	724	26	724	y	0.0474207	-2.82843	down	ENSG00000116161.17
known_NIR_706	chr1	17632466	17634835	+	17632466;17634562	17634548;17634835	ES	ENST00000361221.7	known	0.67	11	5.5	11	6;5	y	0.74	17	6	17	6;6	y	0.76	16	5	16	4;6	y	0.96	22	1	22	0;2	n	0.95	18	1	18	1;1	n	0.95	26	1.5	26	1;2	n	0.012798	8.36748	up	ENSG00000074964.16
known_NIR_796	chr1	207785682	207793519	+	207785682;207790345	207790253;207793519	ES	ENST00000358170.6	known	0.41	91	132	91	153;111	y	0.43	83	109.5	83	123;96	y	0.42	119	165.5	119	204;127	y	0.36	106	188.5	106	209;168	y	0.33	76	157.5	76	156;159	y	0.33	91	182.5	91	187;178	y	0.00498777	-6.9282	down	ENSG00000117335.18
known_NIR_837	chr1	220781932	220783919	+	220763050	220783919	A5SS	ENST00000359316.6	known	1	34	0	34	0	n	1	44	0	44	0	n	1	66	0	66	0	n	0.96	66	3	66	3	y	0.98	88	2	88	2	y	0.96	75	3	75	3	y	0.0377496	-5	down	ENSG00000117791.15
known_NIR_865	chr1	225810615	225828725	+	225810169	225828725	A5SS	ENST00000272167.9	known	0.34	249	488	249	488	y	0.31	204	455	204	455	y	0.31	301	671	301	671	y	0.39	302	480	302	480	y	0.38	363	582	363	582	y	0.37	332	559	332	559	y	0.0117745	5.19615	up	ENSG00000143819.12
known_NIR_908	chr1	228140363;228141288	228141124;228145511	+	228140363	228145511	cassetteExon	ENST00000391865.7	known	0.26	101.5	293	37;166	293	y	0.22	87.5	310	49;126	310	y	0.23	119.5	400	67;172	400	y	0.19	108	459	65;151	459	y	0.17	91	455	50;132	455	y	0.19	106	464	64;148	464	y	0.0281744	-3.88057	down	ENSG00000143774.16
known_NIR_913	chr1	228147699	228148665	+	228147699;228148456	228148371;228148665	ES	ENST00000366730.5	known	0.23	265	899.5	265	824;975	y	0.24	269	846	269	782;910	y	0.24	347	1078.5	347	992;1165	y	0.32	452	944	452	862;1026	y	0.34	473	916	473	852;980	y	0.3	397	937	397	866;1008	y	0.0132554	6.93375	up	ENSG00000143774.16
known_NIR_914	chr1	228147699;228148539	228148371;228148665	+	228147699	228148665	cassetteExon	ENST00000366728.6	known	0.62	433	265	824;42	265	y	0.61	415.5	269	782;49	269	y	0.6	511.5	347	992;31	347	y	0.5	448	452	862;34	452	y	0.49	445.5	473	852;39	473	y	0.53	452.5	397	866;39	397	y	0.00517742	-7.75	down	ENSG00000143774.16
known_NIR_934	chr1	23338608	23344211	-	23338608	23340852	5pMXE	ENST00000427764.3	known	0.19	12	52	12	52	y	0.23	15	50	15	50	y	0.23	26	86	26	86	y	0.57	65	49	65	49	y	0.6	33	22	33	22	y	0.54	42	36	42	36	y	0.000131095	16.1648	up	ENSG00000125944.18
known_NIR_935	chr1	23338608;23341017	23340852;23344211	-	23338608	23344211	cassetteExon	ENST00000478691.5	known	0.72	31.5	12	52;11	12	y	0.68	32.5	15	50;15	15	y	0.69	57.5	26	86;29	26	y	0.32	30.5	65	49;12	65	y	0.37	19	33	22;16	33	y	0.36	24	42	36;12	42	y	8.51536e-05	-17.8359	down	ENSG00000125944.18
known_NIR_936	chr1	23338608;23341020	23340852;23344211	-	23338608	23344211	cassetteExon	ENST00000478691.5	known	0.76	38.5	12	52;25	12	y	0.67	31	15	50;12	15	y	0.67	52.5	26	86;19	26	y	0.31	29	65	49;9	65	y	0.28	13	33	22;4	33	y	0.34	21.5	42	36;7	42	y	0.00111034	-11.2583	down	ENSG00000125944.18
known_NIR_954	chr1	23814338	23816675	-	23808323	23816675	A3SS	ENST00000436439.6	known	0.86	117	19	117	19	y	0.9	66	7	66	7	y	0.9	120	13	120	13	y	0.95	122	7	122	7	y	0.94	115	7	115	7	y	0.92	110	9	110	9	y	0.0428328	3.12772	up	ENSG00000117305.14
known_NIR_1023	chr1	28518308	28529858	+	28516867	28529858	A5SS	ENST00000373833.10	known	0.62	41	25	41	25	y	0.58	55	40	55	40	y	0.56	25	20	25	20	y	0.36	43	76	43	76	y	0.33	27	54	27	54	y	0.43	44	59	44	59	y	0.00663804	-6.18711	down	ENSG00000180198.15
known_NIR_1052	chr1	31911826	31918970	-	31911826;31915987	31915895;31918970	ES	ENST00000602725.5	known	0.12	103	727.5	103	825;630	y	0.1	71	622.5	71	728;517	y	0.1	75	713.5	75	755;672	y	0.09	66	683.5	66	769;598	y	0.07	41	516.5	41	584;449	y	0.07	46	613	46	680;546	y	0.0334717	-3.18198	down	ENSG00000184007.17
known_NIR_1089	chr1	36173478;36175008	36174898;36176199	+	36173478	36176199	cassetteExon	ENST00000316156.8	known	0.49	58.5	62	86;31	62	y	0.57	67.5	51	74;61	51	y	0.46	81	94	99;63	94	y	0.38	79	130	89;69	130	y	0.37	60	101	83;37	101	y	0.33	64	131	81;47	131	y	0.0302892	-4.05053	down	ENSG00000116871.15
known_NIR_1121	chr1	39844640	39847548	-	39844640;39847297	39847220;39847548	ES	ENST00000441669.6	known	0	0	71.5	0	83;60	n	0	0	71	0	69;73	n	0	0	89.5	0	101;78	n	0.02	2	89.5	2	99;80	y	0.01	1	85	1	83;87	n	0.02	2	96	2	115;77	y	0.0377496	5	up	ENSG00000043514.15
known_NIR_1143	chr1	41028726	41037362	-	41028726;41034048	41033983;41037362	ES	ENST00000397174.6	known	0.18	8	37.5	8	45;30	y	0.27	11	29.5	11	39;20	y	0.2	7	28	7	34;22	y	0.49	23	23.5	23	28;19	y	0.35	14	25.5	14	27;24	y	0.4	19	29	19	33;25	y	0.0211818	3.99598	up	ENSG00000010803.16
known_NIR_1169	chr1	42850743	42850950	+	42846657	42850950	A5SS	ENST00000372508.7	known	0.2	1	4	1	4	n	0.46	6	7	6	7	y	0.44	7	9	7	9	y	0	0	2	0	2	n	0	0	11	0	11	n	0	0	5	0	5	n	0.0481808	-4.38948	down	ENSG00000164011.17
known_NIR_1221	chr1	45606591	45607321	+	45606591	45613169	A3SS	ENST00000372052.8	known	0.07	19	246	19	246	y	0.07	11	144	11	144	y	0.06	15	249	15	249	y	0.25	94	286	94	286	y	0.21	50	191	50	191	y	0.22	70	255	70	255	y	0.0034067	12.8285	up	ENSG00000132780.16
known_NIR_1222	chr1	45606591	45613169	+	45606591;45608337	45607321;45613169	ES	ENST00000537798.5	known	0.9	246	27.5	246	19;36	y	0.88	144	20	144	11;29	y	0.9	249	29	249	15;43	y	0.71	286	119.5	286	94;145	y	0.77	191	57	191	50;64	y	0.75	255	83.5	255	70;97	y	0.00717836	-7.95495	down	ENSG00000132780.16
known_NIR_1223	chr1	45608337	45613169	+	45606591	45613169	A5SS	ENST00000372052.8	known	0.13	36	246	36	246	y	0.17	29	144	29	144	y	0.15	43	249	43	249	y	0.34	145	286	145	286	y	0.25	64	191	64	191	y	0.28	97	255	97	255	y	0.0206465	4.84974	up	ENSG00000132780.16
known_NIR_1279	chr1	62487412	62488934	-	62477834	62488934	A3SS	ENST00000251157.9	known	0	0	26	0	26	n	0.06	1	17	1	17	n	0	0	33	0	33	n	0.17	7	34	7	34	y	0.1	5	47	5	47	y	0.12	5	35	5	35	y	0.0189876	3.81051	up	ENSG00000116641.15
known_NIR_1291	chr1	65622981	65633152	+	65622981	65630202	3pMXE	ENST00000371059.7	known	0.67	6	3	6	3	n	0.8	4	1	4	1	n	0.6	6	4	6	4	y	0.5	10	10	10	10	y	0.5	5	5	5	5	y	0.37	7	12	7	12	y	0.0369092	-3.20173	down	ENSG00000116678.18
known_NIR_1312	chr1	74201410	74205208	+	74201410	74204391	A3SS	ENST00000370898.7	known	0	0	22	0	22	n	0.04	1	25	1	25	n	0	0	21	0	21	n	0.09	3	29	3	29	y	0.12	5	35	5	35	y	0.14	3	18	3	18	y	0.0064698	5.23996	up	ENSG00000254685.6
known_NIR_1337	chr1	84202805	84204482	+	84202805	84214153	A3SS	ENST00000370689.6	known	0	0	2	0	2	n	0	0	3	0	3	n	-	-	-	-	-	-	0.54	7	6	7	6	y	0.38	3	5	3	5	n	0.5	2	2	2	2	n	0.0101585	9.84593	up	ENSG00000142875.19
known_NIR_1422	chr10	103392466	103395746	-	103392466;103394394	103394199;103395746	ES	ENST00000369825.5	known	0.72	394	150.5	394	301;0	n	0.72	324	127.5	324	248;7	y	0.74	339	118	339	236;0	n	0.78	455	132	455	264;0	n	0.75	359	122	359	241;3	y	0.78	423	121.5	423	236;7	y	0.0285822	3.60555	up	ENSG00000173915.12
known_NIR_1426	chr10	103392466;103394394	103394199;103396409	-	103392466;103396032	103395746;103396409	MXE	ENST00000369815.5	known	0.42	160.5	225.5	301;20	394;57	y	0.42	138.5	187.5	248;29	324;51	y	0.4	135.5	206	236;35	339;73	y	0.34	141	274.5	264;18	455;94	y	0.38	130	215.5	241;19	359;72	y	0.35	130.5	247.5	236;25	423;72	y	0.0239068	-4.12311	down	ENSG00000173915.12
known_NIR_1428	chr10	103394394;103396032	103395746;103396409	-	103394394	103396409	cassetteExon	ENST00000337003.4	known	0.59	28.5	20	0;57	20	n	0.5	29	29	7;51	29	y	0.51	36.5	35	0;73	35	n	0.72	47	18	0;94	18	n	0.66	37.5	19	3;72	19	y	0.61	39.5	25	7;72	25	y	0.0388034	3.04539	up	ENSG00000173915.12
known_NIR_1431	chr10	104259798	104266084	+	104259798;104263077	104262979;104266084	ES	ENST00000539281.5	known	0.05	127	2692	127	3019;2365	y	0.06	156	2634	156	3000;2268	y	0.06	237	3551	237	3803;3299	y	0.04	140	3026	140	3420;2632	y	0.04	118	2944	118	3243;2645	y	0.05	155	2877	155	3195;2559	y	0.0474207	-2.82843	down	ENSG00000148834.12
known_NIR_1436	chr10	110130486;110132400	110132305;110133326	+	110130486	110133326	cassetteExon	ENST00000360162.7	known	0.28	5	13	6;4	13	y	0.29	5	12	2;8	12	y	0.34	10	19	5;15	19	y	0.4	9.5	14	10;9	14	y	0.41	5.5	8	4;7	8	y	0.35	8	15	5;11	15	y	0.0336959	3.175	up	ENSG00000148700.13
known_NIR_1478	chr10	119842595	119843254	-	119842595	119843248	A5SS	ENST00000360003.7	known	0.53	91	80	91	80	y	0.53	80	70	80	70	y	0.6	124	83	124	83	y	0.7	119	52	119	52	y	0.64	109	60	109	60	y	0.65	130	70	130	70	y	0.0229293	3.68951	up	ENSG00000197771.12
known_NIR_1511	chr10	124760503;124762558	124762300;124765392	-	124760503	124765392	cassetteExon	ENST00000494792.1	known	0.44	40	51	42;38	51	y	0.45	28	34	29;27	34	y	0.39	36.5	57	41;32	57	y	0.56	67	53	63;71	53	y	0.56	44.5	35	53;36	35	y	0.53	57.5	51	66;49	51	y	0.00932441	5.85021	up	ENSG00000258539.1
known_NIR_1537	chr10	133269529	133270360	-	133269529;133269974	133269897;133270360	ES	ENST00000445355.7	known	0	0	3.5	0	2;5	n	0	0	8	0	7;9	n	0	0	5	0	0;10	n	0.42	4	5.5	4	5;6	y	0.24	2	6.5	2	9;4	y	0.43	3	4	3	4;4	y	0.0276767	5.88545	up	ENSG00000151651.15
known_NIR_1594	chr10	28590832	28608186	+	28590832;28596041	28595733;28608186	ES	ENST00000375664.8	known	0.2	12	49	12	15;83	y	0.24	11	35.5	11	25;46	y	0.13	7	46	7	38;54	y	0.29	21	52.5	21	32;73	y	0.31	18	39.5	18	24;55	y	0.4	27	40	27	26;54	y	0.0373698	3.07143	up	ENSG00000095787.21
known_NIR_1606	chr10	31831800	31839637	-	31831800;31839319	31839305;31839637	ES	ENST00000375245.8	known	0	0	2.5	0	3;2	n	0	0	2.5	0	3;2	n	0.08	1	11	1	11;11	n	0.65	16	8.5	16	9;8	y	0.44	2	2.5	2	2;3	n	0.67	5	2.5	5	3;2	y	0.0098215	7.15704	up	ENSG00000165322.17
known_NIR_1701	chr10	46385473	46387586	+	46385473;46385807	46385712;46387586	ES	ENST00000584982.7	known	0.1	9	83	9	65;101	y	0.07	6	83.5	6	71;96	y	0.14	20	127.5	20	135;120	y	0.05	3	56.5	3	63;50	y	0	0	54	0	52;56	n	0	0	36.5	0	37;36	n	0.031557	-3.302	down	ENSG00000264230.7
known_NIR_1703	chr10	47472191	47474305	-	47472191;47474065	47473970;47474305	ES	ENST00000585281.5	known	0.11	9	73.5	9	98;49	y	0.09	6	63.5	6	80;47	y	0.12	16	113	16	118;108	y	0	0	47.5	0	45;50	n	0	0	52	0	59;45	n	0	0	35.5	0	35;36	n	0.00676663	-12.0949	down	ENSG00000265190.6
known_NIR_1713	chr10	4841857	4842421	+	4837581	4842421	A5SS	ENST00000532248.5	known	0.93	37	3	37	3	y	0.91	31	3	31	3	y	0.89	42	5	42	5	y	0.75	79	26	79	26	y	0.84	56	11	56	11	y	0.79	88	24	88	24	y	0.0308607	-4.09644	down	ENSG00000165568.17
known_NIR_1716	chr10	48583152	48652234	-	48583152	48604763	5pMXE	ENST00000249601.8	known	0	0	3	0	3	n	0	0	5	0	5	n	0	0	12	0	12	n	0.2	1	4	1	4	n	0.17	1	5	1	5	n	0.21	3	11	3	11	y	0.00384219	16.0863	up	ENSG00000128805.14
known_NIR_1747	chr10	5895187	5903020	+	5890346	5903020	A5SS	ENST00000397269.7	known	0.31	5	11	5	11	y	0.5	6	6	6	6	y	0.23	3	10	3	10	y	0	0	14	0	14	n	0.12	1	7	1	7	n	0	0	2	0	2	n	0.0429621	-3.42626	down	ENSG00000134452.19
known_NIR_1766	chr10	68755536;68756483	68756273;68757294	+	68755536	68757294	cassetteExon	ENST00000630771.2	known	1	32	0	34;30	0	n	0.94	33	2	23;43	2	y	0.95	38.5	2	31;46	2	y	0.86	36	6	34;38	6	y	0.74	17	6	8;26	6	y	0.84	31.5	6	30;33	6	y	0.0375871	-3.61449	down	ENSG00000060339.13
known_NIR_1771	chr10	70143972	70145421	-	70140141	70145421	A3SS	ENST00000335494.5	known	0.93	92	7	92	7	y	1	77	0	77	0	n	0.99	112	1	112	1	n	0.88	87	12	87	12	y	0.92	110	9	110	9	y	0.87	99	15	99	15	y	0.041172	-3.125	down	ENSG00000156521.13
known_NIR_1828	chr10	78037304	78040204	+	78037304	78040201	A3SS	ENST00000435275.5	known	0.68	3638	1723	3638	1723	y	0.67	4361	2101	4361	2101	y	0.68	4682	2174	4682	2174	y	0.72	6530	2554	6530	2554	y	0.71	5649	2301	5649	2301	y	0.71	6164	2475	6164	2475	y	0.00147312	7.77817	up	ENSG00000138326.18
known_NIR_1832	chr10	78037304	78040615	+	78037304;78040225	78040201;78040615	ES	ENST00000435275.5	known	0.82	13180	2917	13180	1723;4111	y	0.82	16189	3496	16189	2101;4891	y	0.83	18543	3766	18543	2174;5358	y	0.77	16127	4854.5	16127	2554;7155	y	0.78	15028	4326	15028	2301;6351	y	0.77	15484	4672.5	15484	2475;6870	y	0.000447238	-10.6066	down	ENSG00000138326.18
known_NIR_1834	chr10	78037304;78040225	78040204;78040615	+	78037304	78040615	cassetteExon	ENST00000372360.7	known	0.23	3874.5	13180	3638;4111	13180	y	0.22	4626	16189	4361;4891	16189	y	0.21	5020	18543	4682;5358	18543	y	0.3	6842.5	16127	6530;7155	16127	y	0.29	6000	15028	5649;6351	15028	y	0.3	6517	15484	6164;6870	15484	y	0.00103876	11.5	up	ENSG00000138326.18
known_NIR_1835	chr10	79724012	79766271	-	79692056	79766271	A3SS	ENST00000601369.5	known	0.22	5	18	5	18	y	0.03	1	33	1	33	n	0.06	3	46	3	46	y	0.33	14	28	14	28	y	0.26	17	49	17	49	y	0.4	30	45	30	45	y	0.0401409	3.17052	up	ENSG00000225484.6
known_NIR_1843	chr10	80176155	80205343	-	80176155;80181136	80180941;80205343	ES	ENST00000438331.5	known	0.68	148	68.5	148	130;7	y	0.73	92	34	92	68;0	n	0.77	196	58	196	109;7	y	0.86	237	38.5	237	68;9	y	0.84	218	41.5	218	77;6	y	0.89	263	31	263	62;0	n	0.0176948	4.58394	up	ENSG00000122359.17
known_NIR_1849	chr10	80468687	80489217	+	80454371	80489217	A5SS	ENST00000429989.7	known	0.8	119	30	119	30	y	0.79	111	30	111	30	y	0.84	155	30	155	30	y	0.62	66	40	66	40	y	0.74	66	23	66	23	y	0.64	69	39	69	39	y	0.0455103	-3.57096	down	ENSG00000108219.14
known_NIR_1856	chr10	87288495	87326630	-	87288495	87307957	5pMXE	ENST00000420424.1	known	0.74	88	31	88	31	y	0.73	90	33	90	33	y	0.76	100	31	100	31	y	0.78	145	42	145	42	y	0.81	127	30	127	30	y	0.79	160	42	160	42	y	0.016011	4.00892	up	ENSG00000223482.7
known_NIR_1860	chr10	87325108	87326630	-	87288495	87326630	A3SS	ENST00000446751.5	known	0.07	7	88	7	88	y	0.11	11	90	11	90	y	0.08	9	100	9	100	y	0.01	2	145	2	145	y	0.05	6	127	6	127	y	0.02	4	160	4	160	y	0.0242286	-3.53009	down	ENSG00000223482.7
known_NIR_1861	chr10	87325108	87326630	-	87308060	87326630	A3SS	ENST00000447424.5	known	0.27	7	19	7	19	y	0.3	11	26	11	26	y	0.33	9	18	9	18	y	0.08	2	24	2	24	y	0.17	6	29	6	29	y	0.12	4	28	4	28	y	0.00726717	-5.64982	down	ENSG00000223482.7
known_NIR_1862	chr10	87331096	87336786	-	87326672	87336786	A3SS	ENST00000447424.5	known	0.29	38	94	38	94	y	0.34	41	80	41	80	y	0.36	52	94	52	94	y	0.1	21	180	21	180	y	0.07	11	143	11	143	y	0.09	18	176	18	176	y	0.00272464	-10.7633	down	ENSG00000223482.7
known_NIR_1910	chr11	10801087	10802049	-	10801087;10801774	10801661;10802049	ES	ENST00000526148.5	known	0.26	176	489	176	483;495	y	0.25	118	357.5	118	370;345	y	0.21	140	538	140	536;540	y	0.19	141	585	141	609;561	y	0.19	104	444	104	443;445	y	0.14	96	596	96	663;529	y	0.0424125	-2.94884	down	ENSG00000110321.15
known_NIR_1966	chr11	119020253	119021760	+	119018970	119021760	A5SS	ENST00000525303.5	known	1	216	1	216	1	n	0.98	218	4	218	4	y	1	328	0	328	0	n	0.96	240	9	240	9	y	0.97	227	7	227	7	y	0.97	253	9	253	9	y	0.038561	-3.57771	down	ENSG00000196655.9
known_NIR_1983	chr11	119182345	119183821	+	119182345	119183118	A3SS	ENST00000409265.8	known	0.2	5	20	5	20	y	0.2	2	8	2	8	y	0.2	6	24	6	24	y	0.12	1	7	1	7	n	0.14	3	18	3	18	y	0.09	2	20	2	20	y	0.0290805	-5.73539	down	ENSG00000160703.15
known_NIR_2015	chr11	125626575	125626749	+	125626012	125626749	A5SS	ENST00000532449.5	known	0	0	5	0	5	n	0.15	2	11	2	11	y	0	0	6	0	6	n	0.3	6	14	6	14	y	0.5	5	5	5	5	y	0.5	2	2	2	2	n	0.0119713	4.6	up	ENSG00000149554.12
known_NIR_2026	chr11	126406557	126406943	+	126406545	126406943	A5SS	ENST00000227495.10	known	0.94	62	4	62	4	y	0.91	69	7	69	7	y	0.84	62	12	62	12	y	0.75	63	21	63	21	y	0.8	70	17	70	17	y	0.79	71	19	71	19	y	0.0396239	-3.5	down	ENSG00000110080.18
known_NIR_2069	chr11	17501980	17504647	-	17501980	17517401	A5SS	ENST00000318024.8	known	0	0	62	0	62	n	0	0	28	0	28	n	0	0	33	0	33	n	0.03	3	91	3	91	y	0.02	2	86	2	86	y	0.03	3	100	3	100	y	0.0152681	8	up	ENSG00000006611.15
known_NIR_2071	chr11	1753670	1753803	-	1748119	1753803	A3SS	ENST00000427721.2	known	0.97	2675	87	2675	87	y	0.98	2248	38	2248	38	y	0.97	3170	83	3170	83	y	0.94	3107	184	3107	184	y	0.96	3121	126	3121	126	y	0.95	3021	174	3021	174	y	0.0356527	-3.5	down	ENSG00000250644.2
known_NIR_2092	chr11	19117276	19146181	+	19117276;19143123	19142978;19146181	ES	ENST00000446113.6	known	0.13	2	13.5	2	15;12	y	0	0	8	0	6;10	n	0	0	19.5	0	24;15	n	0.21	5	18.5	5	13;24	y	0.27	2	5.5	2	3;8	y	0.14	2	12.5	2	13;12	y	0.0475845	2.84807	up	ENSG00000177054.13
known_NIR_2124	chr11	2945646;2949264	2949227;2951259	-	2945646	2951259	cassetteExon	ENST00000620138.4	known	0.42	182.5	250	188;177	250	y	0.36	149	260	156;142	260	y	0.36	171	300	172;170	300	y	0.21	85.5	319	95;76	319	y	0.19	80	341	83;77	341	y	0.23	101.5	348	101;102	348	y	0.00414655	-7.36122	down	ENSG00000205531.12
known_NIR_2165	chr11	33731468;33733610	33733495;33736382	-	33731468	33736382	cassetteExon	ENST00000351554.7	known	0.12	20	141	33;7	141	y	0.13	22	148	32;12	148	y	0.12	43	323	64;22	323	y	0.07	17.5	221	30;5	221	y	0.07	12.5	158	21;4	158	y	0.09	19.5	201	32;7	201	y	0.00871766	-6.26099	down	ENSG00000085063.14
known_NIR_2183	chr11	35190065;35211449	35211246;35214852	+	35190065	35214852	cassetteExon	ENST00000263398.10	known	0.09	53.5	555	39;68	555	y	0.08	44.5	532	29;60	532	y	0.11	77	639	42;112	639	y	0.03	35	1025	12;58	1025	y	0.04	37	923	22;52	923	y	0.03	29.5	993	13;46	993	y	0.0124364	-6.36396	down	ENSG00000026508.16
known_NIR_2186	chr11	35944144;36036249	36036103;36081653	+	35944144	36081653	cassetteExon	ENST00000528989.5	known	1	8.5	0	2;15	0	n	1	7	0	7;7	0	n	1	11	0	8;14	0	n	0.87	6.5	1	2;11	1	n	0.86	6	1	0;12	1	n	0.83	9.5	2	3;16	2	y	0.00664799	-12.2034	down	ENSG00000179241.12
known_NIR_2199	chr11	3808315	3824270	+	3808315;3824135	3823883;3824270	ES	ENST00000396993.8	known	0.07	4	57.5	4	9;106	y	0.09	5	51.5	5	10;93	y	0.08	7	82	7	14;150	y	0.03	2	72	2	11;133	y	0.06	4	58	4	13;103	y	0.04	3	82	3	16;148	y	0.0321988	-3.47851	down	ENSG00000148985.19
known_NIR_2205	chr11	3808315;3822993	3822909;3823883	+	3808315;3823740	3823613;3823883	MXE	ENST00000532523.5	known	0.85	17	3	13;21	0;6	n	1	9	0	8;10	0;0	n	0.88	10.5	1.5	3;18	0;3	n	0.81	11	2.5	9;13	2;3	y	0.67	4	2	0;8	0;4	n	0.67	11	5.5	5;17	0;11	n	0.0417389	-2.95595	down	ENSG00000148985.19
known_NIR_2253	chr11	46369550	46371313	+	46369550;46370009	46369941;46371313	ES	ENST00000343674.10	known	0.1	6	54	6	57;51	y	0.05	2	42	2	44;40	y	0.08	4	49	4	45;53	y	0.2	15	59	15	52;66	y	0.22	16	56	16	53;59	y	0.21	13	48	13	56;40	y	0.00559497	8.52803	up	ENSG00000149091.15
known_NIR_2277	chr11	47216472;47217049	47216858;47237837	+	47216472;47235412	47232814;47237837	MXE	ENST00000378603.7	known	0.33	105.5	213.5	134;77	0;427	n	0.33	96.5	192.5	140;53	0;385	n	0.32	119.5	257.5	152;87	0;515	n	0.44	127.5	163.5	155;100	0;327	n	0.49	148.5	154	177;120	2;306	y	0.5	158	160.5	197;119	0;321	n	0.0128453	7.95495	up	ENSG00000134574.11
known_NIR_2279	chr11	47235412	47237837	+	47217049	47237837	A5SS	ENST00000378600.7	known	0.85	427	77	427	77	y	0.88	385	53	385	53	y	0.86	515	87	515	87	y	0.77	327	100	327	100	y	0.72	306	120	306	120	y	0.73	321	119	321	119	y	0.00485001	-6.99234	down	ENSG00000134574.11
known_NIR_2304	chr11	502181	504824	-	502249	504824	A3SS	ENST00000397615.6	known	0.39	186	294	186	294	y	0.37	171	286	171	286	y	0.41	226	330	226	330	y	0.49	278	294	278	294	y	0.46	220	258	220	258	y	0.48	273	301	273	301	y	0.00489569	5.96481	up	ENSG00000023191.16
known_NIR_2305	chr11	502181	506609	-	502181	504824	A5SS&ES	ENST00000533410.5	known	0.15	32	186	32	186	y	0.17	36	171	36	171	y	0.15	39	226	39	226	y	0.21	73	278	73	278	y	0.27	82	220	82	220	y	0.25	92	273	92	273	y	0.0271218	4.59619	up	ENSG00000023191.16
known_NIR_2306	chr11	502181	506609	-	502181	507113	A5SS	ENST00000397604.7	known	0.22	32	112	32	112	y	0.24	36	112	36	112	y	0.2	39	152	39	152	y	0.36	73	130	73	130	y	0.34	82	157	82	157	y	0.43	92	122	92	122	y	0.0172163	5.28791	up	ENSG00000023191.16
known_NIR_2308	chr11	502181	506609	-	504996	506609	A3SS&ES	ENST00000397615.6	known	0.09	32	323	32	323	y	0.1	36	309	36	309	y	0.1	39	339	39	339	y	0.16	73	395	73	395	y	0.16	82	442	82	442	y	0.18	92	428	92	428	y	0.00277135	9.39149	up	ENSG00000023191.16
known_NIR_2309	chr11	502181	507113	-	504996	507113	A3SS&ES	ENST00000354420.6	known	0.39	112	176	112	176	y	0.4	112	165	112	165	y	0.42	152	213	152	213	y	0.51	130	126	130	126	y	0.59	157	110	157	110	y	0.51	122	119	122	119	y	0.0280194	4.74713	up	ENSG00000023191.16
known_NIR_2310	chr11	502181;504996	504824;506609	-	502181	506609	cassetteExon	ENST00000438658.6	known	0.89	254.5	32	186;323	32	y	0.87	240	36	171;309	36	y	0.88	282.5	39	226;339	39	y	0.82	336.5	73	278;395	73	y	0.8	331	82	220;442	82	y	0.79	350.5	92	273;428	92	y	0.0033023	-7.27324	down	ENSG00000023191.16
known_NIR_2312	chr11	502249	506609	-	502249	504824	A5SS&ES	ENST00000354420.6	known	0.1	32	294	32	294	y	0.1	31	286	31	286	y	0.14	53	330	53	330	y	0.18	65	294	65	294	y	0.19	61	258	61	258	y	0.18	65	301	65	301	y	0.0284202	5.09325	up	ENSG00000023191.16
known_NIR_2314	chr11	502249	507113	-	502249	506609	5pMXE	ENST00000397614.5	known	0.88	243	32	243	32	y	0.86	192	31	192	31	y	0.85	303	53	303	53	y	0.81	276	65	276	65	y	0.78	222	61	222	61	y	0.76	208	65	208	65	y	0.0146393	-4.70679	down	ENSG00000023191.16
known_NIR_2316	chr11	502249	507113	-	504996	507113	A3SS&ES	ENST00000533410.5	known	0.58	243	176	243	176	y	0.54	192	165	192	165	y	0.59	303	213	303	213	y	0.69	276	126	276	126	y	0.67	222	110	222	110	y	0.64	208	119	208	119	y	0.0102025	4.5853	up	ENSG00000023191.16
known_NIR_2318	chr11	504996	507113	-	504996	506609	5pMXE	ENST00000397615.6	known	0.35	176	323	176	323	y	0.35	165	309	165	309	y	0.39	213	339	213	339	y	0.24	126	395	126	395	y	0.2	110	442	110	442	y	0.22	119	428	119	428	y	0.00135865	-8.12624	down	ENSG00000023191.16
known_NIR_2334	chr11	57560432	57567585	-	57560432	57567849	A5SS	ENST00000340573.8	known	0.99	143	1	143	1	n	1	147	0	147	0	n	0.99	229	2	229	2	y	0.97	260	7	260	7	y	0.97	274	9	274	9	y	0.96	271	12	271	12	y	0.00481268	-5.65685	down	ENSG00000156587.15
known_NIR_2358	chr11	59795482	59800855	+	59795482;59797396	59797283;59800855	ES	ENST00000300150.11	known	0.01	1	74	1	100;48	n	0	0	41.5	0	38;45	n	0	0	56.5	0	55;58	n	0.25	15	44.5	15	58;31	y	0.23	12	41	12	51;31	y	0.2	13	53.5	13	52;55	y	0.00289096	14.9817	up	ENSG00000166900.14
known_NIR_2420	chr11	62705617	62706259	-	62705617	62707109	A5SS	ENST00000405837.5	known	0.21	12	46	12	46	y	0.29	21	52	21	52	y	0.22	7	25	7	25	y	0.38	31	51	31	51	y	0.38	45	73	45	73	y	0.44	41	52	41	52	y	0.00865515	4.97737	up	ENSG00000168000.14
known_NIR_2423	chr11	62789426;62789679	62789601;62789886	+	62789426	62789886	cassetteExon	ENST00000533861.5	known	0.6	350.5	234	409;292	234	y	0.59	335	231	383;287	231	y	0.62	450.5	276	502;399	276	y	0.68	518.5	242	616;421	242	y	0.68	532	254	628;436	254	y	0.67	531.5	260	623;440	260	y	0.00758985	7.77817	up	ENSG00000185475.8
known_NIR_2426	chr11	62833131;62833674	62833618;62833792	-	62833131	62833792	cassetteExon	ENST00000311713.11	known	0.86	637.5	104	692;583	104	y	0.83	539.5	113	573;506	113	y	0.82	648	141	654;642	141	y	0.77	549	162	564;534	162	y	0.76	483	150	491;475	150	y	0.81	584	138	587;581	138	y	0.0463885	-2.91548	down	ENSG00000133316.15
known_NIR_2443	chr11	62871669;62876879	62876784;62881019	+	62871669	62881019	cassetteExon	ENST00000377890.6	known	0.32	234	487	132;336	487	y	0.35	221	405	137;305	405	y	0.37	283	475	183;383	475	y	0.24	197.5	616	121;274	616	y	0.29	210.5	520	126;295	520	y	0.26	226.5	652	141;312	652	y	0.0154053	-4.05554	down	ENSG00000168003.16
known_NIR_2444	chr11	62876879	62881019	+	62856381	62881019	A5SS	ENST00000377889.6	known	0.77	336	103	336	103	y	0.72	305	119	305	119	y	0.75	383	129	383	129	y	0.62	274	166	274	166	y	0.69	295	131	295	131	y	0.63	312	184	312	184	y	0.0244287	-3.81	down	ENSG00000168003.16
known_NIR_2459	chr11	63905043;63906114	63906088;63908877	+	63905043;63908304	63908260;63908877	MXE	ENST00000377810.7	known	0.1	9.5	89.5	8;11	76;103	y	0.06	2	34	2;2	25;43	y	0.09	9	92	13;5	79;105	y	0.2	11.5	47	10;13	43;51	y	0.19	9	38.5	10;8	36;41	y	0.14	6.5	40	6;7	31;49	y	0.0185908	4.22116	up	ENSG00000072518.20
known_NIR_2460	chr11	63906114	63908877	+	63906114;63908304	63908260;63908877	ES	ENST00000402010.6	known	0.17	11	53	11	3;103	y	0.09	2	21.5	2	0;43	n	0.08	5	57.5	5	10;105	y	0.33	13	27	13	3;51	y	0.26	8	22.5	8	4;41	y	0.22	7	24.5	7	0;49	n	0.0223617	3.64791	up	ENSG00000072518.20
known_NIR_2466	chr11	6411361	6419346	-	6411361	6418985	5pMXE	ENST00000389906.6	known	0	0	16	0	16	n	0	0	17	0	17	n	0	0	24	0	24	n	0.08	3	35	3	35	y	0.11	3	25	3	25	y	0.11	4	32	4	32	y	0.00985246	10	up	ENSG00000166313.18
known_NIR_2488	chr11	64288468	64289037	+	64288468	64288603	A3SS&ES	ENST00000411458.5	known	0.34	37	72	37	72	y	0.32	36	77	36	77	y	0.41	54	79	54	79	y	0.48	70	77	70	77	y	0.47	60	69	60	69	y	0.51	83	80	83	80	y	0.0266472	4.36033	up	ENSG00000173264.13
known_NIR_2494	chr11	64318386	64320865	+	64318386;64319868	64319734;64320865	ES	ENST00000352435.8	known	0.24	863	2695	863	4727;663	y	0.22	676	2467.5	676	4319;616	y	0.23	906	2963.5	906	5238;689	y	0.27	1066	2899.5	1066	5099;700	y	0.27	1026	2826.5	1026	4924;729	y	0.25	972	2898	972	5135;661	y	0.0201689	3.77964	up	ENSG00000126432.13
known_NIR_2503	chr11	64776626	64778362	-	64776626	64777987	A5SS	ENST00000377387.5	known	0.94	279	18	279	18	y	0.94	283	17	283	17	y	0.93	359	29	359	29	y	0.89	250	31	250	31	y	0.86	224	37	224	37	y	0.88	222	29	222	29	y	0.0124364	-6.36396	down	ENSG00000168066.20
known_NIR_2512	chr11	64808099	64809650	-	64808099	64809665	A5SS	ENST00000377316.6	known	0.01	1	67	1	67	n	0	0	73	0	73	n	0.02	2	80	2	80	y	0.06	4	58	4	58	y	0.07	6	81	6	81	y	0.06	5	83	5	83	y	0.0032127	8	up	ENSG00000133895.14
known_NIR_2531	chr11	65182013	65182701	+	65181843	65182701	A5SS	ENST00000524773.5	known	0.97	84	3	84	3	y	0.98	85	2	85	2	y	0.93	121	9	121	9	y	0.84	122	24	122	24	y	0.92	129	11	129	11	y	0.85	123	21	123	21	y	0.0486944	-3.05715	down	ENSG00000014216.15
known_NIR_2552	chr11	65856242	65856885	-	65856242	65857632	A5SS	ENST00000531407.5	known	0.54	458	386	458	386	y	0.55	458	375	458	375	y	0.55	574	479	574	479	y	0.53	650	569	650	569	y	0.53	653	588	653	588	y	0.53	541	478	541	478	y	0.0377496	-5	down	ENSG00000172757.12
known_NIR_2562	chr11	65856242	65861257	-	65856242	65856885	5pMXE	ENST00000524553.5	known	0.45	371	458	371	458	y	0.45	380	458	380	458	y	0.45	476	574	476	574	y	0.46	558	650	558	650	y	0.47	569	653	569	653	y	0.47	488	541	488	541	y	0.0377496	5	up	ENSG00000172757.12
known_NIR_2579	chr11	66002513	66003235	+	66002570	66003235	A5SS	ENST00000312175.6	known	0.14	455	2772	455	2772	y	0.13	383	2616	383	2616	y	0.13	507	3301	507	3301	y	0.18	433	1966	433	1966	y	0.18	422	1904	422	1904	y	0.16	374	1894	374	1894	y	0.0133217	5.36656	up	ENSG00000175334.7
known_NIR_2587	chr11	6603822	6604180	+	6603822	6604226	A3SS	ENST00000532063.5	known	0.47	41	46	41	46	y	0.52	49	46	49	46	y	0.47	61	70	61	70	y	0.37	54	93	54	93	y	0.44	52	65	52	65	y	0.4	61	91	61	91	y	0.035475	-3.175	down	ENSG00000166333.13
known_NIR_2598	chr11	66284966	66285701	-	66284966;66285536	66285381;66285701	ES	ENST00000471387.6	known	0.38	313	500	313	534;466	y	0.43	338	445	338	472;418	y	0.44	458	576.5	458	671;482	y	0.55	510	419.5	510	425;414	y	0.53	536	466	536	484;448	y	0.56	626	499	626	541;457	y	0.00920198	6.32664	up	ENSG00000174851.14
known_NIR_2610	chr11	66617057	66624214	+	66617057	66646027	A3SS	ENST00000500635.2	known	0.94	342	23	342	23	y	0.92	285	24	285	24	y	0.94	411	25	411	25	y	0.87	145	22	145	22	y	0.81	167	40	167	40	y	0.85	131	24	131	24	y	0.0248204	-4.77297	down	ENSG00000248643.5
known_NIR_2620	chr11	66640123	66643450	+	66640123	66646027	A3SS	ENST00000398692.8	known	0.71	737	304	737	304	y	0.76	673	213	673	213	y	0.77	925	270	925	270	y	0.68	583	276	583	276	y	0.65	548	300	548	300	y	0.63	592	353	592	353	y	0.0185886	-3.9598	down	ENSG00000173933.19
known_NIR_2627	chr11	66640123	66646027	+	66640123;66644140	66643450;66646027	ES	ENST00000310092.11	known	0.22	304	1084.5	304	737;1432	y	0.17	213	1028	213	673;1383	y	0.18	270	1242.5	270	925;1560	y	0.24	276	885	276	583;1187	y	0.26	300	835	300	548;1122	y	0.28	353	886.5	353	592;1181	y	0.0245225	3.65563	up	ENSG00000173933.19
known_NIR_2628	chr11	66640123	66646027	+	66644140	66646027	A5SS&ES	ENST00000412278.2	known	0.18	304	1432	304	1432	y	0.13	213	1383	213	1383	y	0.15	270	1560	270	1560	y	0.19	276	1187	276	1187	y	0.21	300	1122	300	1122	y	0.23	353	1181	353	1181	y	0.0404668	3.05329	up	ENSG00000248643.5
known_NIR_2657	chr11	67353077	67353364	-	67353077	67353539	A5SS	ENST00000529704.5	known	0.45	78	94	78	94	y	0.51	46	45	46	45	y	0.49	83	85	83	85	y	0.58	122	87	122	87	y	0.64	115	66	115	66	y	0.58	150	109	150	109	y	0.012338	4.375	up	ENSG00000175482.8
known_NIR_2661	chr11	67353077	67356743	-	67353077	67353539	5pMXE	ENST00000529704.5	known	0.32	44	94	44	94	y	0.33	22	45	22	45	y	0.28	33	85	33	85	y	0.44	68	87	68	87	y	0.42	47	66	47	66	y	0.41	75	109	75	109	y	0.00626492	6.4254	up	ENSG00000175482.8
known_NIR_2665	chr11	67353077	67373524	-	67353077	67353539	5pMXE	ENST00000529704.5	known	0.31	43	94	43	94	y	0.33	22	45	22	45	y	0.26	30	85	30	85	y	0.41	60	87	60	87	y	0.5	66	66	66	66	y	0.41	76	109	76	109	y	0.0229541	3.83406	up	ENSG00000175482.8
known_NIR_2667	chr11	67367626	67373524	-	67353077	67373524	A3SS	ENST00000543494.1	known	0.64	75	43	75	43	y	0.71	53	22	53	22	y	0.76	93	30	93	30	y	0.54	71	60	71	60	y	0.45	54	66	54	66	y	0.58	107	76	107	76	y	0.0259594	-3.47125	down	ENSG00000256514.1
known_NIR_2669	chr11	67400919	67401728	-	67400919;67401199	67401068;67401728	ES	ENST00000376745.8	known	0.15	164	916	164	1058;774	y	0.19	179	782	179	892;672	y	0.18	220	1019	220	1156;882	y	0.26	279	794.5	279	945;644	y	0.27	285	765.5	285	888;643	y	0.26	279	790	279	907;673	y	0.0125081	7.21605	up	ENSG00000172531.14
known_NIR_2670	chr11	67400919	67401728	-	67400919;67401232	67401068;67401728	ES	ENST00000312989.11	known	0.24	164	531	164	1058;4	y	0.29	179	448.5	179	892;5	y	0.28	220	578.5	220	1156;1	n	0.37	279	475.5	279	945;6	y	0.39	285	446	285	888;4	y	0.38	279	457.5	279	907;8	y	0.0108219	6.7361	up	ENSG00000172531.14
known_NIR_2687	chr11	68074830	68097019	-	68074830;68081457	68081404;68097019	ES	ENST00000265689.8	known	0	0	35	0	43;27	n	0.03	1	38	1	45;31	n	0	0	36	0	45;27	n	0.12	7	51	7	61;41	y	0.07	2	26.5	2	25;28	y	0.07	3	39.5	3	48;31	y	0.0247089	3.94447	up	ENSG00000110721.11
known_NIR_2721	chr11	72010854;72012442	72012401;72012895	-	72010854	72012895	cassetteExon	ENST00000358965.10	known	0.59	33.5	23	32;35	23	y	0.58	28.5	21	28;29	21	y	0.59	48	34	48;48	34	y	0.25	31.5	93	37;26	93	y	0.4	41.5	62	36;47	62	y	0.28	38.5	100	40;37	100	y	0.0258348	-6.02145	down	ENSG00000137497.17
known_NIR_2786	chr11	74965117	74969640	+	74965117	74965763	A3SS&ES	ENST00000263672.10	known	0.11	130	1012	130	1012	y	0.09	74	770	74	770	y	0.11	127	1040	127	1040	y	0.08	98	1145	98	1145	y	0.07	83	1029	83	1029	y	0.08	85	1023	85	1023	y	0.038561	-3.57771	down	ENSG00000118363.11
known_NIR_2810	chr11	772521	774008	-	772521;773629	773522;774008	ES	ENST00000397472.6	known	0.2	17	68	17	44;92	y	0.21	18	66	18	49;83	y	0.21	21	80.5	21	78;83	y	0.15	18	105.5	18	78;133	y	0.13	19	122.5	19	101;144	y	0.09	13	131.5	13	106;157	y	0.0379917	-4.64238	down	ENSG00000177225.16
known_NIR_2857	chr11	83280260	83285553	-	83280260	83286100	A5SS	ENST00000455220.6	known	0.71	60	25	60	25	y	0.68	40	19	40	19	y	0.69	47	21	47	21	y	0.76	71	22	71	22	y	0.77	43	13	43	13	y	0.81	74	17	74	17	y	0.0138556	4.91354	up	ENSG00000137500.9
known_NIR_2858	chr11	83280260	83286100	-	83280260	83285873	A5SS	ENST00000529689.5	known	0.21	25	93	25	93	y	0.18	19	85	19	85	y	0.2	21	84	21	84	y	0.13	22	146	22	146	y	0.1	13	120	13	120	y	0.13	17	110	17	110	y	0.00475515	-5.75	down	ENSG00000137500.9
known_NIR_2870	chr11	844186	850288	+	844186;847300	847201;850288	ES	ENST00000397406.5	known	0	0	215	0	52;378	n	0	0	213	0	26;400	n	0.02	5	251.5	5	65;438	y	0.03	9	248.5	9	24;473	y	0.06	16	241.5	16	25;458	y	0.04	10	253	10	36;470	y	0.032811	3.31662	up	ENSG00000214063.10
known_NIR_2871	chr11	844186	850288	+	847300	850288	A5SS&ES	ENST00000397397.6	known	0	0	378	0	378	n	0	0	400	0	400	n	0.01	5	438	5	438	y	0.02	9	473	9	473	y	0.03	16	458	16	458	y	0.02	10	470	10	470	y	0.0132356	4.24264	up	ENSG00000214063.10
known_NIR_2877	chr11	847300	862550	+	847300;850367	850288;862550	ES	ENST00000397397.6	known	0.01	6	423.5	6	378;469	y	0.02	10	471	10	400;542	y	0.02	10	490	10	438;542	y	0.07	43	563	43	473;653	y	0.05	30	526	30	458;594	y	0.05	26	544	26	470;618	y	0.0133217	5.36656	up	ENSG00000214063.10
known_NIR_2880	chr11	85628688	85631687	+	85628688;85631316	85631145;85631687	ES	ENST00000393375.5	known	0.41	81	119	81	102;136	y	0.49	81	86	81	66;106	y	0.52	122	112.5	122	86;139	y	0.34	81	159.5	81	112;207	y	0.36	60	104.5	60	83;126	y	0.3	63	147.5	63	122;173	y	0.0317548	-3.75659	down	ENSG00000171204.12
known_NIR_2889	chr11	85983973;85990399	85990250;85996826	-	85983973	85996826	cassetteExon	ENST00000532317.5	known	0.69	63.5	28	72;55	28	y	0.65	42	23	48;36	23	y	0.66	65.5	34	94;37	34	y	0.6	80	54	112;48	54	y	0.59	57	39	76;38	39	y	0.57	68	51	91;45	51	y	0.00740771	-5.36656	down	ENSG00000073921.17
known_NIR_2895	chr11	86268561;86270157	86270083;86276980	+	86268561	86276980	cassetteExon	ENST00000263360.10	known	0.4	67.5	103	68;67	103	y	0.51	74	71	78;70	71	y	0.41	92	131	88;96	131	y	0.27	44.5	118	42;47	118	y	0.23	26.5	87	27;26	87	y	0.24	34.5	111	29;40	111	y	0.0220883	-5.20855	down	ENSG00000074266.17
known_NIR_2907	chr11	88328196	88334937	-	88312554	88334937	A3SS	ENST00000227266.9	known	0.71	453	186	453	186	y	0.69	340	152	340	152	y	0.65	450	242	450	242	y	0.59	444	311	444	311	y	0.58	419	306	419	306	y	0.59	387	274	387	274	y	0.0281789	-5.38516	down	ENSG00000109861.15
known_NIR_2908	chr11	884169	899340	-	884169;893519	893427;899340	ES	ENST00000454838.6	known	0.06	31	501.5	31	427;576	y	0.09	40	422	40	371;473	y	0.09	48	494	48	417;571	y	0.2	127	512.5	127	436;589	y	0.18	109	486.5	109	438;535	y	0.14	100	593	100	511;675	y	0.0171273	4.60317	up	ENSG00000177830.17
known_NIR_2911	chr11	8914930	8919337	+	8914930;8917367	8917287;8919337	ES	ENST00000299576.9	known	0.21	97	362	97	399;325	y	0.24	93	295	93	298;292	y	0.27	118	318	118	308;328	y	0.19	69	286.5	69	297;276	y	0.15	57	324	57	333;315	y	0.19	73	316	73	331;301	y	0.047746	-2.89747	down	ENSG00000166452.11
known_NIR_2928	chr11	94475619	94476289	-	94471759	94476289	A3SS	ENST00000323929.7	known	0.11	1	8	1	8	n	0	0	9	0	9	n	0	0	11	0	11	n	0.22	6	21	6	21	y	0.19	3	13	3	13	y	0.4	4	6	4	6	y	0.0499312	3.10575	up	ENSG00000020922.12
known_NIR_2938	chr12	100070169	100072672	-	100060043	100072672	A3SS	ENST00000279907.11	known	0	0	2	0	2	n	0.25	2	6	2	6	n	0.3	3	7	3	7	y	0.67	8	4	8	4	y	0.7	7	3	7	3	y	0.44	4	5	4	5	n	0.0281795	3.38935	up	ENSG00000111647.12
known_NIR_2945	chr12	100532610	100534890	+	100532598	100534890	A5SS	ENST00000548884.5	known	0.57	4	3	4	3	n	0.33	7	14	7	14	y	0.38	5	8	5	8	y	0.8	12	3	12	3	y	0.7	7	3	7	3	y	0.86	12	2	12	2	y	0.0198737	4.15078	up	ENSG00000012504.13
known_NIR_2957	chr12	102165883	102175483	+	102165883	102195951	A3SS	ENST00000543784.5	known	0.75	3	1	3	1	n	0.5	2	2	2	2	n	1	2	0	2	0	n	0.2	2	8	2	8	y	0	0	6	0	6	n	0	0	6	0	6	n	0.0263026	-4.29797	down	ENSG00000185480.11
known_NIR_2959	chr12	103951630;103953534	103953414;103956631	-	103951630	103956631	cassetteExon	ENST00000378090.8	known	0.23	53	181	78;28	181	y	0.19	35.5	150	38;33	150	y	0.14	45	266	54;36	266	y	0.27	70.5	191	103;38	191	y	0.27	59.5	159	75;44	159	y	0.31	84.5	190	101;68	190	y	0.0459762	3.30486	up	ENSG00000204954.9
known_NIR_2964	chr12	103956748	103965516	-	103956748	103957069	5pMXE	ENST00000378090.8	known	0.13	16	105	16	105	y	0.07	6	81	6	81	y	0.13	20	131	20	131	y	0.04	6	137	6	137	y	0.04	7	154	7	154	y	0	0	197	0	197	n	0.0319698	-3.46688	down	ENSG00000204954.9
known_NIR_2973	chr12	104287346;104289040	104288931;104313245	+	104287346;104311412	104311290;104313245	MXE	ENST00000354940.10	known	0.25	77	230	151;3	13;447	y	0.2	34.5	142	69;0	11;273	n	0.25	76	224.5	137;15	24;425	y	0.14	35.5	212	56;15	28;396	y	0.13	29	202.5	51;7	26;379	y	0.18	39.5	182	79;0	16;348	n	0.0213723	-3.68605	down	ENSG00000198431.15
known_NIR_2978	chr12	104291104	104311290	+	104289040	104311290	A5SS	ENST00000525566.5	known	0.02	11	445	11	445	y	0.03	7	269	7	269	y	0	0	412	0	412	n	0.07	29	378	29	378	y	0.06	17	286	17	286	y	0.04	13	314	13	314	y	0.0326779	3.20713	up	ENSG00000198431.15
known_NIR_3011	chr12	109088512;109090207	109090009;109092507	-	109088512	109092507	cassetteExon	ENST00000619381.4	known	0.68	260	125	269;251	125	y	0.65	255.5	136	239;272	136	y	0.65	310	164	342;278	164	y	0.7	340	149	368;312	149	y	0.71	373	156	396;350	156	y	0.69	326.5	147	341;312	147	y	0.0366415	3.4641	up	ENSG00000189046.10
known_NIR_3013	chr12	109092937	109093247	-	109092937	109093350	A5SS	ENST00000619381.4	known	0.92	93	8	93	8	y	0.93	103	8	103	8	y	0.97	126	4	126	4	y	0.86	128	21	128	21	y	0.86	127	21	127	21	y	0.91	127	12	127	12	y	0.0491618	-2.8014	down	ENSG00000189046.10
known_NIR_3015	chr12	109477776	109481637	+	109477764	109481637	A5SS	ENST00000434735.6	known	0.15	2	11	2	11	y	0.33	2	4	2	4	n	0.27	3	8	3	8	y	0	0	10	0	10	n	0	0	5	0	5	n	0	0	10	0	10	n	0.0419979	-4.72456	down	ENSG00000151148.13
known_NIR_3016	chr12	109477776	109481637	+	109478109	109481637	A5SS	ENST00000342494.7	known	0.33	2	4	2	4	n	0.2	2	8	2	8	y	0.25	3	9	3	9	y	0	0	2	0	2	n	0	0	3	0	3	n	0	0	6	0	6	n	0.0205518	-6.86752	down	ENSG00000151148.13
known_NIR_3024	chr12	10973721;11034885	11034782;11047020	-	10973721	11047020	cassetteExon	ENST00000539853.5	known	0.31	9	20	4;14	20	y	0.22	2	7	0;4	7	n	0.14	2	12	1;3	12	n	0.5	7	7	0;14	7	n	0.56	2.5	2	0;5	2	n	0.56	9	7	0;18	7	n	0.0132912	5.9726	up	ENSG00000231887.6
known_NIR_3042	chr12	110496203	110499457	-	110496203;110498859	110498820;110499457	ES	ENST00000552130.6	known	0.69	10	4.5	10	9;0	n	0.71	17	7	17	14;0	n	0.74	23	8	23	14;2	y	0.65	15	8	15	16;0	n	0.67	19	9.5	19	19;0	n	0.61	26	16.5	26	33;0	n	0.0393718	-3.06316	down	ENSG00000111237.18
known_NIR_3054	chr12	111453845;111455119	111455045;111456029	-	111453845	111456029	cassetteExon	ENST00000389153.8	known	0.05	6	118	4;8	118	y	0.06	5.5	93	1;10	93	n	0.04	3.5	85	2;5	85	y	0	0	106	0;0	106	n	0	0	66	0;0	66	n	0	0	69	0;0	69	n	0.0130725	-8.66025	down	ENSG00000204842.14
known_NIR_3059	chr12	111755745	111781918	+	111755745	111756333	3pMXE	ENST00000455480.6	known	0	0	38	0	38	n	0	0	35	0	35	n	0	0	25	0	25	n	0.2	13	51	13	51	y	0.19	9	38	9	38	y	0.14	5	31	5	31	y	0.0108566	9.51908	up	ENSG00000111271.14
known_NIR_3070	chr12	113159109	113161270	-	113159112	113161270	A3SS	ENST00000314045.11	known	0.42	325	453	325	453	y	0.44	311	403	311	403	y	0.43	335	449	335	449	y	0.41	384	548	384	548	y	0.39	353	546	353	546	y	0.4	307	467	307	467	y	0.0213116	-3.67423	down	ENSG00000123064.12
known_NIR_3105	chr12	120496216	120496402	+	120496216	120496416	A3SS	ENST00000242577.10	known	0.09	215	2261	215	2261	y	0.11	287	2332	287	2332	y	0.09	290	3028	290	3028	y	0.06	170	2833	170	2833	y	0.05	140	2696	140	2696	y	0.05	167	2877	167	2877	y	0.0107001	-5.81378	down	ENSG00000088986.10
known_NIR_3106	chr12	120496216	120496416	+	120470104	120496416	A5SS	ENST00000392509.6	known	0.97	2261	71	2261	71	y	0.96	2332	93	2332	93	y	0.96	3028	115	3028	115	y	0.98	2833	55	2833	55	y	0.98	2696	63	2696	63	y	0.97	2877	80	2877	80	y	0.0474207	2.82843	up	ENSG00000088986.10
known_NIR_3112	chr12	120694269;120695152	120694824;120696316	+	120694269	120696316	cassetteExon	ENST00000412616.2	known	0.97	196.5	7	202;191	7	y	0.97	167	5	136;198	5	y	0.96	200	8	202;198	8	y	0.95	273.5	14	249;298	14	y	0.95	265	15	228;302	15	y	0.95	249	12	224;274	12	y	0.0377496	-5	down	ENSG00000110917.7
known_NIR_3167	chr12	122980385	122981129	+	122980745	122981129	A5SS	ENST00000315580.9	known	0.03	10	326	10	326	y	0.04	13	336	13	336	y	0.06	28	422	28	422	y	0.01	4	363	4	363	y	0	2	407	2	407	y	0.02	7	355	7	355	y	0.0419145	-3.16228	down	ENSG00000182196.13
known_NIR_3168	chr12	122980812	122981129	+	122980385	122981129	A5SS	ENST00000426960.6	known	0.92	118	10	118	10	y	0.88	92	13	92	13	y	0.84	143	28	143	28	y	0.98	200	4	200	4	y	0.99	157	2	157	2	y	0.96	163	7	163	7	y	0.0390833	3.91036	up	ENSG00000182196.13
known_NIR_3255	chr12	16354378	16363795	+	16354378	16357605	A3SS&ES	ENST00000535309.5	known	0.06	326	5079	326	5079	y	0.06	302	4564	302	4564	y	0.06	361	6081	361	6081	y	0.04	280	6740	280	6740	y	0.04	247	6314	247	6314	y	0.05	344	6688	344	6688	y	0.0377496	-5	down	ENSG00000008394.12
known_NIR_3256	chr12	16354378	16363795	+	16354378;16357699	16357605;16363795	ES	ENST00000010404.6	known	0.05	326	6211.5	326	5079;7344	y	0.05	302	5884	302	4564;7204	y	0.05	361	7247	361	6081;8413	y	0.03	280	8263	280	6740;9786	y	0.03	247	7659	247	6314;9004	y	0.04	344	8510	344	6688;10332	y	0.0377496	-5	down	ENSG00000008394.12
known_NIR_3308	chr12	31709425	31714882	-	31709425	31728971	A5SS	ENST00000281471.10	known	0.5	7	7	7	7	y	0.38	5	8	5	8	y	0.39	7	11	7	11	y	0.03	1	32	1	32	n	0.09	2	21	2	21	y	0	0	27	0	27	n	0.00197394	-8.21429	down	ENSG00000151743.10
known_NIR_3324	chr12	42235997	42237599	-	42161765	42237599	A3SS	ENST00000534854.6	known	0.2	3	12	3	12	y	0.13	3	20	3	20	y	0.12	4	30	4	30	y	0	0	35	0	35	n	0	0	55	0	55	n	0	0	55	0	55	n	0.0270128	-5.9604	down	ENSG00000015153.14
known_NIR_3327	chr12	42335974	42355161	+	42335974;42352049	42351885;42355161	ES	ENST00000549190.5	known	0.31	37	84	37	92;76	y	0.29	28	70	28	99;41	y	0.34	51	99	51	94;104	y	0.37	67	116	67	122;110	y	0.44	73	92.5	73	84;101	y	0.43	67	90	67	101;79	y	0.0244287	3.81	up	ENSG00000134283.17
known_NIR_3328	chr12	42375074	42387456	+	42375074;42384996	42384940;42387456	ES	ENST00000549190.5	known	0.06	9	140.5	9	134;147	y	0.01	2	141	2	141;141	y	0.03	5	193	5	187;199	y	0.15	34	187.5	34	196;179	y	0.13	23	154	23	151;157	y	0.16	35	189	35	188;190	y	0.00508116	6.66795	up	ENSG00000134283.17
known_NIR_3356	chr12	48135038	48137721	+	48135038;48135383	48135291;48137721	ES	ENST00000340802.10	known	0.03	4	139.5	4	118;161	y	0	0	97.5	0	73;122	n	0.06	8	136.5	8	120;153	y	0.08	12	138	12	104;172	y	0.15	21	120	21	114;126	y	0.11	14	116	14	101;131	y	0.0365383	3.125	up	ENSG00000152556.15
known_NIR_3359	chr12	48153525	48157459	-	48153529	48157459	A3SS	ENST00000317697.7	known	0.04	1	24	1	24	n	0.22	2	7	2	7	n	0	0	9	0	9	n	0.27	7	19	7	19	y	0.54	13	11	13	11	y	0.38	9	15	9	15	y	0.0412831	2.99378	up	ENSG00000177981.10
known_NIR_3381	chr12	49324037	49324231	+	49324037	49325501	A3SS	ENST00000551245.5	known	0.74	55	19	55	19	y	0.71	55	23	55	23	y	0.65	57	31	57	31	y	0.85	56	10	56	10	y	0.86	84	14	84	14	y	0.8	55	14	55	14	y	0.0168471	4.22883	up	ENSG00000135451.12
known_NIR_3392	chr12	49741611;49742115	49741957;49752464	+	49741611	49752464	cassetteExon	ENST00000267115.9	known	0.07	61	790	20;102	790	y	0.08	60	660	31;89	660	y	0.07	63.5	907	27;100	907	y	0.05	43.5	762	12;75	762	y	0.06	50.5	770	14;87	770	y	0.06	52.5	768	21;84	768	y	0.0241101	-3.53553	down	ENSG00000139644.12
known_NIR_3417	chr12	51052207	51056350	+	51056245	51056350	A5SS&ES	ENST00000418425.6	known	0.21	26	95	26	95	y	0.23	18	62	18	62	y	0.22	19	66	19	66	y	0.17	27	132	27	132	y	0.17	26	127	26	127	y	0.19	31	129	31	129	y	0.00838827	-4.91354	down	ENSG00000050426.15
known_NIR_3463	chr12	53441800	53442695	+	53441792	53442695	A5SS	ENST00000429243.6	known	0.27	338	906	338	906	y	0.29	265	643	265	643	y	0.29	356	858	356	858	y	0.31	403	902	403	902	y	0.3	359	856	359	856	y	0.32	406	881	406	881	y	0.0400537	3.02372	up	ENSG00000205352.10
known_NIR_3470	chr12	53442733	53443541	+	53442733	53443391	A3SS	ENST00000429243.6	known	0.02	39	2364	39	2364	y	0.02	38	1733	38	1733	y	0.02	53	2227	53	2227	y	0.04	90	2423	90	2423	y	0.05	102	2112	102	2112	y	0.04	106	2270	106	2270	y	0.0198039	7	up	ENSG00000205352.10
known_NIR_3476	chr12	53442733	53443679	+	53442733	53443391	A3SS	ENST00000429243.6	known	0.01	31	2364	31	2364	y	0.02	29	1733	29	1733	y	0.01	31	2227	31	2227	y	0.02	59	2423	59	2423	y	0.03	63	2112	63	2112	y	0.03	71	2270	71	2270	y	0.0474207	2.82843	up	ENSG00000205352.10
known_NIR_3483	chr12	53462567	53465932	+	53462567;53464852	53464760;53465932	ES	ENST00000547717.1	known	0.43	1079	1457	1079	1542;1372	y	0.37	747	1257.5	747	1318;1197	y	0.43	1117	1462	1117	1537;1387	y	0.32	1141	2416	1141	2567;2265	y	0.3	998	2373	998	2525;2221	y	0.33	1179	2361.5	1179	2559;2164	y	0.0280304	-4.26996	down	ENSG00000257379.1
known_NIR_3485	chr12	53467293	53468777	+	53467293	53467805	A3SS&ES	ENST00000552296.6	known	0.24	817	2573	817	2573	y	0.25	675	2036	675	2036	y	0.23	802	2645	802	2645	y	0.31	1451	3222	1451	3222	y	0.32	1469	3097	1469	3097	y	0.32	1476	3132	1476	3132	y	0.00103876	11.5	up	ENSG00000197111.15
known_NIR_3486	chr12	53467293	53468777	+	53467293;53467843	53467805;53468777	ES	ENST00000359282.9	known	0.27	817	2214	817	2573;1855	y	0.27	675	1812.5	675	2036;1589	y	0.26	802	2331	802	2645;2017	y	0.34	1451	2857.5	1451	3222;2493	y	0.35	1469	2728	1469	3097;2359	y	0.35	1476	2771	1476	3132;2410	y	7.06935e-05	16.9706	up	ENSG00000197111.15
known_NIR_3491	chr12	53504815	53505649	+	53504815;53505262	53505135;53505649	ES	ENST00000266987.6	known	0.57	192	144	192	144;144	y	0.6	193	129.5	193	147;112	y	0.58	257	188.5	257	180;197	y	0.72	252	96.5	252	88;105	y	0.72	308	118	308	121;115	y	0.72	248	94.5	248	77;112	y	0.00413836	15.4965	up	ENSG00000139546.10
known_NIR_3540	chr12	55903480	55927725	-	55903480	55927076	5pMXE	ENST00000398213.4	known	0.47	74	84	74	84	y	0.51	50	48	50	48	y	0.52	82	75	82	75	y	0.72	132	52	132	52	y	0.7	99	43	99	43	y	0.76	157	50	157	50	y	0.000693829	9.71429	up	ENSG00000170473.16
known_NIR_3541	chr12	55903480;55927267	55927076;55927725	-	55903480	55927725	cassetteExon	ENST00000408946.6	known	0.36	42	74	84;0	74	n	0.33	25	50	48;2	50	y	0.31	37.5	82	75;0	82	n	0.17	27	132	52;2	132	y	0.18	21.5	99	43;0	99	n	0.14	26.5	157	50;3	157	y	0.000982283	-9.01561	down	ENSG00000170473.16
known_NIR_3550	chr12	56133873	56134080	+	56133873	56134110	A3SS	ENST00000394048.9	known	0.17	14	70	14	70	y	0.16	13	68	13	68	y	0.16	17	87	17	87	y	0.06	6	88	6	88	y	0.12	13	100	13	100	y	0.09	8	86	8	86	y	0.0470526	-4.15761	down	ENSG00000139641.12
known_NIR_3560	chr12	56160320	56161387	+	56160320	56160626	3pMXE	ENST00000548293.5	known	0.74	7247	2548	7247	2548	y	0.74	6456	2249	6456	2249	y	0.76	9248	2999	9248	2999	y	0.78	7686	2192	7686	2192	y	0.79	7848	2097	7848	2097	y	0.78	8095	2268	8095	2268	y	0.0168559	4.91935	up	ENSG00000092841.18
known_NIR_3561	chr12	56160320	56161387	+	56160320;56160670	56160626;56161387	ES	ENST00000550697.5	known	0.75	7247	2440.5	7247	2548;2333	y	0.75	6456	2164	6456	2249;2079	y	0.76	9248	2871.5	9248	2999;2744	y	0.78	7686	2110	7686	2192;2028	y	0.79	7848	2071.5	7848	2097;2046	y	0.78	8095	2221	8095	2268;2174	y	0.00312559	6.36396	up	ENSG00000092841.18
known_NIR_3563	chr12	56163765	56164648	-	56163765	56164303	A5SS	ENST00000550164.5	known	0.31	34	75	34	75	y	0.29	26	65	26	65	y	0.22	31	107	31	107	y	0.42	54	76	54	76	y	0.52	69	63	69	63	y	0.49	65	69	65	69	y	0.00736922	5.0484	up	ENSG00000139613.11
known_NIR_3564	chr12	56163765	56164648	-	56163765;56164368	56164303;56164648	ES	ENST00000394023.7	known	0.47	34	38.5	34	75;2	y	0.43	26	35	26	65;5	y	0.36	31	56	31	107;5	y	0.58	54	39.5	54	76;3	y	0.69	69	31.5	69	63;0	n	0.63	65	37.5	65	69;6	y	0.00918683	4.71814	up	ENSG00000139613.11
known_NIR_3603	chr12	57460201	57464673	+	57460201	57463665	A3SS&ES	ENST00000546141.5	known	0.44	4	5	4	5	n	0.43	6	8	6	8	y	0.38	3	5	3	5	n	0.04	1	22	1	22	n	0.1	1	9	1	9	n	0.19	4	17	4	17	y	0.0102174	-6.4731	down	ENSG00000111087.9
known_NIR_3604	chr12	57460201;57464091	57463665;57464673	+	57460201	57464673	cassetteExon	ENST00000543426.5	known	0.6	6	4	5;7	4	y	0.64	10.5	6	8;13	6	y	0.68	6.5	3	5;8	3	y	0.97	29.5	1	22;37	1	n	0.94	15	1	9;21	1	n	0.85	22	4	17;27	4	y	0.00486794	6.53939	up	ENSG00000111087.9
known_NIR_3618	chr12	57719182;57720263	57720099;57720406	+	57719182	57720406	cassetteExon	ENST00000552285.5	known	0.36	378.5	678	361;396	678	y	0.42	339	465	351;327	465	y	0.37	381	643	370;392	643	y	0.26	339.5	954	327;352	954	y	0.3	329.5	772	310;349	772	y	0.28	327	849	306;348	849	y	0.0139641	-4.72746	down	ENSG00000135506.15
known_NIR_3649	chr12	6492972	6493459	-	6492972	6493717	A5SS	ENST00000537701.5	known	0.39	169	260	169	260	y	0.39	178	284	178	284	y	0.42	202	278	202	278	y	0.44	177	221	177	221	y	0.46	158	183	158	183	y	0.48	207	227	207	227	y	0.0178099	3.92792	up	ENSG00000111639.7
known_NIR_3668	chr12	65838569	65915059	+	65838569	65951383	A3SS	ENST00000403681.6	known	0.2	44	171	44	171	y	0.27	53	146	53	146	y	0.22	55	199	55	199	y	0.12	21	161	21	161	y	0.09	16	166	16	166	y	0.09	15	152	15	152	y	0.0124031	-5.62917	down	ENSG00000149948.13
known_NIR_3670	chr12	6602154	6602376	-	6602175	6602376	A3SS	ENST00000544484.5	known	1	3	0	3	0	n	0.76	13	4	13	4	y	0.7	7	3	7	3	y	0.43	3	4	3	4	n	0.33	2	4	2	4	n	0.27	3	8	3	8	y	0.019323	-4.63466	down	ENSG00000111642.14
known_NIR_3711	chr12	68611043;68624873	68624671;68648699	+	68611043	68648699	cassetteExon	ENST00000250559.13	known	0.12	11	84	10;12	84	y	0.14	11	67	7;15	67	y	0.08	6.5	80	2;11	80	y	0.04	4.5	110	0;9	110	n	0.07	8	99	3;13	99	y	0.03	3.5	108	0;7	108	n	0.0420168	-3.12348	down	ENSG00000127314.17
known_NIR_3726	chr12	68809086	68809208	+	68808491	68809208	A5SS	ENST00000462284.5	known	0.56	5	4	5	4	n	0.14	2	12	2	12	y	0.22	2	7	2	7	n	1	4	0	4	0	n	1	8	0	8	0	n	0.83	5	1	5	1	n	0.0243165	4.52586	up	ENSG00000135679.21
known_NIR_3731	chr12	6883919	6905585	+	6883919	6884371	3pMXE	ENST00000421824.1	known	0	0	33	0	33	n	0	0	27	0	27	n	0.07	3	38	3	38	y	0.23	6	20	6	20	y	0.28	9	23	9	23	y	0.27	7	19	7	19	y	0.00198557	8.48612	up	ENSG00000240370.6
known_NIR_3732	chr12	6904903	6905585	+	6883919	6905585	A5SS	ENST00000433346.5	known	1	63	0	63	0	n	1	24	0	24	0	n	0.96	72	3	72	3	y	0.94	92	6	92	6	y	0.88	64	9	64	9	y	0.92	82	7	82	7	y	0.032811	-3.31662	down	ENSG00000010626.14
known_NIR_3750	chr12	6960435	6960663	+	6960435	6960806	A3SS	ENST00000399448.5	known	0	0	287	0	287	n	0	0	203	0	203	n	0	0	288	0	288	n	0.02	3	195	3	195	y	0.02	4	193	4	193	y	0.01	2	203	2	203	y	0.0377496	5	up	ENSG00000111679.16
known_NIR_3753	chr12	6967238	6967892	-	6967779	6967892	A3SS&ES	ENST00000535923.5	known	0.07	170	2285	170	2285	y	0.08	158	1926	158	1926	y	0.07	213	2712	213	2712	y	0.08	171	1841	171	1841	y	0.09	176	1767	176	1767	y	0.09	190	1906	190	1906	y	0.0474207	2.82843	up	ENSG00000215021.8
known_NIR_3776	chr12	76060279;76074239	76074203;76084567	-	76060279;76068994	76067371;76084567	MXE	ENST00000431879.7	known	0.23	231.5	759.5	40;423	1514;5	y	0.22	160.5	566.5	24;297	1130;3	y	0.22	194.5	695	31;358	1383;7	y	0.25	293.5	865.5	71;516	1727;4	y	0.26	256	732	42;470	1460;4	y	0.24	271.5	840	65;478	1675;5	y	0.0248175	4	up	ENSG00000187109.13
known_NIR_3783	chr12	76866261	76878963	-	76866261	76878938	A5SS	ENST00000311083.9	known	0	0	9	0	9	n	0.04	1	27	1	27	n	0	0	36	0	36	n	0.13	2	13	2	13	y	0.08	2	24	2	24	y	0.11	4	31	4	31	y	0.00924907	4.73286	up	ENSG00000175183.9
known_NIR_3788	chr12	8698297	8699785	+	8698297	8713811	A3SS	ENST00000535829.5	known	0.27	3	8	3	8	y	0.33	1	2	1	2	n	0.25	1	3	1	3	n	0	0	11	0	11	n	0	0	7	0	7	n	0	0	6	0	6	n	0.00712045	-11.7874	down	ENSG00000166532.15
known_NIR_3836	chr12	98537572	98544230	+	98537572	98546359	A3SS	ENST00000393053.6	known	0.86	42	7	42	7	y	0.85	39	7	39	7	y	0.89	47	6	47	6	y	0.93	27	2	27	2	y	0.9	35	4	35	4	y	0.94	44	3	44	3	y	0.028998	3.33397	up	ENSG00000120802.13
known_NIR_3858	chr13	110625278	110627439	+	110615647	110627439	A5SS	ENST00000424185.6	known	1	19	0	19	0	n	1	14	0	14	0	n	1	16	0	16	0	n	0.79	15	4	15	4	y	0.83	10	2	10	2	y	0.84	26	5	26	5	y	0.00712477	-11.7838	down	ENSG00000213995.11
known_NIR_3861	chr13	110893263;110894202	110894109;110906033	-	110893263	110906033	cassetteExon	ENST00000267339.6	known	0.39	11.5	18	13;10	18	y	0.24	10	31	14;6	31	y	0.25	14	42	14;14	42	y	0.5	19	19	32;6	19	y	0.52	23.5	22	26;21	22	y	0.55	27	22	33;21	22	y	0.0328116	4.54973	up	ENSG00000088448.14
known_NIR_3927	chr13	44436095	44437176	-	44436095	44436504	5pMXE	ENST00000261489.6	known	0.02	8	393	8	393	y	0.03	8	261	8	261	y	0.02	9	357	9	357	y	0.01	5	447	5	447	y	0.01	4	357	4	357	y	0	1	383	1	383	n	0.0241101	-3.53553	down	ENSG00000102804.14
known_NIR_3929	chr13	44436095	44573163	-	44436095	44437176	5pMXE	ENST00000622051.1	known	0.85	44	8	44	8	y	0.82	37	8	37	8	y	0.81	39	9	39	9	y	0.92	61	5	61	5	y	0.89	33	4	33	4	y	0.98	40	1	40	1	n	0.0425436	3.55594	up	ENSG00000102804.14
known_NIR_3980	chr13	80337756	80340622	-	80337756	80338733	5pMXE	ENST00000377102.5	known	0.97	32	1	32	1	n	1	22	0	22	0	n	0.96	45	2	45	2	y	0.91	64	6	64	6	y	0.92	60	5	60	5	y	0.89	49	6	49	6	y	0.0114824	-4.69574	down	ENSG00000136158.10
known_NIR_3985	chr13	99238554	99243832	+	99238554	99314097	A3SS	ENST00000376440.6	known	1	144	0	144	0	n	1	106	0	106	0	n	1	136	0	136	0	n	0.96	217	9	217	9	y	0.94	132	8	132	8	y	0.96	151	7	151	7	y	0.0198039	-7	down	ENSG00000134882.15
known_NIR_4012	chr14	102229657	102232535	-	102229657;102231821	102231707;102232535	ES	ENST00000193029.10	known	0.53	27	23.5	27	19;28	y	0.49	20	21	20	29;13	y	0.46	34	39.5	34	35;44	y	0.6	19	12.5	19	13;12	y	0.63	13	7.5	13	7;8	y	0.58	18	13	18	17;9	y	0.0144285	4.40981	up	ENSG00000080823.21
known_NIR_4034	chr14	103677523	103679309	+	103677523	103679384	A3SS	ENST00000348520.10	known	0.14	34	210	34	210	y	0.16	43	231	43	231	y	0.14	50	296	50	296	y	0.09	51	536	51	536	y	0.12	67	489	67	489	y	0.1	49	425	49	425	y	0.0197794	-3.91965	down	ENSG00000126214.20
known_NIR_4035	chr14	103679518	103687081	+	103679518	103684986	3pMXE	ENST00000380038.7	known	0.25	24	73	24	73	y	0.16	13	68	13	68	y	0.2	21	86	21	86	y	0.38	77	124	77	124	y	0.37	68	114	68	114	y	0.29	62	149	62	149	y	0.0208642	3.71463	up	ENSG00000126214.20
known_NIR_4042	chr14	103679545	103684986	+	103679545	103700655	A3SS	ENST00000348520.10	known	0.94	152	9	152	9	y	0.89	141	18	141	18	y	0.92	204	17	204	17	y	0.75	202	68	202	68	y	0.71	200	80	200	80	y	0.7	167	70	167	70	y	0.000743807	-9.32872	down	ENSG00000126214.20
known_NIR_4044	chr14	103679545	103685638	+	103679545	103700655	A3SS	ENST00000348520.10	known	0.25	3	9	3	9	y	0.22	5	18	5	18	y	0.19	4	17	4	17	y	0.09	7	68	7	68	y	0.11	10	80	10	80	y	0.11	9	70	9	70	y	0.0125436	-6.28619	down	ENSG00000126214.20
known_NIR_4045	chr14	103679545	103685638	+	103679545;103685036	103684986;103685638	ES	ENST00000389744.8	known	0.02	3	183.5	3	152;215	y	0.03	5	144	5	141;147	y	0.02	4	209.5	4	204;215	y	0.03	7	224.5	7	202;247	y	0.04	10	227	10	200;254	y	0.04	9	203	9	167;239	y	0.0474207	2.82843	up	ENSG00000126214.20
known_NIR_4048	chr14	103679545	103687081	+	103679545	103684986	3pMXE	ENST00000553286.5	known	0.14	25	152	25	152	y	0.13	22	141	22	141	y	0.16	38	204	38	204	y	0.32	94	202	94	202	y	0.27	73	200	73	200	y	0.35	90	167	90	167	y	0.0105164	6.81516	up	ENSG00000126214.20
known_NIR_4054	chr14	103692425	103700655	+	103692425	103693553	3pMXE	ENST00000347839.10	known	0	0	45	0	45	n	0.26	8	23	8	23	y	0.08	3	36	3	36	y	0.5	34	34	34	34	y	0.36	28	49	28	49	y	0.33	26	52	26	52	y	0.0450261	3.04544	up	ENSG00000126214.20
known_NIR_4062	chr14	104714856;104715340	104715284;104718795	+	104714856	104718795	cassetteExon	ENST00000330634.11	known	0.45	142	173	145;139	173	y	0.42	117.5	159	127;108	159	y	0.47	171	193	197;145	193	y	0.15	43	249	50;36	249	y	0.19	50.5	216	59;42	216	y	0.18	50.5	223	53;48	223	y	0.00016404	-14.4957	down	ENSG00000203485.12
known_NIR_4071	chr14	104989707	104991491	+	104989088	104991491	A5SS	ENST00000547315.5	known	0.63	51	30	51	30	y	0.46	17	20	17	20	y	0.51	24	23	24	23	y	0.31	13	29	13	29	y	0.2	8	33	8	33	y	0.3	16	37	16	37	y	0.01632	-4.28438	down	ENSG00000140104.13
known_NIR_4081	chr14	105445511	105450058	+	105445511;105449409	105449359;105450058	ES	ENST00000435036.6	known	0.59	22	15.5	22	9;22	y	0.67	25	12.5	25	11;14	y	0.7	34	14.5	34	15;14	y	0.82	86	19	86	16;22	y	0.89	114	14.5	114	14;15	y	0.86	96	16	96	16;16	y	0.0101745	5.2696	up	ENSG00000182979.17
known_NIR_4105	chr14	20455328	20455578	+	20455338	20455578	A5SS	ENST00000555414.5	known	0.29	76	187	76	187	y	0.27	56	155	56	155	y	0.27	61	162	61	162	y	0.24	84	268	84	268	y	0.25	82	249	82	249	y	0.25	79	242	79	242	y	0.0285958	-4.02492	down	ENSG00000100823.11
known_NIR_4106	chr14	20455328	20455578	+	20455394	20455578	A5SS	ENST00000216714.7	known	0.1	76	666	76	666	y	0.09	56	564	56	564	y	0.09	61	617	61	617	y	0.07	84	1042	84	1042	y	0.08	82	904	82	904	y	0.07	79	982	79	982	y	0.0132356	-4.24264	down	ENSG00000100823.11
known_NIR_4132	chr14	21234229;21263336	21263311;21269298	-	21234229	21269298	cassetteExon	ENST00000336053.10	known	0.84	1211	226	1371;1051	226	y	0.88	1203	170	1353;1053	170	y	0.86	1571	265	1746;1396	265	y	0.78	1469	411	1667;1271	411	y	0.79	1516.5	397	1687;1346	397	y	0.8	1667	429	1866;1468	429	y	0.0129527	-5.42218	down	ENSG00000092199.17
known_NIR_4134	chr14	21263829	21269298	-	21234229	21269298	A3SS	ENST00000336053.10	known	0.15	40	226	40	226	y	0.19	41	170	41	170	y	0.2	67	265	67	265	y	0.1	48	411	48	411	y	0.1	45	397	45	397	y	0.09	42	429	42	429	y	0.0274058	-5.33002	down	ENSG00000092199.17
known_NIR_4146	chr14	22830254	22834172	+	22830254;22833489	22833418;22834172	ES	ENST00000432849.7	known	0.13	86	560.5	86	1095;26	y	0.14	95	608.5	95	1167;50	y	0.15	125	727.5	125	1417;38	y	0.09	77	774.5	77	1498;51	y	0.12	105	806.5	105	1566;47	y	0.11	96	792.5	96	1540;45	y	0.0419145	-3.16228	down	ENSG00000172590.18
known_NIR_4147	chr14	22830254;22831037	22830964;22833418	+	22830254	22833418	cassetteExon	ENST00000355151.9	known	0.08	95	1095	93;97	1095	y	0.07	89	1167	93;85	1167	y	0.06	98	1417	103;93	1417	y	0.04	64	1498	62;66	1498	y	0.03	52.5	1566	62;43	1566	y	0.03	52	1540	60;44	1540	y	0.00996386	-5.5	down	ENSG00000172590.18
known_NIR_4148	chr14	22830254;22831037	22830964;22834172	+	22830254	22834172	cassetteExon	ENST00000397505.2	known	0.4	57.5	86	93;22	86	y	0.39	59.5	95	93;26	95	y	0.34	63	125	103;23	125	y	0.32	35.5	77	62;9	77	y	0.26	36	105	62;10	105	y	0.26	33.5	96	60;7	96	y	0.0241719	-3.54291	down	ENSG00000172590.18
known_NIR_4150	chr14	22830254;22831037	22830964;22834172	+	22830254;22833489	22833418;22834172	MXE	ENST00000432849.7	known	0.09	57.5	560.5	93;22	1095;26	y	0.09	59.5	608.5	93;26	1167;50	y	0.08	63	727.5	103;23	1417;38	y	0.04	35.5	774.5	62;9	1498;51	y	0.04	36	806.5	62;10	1566;47	y	0.04	33.5	792.5	60;7	1540;45	y	0.00506332	-14	down	ENSG00000172590.18
known_NIR_4151	chr14	22831037	22834172	+	22831037;22833482	22833418;22834172	ES	ENST00000553711.5	known	0.03	22	756	22	97;1415	y	0.03	26	752	26	85;1419	y	0.02	23	952.5	23	93;1812	y	0.01	9	934.5	9	66;1803	y	0.01	10	938.5	10	43;1834	y	0.01	7	945	7	44;1846	y	0.0377496	-5	down	ENSG00000172590.18
known_NIR_4152	chr14	22831037;22833489	22833418;22834172	+	22831037	22834172	cassetteExon	ENST00000311892.10	known	0.74	61.5	22	97;26	22	y	0.72	67.5	26	85;50	26	y	0.74	65.5	23	93;38	23	y	0.87	58.5	9	66;51	9	y	0.82	45	10	43;47	10	y	0.86	44.5	7	44;45	7	y	0.00803778	7	up	ENSG00000172590.18
known_NIR_4182	chr14	23026375;23027829	23027745;23033368	-	23026375	23033368	cassetteExon	ENST00000361611.10	known	0.04	150.5	3271	191;110	3271	y	0.04	122	3182	171;73	3182	y	0.05	198.5	3943	240;157	3943	y	0.03	97.5	3289	137;58	3289	y	0.03	100	3174	130;70	3174	y	0.02	77.5	3334	103;52	3334	y	0.0241101	-3.53553	down	ENSG00000100804.18
known_NIR_4209	chr14	23960003;23966417	23965932;23967211	+	23960003	23967211	cassetteExon	ENST00000543741.6	known	0.25	137	405	6;268	405	y	0.3	145	345	4;286	345	y	0.26	167.5	467	6;329	467	y	0.36	200	356	3;397	356	y	0.34	201	390	5;397	390	y	0.32	180	375	5;355	375	y	0.0245225	3.65563	up	ENSG00000157326.18
known_NIR_4219	chr14	23990359;24001084	24000863;24001384	+	23990359;23995133	23995032;24001384	MXE	ENST00000534993.5	known	0.27	23.5	62	0;47	103;21	n	0.22	27	98.5	0;54	165;32	n	0.22	30.5	107.5	1;60	175;40	n	0.33	63	128.5	0;126	205;52	n	0.35	76.5	142	4;149	239;45	y	0.4	93.5	139	1;186	216;62	n	0.0109958	4.625	up	ENSG00000187630.14
known_NIR_4221	chr14	23995133	24000863	+	23995133	24004337	A3SS	ENST00000397071.5	known	0.16	46	233	46	233	y	0.2	55	222	55	222	y	0.15	60	349	60	349	y	0.28	119	300	119	300	y	0.27	117	320	117	320	y	0.3	117	277	117	277	y	0.00626492	6.4254	up	ENSG00000187630.14
known_NIR_4234	chr14	24117393	24118055	+	24117393;24117732	24117668;24118055	ES	ENST00000559115.5	known	0.14	8	51	8	59;43	y	0.11	6	48.5	6	50;47	y	0.09	5	48.5	5	56;41	y	0.04	2	44	2	42;46	y	0.04	2	49.5	2	49;50	y	0.02	1	52	1	53;51	n	0.0179755	-5.00435	down	ENSG00000100897.17
known_NIR_4243	chr14	24195036	24210348	-	24195036	24195346	5pMXE	ENST00000261789.8	known	0	0	96	0	96	n	0	0	70	0	70	n	0	0	98	0	98	n	0.04	5	107	5	107	y	0.02	2	104	2	104	y	0.04	4	104	4	104	y	0.0377496	5	up	ENSG00000100926.14
known_NIR_4273	chr14	33931215	33950678	-	33931215	33950396	A5SS	ENST00000250457.7	known	0.08	14	160	14	160	y	0.08	15	164	15	164	y	0.13	45	291	45	291	y	0.17	32	158	32	158	y	0.2	32	129	32	129	y	0.14	24	145	24	145	y	0.0380704	3.05085	up	ENSG00000129521.13
known_NIR_4356	chr14	55577379	55578606	-	55561163	55578606	A3SS	ENST00000412224.6	known	0.36	8	14	8	14	y	0.55	16	13	16	13	y	0.5	18	18	18	18	y	0.75	52	17	52	17	y	0.73	44	16	44	16	y	0.65	32	17	32	17	y	0.0326235	3.71806	up	ENSG00000186615.10
known_NIR_4357	chr14	55661612;55664041	55663955;55667241	+	55661612	55667241	cassetteExon	ENST00000438792.6	known	0.79	106	28	95;117	28	y	0.67	101.5	49	88;115	49	y	0.74	146.5	51	123;170	51	y	0.51	95.5	93	85;106	93	y	0.54	96.5	81	79;114	81	y	0.51	97	93	94;100	93	y	0.0191322	-5.89168	down	ENSG00000126777.17
known_NIR_4375	chr14	58291707	58293766	-	58291707	58297955	A5SS	ENST00000554360.5	known	0.05	3	60	3	60	y	0.03	2	64	2	64	y	0.03	3	105	3	105	y	0.08	5	61	5	61	y	0.1	4	35	4	35	y	0.06	3	45	3	45	y	0.0433079	3.25	up	ENSG00000257621.7
known_NIR_4446	chr14	67685204	67691140	-	67685204	67690212	5pMXE	ENST00000553306.5	known	0.03	6	205	6	205	y	0.02	4	186	4	186	y	0.02	6	277	6	277	y	0	1	259	1	259	n	0	0	217	0	217	n	0	0	236	0	236	n	0.0198039	-7	down	ENSG00000258466.5
known_NIR_4447	chr14	67685204	67691140	-	67685204;67690421	67690212;67691140	ES	ENST00000381346.8	known	0.03	6	175.5	6	205;146	y	0.03	4	153	4	186;120	y	0.02	6	245	6	277;213	y	0	1	231.5	1	259;204	n	0	0	181	0	217;145	n	0	0	196.5	0	236;157	n	0.0152681	-8	down	ENSG00000072042.12
known_NIR_4449	chr14	68468250	68594485	+	68468250	68477648	3pMXE	ENST00000471583.5	known	0	0	28	0	28	n	0.03	1	28	1	28	n	0.04	1	25	1	25	n	0.19	4	17	4	17	y	0.17	4	20	4	20	y	0.26	5	14	5	14	y	0.0111206	6.14919	up	ENSG00000182185.18
known_NIR_4451	chr14	68877240;68878523	68878458;68878989	-	68877240	68878989	cassetteExon	ENST00000193403.10	known	0.05	58	1106	115;1	1106	n	0.05	50.5	954	101;0	954	n	0.06	73.5	1190	133;14	1190	y	0.07	83.5	1188	163;4	1188	y	0.08	88	1047	175;1	1047	n	0.08	102	1196	195;9	1196	y	0.0077626	4.94975	up	ENSG00000072110.13
known_NIR_4452	chr14	68877240;68878523	68878458;68879962	-	68877240;68879069	68878989;68879962	MXE	ENST00000193403.10	known	0.09	99	1022.5	115;83	1106;939	y	0.08	75.5	865	101;50	954;776	y	0.1	119.5	1069	133;106	1190;948	y	0.12	136	1046	163;109	1188;904	y	0.13	147	957.5	175;119	1047;868	y	0.13	161.5	1122.5	195;128	1196;1049	y	0.00996386	5.5	up	ENSG00000072110.13
known_NIR_4506	chr14	73922206	73923395	+	73922206;73922697	73922493;73923395	ES	ENST00000556551.2	known	0.99	94	1	94	0;2	n	0.99	67	1	67	0;2	n	1	98	0	98	0;0	n	0.97	101	3.5	101	1;6	n	0.95	101	5.5	101	5;6	y	0.96	91	3.5	91	4;3	y	0.0131721	-5	down	ENSG00000258653.3
known_NIR_4507	chr14	73922697	73923395	+	73921105	73923395	A5SS	ENST00000324593.10	known	0.05	2	42	2	42	y	0.03	2	68	2	68	y	0	0	66	0	66	n	0.11	6	49	6	49	y	0.12	6	42	6	42	y	0.07	3	43	3	43	y	0.0254888	3.47851	up	ENSG00000119725.17
known_NIR_4530	chr14	75060261	75061684	-	75053659	75061684	A3SS	ENST00000357971.7	known	0.33	14	28	14	28	y	0.34	20	39	20	39	y	0.34	23	45	23	45	y	0.53	23	20	23	20	y	0.53	16	14	16	14	y	0.44	15	19	15	19	y	0.0308079	5.41114	up	ENSG00000119640.8
known_NIR_4579	chr14	88596808	88601924	+	88596808	88607243	A3SS	ENST00000556945.5	known	0.31	24	54	24	54	y	0.5	28	28	28	28	y	0.42	48	65	48	65	y	0.7	102	43	102	43	y	0.66	61	32	61	32	y	0.66	71	37	71	37	y	0.0349252	4.64706	up	ENSG00000100722.18
known_NIR_4612	chr14	91173439	91175934	+	91173403	91175934	A5SS	ENST00000520328.5	known	1	12	0	12	0	n	1	27	0	27	0	n	1	21	0	21	0	n	0.95	40	2	40	2	y	0.88	29	4	29	4	y	0.9	37	4	37	4	y	0.049555	-4.32346	down	ENSG00000133943.20
known_NIR_4619	chr14	92093831	92096093	-	92088817	92096093	A3SS	ENST00000393287.9	known	1	30	0	30	0	n	1	23	0	23	0	n	1	23	0	23	0	n	0.9	19	2	19	2	y	0.78	18	5	18	5	y	0.83	29	6	29	6	y	0.042523	-4.69335	down	ENSG00000066427.21
known_NIR_4626	chr14	92704361;92704707	92704640;92709672	-	92704361	92709672	cassetteExon	ENST00000555699.5	known	0.97	333	11	638;28	11	y	0.91	243	25	456;30	25	y	0.92	368	33	687;49	33	y	0.77	88	26	166;10	26	y	0.78	73.5	21	143;4	21	y	0.84	88	17	160;16	17	y	0.00945009	-4.76615	down	ENSG00000100600.14
known_NIR_4628	chr14	92706653	92709672	-	92704361	92709672	A3SS	ENST00000555699.5	known	0.98	435	11	435	11	y	0.94	369	25	369	25	y	0.95	619	33	619	33	y	0.82	118	26	118	26	y	0.87	139	21	139	21	y	0.88	125	17	125	17	y	0.0151176	-4.52267	down	ENSG00000100600.14
known_NIR_4643	chr14	94096965	94102477	+	94096965;94100771	94100739;94102477	ES	ENST00000557218.5	known	0.26	13	37.5	13	58;17	y	0.42	30	41	30	64;18	y	0.33	21	43	21	72;14	y	0.65	59	32	59	43;21	y	0.6	45	30	45	44;16	y	0.58	41	30	41	50;10	y	0.0152735	5.38356	up	ENSG00000165948.10
known_NIR_4647	chr14	94101975	94102477	+	94096965	94102477	A5SS	ENST00000554544.5	known	0.79	49	13	49	13	y	0.64	54	30	54	30	y	0.71	51	21	51	21	y	0.39	38	59	38	59	y	0.51	47	45	47	45	y	0.5	41	41	41	41	y	0.0134727	-4.25822	down	ENSG00000165948.10
known_NIR_4662	chr14	94388663;94389010	94388819;94390457	-	94388663	94390457	cassetteExon	ENST00000449399.7	known	0.21	3	11	2;4	11	y	0.14	1.5	9	0;3	9	n	0.33	4	8	4;4	8	y	0.4	16	24	26;6	24	y	0.53	8	7	4;12	7	y	0.6	13.5	9	3;24	9	y	0.0247627	3.51132	up	ENSG00000197249.12
known_NIR_4684	chr15	101347777	101366196	-	101347777;101365044	101364999;101366196	ES	ENST00000611967.4	known	0	0	6	0	0;12	n	0	0	10	0	0;20	n	0.19	2	8.5	2	0;17	n	0.81	13	3	13	0;6	n	0.38	3	5	3	3;7	y	0.48	5	5.5	5	0;11	n	0.0442707	3.41337	up	ENSG00000140479.16
known_NIR_4686	chr15	101365044	101366196	-	101332031	101366196	A3SS	ENST00000611716.4	known	0.38	12	20	12	20	y	0.57	20	15	20	15	y	0.41	17	24	17	24	y	0.12	6	44	6	44	y	0.25	7	21	7	21	y	0.21	11	41	11	41	y	0.0272662	-3.69341	down	ENSG00000140479.16
known_NIR_4784	chr15	43793083	43793687	+	43793083	43793576	A3SS	ENST00000409960.6	known	0.28	27	71	27	71	y	0.2	27	105	27	105	y	0.28	44	112	44	112	y	0.19	26	114	26	114	y	0.12	17	119	17	119	y	0.16	26	135	26	135	y	0.0486211	-2.88561	down	ENSG00000140264.19
known_NIR_4820	chr15	51953263	51954481	-	51953263	51959899	A5SS	ENST00000315141.5	known	0.96	223	9	223	9	y	0.94	187	12	187	12	y	0.97	277	8	277	8	y	1	241	0	241	0	n	1	226	0	226	0	n	1	165	0	165	0	n	0.0390123	4.91354	up	ENSG00000166477.12
known_NIR_4827	chr15	52557222;52564246	52564190;52569116	-	52557222	52569116	cassetteExon	ENST00000563277.5	known	0.77	13.5	4	26;1	4	n	1	14	0	28;0	0	n	1	12	0	23;1	0	n	0.75	27	9	52;2	9	y	0.63	8.5	5	15;2	5	y	0.56	11.5	9	23;0	9	n	0.0483075	-2.92355	down	ENSG00000128989.10
known_NIR_4857	chr15	60386086	60397871	-	60386086	60390213	A5SS&ES	ENST00000396024.7	known	0.43	500	668	500	668	y	0.42	446	610	446	610	y	0.43	741	983	741	983	y	0.46	593	684	593	684	y	0.48	580	630	580	630	y	0.48	624	686	624	686	y	0.00871766	6.26099	up	ENSG00000182718.16
known_NIR_4864	chr15	63042943;63043831	63043706;63056985	+	63042943;63044152	63044027;63056985	MXE	ENST00000288398.10	known	0	0	138	0;0	128;148	n	0.01	1	142.5	1;1	136;149	n	0	0	188	0;0	177;199	n	0.03	10	355.5	7;13	328;383	y	0.02	7.5	354	7;8	295;413	y	0.02	6	322.5	5;7	304;341	y	0.0132356	4.24264	up	ENSG00000140416.19
known_NIR_4865	chr15	63043831	63056985	+	63043831;63044152	63044027;63056985	ES	ENST00000357980.8	known	0	0	74	0	0;148	n	0.01	1	74.5	1	0;149	n	0	0	99.5	0	0;199	n	0.06	13	191.5	13	0;383	n	0.04	8	206.5	8	0;413	n	0.04	7	171.5	7	2;341	y	0.0107001	5.81378	up	ENSG00000140416.19
known_NIR_4866	chr15	63048707	63056985	+	63043831	63056985	A5SS	ENST00000559397.5	known	1	120	0	120	0	n	0.99	97	1	97	1	n	1	117	0	117	0	n	0.92	149	13	149	13	y	0.94	122	8	122	8	y	0.96	151	7	151	7	y	0.0310687	-4.71495	down	ENSG00000140416.19
known_NIR_4867	chr15	63048707	63056985	+	63044152	63056985	A5SS	ENST00000288398.10	known	0.45	120	148	120	148	y	0.39	97	149	97	149	y	0.37	117	199	117	199	y	0.28	149	383	149	383	y	0.23	122	413	122	413	y	0.31	151	341	151	341	y	0.0178612	-3.88065	down	ENSG00000140416.19
known_NIR_4891	chr15	64366075	64380958	-	64366075;64376905	64376743;64380958	ES	ENST00000300035.8	known	0.15	138	802.5	138	836;769	y	0.14	113	713.5	113	725;702	y	0.17	175	883.5	175	885;882	y	0.1	90	835.5	90	860;811	y	0.1	73	633.5	73	616;651	y	0.13	108	751.5	108	757;746	y	0.0320899	-3.25	down	ENSG00000166803.10
known_NIR_4928	chr15	68197628	68205121	-	68197628	68229502	A5SS	ENST00000562767.1	known	0	0	4	0	4	n	-	-	-	-	-	-	0	0	11	0	11	n	0.17	2	10	2	10	y	0.2	1	4	1	4	n	0.12	2	14	2	14	y	0.0198039	7	up	ENSG00000260007.1
known_NIR_4937	chr15	69314794	69337341	+	69299056	69337341	A5SS	ENST00000395407.6	known	0.05	5	94	5	94	y	0.05	4	80	4	80	y	0.06	6	89	6	89	y	0	0	90	0	90	n	0	0	58	0	58	n	0.02	2	117	2	117	y	0.00871766	-6.26099	down	ENSG00000137819.13
known_NIR_4947	chr15	70057658	70058159	-	70057658	70058186	A5SS	ENST00000317509.12	known	0.82	31	7	31	7	y	0.8	24	6	24	6	y	0.83	44	9	44	9	y	0.96	47	2	47	2	y	0.93	43	3	43	3	y	0.94	64	4	64	4	y	0.000529311	10.1559	up	ENSG00000140332.15
known_NIR_4968	chr15	72250092	72251207	-	72250092;72250954	72250845;72251207	ES	ENST00000569795.5	known	0.33	31	62.5	31	55;70	y	0.29	28	67.5	28	62;73	y	0.27	18	49.5	18	47;52	y	0.45	39	47	39	38;56	y	0.59	55	38	55	42;34	y	0.48	39	41.5	39	37;46	y	0.0253962	4.55852	up	ENSG00000137817.16
known_NIR_4990	chr15	74024927	74034478	+	74024927;74033414	74033156;74034478	ES	ENST00000354026.10	known	0	0	29	0	13;45	n	0	0	26	0	9;43	n	0	0	44	0	26;62	n	0.03	1	38	1	22;54	n	0.07	2	28	2	17;39	y	0.06	3	50	3	35;65	y	0.0472139	4.4376	up	ENSG00000140464.19
known_NIR_4991	chr15	74024927;74033422	74033156;74034478	+	74024927	74034478	cassetteExon	ENST00000567543.5	known	1	8.5	0	13;4	0	n	1	6	0	9;3	0	n	1	16.5	0	26;7	0	n	0.93	14	1	22;6	1	n	0.84	10.5	2	17;4	2	y	0.87	20	3	35;5	3	y	0.0453313	-4.53557	down	ENSG00000140464.19
known_NIR_4998	chr15	74196120	74197338	-	74196147	74197338	A3SS	ENST00000395105.8	known	0.04	4	96	4	96	y	0.08	8	96	8	96	y	0.08	9	107	9	107	y	0	0	94	0	94	n	0	0	73	0	73	n	0.01	1	71	1	71	n	0.0350585	-4.60818	down	ENSG00000137868.18
known_NIR_5021	chr15	74892802	74896152	+	74892802	74893138	3pMXE	ENST00000565576.5	known	0	0	242	0	242	n	0.02	5	227	5	227	y	0	1	311	1	311	n	0.05	15	292	15	292	y	0.05	17	309	17	309	y	0.07	18	258	18	258	y	0.00607361	5.3033	up	ENSG00000178802.17
known_NIR_5022	chr15	74892802	74896152	+	74892802;74893320	74893138;74896152	ES	ENST00000352410.8	known	0	0	247	0	242;252	n	0.02	5	242.5	5	227;258	y	0	1	297.5	1	311;284	n	0.05	15	291.5	15	292;291	y	0.06	17	289	17	309;269	y	0.06	18	266	18	258;274	y	0.00719274	6.7082	up	ENSG00000178802.17
known_NIR_5036	chr15	75043536	75048553	+	75043536;75044514	75044386;75048553	ES	ENST00000342932.7	known	0.06	6	100	6	99;101	y	0.14	10	59	10	48;70	y	0.04	3	69	3	72;66	y	0.19	19	80	19	66;94	y	0.17	13	63	13	64;62	y	0.25	26	76	26	75;77	y	0.0364103	3.17272	up	ENSG00000138621.11
known_NIR_5039	chr15	75338133	75338646	+	75338133;75338420	75338355;75338646	ES	ENST00000267935.12	known	0.12	91	681	91	685;677	y	0.13	82	546.5	82	517;576	y	0.11	101	807	101	738;876	y	0.07	48	620.5	48	570;671	y	0.06	48	705	48	669;741	y	0.08	58	708	58	677;739	y	0.00360223	-6.12372	down	ENSG00000140365.15
known_NIR_5040	chr15	75338133	75338646	+	75338420	75338646	A5SS&ES	ENST00000562789.5	known	0.12	91	677	91	677	y	0.12	82	576	82	576	y	0.1	101	876	101	876	y	0.07	48	671	48	671	y	0.06	48	741	48	741	y	0.07	58	739	58	739	y	0.00871766	-6.26099	down	ENSG00000140365.15
known_NIR_5059	chr15	76292700	76311350	-	76292700;76295737	76295591;76311350	ES	ENST00000557943.5	known	0.12	49	346.5	49	515;178	y	0.08	29	350	29	481;219	y	0.11	70	551.5	70	771;332	y	0.17	91	442.5	91	629;256	y	0.16	80	411	80	565;257	y	0.16	78	412	78	559;265	y	0.0304284	4.8107	up	ENSG00000140374.15
known_NIR_5094	chr15	78885083	78886141	+	78873057	78886141	A5SS	ENST00000558502.5	known	1	44	0	44	0	n	1	28	0	28	0	n	0.96	50	2	50	2	y	0.92	36	3	36	3	y	0.93	64	5	64	5	y	0.89	40	5	40	5	y	0.0153606	-4.0853	down	ENSG00000185787.14
known_NIR_5102	chr15	80059809	80120328	+	80059809;80098578	80098416;80120328	ES	ENST00000261749.10	known	0.75	184	60	184	52;68	y	0.81	153	36.5	153	21;52	y	0.79	197	53	197	40;66	y	0.87	156	24	156	17;31	y	0.92	152	13	152	5;21	y	0.9	164	17.5	164	4;31	y	0.0084593	4.95941	up	ENSG00000086666.18
known_NIR_5111	chr15	80120498	80121748	+	80120498	80121712	A3SS	ENST00000613266.4	known	0.1	32	285	32	285	y	0.11	32	257	32	257	y	0.12	43	315	43	315	y	0.06	16	238	16	238	y	0.06	15	229	15	229	y	0.08	24	266	24	266	y	0.00838827	-4.91354	down	ENSG00000086666.18
known_NIR_5146	chr15	88127226	88135101	-	88127226;88128734	88128711;88135101	ES	ENST00000394480.6	known	0.24	10	32.5	10	34;31	y	0.24	9	28.5	9	29;28	y	0.15	4	23	4	23;23	y	0.31	27	60	27	60;60	y	0.29	21	52	21	55;49	y	0.36	34	61.5	34	55;68	y	0.0457787	3.01247	up	ENSG00000140538.16
known_NIR_5151	chr15	88899532;88899811	88899656;88901551	-	88899532	88901551	cassetteExon	ENST00000268151.11	known	0.7	552	231	641;463	231	y	0.67	433	212	474;392	212	y	0.64	557.5	314	636;479	314	y	0.57	420	312	486;354	312	y	0.54	412	357	453;371	357	y	0.61	460	288	551;369	288	y	0.0231963	-3.625	down	ENSG00000140545.14
known_NIR_5163	chr15	89901803	89903216	-	89889140	89903216	A3SS	ENST00000398333.7	known	0.57	12	9	12	9	y	0.66	19	10	19	10	y	0.65	22	12	22	12	y	0.8	12	3	12	3	y	0.85	33	6	33	6	y	0.85	51	9	51	9	y	0.00660109	6.26295	up	ENSG00000250021.7
known_NIR_5217	chr16	11556735	11587151	-	11556735	11586886	5pMXE	ENST00000622633.4	known	0.2	40	165	40	165	y	0.2	30	123	30	123	y	0.22	41	148	41	148	y	0.12	31	237	31	237	y	0.13	26	170	26	170	y	0.15	33	187	33	187	y	0.00344163	-6.63325	down	ENSG00000189067.12
known_NIR_5231	chr16	1309773	1314020	+	1312667	1314020	5pMXE	ENST00000406620.5	known	0.95	786	41	786	41	y	0.94	670	44	670	44	y	0.93	855	60	855	60	y	1	652	0	652	0	n	1	598	0	598	0	n	1	642	0	642	0	n	0.00913261	10.3923	up	ENSG00000103275.18
known_NIR_5233	chr16	1309773;1312603	1312347;1314020	+	1309773	1314020	cassetteExon	ENST00000397514.7	known	0.08	67	786	32;102	786	y	0.07	49	670	22;76	670	y	0.07	60	855	24;96	855	y	0.04	27	652	6;48	652	y	0.04	25	598	26;24	598	y	0.03	22.5	642	10;35	642	y	0.00147312	-7.77817	down	ENSG00000103275.18
known_NIR_5234	chr16	1309773;1312667	1312347;1314020	+	1309773	1314020	cassetteExon	ENST00000397514.7	known	0.04	36.5	786	32;41	786	y	0.05	33	670	22;44	670	y	0.05	42	855	24;60	855	y	0	3	652	6;0	652	n	0.02	13	598	26;0	598	n	0.01	5	642	10;0	642	n	0.00996386	-5.5	down	ENSG00000103275.18
known_NIR_5245	chr16	1312667	1314020	+	1309271	1314020	A5SS	ENST00000325437.9	known	0.49	41	43	41	43	y	0.44	44	56	44	56	y	0.48	60	64	60	64	y	0	0	49	0	49	n	0	0	28	0	28	n	0	0	37	0	37	n	0.00105461	-30.7687	down	ENSG00000103275.18
known_NIR_5246	chr16	1312667	1314020	+	1309419	1314020	A5SS	ENST00000355803.8	known	0.85	41	7	41	7	y	0.8	44	11	44	11	y	0.9	60	7	60	7	y	0	0	10	0	10	n	0	0	3	0	3	n	0	0	17	0	17	n	0.00115141	-29.4449	down	ENSG00000103275.18
known_NIR_5247	chr16	1312667	1314020	+	1310253	1314020	A5SS	ENST00000566587.5	known	0.93	41	3	41	3	y	0.75	44	15	44	15	y	0.74	60	21	60	21	y	0	0	18	0	18	n	0	0	29	0	29	n	0	0	23	0	23	n	0.00580588	-13.0668	down	ENSG00000103275.18
known_NIR_5248	chr16	1312667	1314020	+	1312603	1314020	A5SS	ENST00000397515.6	known	0.29	41	102	41	102	y	0.37	44	76	44	76	y	0.38	60	96	60	96	y	0	0	48	0	48	n	0	0	24	0	24	n	0	0	35	0	35	n	0.00668169	-12.1723	down	ENSG00000103275.18
known_NIR_5281	chr16	15867516;15884205	15884008;15888558	-	15867516;15879888	15873491;15888558	MXE	ENST00000575744.5	known	0.29	36	90	0;72	176;4	n	0.31	30.5	67	0;61	134;0	n	0.28	37	97.5	0;74	189;6	n	0.39	67.5	106.5	7;128	211;2	y	0.35	54.5	102	0;109	202;2	n	0.34	47	92	2;92	178;6	y	0.0289919	3.77964	up	ENSG00000133393.12
known_NIR_5288	chr16	1678356	1685439	+	1683592	1685439	A5SS&ES	ENST00000382711.9	known	0.81	181	42	181	42	y	0.84	168	31	168	31	y	0.76	187	59	187	59	y	0.87	273	40	273	40	y	0.93	304	23	304	23	y	0.87	319	47	319	47	y	0.0491142	2.8201	up	ENSG00000206053.12
known_NIR_5313	chr16	18793370	18794599	-	18789118	18794599	A3SS	ENST00000567078.2	known	0.26	313	878	313	878	y	0.25	266	818	266	818	y	0.24	343	1113	343	1113	y	0.22	302	1077	302	1077	y	0.18	238	1119	238	1119	y	0.21	279	1049	279	1049	y	0.0421716	-3.5	down	ENSG00000260342.2
known_NIR_5334	chr16	2033432	2036324	+	2029782	2036324	A5SS	ENST00000424542.6	known	0.14	43	257	43	257	y	0.15	36	209	36	209	y	0.16	61	323	61	323	y	0.1	41	382	41	382	y	0.12	58	437	58	437	y	0.1	52	451	52	451	y	0.00838827	-4.91354	down	ENSG00000065054.13
known_NIR_5335	chr16	2037600	2037859	+	2037600	2037826	A3SS	ENST00000424542.6	known	0.11	82	639	82	639	y	0.13	102	655	102	655	y	0.15	146	799	146	799	y	0.19	238	1030	238	1030	y	0.17	216	1019	216	1019	y	0.18	215	992	215	992	y	0.0315622	3.87298	up	ENSG00000065054.13
known_NIR_5411	chr16	2752846	2757472	+	2752846;2756606	2756334;2757472	ES	ENST00000301740.12	known	0.12	2	14.5	2	6;23	y	0.16	2	10.5	2	5;16	y	0	0	5.5	0	0;11	n	0.43	5	6.5	5	0;13	n	0.35	4	7.5	4	7;8	y	0.27	3	8	3	1;15	n	0.0183573	3.85	up	ENSG00000167978.16
known_NIR_5445	chr16	28872705	28873447	+	28873269	28873447	A5SS&ES	ENST00000545570.5	known	0.07	3	41	3	41	y	0	0	36	0	36	n	0.03	2	62	2	62	y	0.19	18	77	18	77	y	0.29	33	80	33	80	y	0.17	22	108	22	108	y	0.0212335	4.33461	up	ENSG00000178188.14
known_NIR_5446	chr16	28872705;28873269	28873170;28873447	+	28872705	28873447	cassetteExon	ENST00000322610.12	known	0.93	38.5	3	36;41	3	y	1	39	0	42;36	0	n	0.97	56.5	2	51;62	2	y	0.8	72.5	18	68;77	18	y	0.69	73	33	66;80	33	y	0.81	95	22	82;108	22	y	0.0188378	-4.60179	down	ENSG00000178188.14
known_NIR_5461	chr16	29458015	29461382	+	29458015	29458095	3pMXE	ENST00000330181.9	known	0.09	50	530	50	530	y	0.08	47	516	47	516	y	0.09	68	664	68	664	y	0.1	61	560	61	560	y	0.11	63	495	63	495	y	0.1	58	516	58	516	y	0.0241101	3.53553	up	ENSG00000181625.17
known_NIR_5462	chr16	29459985	29461382	+	29458015	29461382	A5SS	ENST00000344620.10	known	0.74	141	50	141	50	y	0.75	138	47	138	47	y	0.69	153	68	153	68	y	0.83	302	61	302	61	y	0.84	331	63	331	63	y	0.85	321	58	321	58	y	0.0184582	5.83095	up	ENSG00000260280.5
known_NIR_5497	chr16	30001040;30001530	30001212;30005221	+	30001040	30005221	cassetteExon	ENST00000304516.11	known	0.35	152.5	286	30;275	286	y	0.34	153.5	299	26;281	299	y	0.32	210	437	38;382	437	y	0.27	172.5	460	43;302	460	y	0.3	192.5	441	47;338	441	y	0.28	162.5	414	26;299	414	y	0.0128867	-4.27618	down	ENSG00000169592.14
known_NIR_5498	chr16	30001040;30001530	30001465;30005221	+	30001040	30005221	cassetteExon	ENST00000304516.11	known	0.35	152.5	286	30;275	286	y	0.33	149	299	17;281	299	y	0.31	200	437	18;382	437	y	0.26	163	460	24;302	460	y	0.3	190.5	441	43;338	441	y	0.29	166.5	414	34;299	414	y	0.0489003	-2.8	down	ENSG00000169592.14
known_NIR_5500	chr16	30064505	30067234	+	30065927	30067234	5pMXE	ENST00000564546.5	known	0.39	6740	10679	6740	10679	y	0.37	5849	10121	5849	10121	y	0.36	7411	13296	7411	13296	y	0.34	6432	12245	6432	12245	y	0.34	6236	11886	6236	11886	y	0.33	6237	12710	6237	12710	y	0.0398716	-3.88909	down	ENSG00000149925.16
known_NIR_5505	chr16	30064784	30067234	+	30064505	30067234	A5SS	ENST00000338110.9	known	0.14	1105	6740	1105	6740	y	0.15	1052	5849	1052	5849	y	0.14	1187	7411	1187	7411	y	0.16	1260	6432	1260	6432	y	0.16	1149	6236	1149	6236	y	0.16	1228	6237	1228	6237	y	0.0377496	5	up	ENSG00000149925.16
known_NIR_5517	chr16	30194791;30195227	30194886;30196974	+	30194791	30196974	cassetteExon	ENST00000345535.8	known	0.7	171	73	143;199	73	y	0.72	181.5	71	141;222	71	y	0.71	256.5	106	224;289	106	y	0.76	250.5	79	218;283	79	y	0.79	222	59	210;234	59	y	0.83	240.5	49	212;269	49	y	0.0455177	3.95285	up	ENSG00000132207.17
known_NIR_5519	chr16	30199327	30200725	+	30197357	30200725	A5SS	ENST00000355544.9	known	0.73	133	49	133	49	y	0.73	130	48	130	48	y	0.68	142	67	142	67	y	0.82	292	64	292	64	y	0.83	306	64	306	64	y	0.84	299	57	299	57	y	0.0124894	6.61438	up	ENSG00000213599.9
known_NIR_5520	chr16	30199903	30200725	+	30197357	30200725	A5SS	ENST00000355544.9	known	0	0	49	0	49	n	0.16	9	48	9	48	y	0	0	67	0	67	n	0.24	20	64	20	64	y	0.31	29	64	29	64	y	0.37	34	57	34	57	y	0.0217618	3.88342	up	ENSG00000213599.9
known_NIR_5523	chr16	3020491	3021555	+	3020491;3021319	3021215;3021555	ES	ENST00000326577.8	known	0.13	75	482.5	75	420;545	y	0.21	99	371	99	331;411	y	0.15	87	477	87	455;499	y	0.27	218	594	218	571;617	y	0.26	209	580	209	541;619	y	0.28	240	616.5	240	567;666	y	0.0408163	4.31488	up	ENSG00000006327.13
known_NIR_5524	chr16	3020491	3021555	+	3021319	3021555	A5SS&ES	ENST00000573001.5	known	0.12	75	545	75	545	y	0.19	99	411	99	411	y	0.15	87	499	87	499	y	0.26	218	617	218	617	y	0.25	209	619	209	619	y	0.26	240	666	240	666	y	0.0334906	5.02886	up	ENSG00000006327.13
known_NIR_5555	chr16	30765499	30766379	+	30765499;30766282	30766163;30766379	ES	ENST00000324685.10	known	0	0	53	0	47;59	n	0.04	2	45.5	2	41;50	y	0	0	70.5	0	81;60	n	0.1	7	60	7	61;59	y	0.07	5	70.5	5	69;72	y	0.06	4	60	4	60;60	y	0.0246985	3.52821	up	ENSG00000103549.21
known_NIR_5560	chr16	30949517	30956200	+	30949517	30953185	3pMXE	ENST00000318663.4	known	0.43	39	51	39	51	y	0.48	31	33	31	33	y	0.51	38	36	38	36	y	0.57	87	66	87	66	y	0.69	75	34	75	34	y	0.63	92	53	92	53	y	0.0252283	3.75101	up	ENSG00000175938.6
known_NIR_5627	chr16	4474166	4474423	-	4474166	4474410	A5SS	ENST00000404295.7	known	0.18	14	62	14	62	y	0.29	22	53	22	53	y	0.22	23	81	23	81	y	0.07	9	117	9	117	y	0.05	5	86	5	86	y	0.12	13	94	13	94	y	0.0231701	-3.91675	down	ENSG00000153406.13
known_NIR_5628	chr16	4474166	4474423	-	4474166	4474554	A5SS	ENST00000283429.10	known	0.25	14	41	14	41	y	0.41	22	32	22	32	y	0.28	23	58	23	58	y	0.12	9	63	9	63	y	0.09	5	49	5	49	y	0.18	13	61	13	61	y	0.0446483	-3.28688	down	ENSG00000153406.13
known_NIR_5632	chr16	4476487	4506895	+	4505610	4506895	A5SS&ES	ENST00000406590.6	known	0.01	6	431	6	431	y	0	0	383	0	383	n	0.01	6	404	6	404	y	0.02	6	393	6	393	y	0.03	12	385	12	385	y	0.03	10	335	10	335	y	0.0132356	4.24264	up	ENSG00000103415.11
known_NIR_5649	chr16	4609908	4610493	-	4609983	4610493	A3SS	ENST00000590965.1	known	0.07	21	288	21	288	y	0.06	20	316	20	316	y	0.07	23	303	23	303	y	0.05	15	274	15	274	y	0.06	19	298	19	298	y	0.05	17	301	17	301	y	0.0474207	-2.82843	down	ENSG00000153443.12
known_NIR_5655	chr16	4610555	4614917	-	4610555	4614678	A5SS	ENST00000283474.11	known	0.02	5	218	5	218	y	0	0	230	0	230	n	0	0	280	0	280	n	0.1	20	182	20	182	y	0.09	21	226	21	226	y	0.06	15	221	15	221	y	0.0101985	5.57832	up	ENSG00000153443.12
known_NIR_5666	chr16	4726780	4729980	-	4726780;4727177	4726979;4729980	ES	ENST00000614075.4	known	0.08	3	34.5	3	35;34	y	0.12	3	22.5	3	14;31	y	0.05	1	17.5	1	21;14	n	0.19	5	22	5	16;28	y	0.28	10	25.5	10	30;21	y	0.31	9	20.5	9	21;20	y	0.0213491	4.27086	up	ENSG00000168096.14
known_NIR_5700	chr16	55811007	55812903	-	55811010	55812903	A3SS	ENST00000360526.7	known	0.31	159	351	159	351	y	0.34	161	314	161	314	y	0.32	159	338	159	338	y	0.28	134	346	134	346	y	0.29	135	337	135	337	y	0.26	122	344	122	344	y	0.0200921	-3.74166	down	ENSG00000198848.12
known_NIR_5705	chr16	56935312	56936687	+	56935312;56935475	56935401;56936687	ES	ENST00000439977.6	known	0.03	53	1471	53	1229;1713	y	0.04	16	402	16	336;468	y	0.03	5	167	5	148;186	y	0.02	4	255.5	4	225;286	y	0.01	2	232.5	2	190;275	y	0	0	197	0	149;245	n	0.0356527	-3.5	down	ENSG00000051108.14
known_NIR_5706	chr16	56935312	56936687	+	56935312;56935475	56935404;56936687	ES	ENST00000344114.8	known	0.05	53	913	53	113;1713	y	0.06	16	245.5	16	23;468	y	0.05	5	101	5	16;186	y	0.02	4	158	4	30;286	y	0.01	2	143.5	2	12;275	y	0	0	130.5	0	16;245	n	0.0060506	-6.5	down	ENSG00000051108.14
known_NIR_5708	chr16	56940245	56942132	+	56936817	56942132	A5SS	ENST00000344114.8	known	0.99	3507	25	3507	25	y	0.99	888	9	888	9	y	1	377	0	377	0	n	0.96	527	20	527	20	y	0.98	508	12	508	12	y	0.96	401	18	401	18	y	0.038561	-3.57771	down	ENSG00000051108.14
known_NIR_5736	chr16	57772288	57794999	-	57772288;57788713	57788575;57794999	ES	ENST00000465878.6	known	0.84	56	10.5	56	5;16	y	0.88	49	6.5	49	0;13	n	0.84	59	11.5	59	4;19	y	0.9	96	11	96	14;8	y	0.95	93	4.5	93	0;9	n	0.92	119	11	119	15;7	y	0.0240973	3.54965	up	ENSG00000140859.15
known_NIR_5762	chr16	634797;635340	634889;636094	-	634797	636094	cassetteExon	ENST00000338401.8	known	0.36	204	369	323;85	369	y	0.33	229	469	365;93	469	y	0.36	268	478	430;106	478	y	0.32	308	653	486;130	653	y	0.3	278.5	663	406;151	663	y	0.3	310.5	730	454;167	730	y	0.0285822	-3.60555	down	ENSG00000130731.15
known_NIR_5768	chr16	634797;635774	635612;636094	-	634797	636094	cassetteExon	ENST00000338401.8	known	0.23	108	369	105;111	369	y	0.23	139.5	469	177;102	469	y	0.24	149.5	478	145;154	478	y	0.19	156	653	171;141	653	y	0.2	168	663	194;142	663	y	0.19	173.5	730	205;142	730	y	0.00105756	-8.48528	down	ENSG00000130731.15
known_NIR_5769	chr16	634797;635774	635612;636094	-	634797;635340	635281;636094	MXE	ENST00000397664.8	known	0.54	108	92.5	105;111	100;85	y	0.5	139.5	137.5	177;102	182;93	y	0.55	149.5	124.5	145;154	143;106	y	0.46	156	181.5	171;141	233;130	y	0.47	168	186	194;142	221;151	y	0.48	173.5	186.5	205;142	206;167	y	0.0453176	-3.67423	down	ENSG00000130731.15
known_NIR_5771	chr16	634956;635340	635281;636094	-	634956;635774	635612;636094	MXE	ENST00000614890.4	known	0.56	79	62	73;85	13;111	y	0.55	75	60.5	57;93	19;102	y	0.52	100.5	92.5	95;106	31;154	y	0.57	115.5	85.5	101;130	30;141	y	0.6	130	86	109;151	30;142	y	0.61	134	84.5	101;167	27;142	y	0.0423157	2.94174	up	ENSG00000130731.15
known_NIR_5880	chr16	70316104	70324585	+	70316104;70317588	70317496;70324585	ES	ENST00000563392.5	known	0.04	6	143	6	128;158	y	0.05	6	106.5	6	89;124	y	0.07	11	144	11	112;176	y	0.08	10	109.5	10	100;119	y	0.1	11	102	11	94;110	y	0.11	13	109	13	102;116	y	0.0254815	3.4744	up	ENSG00000157349.15
known_NIR_5923	chr16	75243090	75265825	-	75243090	75251471	5pMXE	ENST00000162330.9	known	0.58	25	18	25	18	y	0.45	22	27	22	27	y	0.57	39	30	39	30	y	0.79	34	9	34	9	y	0.78	38	11	38	11	y	0.73	37	14	37	14	y	0.0177567	5.10527	up	ENSG00000050820.16
known_NIR_5948	chr16	79751276;79757715	79757651;79769153	-	79751276	79769153	cassetteExon	ENST00000562921.5	known	1	5	0	5;5	0	n	0.78	3.5	1	4;3	1	n	1	1.5	0	1;2	0	n	0.56	2.5	2	0;5	2	n	0.58	7	5	4;10	5	y	0.52	5.5	5	7;4	5	y	0.0307133	-4.94975	down	ENSG00000261390.5
known_NIR_5982	chr16	84981994;84988873	84988763;84990304	-	84981994	84990304	cassetteExon	ENST00000313732.8	known	0.68	37.5	18	46;29	18	y	0.54	17.5	15	21;14	15	y	0.75	43	14	51;35	14	y	0.29	32.5	80	25;40	80	y	0.34	32	63	29;35	63	y	0.33	33.5	67	38;29	67	y	0.0263225	-5.29384	down	ENSG00000153786.12
known_NIR_6006	chr16	87726924	87748673	-	87726924;87730644	87730552;87748673	ES	ENST00000353170.9	known	0.02	1	44	1	55;33	n	0.04	2	48	2	60;36	y	0	0	44.5	0	62;27	n	0.13	14	92.5	14	110;75	y	0.14	13	80.5	13	84;77	y	0.12	12	86	12	105;67	y	0.00365996	8.52056	up	ENSG00000104731.13
known_NIR_6026	chr16	88809706	88810070	-	88809840	88810070	A3SS	ENST00000378364.7	known	0.29	669	1644	669	1644	y	0.3	694	1626	694	1626	y	0.29	872	2161	872	2161	y	0.31	890	1984	890	1984	y	0.32	982	2061	982	2061	y	0.31	978	2150	978	2150	y	0.0132356	4.24264	up	ENSG00000198931.10
known_NIR_6041	chr16	89300962	89305206	-	89291183	89305206	A3SS	ENST00000378330.6	known	0.98	200	4	200	4	y	0.92	151	13	151	13	y	0.91	287	29	287	29	y	0.76	75	24	75	24	y	0.69	73	33	73	33	y	0.83	93	19	93	19	y	0.0296623	-3.84502	down	ENSG00000167522.14
known_NIR_6048	chr16	89658421	89660540	+	89658421	89669286	A3SS	ENST00000301031.8	known	0.71	12	5	12	5	y	0.5	7	7	7	7	y	0.56	10	8	10	8	y	0.29	8	20	8	20	y	0.28	5	13	5	13	y	0.06	1	15	1	15	n	0.0187832	-3.8919	down	ENSG00000167523.13
known_NIR_6091	chr17	1345499	1354211	-	1345499	1400047	A5SS	ENST00000573026.1	known	0.89	3142	408	3142	408	y	0.88	3158	432	3158	432	y	0.88	3839	546	3839	546	y	1	4212	0	4212	0	n	1	3677	0	3677	0	n	1	3858	0	3858	0	n	0.000815328	35	up	ENSG00000108953.16
known_NIR_6092	chr17	1345499;1365058	1364859;1400047	-	1345499	1400047	cassetteExon	ENST00000573026.1	known	0.6	614	408	206;1022	408	y	0.56	550.5	432	232;869	432	y	0.61	838	546	316;1360	546	y	1	905.5	0	321;1490	0	n	1	764.5	0	226;1303	0	n	1	807	0	258;1356	0	n	0.00138518	26.8408	up	ENSG00000108953.16
known_NIR_6095	chr17	1369741	1400047	-	1345499	1400047	A3SS	ENST00000573026.1	known	0.07	33	408	33	408	y	0.02	10	432	10	432	y	0.06	35	546	35	546	y	1	27	0	27	0	n	1	17	0	17	0	n	1	18	0	18	0	n	0.000258441	62.1921	up	ENSG00000108953.16
known_NIR_6130	chr17	16439414	16439528	+	16439414	16439581	A3SS	ENST00000487066.5	known	0.69	3499	1593	3499	1593	y	0.74	2817	1002	2817	1002	y	0.69	3413	1528	3413	1528	y	0.6	2219	1490	2219	1490	y	0.57	1802	1379	1802	1379	y	0.58	2128	1513	2128	1513	y	0.00698336	-6.54074	down	ENSG00000175061.17
known_NIR_6131	chr17	16439414	16439528	+	16439414	16439660	A3SS	ENST00000475953.5	known	0.82	3499	789	3499	789	y	0.8	2817	725	2817	725	y	0.83	3413	681	3413	681	y	0.69	2219	1019	2219	1019	y	0.67	1802	880	1802	880	y	0.65	2128	1149	2128	1149	y	0.000755266	-10.0943	down	ENSG00000175061.17
known_NIR_6134	chr17	16439414	16440185	+	16439414	16439528	A3SS&ES	ENST00000484836.1	known	0.64	6132	3499	6132	3499	y	0.66	5577	2817	5577	2817	y	0.66	6660	3413	6660	3413	y	0.78	7833	2219	7833	2219	y	0.81	7740	1802	7740	1802	y	0.8	8430	2128	8430	2128	y	0.000311063	12.965	up	ENSG00000175061.17
known_NIR_6135	chr17	16439414	16440185	+	16439414;16439703	16439581;16440185	ES	ENST00000487066.5	known	0.68	6132	2860	6132	1593;4127	y	0.72	5577	2119	5577	1002;3236	y	0.7	6660	2853	6660	1528;4178	y	0.76	7833	2512.5	7833	1490;3535	y	0.77	7740	2363.5	7740	1379;3348	y	0.77	8430	2555.5	8430	1513;3598	y	0.0217897	5.547	up	ENSG00000175061.17
known_NIR_6136	chr17	16439414	16440185	+	16439703	16440185	A5SS	ENST00000480811.5	known	0.6	6132	4127	6132	4127	y	0.63	5577	3236	5577	3236	y	0.61	6660	4178	6660	4178	y	0.69	7833	3535	7833	3535	y	0.7	7740	3348	7740	3348	y	0.7	8430	3598	8430	3598	y	0.00552219	8.83883	up	ENSG00000175061.17
known_NIR_6137	chr17	16439414;16439703	16439528;16440185	+	16439414	16440185	cassetteExon	ENST00000581361.5	known	0.38	3813	6132	3499;4127	6132	y	0.35	3026.5	5577	2817;3236	5577	y	0.36	3795.5	6660	3413;4178	6660	y	0.27	2877	7833	2219;3535	7833	y	0.25	2575	7740	1802;3348	7740	y	0.25	2863	8430	2128;3598	8430	y	0.000909964	-9.64836	down	ENSG00000175061.17
known_NIR_6138	chr17	16439414;16439703	16439660;16440185	+	16439414	16440185	cassetteExon	ENST00000581361.5	known	0.29	2458	6132	789;4127	6132	y	0.26	1980.5	5577	725;3236	5577	y	0.27	2429.5	6660	681;4178	6660	y	0.23	2277	7833	1019;3535	7833	y	0.21	2114	7740	880;3348	7740	y	0.22	2373.5	8430	1149;3598	8430	y	0.0105551	-5.05964	down	ENSG00000175061.17
known_NIR_6149	chr17	17254945	17261966	-	17254945;17260474	17260301;17261966	ES	ENST00000539941.6	known	0.1	95	889	95	983;795	y	0.09	77	794	77	841;747	y	0.08	90	987.5	90	1188;787	y	0.07	82	1026.5	82	1180;873	y	0.07	75	960	75	1089;831	y	0.06	60	1027.5	60	1153;902	y	0.0356527	-3.5	down	ENSG00000141030.12
known_NIR_6170	chr17	18699275	18701357	+	18699275;18699457	18699360;18701357	ES	ENST00000572555.5	known	0	0	19.5	0	22;17	n	0	0	19.5	0	19;20	n	0.09	2	21.5	2	18;25	y	0.24	6	19.5	6	20;19	y	0.21	6	22.5	6	18;27	y	0.28	8	21	8	21;21	y	0.00618502	5.89168	up	ENSG00000108448.20
known_NIR_6171	chr17	18701445	18704619	+	18701445	18722237	A3SS	ENST00000572555.5	known	0.4	14	21	14	21	y	0.33	8	16	8	16	y	0.3	16	37	16	37	y	0.47	25	28	25	28	y	0.49	25	26	25	26	y	0.62	34	21	34	21	y	0.0385907	3.29868	up	ENSG00000108448.20
known_NIR_6190	chr17	19343461	19343790	-	19341326	19343790	A3SS	ENST00000461069.6	known	0.99	259	3	259	3	y	1	243	0	243	0	n	1	255	0	255	0	n	0.98	264	6	264	6	y	0.98	238	6	238	6	y	0.97	243	8	243	8	y	0.0132356	-4.24264	down	ENSG00000108641.14
known_NIR_6193	chr17	19343550	19343790	-	19341326	19343790	A3SS	ENST00000461069.6	known	0.86	18	3	18	3	y	1	17	0	17	0	n	1	16	0	16	0	n	0.75	18	6	18	6	y	0.6	9	6	9	6	y	0.43	6	8	6	8	y	0.0410586	-3.47664	down	ENSG00000108641.14
known_NIR_6213	chr17	19673275	19675558	+	19665047	19675558	A5SS	ENST00000630662.2	known	0.77	137	41	137	41	y	0.86	128	20	128	20	y	0.83	156	31	156	31	y	0.7	110	47	110	47	y	0.75	87	29	87	29	y	0.7	103	44	103	44	y	0.0384097	-3.30461	down	ENSG00000072210.18
known_NIR_6215	chr17	19743463	19748259	-	19743463	19744968	5pMXE	ENST00000457500.6	known	0.16	951	4876	951	4876	y	0.16	804	4376	804	4376	y	0.15	1116	6203	1116	6203	y	0.25	947	2813	947	2813	y	0.26	1025	2901	1025	2901	y	0.25	910	2710	910	2710	y	3.34014e-05	20.5061	up	ENSG00000108602.17
known_NIR_6216	chr17	19743463	19748259	-	19743463;19745134	19744968;19748259	ES	ENST00000395555.7	known	0.2	951	3854	951	4876;2832	y	0.19	804	3498.5	804	4376;2621	y	0.18	1116	4970	1116	6203;3737	y	0.29	947	2355	947	2813;1897	y	0.3	1025	2423	1025	2901;1945	y	0.29	910	2186.5	910	2710;1663	y	0.000405216	15.5	up	ENSG00000108602.17
known_NIR_6304	chr17	32208309;32209445	32209350;32224616	+	32208309	32224616	cassetteExon	ENST00000333942.10	known	0.58	57	41	71;43	41	y	0.66	27	14	23;31	14	y	0.58	63	45	77;49	45	y	0.4	39.5	59	39;40	59	y	0.52	46.5	43	53;40	43	y	0.41	45.5	65	48;43	65	y	0.0302467	-3.49111	down	ENSG00000126858.16
known_NIR_6320	chr17	35118619	35119111	-	35106481	35119111	A3SS	ENST00000335858.11	known	0.8	12	3	12	3	y	0.8	4	1	4	1	n	0.61	14	9	14	9	y	0.39	7	11	7	11	y	0.44	4	5	4	5	n	0.38	3	5	3	5	n	0.0265114	-5.05076	down	ENSG00000185379.20
known_NIR_6344	chr17	36433534	36434786	-	36382452	36434786	A3SS	ENST00000610412.4	known	0.14	6	38	6	38	y	0.12	3	23	3	23	y	0	0	16	0	16	n	0.25	5	15	5	15	y	0.29	12	29	12	29	y	0.21	10	38	10	38	y	0.0448334	3.30358	up	ENSG00000274226.4
known_NIR_6462	chr17	42722915	42727635	-	42722915;42724424	42724305;42727635	ES	ENST00000428826.6	known	0.13	2	13	2	11;15	y	0.2	2	8	2	8;8	y	0.24	2	6.5	2	9;4	y	0	0	11.5	0	16;7	n	0.11	2	15.5	2	14;17	y	0	0	3.5	0	6;1	n	0.0355184	-3.1445	down	ENSG00000108799.12
known_NIR_6508	chr17	44187743	44188935	+	44187743;44188009	44187907;44188935	ES	ENST00000446571.7	known	0.32	13	27.5	13	19;36	y	0.38	6	10	6	8;12	y	0.27	10	26.5	10	25;28	y	0.55	26	21.5	26	17;26	y	0.54	19	16.5	19	12;21	y	0.4	11	16.5	11	15;18	y	0.0485049	2.99226	up	ENSG00000168591.15
known_NIR_6512	chr17	44189299	44190501	+	44189299;44189588	44189411;44190501	ES	ENST00000446571.7	known	0.42	40	55	40	5;105	y	0.46	42	48.5	42	1;96	n	0.45	49	59	49	2;116	y	0.5	50	50.5	50	0;101	n	0.55	60	49.5	60	1;98	n	0.57	69	53	69	1;105	n	0.0244508	4.02158	up	ENSG00000168591.15
known_NIR_6536	chr17	45139160	45143443	+	45139160	45142583	3pMXE	ENST00000619916.4	known	0.77	30	9	30	9	y	0.93	28	2	28	2	y	0.89	34	4	34	4	y	0.66	29	15	29	15	y	0.6	26	17	26	17	y	0.73	22	8	22	8	y	0.0332158	-3.27815	down	ENSG00000181513.14
known_NIR_6569	chr17	4710744	4716147	+	4710744;4716033	4715973;4716147	ES	ENST00000574954.5	known	0.09	8	84	8	58;110	y	0.08	7	85.5	7	60;111	y	0.06	6	103	6	82;124	y	0.04	6	132.5	6	103;162	y	0.04	6	141.5	6	90;193	y	0.05	6	124.5	6	82;167	y	0.0493723	-3.53553	down	ENSG00000141480.17
known_NIR_6570	chr17	4710744	4716147	+	4716033	4716147	5pMXE	ENST00000571206.1	known	0.07	8	110	8	110	y	0.06	7	111	7	111	y	0.05	6	124	6	124	y	0.04	6	162	6	162	y	0.03	6	193	6	193	y	0.03	6	167	6	167	y	0.0248175	-4	down	ENSG00000141480.17
known_NIR_6587	chr17	48051628	48056419	+	48051628	48056386	A3SS	ENST00000362042.7	known	0.15	15	88	15	88	y	0.15	7	41	7	41	y	0.12	11	80	11	80	y	0.08	15	169	15	169	y	0.09	12	124	12	124	y	0.11	21	172	21	172	y	0.0255316	-3.5	down	ENSG00000082641.15
known_NIR_6608	chr17	4891124	4891516	+	4891124	4891456	A3SS	ENST00000355280.10	known	0.15	12	67	12	67	y	0.12	9	64	9	64	y	0.22	23	82	23	82	y	0.41	52	75	52	75	y	0.28	28	72	28	72	y	0.34	39	76	39	76	y	0.0217072	3.76236	up	ENSG00000141503.15
known_NIR_6615	chr17	4940360	4940487	+	4940230	4940487	A5SS	ENST00000571816.5	known	0.68	84	40	84	40	y	0.57	29	22	29	22	y	0.66	66	34	66	34	y	1	45	0	45	0	n	0.88	49	7	49	7	y	0.81	38	9	38	9	y	0.0233003	4.00132	up	ENSG00000108523.15
known_NIR_6623	chr17	49622876	49677933	-	49622876;49636809	49636759;49677933	ES	ENST00000347630.6	known	0.9	14	1.5	14	1;2	n	0.83	15	3	15	4;2	y	0.85	22	4	22	5;3	y	1	44	0	44	0;0	n	0.95	37	2	37	0;4	n	0.94	44	3	44	4;2	y	0.0212219	3.70521	up	ENSG00000121067.17
known_NIR_6672	chr17	5422829;5426299	5425971;5432542	+	5422829	5432542	cassetteExon	ENST00000536255.6	known	0.6	178	120	320;36	120	y	0.58	129.5	95	226;33	95	y	0.61	179.5	115	318;41	115	y	0.48	206.5	221	378;35	221	y	0.51	167.5	162	312;23	162	y	0.55	227	187	427;27	187	y	0.0384035	-3.76889	down	ENSG00000129197.14
known_NIR_6673	chr17	5422829;5428211	5428071;5432542	+	5422829	5432542	cassetteExon	ENST00000536255.6	known	0.65	219.5	120	8;431	120	y	0.61	146.5	95	0;293	95	n	0.64	206.5	115	2;411	115	y	0.57	294	221	12;576	221	y	0.59	236	162	10;462	162	y	0.56	234	187	3;465	187	y	0.0187267	-4.02492	down	ENSG00000129197.14
known_NIR_6677	chr17	5426299	5432542	+	5426299	5428071	3pMXE	ENST00000405578.8	known	0.11	36	304	36	304	y	0.1	33	293	33	293	y	0.11	41	336	41	336	y	0.08	35	396	35	396	y	0.06	23	343	23	343	y	0.07	27	380	27	380	y	0.00996386	-5.5	down	ENSG00000129197.14
known_NIR_6678	chr17	5426299	5432542	+	5426299;5428211	5428071;5432542	ES	ENST00000381209.7	known	0.09	36	367.5	36	304;431	y	0.1	33	293	33	293;293	y	0.1	41	373.5	41	336;411	y	0.07	35	486	35	396;576	y	0.05	23	402.5	23	343;462	y	0.06	27	422.5	27	380;465	y	0.00996386	-5.5	down	ENSG00000129197.14
known_NIR_6700	chr17	57627303	57631791	+	57627303	57652099	A3SS	ENST00000416426.6	known	0.56	29	23	29	23	y	0.65	36	19	36	19	y	0.41	20	29	20	29	y	0.18	13	60	13	60	y	0.21	14	53	14	53	y	0.37	31	52	31	52	y	0.0365126	-3.13194	down	ENSG00000153944.10
known_NIR_6725	chr17	59697978	59698871	-	59697978	59707371	A5SS	ENST00000393038.2	known	0.16	62	332	62	332	y	0.13	45	309	45	309	y	0.16	74	403	74	403	y	0.08	34	387	34	387	y	0.09	31	305	31	305	y	0.09	42	403	42	403	y	0.0162485	-6.00833	down	ENSG00000141378.14
known_NIR_6726	chr17	59697978	59707371	-	59697978;59700189	59698871;59707371	ES	ENST00000409433.2	known	0.91	332	34	332	62;6	y	0.92	309	25.5	309	45;6	y	0.91	403	39.5	403	74;5	y	0.95	387	19	387	34;4	y	0.94	305	19.5	305	31;8	y	0.95	403	21	403	42;0	n	0.00211065	7.07107	up	ENSG00000141378.14
known_NIR_6803	chr17	7012757	7013666	+	7012761	7013666	A5SS	ENST00000402093.5	known	0.14	496	2937	496	2937	y	0.13	400	2770	400	2770	y	0.15	560	3056	560	3056	y	0.19	720	3069	720	3069	y	0.18	680	3141	680	3141	y	0.2	783	3210	783	3210	y	0.00360223	6.12372	up	ENSG00000219200.10
known_NIR_6826	chr17	7241679	7241768	-	7241679	7242241	A5SS	ENST00000302386.9	known	0.03	169	5085	169	5085	y	0.03	114	4414	114	4414	y	0.04	268	6607	268	6607	y	0.05	277	5812	277	5812	y	0.05	292	5914	292	5914	y	0.04	236	6046	236	6046	y	0.0474207	2.82843	up	ENSG00000170296.9
known_NIR_6846	chr17	73209768	73232086	-	73209768;73227264	73227165;73232086	ES	ENST00000403627.7	known	0	0	147	0	115;179	n	0.02	3	130	3	119;141	y	0.05	7	144.5	7	120;169	y	0.07	10	142.5	10	116;169	y	0.12	18	130	18	107;153	y	0.08	13	157	13	127;187	y	0.034228	3.16228	up	ENSG00000133193.12
known_NIR_6848	chr17	73209768;73227182	73227165;73232086	-	73209768	73232086	cassetteExon	ENST00000581110.1	known	1	57.5	0	115;0	0	n	0.95	62.5	3	119;6	3	y	0.9	63.5	7	120;7	7	y	0.85	58	10	116;0	10	n	0.75	53.5	18	107;0	18	n	0.83	63.5	13	127;0	13	n	0.0292242	-3.33082	down	ENSG00000133193.12
known_NIR_6881	chr17	74819843	74838887	+	74819843	74835927	A3SS	ENST00000335464.9	known	0.07	5	63	5	63	y	0.17	4	19	4	19	y	0.07	3	41	3	41	y	0.2	8	32	8	32	y	0.38	9	15	9	15	y	0.32	6	13	6	13	y	0.0438907	3.14471	up	ENSG00000109066.13
known_NIR_6913	chr17	75237644	75238652	-	75237532	75238652	A3SS	ENST00000578348.5	known	1	1	0	1	0	n	0.5	3	3	3	3	n	0.73	8	3	8	3	y	0	0	2	0	2	n	0	0	3	0	3	n	0	0	3	0	3	n	0.0357698	-5.14448	down	ENSG00000125447.16
known_NIR_6933	chr17	75321827;75326020	75325898;75332700	-	75321827	75332700	cassetteExon	ENST00000392563.5	known	0.98	253	4	246;260	4	y	0.98	240	4	248;232	4	y	0.99	269	3	296;242	3	y	1	269	1	258;280	1	n	1	205	0	228;182	0	n	0.99	182.5	1	198;167	1	n	0.0474207	2.82843	up	ENSG00000177885.13
known_NIR_6943	chr17	75650718	75651186	-	75631668	75651186	A3SS	ENST00000423245.6	known	0.54	22	19	22	19	y	0.6	26	17	26	17	y	0.87	45	7	45	7	y	0.27	6	16	6	16	y	0.17	4	20	4	20	y	0.23	7	23	7	23	y	0.0393411	-4.23111	down	ENSG00000108469.14
known_NIR_6961	chr17	75851676	75855180	-	75851676	75855239	A5SS	ENST00000254806.7	known	0.01	9	1043	9	1043	y	0.01	8	765	8	765	y	0.01	15	1073	15	1073	y	0.03	26	766	26	766	y	0.03	21	786	21	786	y	0.02	14	704	14	704	y	0.0377496	5	up	ENSG00000132471.11
known_NIR_6968	chr17	75957566;75973785	75973625;75978534	-	75957566;75960375	75960215;75978534	MXE	ENST00000293217.9	known	0	0	6.5	0;0	5;8	n	0.17	2	10	4;0	16;4	n	0.2	2.5	10	2;3	11;9	y	0.32	7	15	5;9	17;13	y	0.48	7.5	8	8;7	14;2	y	0.33	6	12	8;4	15;9	y	0.0368468	3.12887	up	ENSG00000161533.11
known_NIR_6973	chr17	76089320;76090397	76090329;76094414	-	76089320;76091235	76091143;76094414	MXE	ENST00000589210.5	known	0.58	14.5	10.5	25;4	6;15	y	0.5	5.5	5.5	10;1	4;7	n	0.41	7.5	11	11;4	7;15	y	0.15	4	23.5	8;0	15;32	n	0.28	10.5	27.5	16;5	28;27	y	0.19	7	30	14;0	26;34	n	0.0110362	-4.65035	down	ENSG00000182473.20
known_NIR_6984	chr17	76528611	76531460	-	76528611;76531142	76530979;76531460	ES	ENST00000293230.9	known	0	0	13	0	9;17	n	0	0	23.5	0	26;21	n	0.03	1	35.5	1	36;35	n	0.16	4	20.5	4	17;24	y	0.23	5	17	5	26;8	y	0.27	7	19	7	22;16	y	0.0158373	6.23793	up	ENSG00000161544.9
known_NIR_6989	chr17	76680879	76685072	-	76680879;76683927	76683847;76685072	ES	ENST00000375036.6	known	0.81	166	39	166	35;43	y	0.83	194	39	194	34;44	y	0.87	237	34.5	237	38;31	y	0.7	203	86.5	203	90;83	y	0.71	213	88	213	98;78	y	0.7	166	72	166	81;63	y	0.0145357	-7.42781	down	ENSG00000182534.13
known_NIR_7038	chr17	77320348	77402059	+	77307197	77402059	A5SS	ENST00000427177.5	known	0.52	28	26	28	26	y	0.54	26	22	26	22	y	0.42	37	52	37	52	y	0.36	76	137	76	137	y	0.37	102	175	102	175	y	0.32	64	134	64	134	y	0.0455103	-3.57096	down	ENSG00000184640.17
known_NIR_7051	chr17	78191060	78197135	+	78191060	78202703	A3SS	ENST00000588800.5	known	0.31	18	40	18	40	y	0.26	16	46	16	46	y	0.16	10	52	10	52	y	0	0	46	0	46	n	0.05	3	60	3	60	y	0.03	2	57	2	57	y	0.0291914	-4.66673	down	ENSG00000183077.15
known_NIR_7059	chr17	78202751	78204656	+	78202751	78205946	A3SS	ENST00000588800.5	known	0.01	2	172	2	172	y	0	0	167	0	167	n	0	0	257	0	257	n	0.04	10	240	10	240	y	0.06	15	241	15	241	y	0.04	10	213	10	213	y	0.0107001	5.81378	up	ENSG00000183077.15
known_NIR_7102	chr17	81108509	81115770	+	81108509	81108968	3pMXE	ENST00000321280.11	known	0.78	57	16	57	16	y	0.85	51	9	51	9	y	0.81	66	15	66	15	y	0.97	168	5	168	5	y	0.98	141	3	141	3	y	0.92	124	11	124	11	y	0.00659037	5.21452	up	ENSG00000175866.15
known_NIR_7108	chr17	81512360	81512606	-	81512360	81512615	A5SS	ENST00000573283.5	known	0.44	171	214	171	214	y	0.42	156	216	156	216	y	0.43	160	213	160	213	y	0.39	160	248	160	248	y	0.39	176	271	176	271	y	0.39	193	301	193	301	y	0.0202041	-6.9282	down	ENSG00000184009.9
known_NIR_7112	chr17	81665584	81666277	-	81665584	81666518	A5SS	ENST00000374741.3	known	0.14	17	106	17	106	y	0.16	21	109	21	109	y	0.16	22	118	22	118	y	0.23	47	157	47	157	y	0.19	42	185	42	185	y	0.21	45	172	45	172	y	0.0209599	4.25	up	ENSG00000204237.4
known_NIR_7119	chr17	81682149;81682675	81682491;81683013	-	81682149	81683013	cassetteExon	ENST00000397498.8	known	0.11	24	192	15;33	192	y	0.12	28.5	201	27;30	201	y	0.09	18	191	13;23	191	y	0.06	14.5	249	9;20	249	y	0.06	13	211	6;20	211	y	0.08	25	276	25;25	276	y	0.0253033	-3.61814	down	ENSG00000214087.8
known_NIR_7121	chr17	81683126	81683593	-	81683126	81683536	A5SS	ENST00000397498.8	known	0.03	6	195	6	195	y	0.04	7	175	7	175	y	0.06	12	189	12	189	y	0.02	5	252	5	252	y	0	0	227	0	227	n	0	0	259	0	259	n	0.032811	-3.31662	down	ENSG00000214087.8
known_NIR_7153	chr17	81891863	81893552	+	81891841	81893552	A5SS	ENST00000612413.4	known	0.31	286	640	286	640	y	0.32	262	556	262	556	y	0.31	342	750	342	750	y	0.27	210	580	210	580	y	0.28	237	603	237	603	y	0.29	229	555	229	555	y	0.0131721	-5	down	ENSG00000141552.17
known_NIR_7186	chr17	82019381;82019694	82019510;82019858	-	82019381	82019858	cassetteExon	ENST00000580435.5	known	0.12	91.5	690	28;155	690	y	0.11	75	632	28;122	632	y	0.08	78.5	896	27;130	896	y	0.05	37.5	699	12;63	699	y	0.05	43	745	14;72	745	y	0.05	35	712	18;52	712	y	0.0472139	-4.4376	down	ENSG00000169689.14
known_NIR_7187	chr17	82019381;82019694	82019641;82019858	-	82019381	82019858	cassetteExon	ENST00000580435.5	known	0.18	151.5	690	148;155	690	y	0.16	120.5	632	119;122	632	y	0.13	130.5	896	131;130	896	y	0.09	67.5	699	72;63	699	y	0.08	63.5	745	55;72	745	y	0.07	53.5	712	55;52	712	y	0.0221915	-4.90362	down	ENSG00000169689.14
known_NIR_7204	chr17	82392534;82394543	82394331;82398196	-	82392534	82398196	cassetteExon	ENST00000313056.9	known	0.48	78	86	85;71	86	y	0.39	62	98	53;71	98	y	0.49	97.5	103	114;81	103	y	0.25	51	151	41;61	151	y	0.26	62.5	178	64;61	178	y	0.25	64	191	70;58	191	y	0.0233373	-6.25543	down	ENSG00000181396.12
known_NIR_7206	chr17	82445960	82446623	-	82445960	82450700	A5SS	ENST00000342572.12	known	1	136	0	136	0	n	1	124	0	124	0	n	1	168	0	168	0	n	0.95	106	6	106	6	y	0.93	98	7	98	7	y	0.96	112	5	112	5	y	0.026271	-6.04743	down	ENSG00000178927.16
known_NIR_7214	chr17	82449480	82450700	-	82445960	82450700	A3SS	ENST00000342572.12	known	1	3	0	3	0	n	1	2	0	2	0	n	1	1	0	1	0	n	0	0	6	0	6	n	0.46	6	7	6	7	y	0.44	4	5	4	5	n	0.0430393	-4.66321	down	ENSG00000178927.16
known_NIR_7240	chr18	11897356	11908201	-	11897356;11906309	11906203;11908201	ES	ENST00000588072.5	known	0.04	2	53.5	2	66;41	y	0.06	4	60	4	65;55	y	0.05	4	75	4	73;77	y	0.03	2	68	2	75;61	y	0	0	55	0	62;48	n	0	0	65.5	0	56;75	n	0.0366415	-3.4641	down	ENSG00000154889.16
known_NIR_7242	chr18	12311053	12324809	+	12311053	12325067	A3SS	ENST00000317702.9	known	0.05	7	128	7	128	y	0.03	4	128	4	128	y	0.02	4	181	4	181	y	0.1	18	165	18	165	y	0.08	12	132	12	132	y	0.06	8	124	8	124	y	0.0357875	3.21182	up	ENSG00000176014.12
known_NIR_7314	chr18	35041661	35070195	+	35005553	35070195	A5SS	ENST00000413393.5	known	0.79	34	9	34	9	y	0.7	14	6	14	6	y	0.73	24	9	24	9	y	0.44	19	24	19	24	y	0.33	7	14	7	14	y	0.55	21	17	21	17	y	0.0281379	-4.36051	down	ENSG00000166974.12
known_NIR_7337	chr18	36797050	36798449	-	36780188	36798449	A3SS	ENST00000614939.4	known	0.88	206	28	206	28	y	0.93	237	19	237	19	y	0.89	259	32	259	32	y	0.98	335	7	335	7	y	0.96	403	15	403	15	y	0.96	368	17	368	17	y	0.0331961	4	up	ENSG00000134779.14
known_NIR_7339	chr18	36797050	36798449	-	36787079	36798449	A3SS	ENST00000590842.5	known	0.54	206	174	206	174	y	0.54	237	199	237	199	y	0.49	259	266	259	266	y	0.68	335	161	335	161	y	0.72	403	153	403	153	y	0.68	368	174	368	174	y	0.00163536	7.96486	up	ENSG00000134779.14
known_NIR_7359	chr18	49483771	49487043	-	49483771	49487207	A5SS	ENST00000613385.4	known	0.43	128	171	128	171	y	0.45	77	96	77	96	y	0.46	98	117	98	117	y	0.48	100	107	100	107	y	0.51	118	115	118	115	y	0.49	135	143	135	143	y	0.0200921	3.74166	up	ENSG00000177576.10
known_NIR_7387	chr18	50269818	50272677	-	50271540	50272677	A3SS&ES	ENST00000382948.9	known	0.42	43	59	43	59	y	0.48	28	30	28	30	y	0.38	32	52	32	52	y	0.12	10	74	10	74	y	0.29	21	51	21	51	y	0.27	17	47	17	47	y	0.0447443	-3.27815	down	ENSG00000141644.17
known_NIR_7443	chr18	80038617	80044212	+	80038617;80042219	80042135;80044212	ES	ENST00000306735.9	known	0.03	6	182.5	6	160;205	y	0.05	9	160.5	9	139;182	y	0.04	8	200	8	185;215	y	0	0	234.5	0	190;279	n	0	0	208.5	0	184;233	n	0.02	5	252.5	5	226;279	y	0.0201689	-3.77964	down	ENSG00000101546.12
known_NIR_7444	chr18	80183150	80202710	-	80160606	80202710	A3SS	ENST00000353265.7	known	1	14	0	14	0	n	1	9	0	9	0	n	0.94	15	1	15	1	n	0.89	8	1	8	1	n	0.88	7	1	7	1	n	0.91	21	2	21	2	y	0.033594	-3.96496	down	ENSG00000178184.15
known_NIR_7464	chr19	1032696	1036416	+	1032696;1036246	1036130;1036416	ES	ENST00000263097.8	known	0.17	90	427.5	90	347;508	y	0.24	99	316.5	99	239;394	y	0.26	169	473	169	398;548	y	0.41	356	512.5	356	449;576	y	0.38	348	565.5	348	516;615	y	0.37	305	524.5	305	453;596	y	0.0149872	5.47837	up	ENSG00000064666.14
known_NIR_7465	chr19	1032696	1036416	+	1036246	1036416	A5SS&ES	ENST00000565096.6	known	0.15	90	508	90	508	y	0.2	99	394	99	394	y	0.24	169	548	169	548	y	0.38	356	576	356	576	y	0.36	348	615	348	615	y	0.34	305	596	305	596	y	0.0131999	5.73502	up	ENSG00000064666.14
known_NIR_7466	chr19	1032696;1036246	1036067;1036416	+	1032696	1036416	cassetteExon	ENST00000348419.7	known	0.74	256	90	4;508	90	y	0.67	197	99	0;394	99	n	0.62	275.5	169	3;548	169	y	0.45	292	356	8;576	356	y	0.47	312	348	9;615	348	y	0.5	301.5	305	7;596	305	y	0.0166616	-5.39169	down	ENSG00000064666.14
known_NIR_7472	chr19	10795439;10797518	10797380;10798486	+	10795439;10796199	10796061;10798486	MXE	ENST00000585892.5	known	0.28	87	225.5	87;87	205;246	y	0.29	85.5	210.5	81;90	159;262	y	0.31	124.5	279.5	102;147	251;308	y	0.34	131.5	261	117;146	226;296	y	0.33	121	240.5	97;145	217;264	y	0.34	120.5	229	131;110	205;253	y	0.0271218	4.59619	up	ENSG00000079805.16
known_NIR_7473	chr19	10805967	10812264	+	10805967;10808580	10808569;10812264	ES	ENST00000585892.5	known	0.56	206	161	206	156;166	y	0.57	181	137.5	181	137;138	y	0.61	237	152	237	147;157	y	0.48	198	211.5	198	219;204	y	0.49	225	235.5	225	237;234	y	0.5	231	232.5	231	238;227	y	0.0176221	-5.51135	down	ENSG00000079805.16
known_NIR_7485	chr19	11035132	11041298	+	11035132	11041307	A3SS	ENST00000344626.8	known	0.33	14	29	14	29	y	0.31	8	18	8	18	y	0.5	13	13	13	13	y	0.09	3	30	3	30	y	0.17	7	33	7	33	y	0.22	7	25	7	25	y	0.0460618	-3.09073	down	ENSG00000127616.17
known_NIR_7486	chr19	11041560	11058258	+	11041560	11058255	A3SS	ENST00000344626.8	known	0.35	18	33	18	33	y	0.22	12	42	12	42	y	0.27	14	37	14	37	y	0.52	26	24	26	24	y	0.46	19	22	19	22	y	0.45	25	31	25	31	y	0.0178478	4.49871	up	ENSG00000127616.17
known_NIR_7513	chr19	11345737	11346208	-	11345737	11346008	A5SS	ENST00000586956.5	known	0.58	29	21	29	21	y	0.4	19	29	19	29	y	0.55	27	22	27	22	y	0.36	21	37	21	37	y	0.32	18	38	18	38	y	0.2	12	47	12	47	y	0.0432735	-2.94543	down	ENSG00000105518.13
known_NIR_7560	chr19	1272051	1274307	+	1272051	1272427	3pMXE	ENST00000588030.5	known	0.18	132	585	132	585	y	0.16	61	326	61	326	y	0.17	92	463	92	463	y	0.33	131	267	131	267	y	0.32	121	252	121	252	y	0.28	100	261	100	261	y	0.00595892	8.57321	up	ENSG00000099622.13
known_NIR_7578	chr19	1393330	1394418	+	1393330	1395391	A3SS	ENST00000233627.13	known	0.02	9	492	9	492	y	0.02	11	454	11	454	y	0.01	6	654	6	654	y	0	0	666	0	666	n	0	0	652	0	652	n	0.01	5	588	5	588	y	0.0474207	-2.82843	down	ENSG00000115286.19
known_NIR_7581	chr19	1432690	1434740	+	1432690	1433739	A3SS&ES	ENST00000336761.10	known	0.95	107	6	107	6	y	0.92	78	7	78	7	y	0.92	145	12	145	12	y	0.96	102	4	102	4	y	0.98	127	3	127	3	y	0.96	148	6	148	6	y	0.0455407	3.05085	up	ENSG00000071626.16
known_NIR_7595	chr19	14391079;14396473	14396342;14397658	+	14391079	14397658	cassetteExon	ENST00000358600.7	known	0.17	17.5	87	24;11	87	y	0.18	15	68	18;12	68	y	0.24	28	87	36;20	87	y	0.07	6.5	81	11;2	81	y	0.1	10	88	16;4	88	y	0.11	11	85	16;6	85	y	0.0238444	-4.14255	down	ENSG00000123146.19
known_NIR_7620	chr19	15123576	15125656	-	15123576;15125069	15124925;15125656	ES	ENST00000263383.7	known	0.04	1	26	1	32;20	n	0.08	3	34	3	42;26	y	0.06	2	31	2	35;27	y	0	0	28.5	0	33;24	n	0	0	38	0	42;34	n	0	0	23.5	0	21;26	n	0.0350987	-5.19615	down	ENSG00000105135.15
known_NIR_7626	chr19	15641613;15645863	15645719;15647052	+	15641613;15644051	15643907;15647052	MXE	ENST00000586182.6	known	0.52	5.5	5	9;2	6;4	y	0.71	2.5	1	5;0	2;0	n	0.8	4	1	4;4	0;2	n	0	0	0.5	0;0	0;1	n	0	0	4	0;0	4;4	n	0.25	1	3	0;2	4;2	n	0.00718766	-5.05894	down	ENSG00000186529.14
known_NIR_7640	chr19	1612430	1615686	-	1612433	1615686	A3SS	ENST00000344749.9	known	0.14	5	30	5	30	y	0.2	8	32	8	32	y	0.12	7	49	7	49	y	0.34	31	61	31	61	y	0.35	35	65	35	65	y	0.27	21	56	21	56	y	0.00876273	4.78913	up	ENSG00000071564.14
known_NIR_7656	chr19	16647261	16652605	-	16647261	16659395	A5SS	ENST00000600705.1	known	0.09	9	88	9	88	y	0.13	13	88	13	88	y	0.12	12	90	12	90	y	0.04	3	67	3	67	y	0	0	73	0	73	n	0	0	109	0	109	n	0.00524968	-5.57086	down	ENSG00000268790.5
known_NIR_7684	chr19	18356011	18363391	+	18356011	18357383	A3SS&ES	ENST00000604499.6	known	0.4	6	9	6	9	y	0.29	2	5	2	5	n	0.2	2	8	2	8	y	0	0	4	0	4	n	0	0	2	0	2	n	0	0	1	0	1	n	0.0359629	-5.12987	down	ENSG00000130517.13
known_NIR_7685	chr19	18356011	18363391	+	18356011;18357615	18357383;18363391	ES	ENST00000269919.10	known	0.4	6	9	6	9;9	y	0.44	2	2.5	2	5;0	n	0.25	2	6	2	8;4	y	0	0	3	0	4;2	n	0	0	1	0	2;0	n	0	0	1	0	1;1	n	0.0244107	-6.28266	down	ENSG00000130517.13
known_NIR_7686	chr19	18430930;18431418	18431353;18431647	+	18430930	18431647	cassetteExon	ENST00000348495.10	known	0.35	66	121	72;60	121	y	0.39	65	100	70;60	100	y	0.36	77.5	139	89;66	139	y	0.31	58.5	128	51;66	128	y	0.33	59	119	61;57	119	y	0.29	63	156	63;63	156	y	0.0273453	-3.4	down	ENSG00000130511.15
known_NIR_7731	chr19	18905629	18910971	-	18905629;18907112	18906960;18910971	ES	ENST00000262812.8	known	0.05	38	682.5	38	503;862	y	0.04	25	687	25	533;841	y	0.05	44	913	44	727;1099	y	0.1	88	818.5	88	672;965	y	0.1	94	859	94	736;982	y	0.07	62	784.5	62	652;917	y	0.0383797	4.11096	up	ENSG00000105669.12
known_NIR_7732	chr19	18905629	18910971	-	18907112	18910971	3pMXE	ENST00000596918.5	known	0.04	38	862	38	862	y	0.03	25	841	25	841	y	0.04	44	1099	44	1099	y	0.08	88	965	88	965	y	0.09	94	982	94	982	y	0.06	62	917	62	917	y	0.0326719	4.24264	up	ENSG00000268193.5
known_NIR_7751	chr19	19132433	19132657	-	19121819	19132657	A3SS	ENST00000450333.6	known	0.64	14	8	14	8	y	0.42	8	11	8	11	y	0.64	7	4	7	4	y	0.29	6	15	6	15	y	0.23	3	10	3	10	y	0.3	6	14	6	14	y	0.0474872	-3.83334	down	ENSG00000064545.14
known_NIR_7773	chr19	199611	200391	-	198595	200391	A3SS	ENST00000632790.1	known	0.56	5	4	5	4	n	0.67	8	4	8	4	y	0.62	8	5	8	5	y	-	-	-	-	-	-	1	1	0	1	0	n	1	8	0	8	0	n	0.00681069	12.0553	up	ENSG00000282508.1
known_NIR_7774	chr19	200049	200391	-	198595	200391	A3SS	ENST00000632790.1	known	0.56	5	4	5	4	n	0.67	8	4	8	4	y	0.58	7	5	7	5	y	1	1	0	1	0	n	1	1	0	1	0	n	1	5	0	5	0	n	0.00719509	11.7254	up	ENSG00000282508.1
known_NIR_7783	chr19	2111828	2112860	-	2111828	2114125	A5SS	ENST00000345016.9	known	1	253	0	253	0	n	1	118	0	118	0	n	1	210	0	210	0	n	0.92	217	19	217	19	y	0.88	201	28	201	28	y	0.87	196	30	196	30	y	0.0187433	-7.20119	down	ENSG00000065000.15
known_NIR_7784	chr19	2113413	2114125	-	2111828	2114125	A3SS	ENST00000345016.9	known	1	140	0	140	0	n	1	80	0	80	0	n	1	157	0	157	0	n	0.9	177	19	177	19	y	0.84	150	28	150	28	y	0.8	119	30	119	30	y	0.0340908	-5.27656	down	ENSG00000065000.15
known_NIR_7793	chr19	2324192	2328387	-	2324196	2328387	A3SS	ENST00000252622.14	known	0.2	215	869	215	869	y	0.2	195	764	195	764	y	0.19	217	941	217	941	y	0.16	246	1249	246	1249	y	0.16	234	1205	234	1205	y	0.18	255	1162	255	1162	y	0.0285958	-4.02492	down	ENSG00000130332.14
known_NIR_7800	chr19	27732447	27732796	-	27715858	27732796	A3SS	ENST00000590677.5	known	0.61	43	28	43	28	y	0.6	6	4	6	4	y	0.47	8	9	8	9	y	0.79	38	10	38	10	y	0.84	31	6	31	6	y	0.83	30	6	30	6	y	0.0199774	5.46109	up	ENSG00000261824.6
known_NIR_7815	chr19	29702977	29715125	-	29702977	29708254	A5SS&ES	ENST00000614091.4	known	0	0	5	0	5	n	0	0	2	0	2	n	-	-	-	-	-	-	0.62	10	6	10	6	y	0.5	4	4	4	4	n	0.5	3	3	3	3	n	0.00544222	13.5	up	ENSG00000131943.17
known_NIR_7854	chr19	34677833	34678737	+	34678103	34678737	A5SS	ENST00000613363.4	known	0	0	1	0	1	n	0	0	1	0	1	n	0	0	2	0	2	n	0.36	5	9	5	9	y	0.22	2	7	2	7	n	0.4	6	9	6	9	y	0.0267888	5.9863	up	ENSG00000089335.20
known_NIR_7861	chr19	35000486	35009119	+	34996291	35009119	A5SS	ENST00000599564.5	known	0.96	137	5	137	5	y	0.95	101	5	101	5	y	0.93	137	10	137	10	y	1	122	0	122	0	n	0.97	146	4	146	4	y	1	135	0	135	0	n	0.0320899	3.25	up	ENSG00000089351.14
known_NIR_7871	chr19	35259064	35261925	+	35259064	35266359	A3SS	ENST00000360798.7	known	0.6	15	10	15	10	y	0.39	7	11	7	11	y	0.39	13	20	13	20	y	0.26	11	32	11	32	y	0.21	9	33	9	33	y	0.14	5	31	5	31	y	0.0478729	-3.28329	down	ENSG00000105699.16
known_NIR_7872	chr19	35259064	35266359	+	35259064;35262692	35262546;35266359	ES	ENST00000602122.5	known	0.22	10	36.5	10	51;22	y	0.27	11	29.5	11	25;34	y	0.23	20	66.5	20	59;74	y	0.35	32	58.5	32	43;74	y	0.46	33	39.5	33	31;48	y	0.4	31	47	31	45;49	y	0.0208025	4.63006	up	ENSG00000105699.16
known_NIR_7880	chr19	35269699;35270003	35269803;35270447	+	35269699	35270447	cassetteExon	ENST00000343550.9	known	0.55	245	199	324;166	199	y	0.58	219	160	239;199	160	y	0.55	260.5	211	334;187	211	y	0.49	204.5	210	247;162	210	y	0.5	193.5	195	216;171	195	y	0.44	192.5	246	185;200	246	y	0.0276736	-3.95285	down	ENSG00000105698.15
known_NIR_7883	chr19	35345126	35346151	+	35345126;35345720	35345602;35346151	ES	ENST00000341773.10	known	0.32	7	15	7	18;12	y	0.34	5	9.5	5	7;12	y	0.35	3	5.5	3	2;9	y	0.64	8	4.5	8	7;2	y	0.63	6	3.5	6	2;5	y	0.55	6	5	6	3;7	y	0.00673475	9.05608	up	ENSG00000012124.14
known_NIR_7900	chr19	35510252	35510379	-	35510252	35510371	A5SS	ENST00000402589.6	known	0.56	61	47	61	47	y	0.54	52	45	52	45	y	0.54	61	53	61	53	y	0.51	45	44	45	44	y	0.46	56	65	56	65	y	0.48	59	63	59	63	y	0.0324376	-3.96177	down	ENSG00000161249.20
known_NIR_7924	chr19	35744692	35745125	-	35744738	35745125	A3SS	ENST00000589807.1	known	0.3	18	42	18	42	y	0.3	7	16	7	16	y	0.31	9	20	9	20	y	0.41	14	20	14	20	y	0.41	7	10	7	10	y	0.39	18	28	18	28	y	0.000989837	13.4164	up	ENSG00000267120.3
known_NIR_7972	chr19	38304490	38304624	+	38304490	38304565	A3SS	ENST00000591889.2	known	0.85	1944	341	1944	341	y	0.85	2038	349	2038	349	y	0.85	2713	477	2713	477	y	0.78	3670	1064	3670	1064	y	0.77	3594	1052	3594	1052	y	0.8	3692	949	3692	949	y	0.0170536	-7.55929	down	ENSG00000267748.4
known_NIR_7973	chr19	38305507	38307428	-	38306990	38307428	3pMXE	ENST00000591755.5	known	0.9	497	54	497	54	y	0.91	451	42	451	42	y	0.9	679	76	679	76	y	0.79	368	99	368	99	y	0.8	319	81	319	81	y	0.82	368	80	368	80	y	0.00349658	-10.6066	down	ENSG00000167645.16
known_NIR_7974	chr19	38305507;38306990	38306914;38307428	-	38305507	38307428	cassetteExon	ENST00000592694.5	known	0.07	36	497	18;54	497	y	0.07	36	451	30;42	451	y	0.09	64	679	52;76	679	y	0.13	56.5	368	14;99	368	y	0.14	50	319	19;81	319	y	0.13	55.5	368	31;80	368	y	0.00505837	7.60263	up	ENSG00000167645.16
known_NIR_7991	chr19	38619327	38620337	+	38619223	38620337	A5SS	ENST00000593149.5	known	0.98	4594	92	4594	92	y	0.97	4169	114	4169	114	y	0.98	5616	136	5616	136	y	0.96	5015	220	5015	220	y	0.95	4855	236	4855	236	y	0.95	4824	260	4824	260	y	0.0077626	-4.94975	down	ENSG00000178982.9
known_NIR_8001	chr19	38931171	38931276	+	38930998	38931276	A5SS	ENST00000308018.8	known	0.3	258	610	258	610	y	0.33	282	578	282	578	y	0.32	367	772	367	772	y	0.39	387	614	387	614	y	0.4	419	633	419	633	y	0.38	412	665	412	665	y	0.00381862	6.95701	up	ENSG00000128626.11
known_NIR_8010	chr19	39386219	39386482	-	39386403	39386482	A3SS	ENST00000221265.7	known	0.01	5	342	5	342	y	0.02	8	329	8	329	y	0.02	9	432	9	432	y	0	0	386	0	386	n	0	0	368	0	368	n	0	0	422	0	422	n	0.0377496	-5	down	ENSG00000006712.14
known_NIR_8022	chr19	40036626	40047406	-	40036626	40047375	A5SS	ENST00000617676.4	known	0.16	4	21	4	21	y	0.3	7	16	7	16	y	0.32	7	15	7	15	y	0.43	16	21	16	21	y	0.59	19	13	19	13	y	0.64	18	10	18	10	y	0.0242126	3.62598	up	ENSG00000128000.15
known_NIR_8061	chr19	41382921	41383715	+	41382921	41383863	A3SS	ENST00000604123.5	known	0	0	1	0	1	n	0	0	6	0	6	n	0	0	1	0	1	n	0.33	2	4	2	4	n	0.46	6	7	6	7	y	0.4	2	3	2	3	n	0.00884942	10.5595	up	ENSG00000142046.14
known_NIR_8093	chr19	42293836	42293935	+	42293836	42293938	A3SS	ENST00000572681.6	known	0.72	99	38	99	38	y	0.77	110	33	110	33	y	0.77	92	27	92	27	y	0.57	95	73	95	73	y	0.57	69	51	69	51	y	0.55	106	87	106	87	y	0.0031807	-10.5846	down	ENSG00000079432.7
known_NIR_8113	chr19	43649143	43652225	-	43646548	43652225	A3SS	ENST00000339082.7	known	0.77	272	82	272	82	y	0.82	256	58	256	58	y	0.82	408	92	408	92	y	0.7	190	80	190	80	y	0.71	224	91	224	91	y	0.68	214	101	214	101	y	0.0105661	-5.65685	down	ENSG00000011422.11
known_NIR_8134	chr19	44874478	44882211	+	44874478	44878223	3pMXE	ENST00000252485.8	known	0.34	104	199	104	199	y	0.31	105	233	105	233	y	0.39	182	288	182	288	y	0.56	237	187	237	187	y	0.51	223	211	223	211	y	0.5	217	215	217	215	y	0.00474343	5.92558	up	ENSG00000130202.9
known_NIR_8167	chr19	45413745	45414861	-	45413745;45414034	45413963;45414861	ES	ENST00000300853.7	known	0.35	496	919.5	496	1038;801	y	0.32	405	845	405	944;746	y	0.34	569	1114	569	1268;960	y	0.25	302	901	302	1003;799	y	0.3	379	897.5	379	989;806	y	0.26	329	925.5	329	1052;799	y	0.0289919	-3.77964	down	ENSG00000012061.15
known_NIR_8199	chr19	45784290;45784715	45784641;45785594	-	45784290	45785594	cassetteExon	ENST00000377735.7	known	0.23	21	70	18;24	70	y	0.22	15	52	15;15	52	y	0.31	26	59	23;29	59	y	0.36	32.5	59	35;30	59	y	0.48	35.5	38	32;39	38	y	0.36	32.5	59	37;28	59	y	0.0460352	2.98691	up	ENSG00000185800.11
known_NIR_8223	chr19	47040550	47041025	+	47040550	47040978	A3SS	ENST00000602212.5	known	0.22	2	7	2	7	n	0.14	2	12	2	12	y	0.25	2	6	2	6	n	0.71	10	4	10	4	y	0.55	6	5	6	5	y	0.5	9	9	9	9	y	0.0125927	5.3736	up	ENSG00000130751.9
known_NIR_8229	chr19	47226754	47232515	-	47226754;47228446	47228158;47232515	ES	ENST00000449228.5	known	0	0	4.5	0	7;2	n	0	0	9.5	0	14;5	n	0	0	6.5	0	10;3	n	0.24	4	13	4	23;3	y	0.11	3	25	3	43;7	y	0.15	2	11.5	2	16;7	y	0.0492991	4.33555	up	ENSG00000105327.15
known_NIR_8245	chr19	48325610	48327521	+	48325610;48326922	48326830;48327521	ES	ENST00000270221.10	known	0.11	286	2397	286	1411;3383	y	0.1	254	2230.5	254	1265;3196	y	0.1	315	2685	315	1622;3748	y	0.08	211	2337.5	211	1413;3262	y	0.09	227	2386	227	1421;3351	y	0.08	209	2300	209	1397;3203	y	0.0132356	-4.24264	down	ENSG00000142227.10
known_NIR_8287	chr19	49115331;49116472	49116263;49117855	+	49115331	49117855	cassetteExon	ENST00000391864.7	known	1	25	0	10;40	0	n	1	32.5	0	11;54	0	n	0.92	45.5	4	33;58	4	y	0.89	33.5	4	22;45	4	y	0.86	38	6	6;70	6	y	0.83	47.5	10	22;73	10	y	0.0302849	-3.56417	down	ENSG00000104863.11
known_NIR_8303	chr19	49659833	49662425	-	49659833;49662328	49661948;49662425	ES	ENST00000600911.5	known	0.15	44	248	44	20;476	y	0.11	31	239.5	31	15;464	y	0.14	45	287.5	45	13;562	y	0.04	10	225.5	10	0;451	n	0.05	12	228.5	12	8;449	y	0.03	8	247	8	11;483	y	0.00685723	-7	down	ENSG00000126456.15
known_NIR_8304	chr19	49659833;49660828	49660713;49662425	-	49659833	49662425	cassetteExon	ENST00000596822.5	known	0.9	404	44	713;95	44	y	0.91	313	31	536;90	31	y	0.89	381.5	45	659;104	45	y	0.97	357	10	575;139	10	y	0.97	340	12	585;95	12	y	0.97	304	8	486;122	8	y	0.00673408	12.1244	up	ENSG00000126456.15
known_NIR_8328	chr19	49666799	49667022	+	49666799	49667019	A3SS	ENST00000616144.4	known	0.11	46	392	46	392	y	0.09	33	352	33	352	y	0.1	47	407	47	407	y	0.07	29	372	29	372	y	0.08	23	281	23	281	y	0.06	25	392	25	392	y	0.0213116	-3.67423	down	ENSG00000126453.9
known_NIR_8348	chr19	49669115	49673698	+	49669115;49670488	49670216;49673698	ES	ENST00000616144.4	known	0.12	53	397	53	456;338	y	0.13	50	340	50	376;304	y	0.1	53	466.5	53	516;417	y	0.16	62	330.5	62	340;321	y	0.22	94	339	94	398;280	y	0.2	80	326	80	353;299	y	0.0312578	3.88771	up	ENSG00000126453.9
known_NIR_8369	chr19	49873302	49875874	-	49873302	49877025	A5SS	ENST00000391832.7	known	0.24	5	16	5	16	y	0.2	3	12	3	12	y	0.25	6	18	6	18	y	0.11	4	34	4	34	y	0.07	2	28	2	28	y	0	0	29	0	29	n	0.0194335	-4.77659	down	ENSG00000204673.10
known_NIR_8370	chr19	49873302	49875874	-	49873302	49877237	A5SS	ENST00000344175.9	known	0.19	5	22	5	22	y	0.2	3	12	3	12	y	0.35	6	11	6	11	y	0.11	4	33	4	33	y	0.07	2	26	2	26	y	0	0	18	0	18	n	0.0475303	-3.06418	down	ENSG00000204673.10
known_NIR_8371	chr19	49873302	49876603	-	49873302	49875874	5pMXE	ENST00000391831.5	known	0.88	38	5	38	5	y	0.91	32	3	32	3	y	0.92	70	6	70	6	y	0.95	69	4	69	4	y	0.97	61	2	61	2	y	1	56	0	56	0	n	0.0219124	3.71231	up	ENSG00000204673.10
known_NIR_8396	chr19	50506572	50510286	-	50506572;50507699	50507574;50510286	ES	ENST00000601423.5	known	0.28	132	334	132	332;336	y	0.3	133	306.5	133	325;288	y	0.29	176	435	176	448;422	y	0.44	268	340.5	268	365;316	y	0.45	274	339.5	274	355;324	y	0.42	251	346	251	341;351	y	0.000376027	13.914	up	ENSG00000161677.11
known_NIR_8459	chr19	55388048	55402943	+	55388048	55391554	3pMXE	ENST00000558815.5	known	0.1	48	425	48	425	y	0.12	46	341	46	341	y	0.07	38	508	38	508	y	0.2	131	524	131	524	y	0.2	113	458	113	458	y	0.2	129	501	129	501	y	0.0192034	7.11189	up	ENSG00000108107.12
known_NIR_8461	chr19	55455330	55456349	-	55455845	55456349	A3SS&ES	ENST00000085068.7	known	0.54	312	270	312	270	y	0.6	264	175	264	175	y	0.57	301	229	301	229	y	0.73	547	204	547	204	y	0.74	545	192	545	192	y	0.74	477	168	477	168	y	0.00870898	9.44911	up	ENSG00000063241.7
known_NIR_8462	chr19	55455330;55455845	55455636;55456349	-	55455330	55456349	cassetteExon	ENST00000438389.6	known	0.43	234.5	312	199;270	312	y	0.39	168	264	161;175	264	y	0.43	230.5	301	232;229	301	y	0.24	177.5	547	151;204	547	y	0.26	193	545	194;192	545	y	0.26	170.5	477	173;168	477	y	0.001779	-10.9567	down	ENSG00000063241.7
known_NIR_8501	chr19	57490185	57491471	+	57490185	57491468	A3SS	ENST00000424930.6	known	0.5	1	1	1	1	n	0.39	7	11	7	11	y	0.64	7	4	7	4	y	0	0	1	0	1	n	-	-	-	-	-	-	0	0	5	0	5	n	0.0195329	-7.04987	down	ENSG00000105136.19
known_NIR_8543	chr19	58545097;58545896	58545425;58547376	+	58545097	58547376	cassetteExon	ENST00000341753.10	known	0.98	639	10	324;954	10	y	0.99	503.5	4	274;733	4	y	0.98	793.5	20	416;1171	20	y	0.95	587	29	298;876	29	y	0.94	580	35	327;833	35	y	0.95	617.5	35	333;902	35	y	0.00147312	-7.77817	down	ENSG00000130726.11
known_NIR_8556	chr19	6373739	6374203	+	6373024	6374203	A5SS	ENST00000245812.7	known	0	0	440	0	440	n	0.01	5	379	5	379	y	0	2	634	2	634	y	0.01	4	369	4	369	y	0.02	10	515	10	515	y	0.02	8	403	8	403	y	0.0474207	2.82843	up	ENSG00000125652.7
known_NIR_8561	chr19	6744994;6746196	6746029;6746452	+	6744994	6746452	cassetteExon	ENST00000600428.5	known	0.07	26	331	25;27	331	y	0.06	23	340	22;24	340	y	0.09	41	437	32;50	437	y	0.01	4.5	568	9;0	568	n	0	1.5	469	3;0	469	n	0.03	14	442	20;8	442	y	0.00858092	-4.8107	down	ENSG00000125733.17
known_NIR_8593	chr19	8366319	8371056	+	8366319;8369332	8369219;8371056	ES	ENST00000301455.6	known	0.13	160	1041.5	160	799;1284	y	0.14	171	1008.5	171	744;1273	y	0.14	315	1938	315	1566;2310	y	0.17	203	1022	203	833;1211	y	0.16	191	973.5	191	808;1139	y	0.16	183	946.5	183	821;1072	y	0.00481268	5.65685	up	ENSG00000167772.11
known_NIR_8641	chr2	10396920;10408734	10408562;10419734	+	10396920	10419734	cassetteExon	ENST00000307845.7	known	0.3	208	481	144;272	481	y	0.32	186	399	105;267	399	y	0.32	283.5	615	161;406	615	y	0.22	212.5	744	122;303	744	y	0.2	178.5	698	99;258	698	y	0.21	178.5	670	87;270	670	y	0.000339662	-11.7169	down	ENSG00000115756.12
known_NIR_8645	chr2	105386540	105398842	-	105386540	105396647	A5SS&ES	ENST00000322142.12	known	0.18	31	142	31	142	y	0.24	29	91	29	91	y	0.21	30	113	30	113	y	0.29	44	106	44	106	y	0.32	43	92	43	92	y	0.33	51	104	51	104	y	0.0107435	4.90153	up	ENSG00000115641.18
known_NIR_8647	chr2	105386540	105398842	-	105386540;105396697	105396647;105398842	ES	ENST00000344213.8	known	0.22	31	111	31	142;80	y	0.28	29	74.5	29	91;58	y	0.23	30	98	30	113;83	y	0.31	44	97.5	44	106;89	y	0.33	43	88.5	43	92;85	y	0.37	51	88	51	104;72	y	0.0219599	3.64529	up	ENSG00000115641.18
known_NIR_8702	chr2	111477481	111494885	-	111344237	111494885	A3SS	ENST00000431385.5	known	0.78	7	2	7	2	n	0.73	8	3	8	3	y	0.85	11	2	11	2	y	0.63	12	7	12	7	y	0.59	10	7	10	7	y	0.5	5	5	5	5	y	0.01498	-4.11408	down	ENSG00000172965.14
known_NIR_8705	chr2	111480061	111494885	-	111344237	111494885	A3SS	ENST00000431385.5	known	0.97	66	2	66	2	y	0.95	55	3	55	3	y	0.98	92	2	92	2	y	0.84	38	7	38	7	y	0.83	35	7	35	7	y	0.89	39	5	39	5	y	0.0133027	-5.51553	down	ENSG00000172965.14
known_NIR_8752	chr2	121761524	121765134	+	121761524;121763084	121763005;121765134	ES	ENST00000389682.7	known	0.01	2	171.5	2	164;179	y	0.01	2	147.5	2	136;159	y	0	0	209.5	0	186;233	n	0.03	5	188	5	164;212	y	0.02	4	181.5	4	168;195	y	0.04	9	206.5	9	183;230	y	0.0356527	3.5	up	ENSG00000211460.11
known_NIR_8755	chr2	127054012	127057473	-	127051243	127057473	A3SS	ENST00000393040.7	known	0.03	2	78	2	78	y	0.03	2	70	2	70	y	0.05	4	70	4	70	y	0.02	1	58	1	58	n	0	0	51	0	51	n	0	0	49	0	49	n	0.0334717	-3.18198	down	ENSG00000136717.14
known_NIR_8801	chr2	142986021	142988845	+	142986021	143029627	A3SS	ENST00000264170.8	known	0.05	89	1713	89	1713	y	0.06	97	1586	97	1586	y	0.06	128	1967	128	1967	y	0.04	68	1686	68	1686	y	0.03	46	1560	46	1560	y	0.03	48	1767	48	1767	y	0.0077626	-4.94975	down	ENSG00000115919.14
known_NIR_8819	chr2	151468146	151468641	+	151468146;151468551	151468474;151468641	ES	ENST00000444746.6	known	0.53	10	9	10	10;8	y	0.7	8	3.5	8	4;3	y	0.69	9	4	9	6;2	y	0.47	12	13.5	12	12;15	y	0.44	10	12.5	10	14;11	y	0.29	5	12	5	8;16	y	0.0374985	-3.06452	down	ENSG00000080345.17
known_NIR_8940	chr2	197498850	197500160	-	197498850	197499782	5pMXE	ENST00000388968.7	known	0	0	180	0	180	n	0	0	145	0	145	n	0	0	257	0	257	n	0.03	17	521	17	521	y	0.03	11	406	11	406	y	0.02	10	406	10	406	y	0.0152681	8	up	ENSG00000144381.16
known_NIR_8975	chr2	201136107	201136198	+	201136107	201140357	A3SS	ENST00000309955.7	known	0.13	49	336	49	336	y	0.14	43	257	43	257	y	0.11	48	408	48	408	y	0.08	36	405	36	405	y	0.07	25	311	25	311	y	0.07	26	350	26	350	y	0.0165506	-5.65685	down	ENSG00000003402.19
known_NIR_9001	chr2	20263460	20282947	-	20263460;20278819	20278583;20282947	ES	ENST00000338086.9	known	0.23	5	17	5	18;16	y	0.25	3	9	3	9;9	y	0.29	7	17	7	13;21	y	0.15	2	11.5	2	7;16	y	0	0	14	0	10;18	n	0	0	8.5	0	10;7	n	0.0416077	-3.89791	down	ENSG00000055917.15
known_NIR_9014	chr2	20641180	20651032	-	20641180;20645505	20645340;20651032	ES	ENST00000304031.7	known	0	0	76	0	126;26	n	0	0	88.5	0	133;44	n	0	0	119.5	0	185;54	n	0.02	2	94	2	150;38	y	0.02	2	96.5	2	149;44	y	0.01	1	86	1	154;18	n	0.0377496	5	up	ENSG00000118960.12
known_NIR_9017	chr2	20701652	20774810	-	20701652;20740205	20739971;20774810	ES	ENST00000619656.4	known	0	0	28	0	37;19	n	0.06	2	32.5	2	41;24	y	0	0	43.5	0	54;33	n	0.09	3	29	3	34;24	y	0.17	4	20	4	13;27	y	0.17	4	20	4	20;20	y	0.0237908	3.7	up	ENSG00000118961.14
known_NIR_9037	chr2	207726876	207737411	+	207726876;207734047	207733947;207737411	ES	ENST00000392209.7	known	0.22	16	56	16	47;65	y	0.15	5	29	5	24;34	y	0.2	12	47.5	12	34;61	y	0.04	4	90	4	79;101	y	0.03	2	66.5	2	69;64	y	0.12	11	77.5	11	62;93	y	0.0266167	-3.59066	down	ENSG00000163249.9
known_NIR_9113	chr2	219229900	219230228	+	219229900	219232490	A3SS	ENST00000409849.5	known	1	18	0	18	0	n	0.92	11	1	11	1	n	0.94	29	2	29	2	y	0.83	10	2	10	2	y	0.8	16	4	16	4	y	0.89	8	1	8	1	n	0.0342741	-3.17052	down	ENSG00000163516.13
known_NIR_9139	chr2	227325427	227332419	+	227325427;227330846	227330626;227332419	ES	ENST00000409565.5	known	0.14	61	378.5	61	26;731	y	0.17	70	339	70	27;651	y	0.16	81	414	81	52;776	y	0.22	134	474.5	134	54;895	y	0.22	114	405	114	45;765	y	0.22	123	430	123	28;832	y	0.0188442	7.18132	up	ENSG00000168958.19
known_NIR_9143	chr2	227340380	227352514	+	227340380;227347384	227347226;227352514	ES	ENST00000304593.13	known	0.07	38	486.5	38	392;581	y	0.1	50	441.5	50	410;473	y	0.06	38	565	38	475;655	y	0.2	88	358.5	88	302;415	y	0.17	70	337	70	282;392	y	0.22	99	347.5	99	293;402	y	0.00351207	6.36396	up	ENSG00000168958.19
known_NIR_9145	chr2	227340380;227342819	227342745;227355677	+	227340380	227355677	cassetteExon	ENST00000354503.10	known	0.37	174.5	303	320;29	303	y	0.3	139.5	318	244;35	318	y	0.35	178.5	329	319;38	329	y	0.21	169	644	273;65	644	y	0.25	172.5	519	290;55	519	y	0.22	161	568	246;76	568	y	0.0156063	-4.71495	down	ENSG00000168958.19
known_NIR_9146	chr2	227340380;227342819	227342745;227355677	+	227340380;227352573	227347226;227355677	MXE	ENST00000304593.13	known	0.25	174.5	527.5	320;29	392;663	y	0.22	139.5	485.5	244;35	410;561	y	0.22	178.5	624.5	319;38	475;774	y	0.28	169	428.5	273;65	302;555	y	0.3	172.5	407	290;55	282;532	y	0.27	161	434.5	246;76	293;576	y	0.0166297	4	up	ENSG00000168958.19
known_NIR_9148	chr2	227340380;227347384	227347226;227355677	+	227340380	227355677	cassetteExon	ENST00000354503.10	known	0.42	216	303	392;40	303	y	0.41	221	318	410;32	318	y	0.44	253.5	329	475;32	329	y	0.22	183.5	644	302;65	644	y	0.24	163.5	519	282;45	519	y	0.23	172.5	568	293;52	568	y	0.000146579	-18.3412	down	ENSG00000168958.19
known_NIR_9149	chr2	227340380;227347384	227347226;227355677	+	227340380;227342819	227342745;227355677	MXE	ENST00000337110.11	known	0.55	216	174.5	392;40	320;29	y	0.61	221	139.5	410;32	244;35	y	0.59	253.5	178.5	475;32	319;38	y	0.52	183.5	169	302;65	273;65	y	0.49	163.5	172.5	282;45	290;55	y	0.52	172.5	161	293;52	246;76	y	0.0332545	-3.61678	down	ENSG00000168958.19
known_NIR_9151	chr2	227340380;227352573	227352514;227355677	+	227340380	227355677	cassetteExon	ENST00000354503.10	known	0.54	350.5	303	38;663	303	y	0.49	305.5	318	50;561	318	y	0.55	406	329	38;774	329	y	0.33	321.5	644	88;555	644	y	0.37	301	519	70;532	519	y	0.37	337.5	568	99;576	568	y	0.00253328	-7.43911	down	ENSG00000168958.19
known_NIR_9152	chr2	227342819;227347384	227347226;227355677	+	227342819	227355677	cassetteExon	ENST00000337110.11	known	0.84	150	29	260;40	29	y	0.77	114.5	35	197;32	35	y	0.8	148	38	264;32	38	y	0.62	108	65	151;65	65	y	0.64	96	55	147;45	55	y	0.59	107.5	76	163;52	76	y	0.00249453	-7.48331	down	ENSG00000168958.19
known_NIR_9153	chr2	227347384	227355677	+	227347384;227352573	227352514;227355677	ES	ENST00000304593.13	known	0.06	40	622	40	581;663	y	0.06	32	517	32	473;561	y	0.04	32	714.5	32	655;774	y	0.12	65	485	65	415;555	y	0.09	45	462	45	392;532	y	0.1	52	489	52	402;576	y	0.0125409	4.52267	up	ENSG00000168958.19
known_NIR_9165	chr2	230865145	230875620	+	230865145;230873557	230873417;230875620	ES	ENST00000326427.10	known	0.12	21	159.5	21	110;209	y	0.11	22	180.5	22	136;225	y	0.14	37	228.5	37	141;316	y	0.2	48	197.5	48	130;265	y	0.21	53	204.5	53	146;263	y	0.2	53	217.5	53	136;299	y	0.00611399	8.48528	up	ENSG00000135916.15
known_NIR_9184	chr2	232567214	232580904	+	232567214	232568945	3pMXE	ENST00000258416.7	known	0.03	42	1212	42	1212	y	0.03	33	1283	33	1283	y	0.04	56	1526	56	1526	y	0.02	28	1630	28	1630	y	0.01	21	1544	21	1544	y	0.01	20	1551	20	1551	y	0.0132356	-4.24264	down	ENSG00000135930.13
known_NIR_9187	chr2	233273052;233273777	233273721;233274676	+	233273052	233274676	cassetteExon	ENST00000347464.9	known	0.91	38.5	4	39;38	4	y	0.93	26.5	2	30;23	2	y	0.86	36	6	31;41	6	y	0.75	24	8	25;23	8	y	0.77	33	10	33;33	10	y	0.82	31.5	7	39;24	7	y	0.0151456	-4.0762	down	ENSG00000085978.21
known_NIR_9224	chr2	233768439	233769531	+	233768439	233772262	A3SS	ENST00000373450.4	known	0.16	111	591	111	591	y	0.18	108	495	108	495	y	0.19	164	695	164	695	y	0.24	248	805	248	805	y	0.26	264	748	264	748	y	0.24	297	928	297	928	y	0.0040449	6.33174	up	ENSG00000242366.3
known_NIR_9227	chr2	235671057	235709179	+	235494849	235709179	A5SS	ENST00000409457.5	known	0.15	2	11	2	11	y	0.28	5	13	5	13	y	0.21	7	26	7	26	y	0.05	1	18	1	18	n	0	0	16	0	16	n	0.05	1	20	1	20	n	0.0261591	-4.37998	down	ENSG00000157985.17
known_NIR_9237	chr2	237527516	237540348	+	237527516;237534647	237534564;237540348	ES	ENST00000264605.7	known	0.31	246	554.5	246	567;542	y	0.32	262	569.5	262	553;586	y	0.34	338	659	338	631;687	y	0.42	392	547.5	392	543;552	y	0.43	357	464.5	357	474;455	y	0.42	422	585.5	422	582;589	y	0.00349658	10.6066	up	ENSG00000115648.13
known_NIR_9239	chr2	237540533	237542567	+	237540533;237540957	237540802;237542567	ES	ENST00000410032.5	known	0.44	513	653	513	796;510	y	0.46	485	569	485	690;448	y	0.5	709	717.5	709	813;622	y	0.36	484	858.5	484	967;750	y	0.37	453	782	453	867;697	y	0.36	458	828.5	458	886;771	y	0.0245995	-5.75656	down	ENSG00000115648.13
known_NIR_9241	chr2	237708630	237714259	+	237708630	237719523	A3SS	ENST00000244815.9	known	0.62	13	8	13	8	y	0.45	5	6	5	6	y	0.67	14	7	14	7	y	0.23	5	17	5	17	y	0.33	4	8	4	8	y	0.06	1	17	1	17	n	0.023462	-3.61856	down	ENSG00000124831.18
known_NIR_9242	chr2	237708630	237714259	+	237708630	237748364	A3SS	ENST00000289175.10	known	0.68	13	6	13	6	y	1	5	0	5	0	n	0.88	14	2	14	2	y	0.33	5	10	5	10	y	0.29	4	10	4	10	y	0.2	1	4	1	4	n	0.0144424	-5.74599	down	ENSG00000124831.18
known_NIR_9267	chr2	238433695	238444342	+	238433695;238436013	238435711;238444342	ES	ENST00000264607.8	known	0.16	20	102	20	117;87	y	0.12	9	63	9	60;66	y	0.14	14	89.5	14	79;100	y	0.33	18	36	18	33;39	y	0.38	15	24	15	26;22	y	0.33	20	41	20	38;44	y	0.000925767	10.1927	up	ENSG00000065802.11
known_NIR_9293	chr2	241153604	241157807	+	241149708	241157807	A5SS	ENST00000402734.5	known	0.98	356	9	356	9	y	0.96	360	15	360	15	y	0.97	417	15	417	15	y	0.93	502	38	502	38	y	0.92	453	37	453	37	y	0.94	475	28	475	28	y	0.00804989	-4.89898	down	ENSG00000115685.14
known_NIR_9324	chr2	241671441	241672191	+	241671425	241672191	A5SS	ENST00000405546.7	known	-	-	-	-	-	-	0	0	19	0	19	n	0	0	10	0	10	n	0.47	9	10	9	10	y	1	7	0	7	0	n	1	8	0	8	0	n	0.0430884	4.66038	up	ENSG00000168397.16
known_NIR_9335	chr2	24793520	24793852	+	24793501	24793852	A5SS	ENST00000380834.6	known	0.12	1	7	1	7	n	0.21	4	15	4	15	y	0.2	3	12	3	12	y	0	0	6	0	6	n	0	0	16	0	16	n	0	0	8	0	8	n	0.0250168	-6.20318	down	ENSG00000138092.10
known_NIR_9359	chr2	27211533	27211711	-	27211533	27212020	A5SS	ENST00000310574.7	known	0	0	29	0	29	n	0	0	21	0	21	n	0	0	24	0	24	n	0.06	2	33	2	33	y	0.05	2	37	2	37	y	0.04	1	26	1	26	n	0.0130725	8.66025	up	ENSG00000138074.14
known_NIR_9365	chr2	27309981;27312246	27311899;27312994	-	27309981;27312772	27312494;27312994	MXE	ENST00000402722.5	known	0.56	303.5	235.5	599;8	10;461	y	0.55	253.5	203.5	507;0	11;396	n	0.56	364.5	289.5	717;12	21;558	y	0.59	365.5	255	707;24	18;492	y	0.62	424	260.5	823;25	30;491	y	0.61	396.5	253.5	777;16	25;482	y	0.0193257	5.3033	up	ENSG00000115204.14
known_NIR_9366	chr2	27309981;27312246	27312214;27312994	-	27309981;27312772	27312494;27312994	MXE	ENST00000402722.5	known	0.02	4	235.5	0;8	10;461	n	0.02	5	203.5	10;0	11;396	n	0.03	9	289.5	6;12	21;558	y	0.05	14	255	4;24	18;492	y	0.05	13.5	260.5	2;25	30;491	y	0.05	13.5	253.5	11;16	25;482	y	0.0152681	8	up	ENSG00000115204.14
known_NIR_9368	chr2	27312246	27312994	-	27312246	27312494	A5SS&ES	ENST00000357186.10	known	0.01	8	780	8	780	y	0	0	684	0	684	n	0.01	12	924	12	924	y	0.02	24	945	24	945	y	0.03	25	934	25	934	y	0.02	16	942	16	942	y	0.0241101	3.53553	up	ENSG00000115204.14
known_NIR_9379	chr2	27369919	27370106	-	27369919	27370284	A5SS	ENST00000616081.4	known	0.1	9	85	9	85	y	0.13	9	62	9	62	y	0.12	16	114	16	114	y	0.08	10	111	10	111	y	0.06	7	112	7	112	y	0.08	10	116	10	116	y	0.0197794	-3.91965	down	ENSG00000115211.15
known_NIR_9394	chr2	27661601	27662179	-	27661388	27662179	A3SS	ENST00000337768.9	known	0.11	10	77	10	77	y	0.12	8	58	8	58	y	0.14	12	73	12	73	y	0.02	2	84	2	84	y	0.02	2	82	2	82	y	0.08	5	60	5	60	y	0.0369269	-3.81246	down	ENSG00000119760.15
known_NIR_9395	chr2	27772692;27774530	27774424;27779433	+	27772692	27779433	cassetteExon	ENST00000379666.7	known	0.81	2694.5	619	1960;3429	619	y	0.8	2739.5	673	2031;3448	673	y	0.79	3276	845	2501;4051	845	y	0.69	2641	1167	1950;3332	1167	y	0.69	2389	1089	1858;2920	1089	y	0.69	2711.5	1209	2092;3331	1209	y	0.00274349	-19.0526	down	ENSG00000243147.7
known_NIR_9397	chr2	28298491	28338450	+	28298491;28327447	28327274;28338450	ES	ENST00000344773.6	known	0.91	857	84	857	87;81	y	0.92	636	54.5	636	51;58	y	0.88	756	101	756	143;59	y	0.95	926	52	926	63;41	y	0.93	817	62.5	817	60;65	y	0.96	842	36	842	50;22	y	0.0486458	2.90689	up	ENSG00000158019.20
known_NIR_9402	chr2	30147062	30156628	+	30147062;30148541	30148245;30156628	ES	ENST00000379519.7	known	0.8	98	25	98	15;35	y	0.77	76	23	76	17;29	y	0.74	80	28	80	30;26	y	0.91	113	10.5	113	5;16	y	0.88	98	14	98	6;22	y	0.85	118	21	118	13;29	y	0.0108997	4.49073	up	ENSG00000119801.12
known_NIR_9431	chr2	37201726	37204304	+	37201726	37201863	A3SS	ENST00000402297.5	known	0.71	183	73	183	73	y	0.59	171	118	171	118	y	0.66	228	120	228	120	y	0.51	197	187	197	187	y	0.55	163	134	163	134	y	0.47	168	188	168	188	y	0.03304	-3.43177	down	ENSG00000218739.9
known_NIR_9449	chr2	39299801	39309461	-	39299801;39308005	39307943;39309461	ES	ENST00000263881.7	known	0.57	20	15	20	16;14	y	0.38	3	5	3	5;5	y	0.56	12	9.5	12	8;11	y	0.71	11	4.5	11	2;7	y	0.9	9	1	9	0;2	n	0.93	13	1	13	1;1	n	0.0210573	3.71186	up	ENSG00000011566.14
known_NIR_9471	chr2	44390305	44704283	+	44390305	44456568	3pMXE	ENST00000403853.7	known	0.56	18	14	18	14	y	0.47	14	16	14	16	y	0.52	14	13	14	13	y	0.71	36	15	36	15	y	0.93	41	3	41	3	y	0.82	49	11	49	11	y	0.0276608	4.41935	up	ENSG00000143919.14
known_NIR_9512	chr2	55537585	55544025	+	55537585	55538765	3pMXE	ENST00000406691.7	known	0	0	2	0	2	n	0.5	3	3	3	3	n	0	0	5	0	5	n	1	11	0	11	0	n	0.7	7	3	7	3	y	1	19	0	19	0	n	0.0279727	3.77297	up	ENSG00000163001.11
known_NIR_9527	chr2	61017851	61018189	+	61017851	61031419	A3SS	ENST00000295030.5	known	0.19	4	17	4	17	y	0.16	3	16	3	16	y	0.18	3	14	3	14	y	0.05	2	38	2	38	y	0.05	1	20	1	20	n	0.05	2	40	2	40	y	0.00481268	-14.3626	down	ENSG00000162928.8
known_NIR_9562	chr2	65344896	65366590	-	65344896	65431962	A5SS	ENST00000356388.8	known	0.09	6	64	6	64	y	0.05	4	75	4	75	y	0.05	3	61	3	61	y	0.02	2	86	2	86	y	0	0	91	0	91	n	0	0	73	0	73	n	0.0330996	-3.80132	down	ENSG00000198369.9
known_NIR_9568	chr2	68047319	68062958	-	68047319	68053061	A5SS&ES	ENST00000407324.5	known	0.59	113	77	113	77	y	0.62	86	53	86	53	y	0.56	144	112	144	112	y	0.72	142	55	142	55	y	0.7	108	47	108	47	y	0.67	100	50	100	50	y	0.00987408	4.71814	up	ENSG00000197223.11
known_NIR_9571	chr2	68047319;68053137	68053061;68062958	-	68047319	68062958	cassetteExon	ENST00000410067.7	known	0.27	42.5	113	77;8	113	y	0.25	28.5	86	53;4	86	y	0.29	59	144	112;6	144	y	0.16	27.5	142	55;0	142	n	0.19	26	108	47;5	108	y	0.2	25.5	100	50;1	100	n	0.00654472	-5.2	down	ENSG00000197223.11
known_NIR_9605	chr2	71068712	71070741	+	71068712	71072641	A3SS	ENST00000443872.6	known	0.78	21	6	21	6	y	0.57	8	6	8	6	y	0.67	16	8	16	8	y	0.45	9	11	9	11	y	0.46	11	13	11	13	y	0.39	12	19	12	19	y	0.0454138	-3.72303	down	ENSG00000124357.12
known_NIR_9628	chr2	73957240	73958146	+	73946906	73958146	A5SS	ENST00000348222.3	known	0.7	808	341	808	341	y	0.71	600	245	600	245	y	0.69	847	387	847	387	y	0.66	714	361	714	361	y	0.64	719	396	719	396	y	0.64	699	389	699	389	y	0.00402506	-6.04743	down	ENSG00000114956.19
known_NIR_9629	chr2	74135658	74145189	-	74135658;74142360	74142272;74145189	ES	ENST00000327428.9	known	0.29	419	1015	419	1245;785	y	0.3	465	1096	465	1347;845	y	0.31	618	1382.5	618	1762;1003	y	0.33	814	1633	814	1978;1288	y	0.32	663	1386.5	663	1714;1059	y	0.34	783	1515.5	783	1857;1174	y	0.0213116	3.67423	up	ENSG00000163170.11
known_NIR_9644	chr2	74472252	74472569	-	74472252;74472470	74472358;74472569	ES	ENST00000258105.7	known	0.07	114	1532.5	114	1345;1720	y	0.08	132	1518.5	132	1339;1698	y	0.08	158	1800.5	158	1689;1912	y	0.06	133	1987.5	133	1847;2128	y	0.05	110	1986	110	1834;2138	y	0.05	102	1999.5	102	1886;2113	y	0.0077626	-4.94975	down	ENSG00000204822.6
known_NIR_9657	chr2	85355170	85356967	+	85355170;85355598	85355555;85356967	ES	ENST00000409013.7	known	0.11	1	8.5	1	7;10	n	0	0	2.5	0	4;1	n	0	0	5.5	0	4;7	n	0.33	2	4	2	5;3	y	0.32	4	8.5	4	7;10	y	0.55	9	7.5	9	9;6	y	0.0239989	4.34957	up	ENSG00000115459.17
known_NIR_9659	chr2	85398782	85399181	-	85398782	85399136	A5SS	ENST00000263867.8	known	0.06	25	388	25	388	y	0.07	26	365	26	365	y	0.06	35	512	35	512	y	0.03	11	378	11	378	y	0.04	14	353	14	353	y	0.03	12	351	12	351	y	0.00312559	-6.36396	down	ENSG00000042493.15
known_NIR_9660	chr2	85402158	85413984	-	85402158	85410317	5pMXE	ENST00000263867.8	known	0.58	64	46	64	46	y	0.52	65	60	65	60	y	0.65	87	47	87	47	y	0.76	75	24	75	24	y	0.73	61	23	61	23	y	0.67	66	33	66	33	y	0.0469061	2.97445	up	ENSG00000042493.15
known_NIR_9662	chr2	85577649	85579009	+	85561644	85579009	A5SS	ENST00000432071.1	known	0.97	362	10	362	10	y	0.99	352	5	352	5	y	0.97	418	15	418	15	y	0.94	360	24	360	24	y	0.93	326	23	326	23	y	0.93	353	25	353	25	y	0.0107001	-5.81378	down	ENSG00000118640.10
known_NIR_9699	chr2	9418732;9420100	9419990;9423373	-	9418732	9423373	cassetteExon	ENST00000238091.8	known	0.11	51	422	67;35	422	y	0.07	31	411	49;13	411	y	0.1	50.5	437	83;18	437	y	0.15	65.5	371	102;29	371	y	0.14	48.5	301	88;9	301	y	0.14	73	439	129;17	439	y	0.044741	4.00892	up	ENSG00000119185.12
known_NIR_9712	chr2	97091712	97094701	-	97091712;97091988	97091863;97094701	ES	ENST00000414820.5	known	0.83	31	6.5	31	10;3	y	0.76	25	8	25	13;3	y	0.79	56	15	56	18;12	y	0.61	23	14.5	23	13;16	y	0.45	15	18.5	15	20;17	y	0.64	27	15	27	22;8	y	0.049262	-3.63475	down	ENSG00000144199.11
known_NIR_9723	chr20	1164476	1166227	+	1164476	1165029	A3SS	ENST00000333082.7	known	0.07	98	1248	98	1248	y	0.11	135	1072	135	1072	y	0.09	131	1298	131	1298	y	0.06	107	1666	107	1666	y	0.04	78	1731	78	1731	y	0.03	60	1742	60	1742	y	0.0357875	-3.21182	down	ENSG00000125818.17
known_NIR_9761	chr20	2461793	2462636	-	2461939	2462636	A3SS	ENST00000381342.6	known	0.38	3098	4964	3098	4964	y	0.37	2850	4847	2850	4847	y	0.38	3859	6312	3859	6312	y	0.4	3023	4460	3023	4460	y	0.42	2917	4014	2917	4014	y	0.41	2853	4183	2853	4183	y	0.0131721	5	up	ENSG00000125835.17
known_NIR_9777	chr20	25300884	25302219	-	25295030	25302219	A3SS	ENST00000376542.7	known	0.79	696	185	696	185	y	0.8	609	153	609	153	y	0.82	848	183	848	183	y	0.77	720	220	720	220	y	0.74	771	274	771	274	y	0.75	822	267	822	267	y	0.016011	-4.00892	down	ENSG00000100997.18
known_NIR_9780	chr20	2658522	2659525	-	2658522;2658837	2658759;2659525	ES	ENST00000474315.5	known	0.09	84	894.5	84	117;1672	y	0.08	80	976	80	119;1833	y	0.07	82	1108.5	82	161;2056	y	0.14	148	895	148	132;1658	y	0.11	108	885	108	164;1606	y	0.13	139	941.5	139	154;1729	y	0.0159022	4.42719	up	ENSG00000101365.20
known_NIR_9781	chr20	2658522	2659525	-	2658837	2659525	A3SS	ENST00000380843.8	known	0.05	84	1672	84	1672	y	0.04	80	1833	80	1833	y	0.04	82	2056	82	2056	y	0.08	148	1658	148	1658	y	0.06	108	1606	108	1606	y	0.07	139	1729	139	1729	y	0.0248175	4	up	ENSG00000101365.20
known_NIR_9793	chr20	31566295	31569120	+	31566295;31568280	31568078;31569120	ES	ENST00000335574.9	known	0.95	2070	101.5	2070	111;92	y	0.96	1686	74	1686	72;76	y	0.96	2205	83	2205	92;74	y	0.93	1918	151	1918	156;146	y	0.93	1853	139.5	1853	125;154	y	0.93	2016	150.5	2016	155;146	y	0.0152681	-8	down	ENSG00000101294.16
known_NIR_9794	chr20	31566295;31568224	31568078;31569120	+	31566295	31569120	cassetteExon	ENST00000340852.9	known	0.03	69.5	2070	111;28	2070	y	0.03	49	1686	72;26	1686	y	0.02	56.5	2205	92;21	2205	y	0.05	97	1918	156;38	1918	y	0.04	79.5	1853	125;34	1853	y	0.05	98	2016	155;41	2016	y	0.0132356	4.24264	up	ENSG00000101294.16
known_NIR_9804	chr20	32369123	32371778	+	32369123	32428128	A3SS	ENST00000613218.4	known	0.73	11	4	11	4	y	1	10	0	10	0	n	0.9	18	2	18	2	y	0.48	10	11	10	11	y	0.59	10	7	10	7	y	0.62	8	5	8	5	y	0.0380221	-3.49832	down	ENSG00000171456.16
known_NIR_9805	chr20	32369123	32428128	+	32369123	32372164	3pMXE	ENST00000542461.5	known	0.03	4	133	4	133	y	0	0	100	0	100	n	0.01	2	163	2	163	y	0.13	11	76	11	76	y	0.08	7	82	7	82	y	0.09	5	50	5	50	y	0.0138556	4.91354	up	ENSG00000171456.16
known_NIR_9808	chr20	32465117	32474601	-	32456395	32474601	A3SS	ENST00000359676.9	known	0.98	49	1	49	1	n	0.98	92	2	92	2	y	0.93	89	7	89	7	y	0.78	62	17	62	17	y	0.74	57	20	57	20	y	0.76	45	14	45	14	y	0.000979377	-10.0283	down	ENSG00000197183.12
known_NIR_9824	chr20	34736758	34740363	-	34736758	34746807	A5SS	ENST00000612493.4	known	0.84	76	15	76	15	y	0.75	98	33	98	33	y	0.81	99	23	99	23	y	0.93	108	8	108	8	y	0.86	102	16	102	16	y	0.94	100	6	100	6	y	0.039581	3.01247	up	ENSG00000198646.13
known_NIR_9825	chr20	34736758	34746807	-	34736758;34743341	34740363;34746807	ES	ENST00000374796.6	known	0.25	15	45.5	15	76;15	y	0.39	33	52	33	98;6	y	0.3	23	54	23	99;9	y	0.12	8	57	8	108;6	y	0.23	16	53.5	16	102;5	y	0.1	6	54.5	6	100;9	y	0.046949	-2.83849	down	ENSG00000198646.13
known_NIR_9833	chr20	35021356	35035123	-	35021332	35035123	A3SS	ENST00000451813.6	known	0.74	98	35	98	35	y	0.85	73	13	73	13	y	0.77	82	25	82	25	y	0.62	90	55	90	55	y	0.61	82	52	82	52	y	0.65	85	46	85	46	y	0.0281439	-4.57662	down	ENSG00000100991.11
known_NIR_9839	chr20	35277932	35278009	-	35272145	35278009	A3SS	ENST00000566203.6	known	0.92	103	9	103	9	y	0.93	84	6	84	6	y	0.95	104	5	104	5	y	0.84	63	12	63	12	y	0.85	79	14	79	14	y	0.79	57	15	57	15	y	0.0156229	-5.19109	down	ENSG00000126005.15
known_NIR_9841	chr20	35277932	35278046	-	35277932	35278009	5pMXE	ENST00000435366.2	known	0.64	186	103	186	103	y	0.69	186	84	186	84	y	0.64	183	104	183	104	y	0.74	180	63	180	63	y	0.71	193	79	193	79	y	0.74	160	57	160	57	y	0.0279727	3.77297	up	ENSG00000126005.15
known_NIR_9867	chr20	35694885	35696377	-	35681981	35696377	A3SS	ENST00000541387.5	known	1	8	0	8	0	n	0.81	13	3	13	3	y	0.95	21	1	21	1	n	0.64	9	5	9	5	y	0.41	12	17	12	17	y	0.4	12	18	12	18	y	0.0132564	-4.50921	down	ENSG00000244005.12
known_NIR_9877	chr20	35735081	35738968	-	35732135	35738968	A3SS	ENST00000253363.10	known	0.3	101	236	101	236	y	0.45	114	140	114	140	y	0.31	91	198	91	198	y	0.18	38	172	38	172	y	0.14	31	191	31	191	y	0.13	30	201	30	201	y	0.0419922	-4.00485	down	ENSG00000131051.20
known_NIR_9892	chr20	36574635	36578741	+	36573745	36578741	A5SS	ENST00000373872.8	known	-	-	-	-	-	-	0	0	2	0	2	n	0	0	3	0	3	n	0.52	13	12	13	12	y	0.33	1	2	1	2	n	0.25	1	3	1	3	n	0.0445253	4.57936	up	ENSG00000118707.9
known_NIR_9893	chr20	36578966	36607715	+	36578966	36590910	3pMXE	ENST00000373874.6	known	0.2	3	12	3	12	y	0	0	3	0	3	n	0.06	1	15	1	15	n	0.67	6	3	6	3	n	0.36	4	7	4	7	y	0.5	8	8	8	8	y	0.0222663	3.94	up	ENSG00000118707.9
known_NIR_9898	chr20	36653701	36656360	-	36653701;36654839	36654801;36656360	ES	ENST00000373803.6	known	1	254	0	254	0;0	n	0.98	196	5	196	5;5	y	0.97	261	7.5	261	5;10	y	0.92	235	20.5	235	18;23	y	0.95	236	13	236	12;14	y	0.9	252	27.5	252	20;35	y	0.0332046	-3.53009	down	ENSG00000101079.20
known_NIR_9899	chr20	36684475	36687492	-	36684475	36706972	A5SS	ENST00000373773.7	known	1	96	0	96	0	n	1	83	0	83	0	n	1	113	0	113	0	n	0.9	104	12	104	12	y	0.94	119	7	119	7	y	0.95	76	4	76	4	y	0.0444669	-4.58258	down	ENSG00000101079.20
known_NIR_9906	chr20	36771193	36773662	-	36771193	36771425	A5SS&ES	ENST00000426836.5	known	0.44	11	14	11	14	y	0.56	9	7	9	7	y	0.45	10	12	10	12	y	0.3	10	23	10	23	y	0	0	13	0	13	n	0.06	1	16	1	16	n	0.0424919	-3.65574	down	ENSG00000149636.15
known_NIR_9907	chr20	36771193	36773662	-	36771473	36773662	A3SS&ES	ENST00000373740.7	known	0.79	11	3	11	3	y	0.75	9	3	9	3	y	0.43	10	13	10	13	y	0.29	10	25	10	25	y	0	0	9	0	9	n	0.2	1	4	1	4	n	0.0290367	-3.46063	down	ENSG00000149636.15
known_NIR_9908	chr20	36771193;36771473	36771425;36773662	-	36771193	36773662	cassetteExon	ENST00000448110.6	known	0.44	8.5	11	14;3	11	y	0.36	5	9	7;3	9	y	0.56	12.5	10	12;13	10	y	0.71	24	10	23;25	10	y	1	11	0	13;9	0	n	0.91	10	1	16;4	1	n	0.0198626	4.05608	up	ENSG00000149636.15
known_NIR_9917	chr20	37519350;37521451	37521319;37527793	-	37519350	37527793	cassetteExon	ENST00000373537.6	known	0.21	8	31	14;2	31	y	0.29	17.5	43	35;0	43	n	0.22	11.5	40	21;2	40	y	0	0	39	0;0	39	n	0.06	2	29	3;1	29	n	0.02	1	40	2;0	40	n	0.00336483	-6.94177	down	ENSG00000166619.12
known_NIR_9939	chr20	38422241;38426048	38425935;38426419	-	38422241	38426419	cassetteExon	ENST00000436764.5	known	0.43	30.5	41	5;56	41	y	0.44	22.5	29	3;42	29	y	0.55	24.5	20	0;49	20	n	0.68	32	15	4;60	15	y	0.61	37	24	5;69	24	y	0.57	33.5	25	0;67	25	n	0.0446048	2.92684	up	ENSG00000196756.11
known_NIR_9956	chr20	3964024	3974332	-	3964024	4015145	A5SS	ENST00000336095.10	known	1	10	0	10	0	n	1	7	0	7	0	n	1	5	0	5	0	n	0.67	6	3	6	3	n	0.62	5	3	5	3	n	0.58	14	10	14	10	y	0.00474323	-14.4682	down	ENSG00000101236.16
known_NIR_9958	chr20	3964024	4015437	-	3964024	4015145	5pMXE	ENST00000336095.10	known	1	9	0	9	0	n	1	6	0	6	0	n	1	6	0	6	0	n	0.7	7	3	7	3	y	0.77	10	3	10	3	y	0.6	15	10	15	10	y	0.024398	-6.28436	down	ENSG00000101236.16
known_NIR_9984	chr20	44585204	44589797	+	44531978	44589797	A5SS	ENST00000372894.7	known	0.15	17	96	17	96	y	0.14	11	65	11	65	y	0.13	15	100	15	100	y	0.04	3	80	3	80	y	0.02	1	55	1	55	n	0.07	6	83	6	83	y	0.012572	-6.18282	down	ENSG00000168734.13
known_NIR_9991	chr20	44885886;44887742	44887648;44901531	+	44885886	44901531	cassetteExon	ENST00000353703.8	known	0.15	76.5	423	61;92	423	y	0.15	69.5	408	51;88	408	y	0.15	103	594	71;135	594	y	0.1	82	736	57;107	736	y	0.1	68.5	623	50;87	623	y	0.11	80	627	78;82	627	y	0.00506332	-14	down	ENSG00000166913.12
known_NIR_9998	chr20	45406732	45408460	+	45365686	45408460	A5SS	ENST00000452133.1	known	0.86	24	4	24	4	y	0.9	35	4	35	4	y	0.93	51	4	51	4	y	0.78	14	4	14	4	y	0.78	14	4	14	4	y	0.72	26	10	26	10	y	0.0086605	-4.79869	down	ENSG00000254806.5
known_NIR_10005	chr20	45420693	45424216	+	45420693;45421583	45421383;45424216	ES	ENST00000279036.10	known	0.05	30	554.5	30	573;536	y	0.05	29	507.5	29	514;501	y	0.08	50	590.5	50	596;585	y	0.1	60	570	60	608;532	y	0.13	89	582	89	629;535	y	0.1	64	554.5	64	584;525	y	0.0241101	3.53553	up	ENSG00000124155.16
known_NIR_10029	chr20	47172867	47179798	+	47172867	47183291	A3SS	ENST00000357410.7	known	1	22	0	22	0	n	1	10	0	10	0	n	1	13	0	13	0	n	0.88	22	3	22	3	y	0.9	18	2	18	2	y	0.82	18	4	18	4	y	0.0309968	-5.547	down	ENSG00000064655.18
known_NIR_10030	chr20	47180936	47183291	+	47172867	47183291	A5SS	ENST00000357410.7	known	1	24	0	24	0	n	1	22	0	22	0	n	1	34	0	34	0	n	0.89	25	3	25	3	y	0.95	35	2	35	2	y	0.92	47	4	47	4	y	0.0438171	-4.6188	down	ENSG00000064655.18
known_NIR_10043	chr20	49174269;49179244	49179122;49188116	-	49174269	49188116	cassetteExon	ENST00000371856.6	known	0.19	7	30	11;3	30	y	0.18	6.5	29	7;6	29	y	0.14	5	31	7;3	31	y	0.08	3.5	39	7;0	39	n	0.11	3.5	28	6;1	28	n	0.08	3	33	0;6	33	n	0.0164051	-4.38178	down	ENSG00000124214.19
known_NIR_10124	chr20	58895684	58903531	+	58895684	58903528	A3SS	ENST00000371102.8	known	0.34	442	865	442	865	y	0.35	400	740	400	740	y	0.36	525	928	525	928	y	0.37	511	854	511	854	y	0.37	513	885	513	885	y	0.38	484	799	484	799	y	0.0356527	3.5	up	ENSG00000087460.23
known_NIR_10136	chr20	5968025;5972726	5972576;5973056	+	5968025;5972037	5972007;5973056	MXE	ENST00000378896.7	known	0.17	3.5	16.5	5;2	17;16	y	0.15	2.5	14	1;4	10;18	n	0.21	6	23	7;5	24;22	y	0.02	0.5	28.5	1;0	34;23	n	0	0	13.5	0;0	13;14	n	0.04	0.5	13.5	0;1	11;16	n	0.00307745	-7.43135	down	ENSG00000125885.13
known_NIR_10144	chr20	62303781	62306197	+	62303781;62304577	62304461;62306197	ES	ENST00000491935.5	known	0.05	58	1173.5	58	1105;1242	y	0.02	21	1177.5	21	1113;1242	y	0.04	59	1315.5	59	1292;1339	y	0.09	104	1006	104	939;1073	y	0.08	90	1059	90	1020;1098	y	0.1	112	993.5	112	983;1004	y	0.0105551	5.05964	up	ENSG00000130706.12
known_NIR_10190	chr21	25729801	25734333	-	25729801	25735487	A5SS	ENST00000400090.7	known	0.33	60	121	60	121	y	0.37	65	113	65	113	y	0.32	34	71	34	71	y	0.51	72	69	72	69	y	0.44	73	93	73	93	y	0.52	65	59	65	59	y	0.0115656	5.09525	up	ENSG00000154723.12
known_NIR_10201	chr21	25729801	25735487	-	25729801	25734989	5pMXE	ENST00000400099.5	known	0.51	121	118	121	118	y	0.53	113	102	113	102	y	0.53	71	63	71	63	y	0.36	69	122	69	122	y	0.45	93	112	93	112	y	0.39	59	94	59	94	y	0.0363682	-4.52027	down	ENSG00000154723.12
known_NIR_10204	chr21	25982477	26000015	-	25982477;25997416	25997360;26000015	ES	ENST00000346798.7	known	0.42	184	254.5	184	267;242	y	0.42	138	191	138	194;188	y	0.39	170	267.5	170	260;275	y	0.53	284	249	284	256;242	y	0.5	212	214.5	212	213;216	y	0.49	243	256.5	243	265;248	y	0.00386851	6.18282	up	ENSG00000142192.20
known_NIR_10242	chr21	34821696	34834410	-	34799462	34834410	A3SS	ENST00000344691.8	known	0.08	1	12	1	12	n	0.17	3	15	3	15	y	0.12	1	7	1	7	n	0	0	10	0	10	n	0	0	11	0	11	n	0.06	1	16	1	16	n	0.0378047	-3.14757	down	ENSG00000159216.18
known_NIR_10262	chr21	42897047	42903182	+	42897047	42908864	A3SS	ENST00000340344.4	known	0.19	107	456	107	456	y	0.19	103	431	103	431	y	0.16	95	515	95	515	y	0.04	44	934	44	934	y	0.08	77	870	77	870	y	0.08	85	938	85	938	y	0.00319779	-6.8	down	ENSG00000160194.17
known_NIR_10263	chr21	42897047	42908864	+	42897047;42904276	42903182;42908864	ES	ENST00000354250.6	known	0.72	456	179	456	107;251	y	0.72	431	170.5	431	103;238	y	0.74	515	177	515	95;259	y	0.9	934	107	934	44;170	y	0.87	870	128	870	77;179	y	0.88	938	130	938	85;175	y	0.00022459	14.171	up	ENSG00000160194.17
known_NIR_10264	chr21	42904276	42908864	+	42897047	42908864	A5SS	ENST00000340344.4	known	0.36	251	456	251	456	y	0.36	238	431	238	431	y	0.33	259	515	259	515	y	0.15	170	934	170	934	y	0.17	179	870	179	870	y	0.16	175	938	175	938	y	0.000335328	-16.4545	down	ENSG00000160194.17
known_NIR_10279	chr21	44426736	44435131	+	44426736;44427111	44427010;44435131	ES	ENST00000300482.9	known	0.91	46	4.5	46	3;6	y	0.94	32	2	32	2;2	y	0.9	61	6.5	61	7;6	y	0.98	28	0.5	28	1;0	n	1	37	0	37	0;0	n	1	22	0	22	0;0	n	0.0101985	5.57832	up	ENSG00000142185.16
known_NIR_10297	chr21	46286743	46286870	+	46286415	46286870	A5SS	ENST00000397701.8	known	0.09	8	83	8	83	y	0.11	11	93	11	93	y	0.12	15	114	15	114	y	0.14	20	128	20	128	y	0.17	20	100	20	100	y	0.14	20	119	20	119	y	0.0320899	3.25	up	ENSG00000182362.13
known_NIR_10300	chr21	46286988	46296162	+	46286988;46291462	46291334;46296162	ES	ENST00000397694.5	known	0.02	5	214.5	5	5;424	y	0	0	195.5	0	7;384	n	0	0	214.5	0	4;425	n	0.03	10	279.5	10	10;549	y	0.04	10	239.5	10	1;478	n	0.05	13	244.5	13	9;480	y	0.0201689	3.77964	up	ENSG00000182362.13
known_NIR_10302	chr21	46286988	46296162	+	46291462	46296162	A5SS&ES	ENST00000397701.8	known	0.01	5	424	5	424	y	0	0	384	0	384	n	0	0	425	0	425	n	0.02	10	549	10	549	y	0.02	10	478	10	478	y	0.03	13	480	13	480	y	0.0132356	4.24264	up	ENSG00000182362.13
known_NIR_10310	chr21	46649739	46664295	+	46649739;46658920	46658745;46664295	ES	ENST00000451211.6	known	0.09	6	62	6	120;4	y	0	0	39	0	78;0	n	0.05	3	54.5	3	109;0	n	0.13	9	60	9	120;0	n	0.19	15	62.5	15	123;2	y	0.12	8	59	8	111;7	y	0.0438886	2.94174	up	ENSG00000160310.16
known_NIR_10362	chr22	17744013	17774381	-	17744013;17750174	17750105;17774381	ES	ENST00000622694.4	known	0	0	234.5	0	231;238	n	0.02	5	225	5	248;202	y	0.03	8	262.5	8	253;272	y	0.05	14	267.5	14	277;258	y	0.04	11	269.5	11	275;264	y	0.07	19	254.5	19	219;290	y	0.0423945	2.93987	up	ENSG00000015475.18
known_NIR_10391	chr22	20052584	20061530	+	20052584	20053437	A3SS&ES	ENST00000434570.6	known	0	0	6	0	6	n	0	0	15	0	15	n	0.08	2	22	2	22	y	0.12	2	14	2	14	y	0.1	2	19	2	19	y	0.18	3	14	3	14	y	0.0416519	2.97113	up	ENSG00000183597.15
known_NIR_10408	chr22	20315476	20319639	-	20315476;20316219	20316119;20319639	ES	ENST00000248879.7	known	0.13	24	157	24	152;162	y	0.19	38	157.5	38	156;159	y	0.17	46	222	46	205;239	y	0.29	48	116	48	123;109	y	0.41	70	100.5	70	107;94	y	0.38	77	127.5	77	116;139	y	0.0175279	4.89968	up	ENSG00000128185.9
known_NIR_10412	chr22	20568631;20575232	20575113;20582611	+	20568631	20582611	cassetteExon	ENST00000292733.11	known	0.71	24	10	16;32	10	y	0.65	22	12	27;17	12	y	0.7	21	9	13;29	9	y	0.6	26	17	21;31	17	y	0.58	23.5	17	20;27	17	y	0.57	17	13	12;22	13	y	0.0169854	-5.02886	down	ENSG00000099917.17
known_NIR_10421	chr22	21628787	21629308	-	21628787;21629187	21629010;21629308	ES	ENST00000292778.10	known	0.51	117	111	117	117;105	y	0.62	107	66.5	107	68;65	y	0.5	107	108	107	96;120	y	0.69	115	52.5	115	48;57	y	0.72	129	50	129	54;46	y	0.77	133	39.5	133	48;31	y	0.0222099	4.07687	up	ENSG00000161179.13
known_NIR_10475	chr22	28695873;28696987	28696901;28699838	-	28695873	28699838	cassetteExon	ENST00000348295.7	known	0.86	96.5	16	110;83	16	y	0.91	63	6	84;42	6	y	0.94	83.5	5	97;70	5	y	1	88	0	99;77	0	n	1	74	0	79;69	0	n	0.96	72	3	77;67	3	y	0.0492656	3.10087	up	ENSG00000183765.20
known_NIR_10480	chr22	28744709	28751241	+	28746008	28751241	A5SS&ES	ENST00000216027.7	known	0.12	19	144	19	144	y	0.12	19	142	19	142	y	0.12	27	197	27	197	y	0.07	11	156	11	156	y	0.06	10	154	10	154	y	0.05	9	156	9	156	y	0.00913261	-10.3923	down	ENSG00000100209.9
known_NIR_10481	chr22	28797205	28799042	-	28797205	28799057	A5SS	ENST00000216037.10	known	0.01	13	928	13	928	y	0.02	8	434	8	434	y	0.02	6	341	6	341	y	0.04	22	481	22	481	y	0.04	17	468	17	468	y	0.03	14	507	14	507	y	0.0132356	4.24264	up	ENSG00000100219.16
known_NIR_10494	chr22	29334350	29338990	-	29334410	29338990	A3SS	ENST00000432560.6	known	0.1	11	101	11	101	y	0.07	6	79	6	79	y	0.06	10	146	10	146	y	0.02	4	169	4	169	y	0.04	7	163	7	163	y	0.04	6	152	6	152	y	0.0483866	-3.15296	down	ENSG00000100280.16
known_NIR_10538	chr22	30558388	30574466	-	30558388	30564825	5pMXE	ENST00000401975.5	known	0	0	8	0	8	n	0.17	1	5	1	5	n	0	0	12	0	12	n	0.22	2	7	2	7	n	0.5	10	10	10	10	y	0.35	6	11	6	11	y	0.0444631	3.03735	up	ENSG00000128242.12
known_NIR_10573	chr22	35760032	35761202	-	35760020	35761202	A3SS	ENST00000405409.6	known	0.2	14	57	14	57	y	0.28	12	31	12	31	y	0.23	15	49	15	49	y	0.35	26	49	26	49	y	0.47	34	38	34	38	y	0.47	27	30	27	30	y	0.0217631	4.17493	up	ENSG00000100320.22
known_NIR_10590	chr22	37061629	37062525	+	37059438	37062525	A5SS	ENST00000610767.4	known	0.62	39	24	39	24	y	0.67	38	19	38	19	y	0.62	48	30	48	30	y	0.38	26	42	26	42	y	0.37	22	38	22	38	y	0.47	29	33	29	33	y	0.00753796	-6.40649	down	ENSG00000100379.17
known_NIR_10594	chr22	37751828	37754916	+	37751828	37754877	A3SS	ENST00000406386.7	known	0.13	4	26	4	26	y	0.11	2	17	2	17	y	0.14	3	18	3	18	y	0.08	3	33	3	33	y	0.06	2	30	2	30	y	0.08	3	33	3	33	y	0.0101537	-4.82418	down	ENSG00000100106.19
known_NIR_10595	chr22	37759264	37759417	+	37759264	37765670	A3SS	ENST00000406386.7	known	0.52	23	21	23	21	y	0.5	16	16	16	16	y	0.41	17	24	17	24	y	0.2	11	45	11	45	y	0.05	3	58	3	58	y	0.07	5	69	5	69	y	0.00425448	-6.38733	down	ENSG00000100106.19
known_NIR_10609	chr22	38296686	38298786	-	38294534	38298786	A3SS	ENST00000359867.7	known	0.5	64	65	64	65	y	0.54	66	56	66	56	y	0.46	92	109	92	109	y	0.25	34	101	34	101	y	0.24	28	87	28	87	y	0.17	25	120	25	120	y	0.00124483	-8.19756	down	ENSG00000213923.10
known_NIR_10610	chr22	38297155	38298786	-	38294534	38298786	A3SS	ENST00000359867.7	known	0.22	18	65	18	65	y	0.18	12	56	12	56	y	0.14	18	109	18	109	y	0.06	6	101	6	101	y	0.02	2	87	2	87	y	0.02	2	120	2	120	y	0.00996386	-5.5	down	ENSG00000213923.10
known_NIR_10628	chr22	39504534;39509571	39509422;39511288	+	39504534	39511288	cassetteExon	ENST00000402881.5	known	0.19	3	13	6;0	13	n	0.25	2	6	3;1	6	n	0.2	2	8	2;2	8	y	0	0	6	0;0	6	n	0	0	16	0;0	16	n	0.03	0.5	14	0;1	14	n	0.00214549	-9.64495	down	ENSG00000100335.12
known_NIR_10667	chr22	43151604	43161052	+	43151604;43159420	43159210;43161052	ES	ENST00000337554.7	known	0.1	63	563.5	63	238;889	y	0.1	57	497	57	222;772	y	0.1	80	735	80	356;1114	y	0.14	97	578	97	313;843	y	0.14	85	531	85	252;810	y	0.13	84	580.5	84	279;882	y	0.0081634	11	up	ENSG00000100300.17
known_NIR_10679	chr22	44726634	44731730	+	44726634	44786457	A3SS	ENST00000361473.9	known	1	30	0	30	0	n	1	32	0	32	0	n	1	27	0	27	0	n	0.95	38	2	38	2	y	0.95	53	3	53	3	y	0.94	30	2	30	2	y	0.00388351	-16	down	ENSG00000248405.9
known_NIR_10703	chr22	50372150	50388986	+	50372150	50393893	A3SS	ENST00000359139.7	known	0.59	10	7	10	7	y	0.73	8	3	8	3	y	0.5	8	8	8	8	y	0.11	2	16	2	16	y	0.15	4	22	4	22	y	0.2	3	12	3	12	y	0.01225	-6.31364	down	ENSG00000100239.15
known_NIR_10754	chr3	101681215	101682771	-	101682492	101682771	3pMXE	ENST00000469605.1	known	0.07	1097	14487	1097	14487	y	0.07	1084	15302	1084	15302	y	0.06	1267	20052	1267	20052	y	0.05	1072	19215	1072	19215	y	0.05	1036	18425	1036	18425	y	0.05	1013	18066	1013	18066	y	0.0377496	-5	down	ENSG00000114391.12
known_NIR_10755	chr3	101779900	101782110	+	101779324	101782110	A5SS	ENST00000273347.9	known	0.06	1	17	1	17	n	0.14	1	6	1	6	n	0.29	6	15	6	15	y	0.75	3	1	3	1	n	0.41	7	10	7	10	y	0.5	11	11	11	11	y	0.0403082	3.1962	up	ENSG00000144815.14
known_NIR_10757	chr3	10301147	10304026	-	10301374	10304026	A3SS	ENST00000397109.7	known	0.16	197	1072	197	1072	y	0.15	166	954	166	954	y	0.18	260	1166	260	1166	y	0.14	215	1360	215	1360	y	0.11	167	1294	167	1294	y	0.11	154	1209	154	1209	y	0.0320899	-3.25	down	ENSG00000157020.17
known_NIR_10761	chr3	10318094	10320509	-	10318094	10321050	A5SS	ENST00000350697.7	known	0.1	29	272	29	272	y	0.16	37	201	37	201	y	0.13	50	335	50	335	y	0.07	27	336	27	336	y	0.04	12	296	12	296	y	0.05	16	308	16	308	y	0.0295575	-3.94447	down	ENSG00000157020.17
known_NIR_10780	chr3	113216278	113249722	+	113216274	113249722	A5SS	ENST00000495514.5	known	0.69	11	5	11	5	y	0.91	10	1	10	1	n	0.75	9	3	9	3	y	0.44	8	10	8	10	y	0.22	2	7	2	7	n	0.35	6	11	6	11	y	0.00819578	-4.87676	down	ENSG00000144857.14
known_NIR_10805	chr3	121668158	121669197	-	121668158	121669212	A5SS	ENST00000340645.9	known	0.18	5	23	5	23	y	0.29	14	34	14	34	y	0.1	2	18	2	18	y	0.44	18	23	18	23	y	0.55	16	13	16	13	y	0.38	9	15	9	15	y	0.0233137	3.59211	up	ENSG00000173230.15
known_NIR_10809	chr3	122371800	122383148	-	122371800	122383174	A5SS	ENST00000291458.9	known	0.17	48	241	48	241	y	0.16	43	225	43	225	y	0.21	66	255	66	255	y	0.12	43	309	43	309	y	0.14	37	219	37	219	y	0.08	26	284	26	284	y	0.047171	-2.85714	down	ENSG00000160124.9
known_NIR_10861	chr3	129171538	129171634	-	129171538	129171655	A5SS	ENST00000502976.5	known	0.48	335	365	335	365	y	0.48	235	259	235	259	y	0.46	343	409	343	409	y	0.5	326	320	326	320	y	0.51	250	239	250	239	y	0.5	329	328	329	328	y	0.0285958	4.02492	up	ENSG00000169714.16
known_NIR_10867	chr3	129393795	129397040	-	129396420	129397040	3pMXE	ENST00000506593.1	known	0.17	1	5	1	5	n	0	0	11	0	11	n	0	0	4	0	4	n	0.33	3	6	3	6	n	0.6	6	4	6	4	y	0.72	13	5	13	5	y	0.0328332	3.8393	up	ENSG00000251474.6
known_NIR_10868	chr3	129393795;129396420	129396217;129397040	-	129393795	129397040	cassetteExon	ENST00000507287.5	known	0.88	7.5	1	10;5	1	n	1	8	0	5;11	0	n	1	2	0	0;4	0	n	0.54	3.5	3	1;6	3	n	0.43	4.5	6	5;4	6	y	0.24	4	13	3;5	13	y	0.0124368	-5.77927	down	ENSG00000251474.6
known_NIR_10899	chr3	134482931	134485701	-	134482931	134485320	A5SS	ENST00000510994.5	known	0.24	13	41	13	41	y	0.24	10	31	10	31	y	0.15	8	47	8	47	y	0.32	29	62	29	62	y	0.37	22	37	22	37	y	0.32	30	63	30	63	y	0.0321566	3.69089	up	ENSG00000129055.12
known_NIR_10900	chr3	134482931	134485701	-	134482931	134485952	A5SS	ENST00000354910.9	known	0.17	13	63	13	63	y	0.2	10	41	10	41	y	0.1	8	76	8	76	y	0.34	29	57	29	57	y	0.25	22	65	22	65	y	0.28	30	76	30	76	y	0.0289429	3.35673	up	ENSG00000129055.12
known_NIR_10913	chr3	136255975;136256623	136256555;136283837	+	136255975;136262065	136260479;136283837	MXE	ENST00000462637.5	known	0.39	64.5	99	129;0	19;179	n	0.38	54.5	90.5	109;0	0;181	n	0.42	92	126	184;0	6;246	n	0.44	82	105.5	157;7	2;209	y	0.43	84	113.5	162;6	0;227	n	0.46	98.5	115	197;0	0;230	n	0.0395679	3.1305	up	ENSG00000114054.13
known_NIR_10951	chr3	141231911	141234216	+	141231911	141260123	A3SS	ENST00000286353.8	known	0.56	5	4	5	4	n	-	-	-	-	-	-	0.62	5	3	5	3	n	1	4	0	4	0	n	0.8	8	2	8	2	y	0.8	4	1	4	1	n	0.0394349	3.78447	up	ENSG00000155893.11
known_NIR_10962	chr3	142332534	142332967	-	142332531	142332967	A3SS	ENST00000264951.8	known	0.6	3	2	3	2	n	-	-	-	-	-	-	0.62	5	3	5	3	n	1	7	0	7	0	n	1	9	0	9	0	n	0.85	11	2	11	2	y	0.0178802	6.66795	up	ENSG00000114127.10
known_NIR_10986	chr3	149966586	149968403	-	149966586	149968358	A5SS	ENST00000239940.11	known	0.1	22	209	22	209	y	0.07	12	154	12	154	y	0.08	18	207	18	207	y	0.04	9	218	9	218	y	0.06	13	212	13	212	y	0.05	10	209	10	209	y	0.0419145	-3.16228	down	ENSG00000070087.13
known_NIR_11031	chr3	157148589	157149287	-	157146607	157149287	A3SS	ENST00000461804.5	known	0.8	118	30	118	30	y	0.83	84	17	84	17	y	0.87	125	18	125	18	y	0.98	143	3	143	3	y	0.9	70	8	70	8	y	0.92	122	10	122	10	y	0.0348791	3.17999	up	ENSG00000163660.11
known_NIR_11047	chr3	158742144	158742781	+	158742144;158742481	158742372;158742781	ES	ENST00000477589.5	known	0	0	2.5	0	2;3	n	0	0	1	0	1;1	n	0	0	7.5	0	11;4	n	0.47	7	8	7	12;4	y	0.38	4	6.5	4	10;3	y	0.8	2	0.5	2	1;0	n	0.0498865	4.30793	up	ENSG00000240207.6
known_NIR_11113	chr3	184315545;184316218	184315763;184317321	+	184315545	184317321	cassetteExon	ENST00000427845.5	known	1	20	0	26;14	0	n	1	17	0	20;14	0	n	1	20.5	0	13;28	0	n	0.85	17	3	20;14	3	y	0.91	21.5	2	19;24	2	y	0.91	10.5	1	9;12	1	n	0.031504	-5.5	down	ENSG00000114867.19
known_NIR_11124	chr3	184366800	184368113	+	184366800	184368177	A3SS	ENST00000456318.5	known	0.13	129	879	129	879	y	0.12	109	794	109	794	y	0.15	209	1228	209	1228	y	0.08	96	1079	96	1079	y	0.1	106	970	106	970	y	0.1	107	999	107	999	y	0.0253033	-3.61814	down	ENSG00000163882.9
known_NIR_11142	chr3	190514219;190556216	190556130;190564289	+	190514219	190564289	cassetteExon	ENST00000072516.7	known	1	1.5	0	1;2	0	n	1	2	0	2;2	0	n	1	2	0	4;0	0	n	0.45	2.5	3	0;5	3	n	0.57	4	3	4;4	3	y	0.62	5	3	4;6	3	y	0.0121558	-8.98713	down	ENSG00000196083.9
known_NIR_11155	chr3	196316231	196323744	-	196316231	196318040	5pMXE	ENST00000431391.1	known	0.12	6	42	6	42	y	0.2	8	32	8	32	y	0.19	14	58	14	58	y	0.04	2	46	2	46	y	0	0	70	0	70	n	0.07	4	50	4	50	y	0.015924	-4.12568	down	ENSG00000272741.1
known_NIR_11168	chr3	197069260;197075870	197075837;197081051	-	197069260;197076685	197076586;197081051	MXE	ENST00000346964.6	known	0.18	2	9	2;2	12;6	y	0	0	0.5	0;0	1;0	n	0.04	0.5	12	1;0	6;18	n	0.44	10	12.5	11;9	11;14	y	0.29	3	7.5	3;3	15;0	n	0.59	11	7.5	7;15	13;2	y	0.0307507	3.58209	up	ENSG00000075711.20
known_NIR_11182	chr3	23217312	23270950	+	23217312	23499608	A3SS	ENST00000425792.5	known	0.05	8	139	8	139	y	0.05	7	121	7	121	y	0.03	5	167	5	167	y	0	0	205	0	205	n	0.02	6	242	6	242	y	0.01	3	226	3	226	y	0.0201689	-3.77964	down	ENSG00000182247.9
known_NIR_11192	chr3	25719635	25729133	-	25719635;25720191	25720014;25729133	ES	ENST00000428257.5	known	0.45	98	120	98	131;109	y	0.44	90	115	90	122;108	y	0.46	127	149	127	166;132	y	0.3	80	190	80	183;197	y	0.39	107	169	107	188;150	y	0.32	106	224.5	106	230;219	y	0.0480147	-4.06378	down	ENSG00000151092.16
known_NIR_11210	chr3	32442013	32452392	+	32442013;32449552	32449454;32452392	ES	ENST00000334983.9	known	0.07	12	157	12	190;124	y	0.08	12	134.5	12	146;123	y	0.1	23	217.5	23	250;185	y	0.15	24	140	24	148;132	y	0.13	19	130.5	19	144;117	y	0.15	26	147	26	172;122	y	0.00685323	5.4272	up	ENSG00000153551.13
known_NIR_11230	chr3	37834767;37851492	37851424;37861701	-	37834767	37861701	cassetteExon	ENST00000438136.5	known	1	2	0	2;2	0	n	1	4	0	4;4	0	n	0.5	1	1	1;1	1	n	0.33	2	4	4;0	4	n	0	0	4	0;0	4	n	0.33	3	6	2;4	6	y	0.0450671	-3.07136	down	ENSG00000235257.8
known_NIR_11232	chr3	38125881	38126510	-	38125881;38126341	38126162;38126510	ES	ENST00000333167.12	known	0.34	68	132	68	152;112	y	0.29	58	139	58	165;113	y	0.26	68	192.5	68	226;159	y	0.38	100	166.5	100	208;125	y	0.43	104	140	104	177;103	y	0.41	103	149.5	103	196;103	y	0.0227434	4.00184	up	ENSG00000060971.17
known_NIR_11295	chr3	47877523	47909038	-	47877523	47914817	A5SS	ENST00000395734.7	known	0.17	16	78	16	78	y	0.11	8	64	8	64	y	0.15	18	102	18	102	y	0.09	13	126	13	126	y	0	0	117	0	117	n	0	0	170	0	170	n	0.0424096	-3.25661	down	ENSG00000047849.21
known_NIR_11296	chr3	47877523	47914817	-	47877523;47912421	47909038;47914817	ES	ENST00000426837.6	known	0.91	78	8	78	16;0	n	0.91	64	6	64	8;4	y	0.92	102	9	102	18;0	n	0.95	126	6.5	126	13;0	n	1	117	0	117	0;0	n	1	170	0	170	0;0	n	0.0474796	4.11844	up	ENSG00000047849.21
known_NIR_11312	chr3	48298523	48301279	-	48298523	48301353	A5SS	ENST00000415644.5	known	0.31	8	18	8	18	y	0.2	6	24	6	24	y	0.15	4	22	4	22	y	0.4	17	26	17	26	y	0.61	20	13	20	13	y	0.43	23	30	23	30	y	0.0371031	3.21667	up	ENSG00000172113.8
known_NIR_11314	chr3	48298523	48301279	-	48298523;48300634	48300527;48301279	ES	ENST00000415053.5	known	0.7	8	3.5	8	5;2	y	0.67	6	3	6	5;1	n	0.67	4	2	4	4;0	n	0.87	17	2.5	17	3;2	y	0.82	20	4.5	20	3;6	y	0.92	23	2	23	4;0	n	0.0144472	6.21921	up	ENSG00000172113.8
known_NIR_11334	chr3	48694240	48695090	-	48693179	48695090	A3SS	ENST00000328631.9	known	0.62	101	62	101	62	y	0.42	67	91	67	91	y	0.42	94	132	94	132	y	0.15	25	147	25	147	y	0.19	33	137	33	137	y	0.21	41	153	41	153	y	0.0376676	-4.39865	down	ENSG00000068745.14
known_NIR_11344	chr3	48695418;48715527	48715315;48717157	-	48695418	48717157	cassetteExon	ENST00000417896.1	known	0.4	27.5	42	19;36	42	y	0.32	22	46	19;25	46	y	0.32	27	58	15;39	58	y	0.19	11	48	11;11	48	y	0.29	17.5	42	12;23	42	y	0.22	14	51	16;12	51	y	0.0473155	-2.84322	down	ENSG00000068745.14
known_NIR_11350	chr3	48695421;48715527	48715315;48717157	-	48695421	48717157	cassetteExon	ENST00000328631.9	known	0.24	23.5	75	11;36	75	y	0.21	18.5	71	12;25	71	y	0.2	26	101	13;39	101	y	0.11	9.5	77	8;11	77	y	0.15	13.5	74	4;23	74	y	0.13	9.5	64	7;12	64	y	0.00654472	-5.2	down	ENSG00000068745.14
known_NIR_11351	chr3	48695421;48715527	48715389;48717157	-	48695421	48717157	cassetteExon	ENST00000328631.9	known	0.23	22	75	8;36	75	y	0.18	16	71	7;25	71	y	0.19	24	101	9;39	101	y	0.08	6.5	77	2;11	77	y	0.13	11.5	74	0;23	74	n	0.15	11	64	10;12	64	y	0.0407384	-3.09839	down	ENSG00000068745.14
known_NIR_11398	chr3	50350984	50351343	+	50350984	50351409	A3SS	ENST00000425346.5	known	0.32	29	62	29	62	y	0.34	23	45	23	45	y	0.31	26	58	26	58	y	0.44	44	57	44	57	y	0.37	32	55	32	55	y	0.44	45	57	45	57	y	0.0435067	3.74166	up	ENSG00000114395.10
known_NIR_11424	chr3	51978082	51978259	+	51978082	51980836	A3SS	ENST00000491470.1	known	0.9	91	10	91	10	y	0.88	86	12	86	12	y	0.91	162	17	162	17	y	0.84	97	19	97	19	y	0.86	111	18	111	18	y	0.82	107	24	107	24	y	0.0199103	-3.90007	down	ENSG00000248487.8
known_NIR_11426	chr3	51980628	51980836	+	51978082	51980836	A5SS	ENST00000491470.1	known	0.94	150	10	150	10	y	0.92	136	12	136	12	y	0.92	183	17	183	17	y	0.87	131	19	131	19	y	0.84	94	18	94	18	y	0.83	119	24	119	24	y	0.00901341	-5.82086	down	ENSG00000248487.8
known_NIR_11452	chr3	52291111	52292260	+	52291111;52291922	52291747;52292260	ES	ENST00000461183.5	known	0.4	2	3	2	4;2	n	0.59	5	3.5	5	3;4	y	0.45	5	6	5	0;12	n	0	0	9	0	9;9	n	0.21	2	7.5	2	7;8	y	0	0	4.5	0	0;9	n	0.0114933	-4.54621	down	ENSG00000168237.17
known_NIR_11477	chr3	58237916	58256562	+	58237916;58249942	58249878;58256562	ES	ENST00000478253.5	known	0.17	5	25	5	23;27	y	0.15	4	23	4	19;27	y	0.36	5	9	5	8;10	y	0.43	11	14.5	11	11;18	y	0.43	8	10.5	8	11;10	y	0.59	12	8.5	12	7;10	y	0.0425186	2.99949	up	ENSG00000163686.13
known_NIR_11494	chr3	59749579	59752221	-	59749568	59752221	A3SS	ENST00000476844.5	known	0.14	2	12	2	12	y	0.2	1	4	1	4	n	0.21	4	15	4	15	y	0.3	6	14	6	14	y	0.39	12	19	12	19	y	0.38	6	10	6	10	y	0.0099536	4.82808	up	ENSG00000189283.9
known_NIR_11500	chr3	63838499	63863772	-	63838499;63839773	63839656;63863772	ES	ENST00000295899.9	known	0.09	12	118	12	194;42	y	0.11	15	124	15	204;44	y	0.12	22	166.5	22	237;96	y	0.04	14	298.5	14	476;121	y	0.06	19	298	19	475;121	y	0.03	9	317.5	9	517;118	y	0.00709081	-5.07796	down	ENSG00000163634.11
known_NIR_11504	chr3	66221127	66243203	+	66221127;66236700	66236544;66243203	ES	ENST00000354883.10	known	0.11	6	47	6	33;61	y	0.12	6	42.5	6	28;57	y	0.23	21	70	21	40;100	y	0.32	18	38	18	29;47	y	0.37	30	51	30	33;69	y	0.32	25	54	25	28;80	y	0.0268436	4.37557	up	ENSG00000144741.17
known_NIR_11538	chr3	9743901;9744508	9744224;9745008	+	9743901	9745008	cassetteExon	ENST00000433861.6	known	0.64	16	9	12;20	9	y	0.69	9	4	5;13	4	y	0.68	23	11	24;22	11	y	0.76	46.5	15	50;43	15	y	0.83	40	8	47;33	8	y	0.85	38.5	7	40;37	7	y	0.0176234	4.58382	up	ENSG00000156983.15
known_NIR_11561	chr3	9870322	9870445	-	9870322	9878434	A5SS	ENST00000455015.5	known	0.57	4	3	4	3	n	0.6	3	2	3	2	n	0.54	7	6	7	6	y	0.29	2	5	2	5	n	0.22	2	7	2	7	n	0.36	4	7	4	7	y	0.0105593	-6.36802	down	ENSG00000187288.10
known_NIR_11562	chr3	9870322	9878434	-	9870322;9877219	9877066;9878434	ES	ENST00000383817.5	known	0.02	3	185	3	140;230	y	0.02	2	120.5	2	109;132	y	0.03	6	228	6	183;273	y	0.03	5	168.5	5	121;216	y	0.04	7	169	7	148;190	y	0.04	7	183	7	155;211	y	0.0474207	2.82843	up	ENSG00000187288.10
known_NIR_11597	chr4	102826636	102827944	-	102826636	102827427	5pMXE	ENST00000453744.6	known	0.22	62	215	62	215	y	0.17	38	191	38	191	y	0.16	58	299	58	299	y	0.12	32	246	32	246	y	0.11	23	187	23	187	y	0.08	19	208	19	208	y	0.0291061	-3.61814	down	ENSG00000109332.19
known_NIR_11616	chr4	108655657	108667247	+	108655657;108657647	108657450;108667247	ES	ENST00000361564.8	known	0.03	16	581.5	16	546;617	y	0.04	19	461	19	384;538	y	0.04	26	567.5	26	518;617	y	0.02	22	886	22	828;944	y	0.02	14	797.5	14	736;859	y	0.02	18	797.5	18	731;864	y	0.0377496	-5	down	ENSG00000198856.12
known_NIR_11645	chr4	1238337	1248916	-	1238337	1241325	5pMXE	ENST00000510568.1	known	0	0	203	0	203	n	0	0	174	0	174	n	0	0	235	0	235	n	0.03	4	141	4	141	y	0.04	5	129	5	129	y	0.04	5	122	5	122	y	0.0081634	11	up	ENSG00000159692.15
known_NIR_11646	chr4	1238337	1248916	-	1238337;1241519	1241325;1248916	ES	ENST00000382952.7	known	0	0	133	0	203;63	n	0	0	107	0	174;40	n	0	0	154.5	0	235;74	n	0.04	4	93	4	141;45	y	0.06	5	83.5	5	129;38	y	0.06	5	78.5	5	122;35	y	0.0152681	8	up	ENSG00000159692.15
known_NIR_11651	chr4	128107313	128107883	+	128107313	128114570	A3SS	ENST00000326639.10	known	0.86	36	6	36	6	y	1	16	0	16	0	n	0.94	33	2	33	2	y	0.82	9	2	9	2	y	0.74	17	6	17	6	y	0.68	15	7	15	7	y	0.0312298	-3.25493	down	ENSG00000138709.17
known_NIR_11676	chr4	139678642	139703455	+	139678642;139695267	139695197;139703455	ES	ENST00000265498.5	known	0.05	39	758.5	39	684;833	y	0.04	36	804	36	725;883	y	0.06	67	965	67	863;1067	y	0.08	76	842.5	76	808;877	y	0.07	56	796	56	714;878	y	0.07	61	844	61	765;923	y	0.0356527	3.5	up	ENSG00000085871.8
known_NIR_11690	chr4	145096111	145098131	-	145096111	145097688	A5SS&ES	ENST00000451299.6	known	0.85	17	3	17	3	y	1	8	0	8	0	n	1	23	0	23	0	n	0.75	3	1	3	1	n	0.75	6	2	6	2	n	0.52	11	10	11	10	y	0.0474626	-3.02268	down	ENSG00000164162.12
known_NIR_11700	chr4	150590859;150597115	150597083;150599007	-	150590859	150599007	cassetteExon	ENST00000510413.5	known	0	0	8	0;0	8	n	0	0	4	0;0	4	n	0	0	8	0;0	8	n	0.25	2	6	2;2	6	y	0.43	4.5	6	5;4	6	y	0.5	5	5	4;6	5	y	0.0340192	5.28241	up	ENSG00000198589.10
known_NIR_11709	chr4	151722215	151758772	-	151719538	151758772	A3SS	ENST00000263985.10	known	0	0	41	0	41	n	0.04	2	54	2	54	y	0.07	6	77	6	77	y	0.15	16	94	16	94	y	0.1	12	105	12	105	y	0.1	12	105	12	105	y	0.0399841	3.048	up	ENSG00000059691.11
known_NIR_11744	chr4	174522067	174522624	-	174522067	174522359	A5SS	ENST00000296522.10	known	0	0	167	0	167	n	0.07	9	124	9	124	y	0.06	11	177	11	177	y	0.17	50	243	50	243	y	0.11	27	210	27	210	y	0.14	29	171	29	171	y	0.0278528	3.46616	up	ENSG00000164120.13
known_NIR_11755	chr4	183651131;183651323	183651218;183658929	-	183651131	183658929	cassetteExon	ENST00000510968.5	known	0.82	31.5	7	63;0	7	n	0.75	26.5	9	53;0	9	n	0.7	41.5	18	81;2	18	y	0.95	69.5	4	139;0	4	n	0.9	52.5	6	105;0	6	n	0.85	57.5	10	115;0	10	n	0.0354819	3.17	up	ENSG00000182552.14
known_NIR_11799	chr4	2905015	2907743	+	2905108	2907743	A5SS	ENST00000264758.11	known	0.91	139	14	139	14	y	0.93	89	7	89	7	y	0.92	107	9	107	9	y	0.88	157	22	157	22	y	0.9	114	13	114	13	y	0.88	141	19	141	19	y	0.0201689	-3.77964	down	ENSG00000087274.16
known_NIR_11809	chr4	38115954	38118033	+	38115954	38125111	A3SS	ENST00000508802.5	known	1	33	0	33	0	n	1	44	0	44	0	n	1	69	0	69	0	n	0.93	91	7	91	7	y	0.97	89	3	89	3	y	0.94	98	6	98	6	y	0.0472139	-4.4376	down	ENSG00000065882.15
known_NIR_11868	chr4	53377923	53379225	+	53377923;53379117	53379073;53379225	ES	ENST00000337488.10	known	0.68	25	11.5	25	7;16	y	0.63	24	14	24	11;17	y	0.57	22	16.5	22	11;22	y	0.43	22	29.5	22	32;27	y	0.36	12	21.5	12	24;19	y	0.3	11	25.5	11	25;26	y	0.00634649	-5.35056	down	ENSG00000145216.15
known_NIR_11871	chr4	53428183;53440608	53440582;53442653	+	53428183	53442653	cassetteExon	ENST00000337488.10	known	0.35	43	79	38;48	79	y	0.36	36	64	37;35	64	y	0.38	49.5	81	43;56	81	y	0.28	50.5	132	48;53	132	y	0.29	38.5	94	36;41	94	y	0.31	48	105	49;47	105	y	0.00495204	-5.61249	down	ENSG00000145216.15
known_NIR_11910	chr4	82355401	82356796	-	82355401;82356683	82356537;82356796	ES	ENST00000313899.11	known	0.6	1350	910.5	1350	756;1065	y	0.59	1128	783.5	1128	669;898	y	0.61	1545	975	1545	897;1053	y	0.55	1161	962	1161	799;1125	y	0.56	1264	981	1264	852;1110	y	0.57	1286	965.5	1286	878;1053	y	0.00804989	-4.89898	down	ENSG00000138668.18
known_NIR_11911	chr4	82359639	82373446	-	82359639;82371584	82371528;82373446	ES	ENST00000313899.11	known	0.21	229	841	229	1061;621	y	0.19	152	654.5	152	795;514	y	0.22	213	776	213	940;612	y	0.27	260	691.5	260	859;524	y	0.25	232	703.5	232	882;525	y	0.3	307	709.5	307	885;534	y	0.0247822	3.92232	up	ENSG00000138668.18
known_NIR_11931	chr4	85931042	85942066	+	85923770	85942066	A5SS	ENST00000395184.5	known	0	0	8	0	8	n	0	0	6	0	6	n	0	0	5	0	5	n	0.2	1	4	1	4	n	0.2	2	8	2	8	y	0.29	7	17	7	17	y	0.016591	7.66667	up	ENSG00000138639.17
known_NIR_11970	chr5	103019843	103028185	+	103019843	103025131	A3SS&ES	ENST00000304400.11	known	0.21	32	121	32	121	y	0.26	26	74	26	74	y	0.26	42	117	42	117	y	0.28	60	151	60	151	y	0.31	58	129	58	129	y	0.32	60	130	60	130	y	0.0485753	2.91999	up	ENSG00000145730.20
known_NIR_11971	chr5	103019843	103028185	+	103019843;103025334	103025131;103028185	ES	ENST00000438793.7	known	0.26	32	92.5	32	121;64	y	0.29	26	65	26	74;56	y	0.28	42	105.5	42	117;94	y	0.3	60	137	60	151;123	y	0.34	58	113	58	129;97	y	0.33	60	120.5	60	130;111	y	0.0395679	3.1305	up	ENSG00000145730.20
known_NIR_11989	chr5	112864732	112867372	+	112864732	112867404	A3SS	ENST00000520401.1	known	0.23	100	341	100	341	y	0.25	84	246	84	246	y	0.27	109	291	109	291	y	0.13	87	582	87	582	y	0.16	75	393	75	393	y	0.13	78	523	78	523	y	0.00212845	-7.20119	down	ENSG00000258864.1
known_NIR_11999	chr5	119456368;119471700	119471636;119473908	+	119456368	119473908	cassetteExon	ENST00000256216.10	known	0.06	4	63	6;2	63	y	0.07	4	52	2;6	52	y	0.06	3	45	4;2	45	y	0.02	1	49	1;1	49	n	0	0	36	0;0	36	n	0	0	50	0;0	50	n	0.00505837	-7.60263	down	ENSG00000133835.14
known_NIR_12031	chr5	132195480;132198380	132198321;132198879	-	132195480;132198271	132198206;132198879	MXE	ENST00000401867.5	known	0.61	223.5	142	220;227	139;145	y	0.58	173.5	127	162;185	118;136	y	0.66	227.5	119	210;245	114;124	y	0.73	464.5	168.5	478;451	162;175	y	0.72	435.5	167	395;476	184;150	y	0.69	401.5	178.5	380;423	179;178	y	0.0348515	3.683	up	ENSG00000072682.18
known_NIR_12035	chr5	132218644	132227790	-	132218644;132227221	132227086;132227790	ES	ENST00000166534.8	known	0.7	29	12.5	29	19;6	y	0.67	24	12	24	19;5	y	0.67	31	15.5	31	18;13	y	0.82	51	11	51	18;4	y	0.8	56	14	56	27;1	n	0.8	57	14	57	26;2	y	0.000915195	10.5393	up	ENSG00000072682.18
known_NIR_12038	chr5	132366781	132369417	-	132366781	132369844	A5SS	ENST00000621103.4	known	1	12	0	12	0	n	1	4	0	4	0	n	1	9	0	9	0	n	0.8	8	2	8	2	y	0.85	17	3	17	3	y	0.79	11	3	11	3	y	0.009741	-10.0579	down	ENSG00000233006.6
known_NIR_12075	chr5	134692657	134693031	+	134692657	134693727	A3SS	ENST00000398844.6	known	0.13	3	20	3	20	y	0.23	7	23	7	23	y	0.1	3	27	3	27	y	0.55	12	10	12	10	y	0.48	12	13	12	13	y	0.48	10	11	10	11	y	0.00345627	7.65791	up	ENSG00000113615.12
known_NIR_12082	chr5	135346057;135350913	135350823;135360497	-	135346057;135353045	135352946;135360497	MXE	ENST00000511689.5	known	0.16	112.5	577.5	128;97	567;588	y	0.18	106.5	476.5	119;94	483;470	y	0.16	119	641	136;102	633;649	y	0.32	253	538.5	260;246	485;592	y	0.3	198	458	214;182	421;495	y	0.3	221	508.5	230;212	513;504	y	0.000119761	14.8492	up	ENSG00000113648.16
known_NIR_12090	chr5	138168078;138168688	138168470;138169222	-	138168078	138169222	cassetteExon	ENST00000254900.9	known	0.92	22.5	2	24;21	2	y	0.91	20	2	25;15	2	y	0.73	24.5	9	29;20	9	y	0.69	22.5	10	25;20	10	y	0.41	9	13	8;10	13	y	0.57	18.5	14	21;16	14	y	0.0474441	-2.91061	down	ENSG00000112983.17
known_NIR_12126	chr5	140678015	140679062	-	140678015	140679002	A5SS	ENST00000504156.5	known	0.02	2	127	2	127	y	0	0	116	0	116	n	0.02	5	204	5	204	y	0.04	14	343	14	343	y	0.06	19	282	19	282	y	0.04	13	335	13	335	y	0.0241101	3.53553	up	ENSG00000170445.12
known_NIR_12138	chr5	140695845	140696521	+	140695845;140696201	140696103;140696521	ES	ENST00000230771.7	known	0	0	77	0	74;80	n	0.04	2	46.5	2	37;56	y	0.01	1	92	1	75;109	n	0.09	8	86	8	82;90	y	0.05	5	95.5	5	76;115	y	0.06	7	108	7	104;112	y	0.0423157	2.94174	up	ENSG00000112855.14
known_NIR_12165	chr5	148425701	148433424	+	148425701;148427722	148427213;148433424	ES	ENST00000394370.7	known	0.41	12	17	12	20;14	y	0.48	6	6.5	6	7;6	y	0.5	7	7	7	14;0	n	0.59	19	13	19	16;10	y	0.62	8	5	8	3;7	y	0.62	12	7.5	12	11;4	y	0.0223802	5.04715	up	ENSG00000145868.16
known_NIR_12174	chr5	149549513	149550075	-	149525171	149550075	A3SS	ENST00000261798.9	known	0.01	1	137	1	137	n	0.02	2	98	2	98	y	0.02	3	132	3	132	y	0	0	190	0	190	n	0	0	107	0	107	n	0.01	1	117	1	117	n	0.0474207	-2.82843	down	ENSG00000113712.16
known_NIR_12180	chr5	150390023	150391957	+	150390023;150391657	150391544;150391957	ES	ENST00000377797.7	known	0.55	49	40	49	36;44	y	0.49	46	48	46	51;45	y	0.45	49	59.5	49	54;65	y	0.57	124	92	124	89;95	y	0.63	137	80.5	137	86;75	y	0.63	141	82	141	91;73	y	0.0385626	3.2127	up	ENSG00000070814.17
known_NIR_12191	chr5	151032400	151033608	-	151032383	151033608	A3SS	ENST00000520931.5	known	0.07	30	414	30	414	y	0.1	37	335	37	335	y	0.07	37	484	37	484	y	0.02	10	545	10	545	y	0.04	28	619	28	619	y	0.03	17	522	17	522	y	0.0198868	-4.33013	down	ENSG00000145901.14
known_NIR_12243	chr5	171405403	171406397	+	171405403	171407700	A3SS	ENST00000517671.5	known	0.37	4474	7760	4474	7760	y	0.38	4341	7151	4341	7151	y	0.36	5378	9682	5378	9682	y	0.33	6231	12939	6231	12939	y	0.34	5583	10983	5583	10983	y	0.35	6115	11571	6115	11571	y	0.0213116	-3.67423	down	ENSG00000181163.13
known_NIR_12251	chr5	172959468	172959865	+	172959007	172959865	A5SS	ENST00000521476.5	known	0.73	83	30	83	30	y	0.77	71	21	71	21	y	0.72	84	32	84	32	y	0.66	196	102	196	102	y	0.63	173	103	173	103	y	0.57	193	145	193	145	y	0.026094	-3.92792	down	ENSG00000037241.7
known_NIR_12291	chr5	176384374	176385221	-	176384283	176385221	A3SS	ENST00000621444.4	known	0.71	963	399	963	399	y	0.74	970	349	970	349	y	0.69	998	453	998	453	y	0.79	879	232	879	232	y	0.77	734	217	734	217	y	0.76	853	269	853	269	y	0.0332046	3.53009	up	ENSG00000048162.19
known_NIR_12294	chr5	176647702	176652743	+	176647702	176651616	A3SS&ES	ENST00000503045.5	known	0.05	3	59	3	59	y	0.1	3	27	3	27	y	0	0	58	0	58	n	0.32	41	87	41	87	y	0.28	20	52	20	52	y	0.17	15	71	15	71	y	0.0240574	3.875	up	ENSG00000048140.17
known_NIR_12295	chr5	176647702;176651900	176651616;176652743	+	176647702	176652743	cassetteExon	ENST00000298564.14	known	0.96	82	3	59;105	3	y	0.93	43	3	27;59	3	y	1	85	0	58;112	0	n	0.72	104.5	41	87;122	41	y	0.82	90	20	52;128	20	y	0.86	88.5	15	71;106	15	y	0.0408959	-3.5271	down	ENSG00000048140.17
known_NIR_12299	chr5	176656924	176657518	+	176656956	176657518	A5SS	ENST00000310032.12	known	0.15	13	73	13	73	y	0.18	14	63	14	63	y	0.14	14	89	14	89	y	0.24	37	115	37	115	y	0.29	39	97	39	97	y	0.24	44	138	44	138	y	0.0104502	4.86664	up	ENSG00000048140.17
known_NIR_12353	chr5	1798947	1799771	-	1798947	1801334	A5SS	ENST00000505818.1	known	0.82	94	21	94	21	y	0.9	69	8	69	8	y	0.89	111	14	111	14	y	0.96	130	6	130	6	y	1	118	0	118	0	n	0.95	120	6	120	6	y	0.0368587	3.39683	up	ENSG00000171421.12
known_NIR_12380	chr5	271821;272772	272711;311293	+	271821;306760	304177;311293	MXE	ENST00000628729.2	known	0.44	268.5	337.5	494;43	22;653	y	0.43	212	283	400;24	8;558	y	0.43	318.5	428	614;23	24;832	y	0.45	408	496.5	784;32	37;956	y	0.44	383.5	496	724;43	29;963	y	0.45	409.5	507	792;27	31;983	y	0.0474207	2.82843	up	ENSG00000249915.7
known_NIR_12388	chr5	304221	306602	+	304221	314417	A3SS	ENST00000505221.5	known	1	732	2	732	2	y	0.99	638	6	638	6	y	1	885	4	885	4	y	0.98	1073	24	1073	24	y	0.98	1021	18	1021	18	y	0.98	1076	19	1076	19	y	0.0377496	-5	down	ENSG00000249915.7
known_NIR_12413	chr5	37605238;37688007	37687910;37697655	+	37605238	37697655	cassetteExon	ENST00000265107.8	known	0.05	3	52	3;3	52	y	0.05	3	60	0;6	60	n	0.03	1.5	55	1;2	55	n	0	0	95	0;0	95	n	0	0	79	0;0	79	n	0.01	1	117	0;2	117	n	0.0133217	-5.36656	down	ENSG00000082068.8
known_NIR_12425	chr5	41934308	41941192	+	41934308;41939616	41939441;41941192	ES	ENST00000281623.7	known	0.24	16	50.5	16	55;46	y	0.25	13	40	13	53;27	y	0.15	13	71	13	71;71	y	0.03	2	56.5	2	53;60	y	0.04	2	47.5	2	67;28	y	0.08	6	65	6	70;60	y	0.0208025	-4.63006	down	ENSG00000151876.12
known_NIR_12463	chr5	65554946	65561463	-	65554946	65561497	A5SS	ENST00000514814.5	known	0.52	16	15	16	15	y	0.59	24	17	24	17	y	0.54	15	13	15	13	y	0.71	5	2	5	2	n	0.71	17	7	17	7	y	0.64	14	8	14	8	y	0.0123069	4.37061	up	ENSG00000123219.12
known_NIR_12484	chr5	69365754	69366503	-	69355953	69366503	A3SS	ENST00000380822.8	known	0.66	516	263	516	263	y	0.65	493	264	493	264	y	0.72	645	254	645	254	y	0.87	679	101	679	101	y	0.81	591	142	591	142	y	0.77	568	169	568	169	y	0.0210017	3.85013	up	ENSG00000085231.13
known_NIR_12518	chr5	72331375;72335096	72335018;72335794	+	72331375	72335794	cassetteExon	ENST00000543322.5	known	0.89	16	2	19;13	2	y	0.88	22	3	19;25	3	y	0.85	23	4	27;19	4	y	0.94	32	2	26;38	2	y	1	14.5	0	12;17	0	n	1	24	0	19;29	0	n	0.0161653	4.57143	up	ENSG00000049883.14
known_NIR_12528	chr5	74770810;74774060	74773868;74776604	+	74770810	74776604	cassetteExon	ENST00000296802.9	known	0.97	1136	41	1148;1124	41	y	0.96	1148	54	1128;1168	54	y	0.97	1351	39	1352;1350	39	y	0.96	1775	65	1779;1771	65	y	0.95	1489	79	1427;1551	79	y	0.95	1650	78	1656;1644	78	y	0.0474207	-2.82843	down	ENSG00000164346.9
known_NIR_12544	chr5	77705634	77708242	-	77691498	77708242	A3SS	ENST00000520361.5	known	0.62	70	42	70	42	y	0.63	72	43	72	43	y	0.62	47	29	47	29	y	0.58	92	67	92	67	y	0.54	76	66	76	66	y	0.58	82	59	82	59	y	0.0441115	-4.12311	down	ENSG00000171530.13
known_NIR_12566	chr5	88269119	88269468	+	88269119	88270526	A3SS	ENST00000501715.6	known	0.07	2	28	2	28	y	0.11	4	32	4	32	y	0.08	4	46	4	46	y	0	0	31	0	31	n	0	0	16	0	16	n	0	0	17	0	17	n	0.0186932	-7.2111	down	ENSG00000247828.7
known_NIR_12595	chr5	94779163	94868333	-	94779163;94799132	94799013;94868333	ES	ENST00000515393.5	known	0.19	5	22	5	30;14	y	0.29	6	14.5	6	20;9	y	0.26	5	14	5	21;7	y	0.04	1	22.5	1	28;17	n	0	0	16.5	0	21;12	n	0	0	17	0	22;12	n	0.00714974	-7.18185	down	ENSG00000175471.19
known_NIR_12611	chr5	96740118;96740783	96740745;96741266	+	96740118	96741266	cassetteExon	ENST00000338252.7	known	0.68	97.5	46	98;97	46	y	0.65	77	41	76;78	41	y	0.62	100	61	105;95	61	y	0.76	132.5	41	125;140	41	y	0.75	84	28	80;88	28	y	0.71	99	40	104;94	40	y	0.0181095	3.89711	up	ENSG00000153113.23
known_NIR_12620	chr6	10671598;10672636	10672547;10683187	-	10671598	10683187	cassetteExon	ENST00000460742.6	known	0.13	11	72	8;14	72	y	0.21	20.5	75	23;18	75	y	0.15	18.5	106	28;9	106	y	0.34	47	93	49;45	93	y	0.28	27.5	72	37;18	72	y	0.32	54.5	118	69;40	118	y	0.00916939	5.03115	up	ENSG00000137434.11
known_NIR_12632	chr6	10723241	10724570	+	10723241	10724556	A3SS	ENST00000541412.5	known	0.93	739	56	739	56	y	0.94	805	48	805	48	y	0.95	1025	57	1025	57	y	0.97	1001	29	1001	29	y	0.96	885	39	885	39	y	0.97	961	26	961	26	y	0.0248175	4	up	ENSG00000111843.13
known_NIR_12639	chr6	10749268;10749698	10749622;10755142	+	10749268;10751234	10751133;10755142	MXE	ENST00000612333.4	known	0.44	615.5	772.5	1055;176	0;1545	n	0.46	592.5	699.5	1023;162	0;1399	n	0.44	851	1075	1469;233	0;2150	n	0.48	637	700.5	1108;166	4;1397	y	0.47	541	614.5	912;170	0;1229	n	0.48	642	699.5	1083;201	0;1399	n	0.0285958	4.02492	up	ENSG00000137210.13
known_NIR_12666	chr6	116571655;116574171	116574058;116580295	+	116571655	116580295	cassetteExon	ENST00000466444.6	known	0.28	36.5	93	23;50	93	y	0.29	46	110	43;49	110	y	0.29	37.5	94	26;49	94	y	0.16	40.5	208	23;58	208	y	0.18	36.5	168	27;46	168	y	0.2	41	160	30;52	160	y	0.00757845	-8.8752	down	ENSG00000111832.12
known_NIR_12671	chr6	122633367	122717787	+	122633367;122675144	122675078;122717787	ES	ENST00000392491.6	known	0.06	4	61.5	4	49;74	y	0.05	2	41	2	33;49	y	0.06	4	59.5	4	60;59	y	0	0	24.5	0	11;38	n	0	0	16	0	13;19	n	0	0	18.5	0	13;24	n	0.00344235	-17	down	ENSG00000135549.14
known_NIR_12673	chr6	122675144	122717787	+	122675144;122701500	122701440;122717787	ES	ENST00000615438.4	known	0.83	74	15	74	11;19	y	0.8	49	12.5	49	9;16	y	0.8	59	14.5	59	13;16	y	0.93	38	3	38	4;2	y	0.88	19	2.5	19	2;3	y	0.94	24	1.5	24	1;2	n	0.0140774	5.05964	up	ENSG00000135549.14
known_NIR_12674	chr6	122701500	122717787	+	122633367	122717787	A5SS	ENST00000392490.5	known	0.83	19	4	19	4	y	0.89	16	2	16	2	y	0.8	16	4	16	4	y	1	2	0	2	0	n	1	3	0	3	0	n	1	2	0	2	0	n	0.026271	6.04743	up	ENSG00000135549.14
known_NIR_12680	chr6	125248383	125262834	+	125248383;125253755	125253717;125262834	ES	ENST00000368402.9	known	0.6	200	134.5	200	164;105	y	0.54	164	141	164	178;104	y	0.58	225	163.5	225	198;129	y	0.66	441	231.5	441	291;172	y	0.68	425	199.5	425	267;132	y	0.67	465	232.5	465	309;156	y	0.0229008	5.20855	up	ENSG00000111907.20
known_NIR_12714	chr6	132461860	132463993	-	132460850	132463993	A3SS	ENST00000367941.6	known	0.03	3	89	3	89	y	0.04	2	52	2	52	y	0.03	2	71	2	71	y	0.01	1	89	1	89	n	0.02	2	90	2	90	y	0.01	1	98	1	98	n	0.0132356	-4.24264	down	ENSG00000079950.13
known_NIR_12768	chr6	149842676	149842983	-	149837463	149842983	A3SS	ENST00000239367.6	known	0.1	2	19	2	19	y	0.17	3	15	3	15	y	0.23	7	23	7	23	y	0	0	33	0	33	n	0	0	26	0	26	n	0.04	2	44	2	44	y	0.0426713	-3.84671	down	ENSG00000120256.9
known_NIR_12835	chr6	25861711	25862233	-	25861711;25862029	25861796;25862233	ES	ENST00000397060.8	known	1	3	0	3	0;0	n	0.86	6	1	6	0;2	n	0.92	11	1	11	2;0	n	0.62	13	8	13	4;12	y	0.55	8	6.5	8	7;6	y	0.55	3	2.5	3	1;4	n	0.00386211	-7.55219	down	ENSG00000124564.17
known_NIR_12873	chr6	2959342	2971248	-	2959342	2971117	5pMXE	ENST00000380529.5	known	0.25	17	50	17	50	y	0.26	15	43	15	43	y	0.31	33	72	33	72	y	0.14	26	157	26	157	y	0.2	35	137	35	137	y	0.22	31	110	31	110	y	0.0497149	-2.85387	down	ENSG00000124570.17
known_NIR_12892	chr6	3004259	3006468	+	3000085	3006468	A5SS	ENST00000380455.8	known	0.02	3	156	3	156	y	0.02	4	191	4	191	y	0.01	2	199	2	199	y	0.04	8	182	8	182	y	0.04	8	190	8	190	y	0.04	8	175	8	175	y	0.0198039	7	up	ENSG00000124588.19
known_NIR_12894	chr6	3004259	3006468	+	3004651	3006468	A5SS&ES	ENST00000338130.6	known	0.18	3	14	3	14	y	0.17	4	20	4	20	y	0.06	2	30	2	30	y	0.3	8	19	8	19	y	0.35	8	15	8	15	y	0.32	8	17	8	17	y	0.0278823	4.5422	up	ENSG00000124588.19
known_NIR_12901	chr6	30199264	30201035	-	30199153	30201035	A3SS	ENST00000437089.5	known	0.06	1	15	1	15	n	0.17	3	15	3	15	y	0.1	2	19	2	19	y	0.4	22	33	22	33	y	0.38	17	28	17	28	y	0.47	24	27	24	27	y	0.00209806	7.27324	up	ENSG00000234127.8
known_NIR_12906	chr6	30296237	30326354	-	30296237	30314269	A5SS&ES	ENST00000413358.6	known	0.24	4	13	4	13	y	0	0	8	0	8	n	0	0	6	0	6	n	0.44	4	5	4	5	n	0.56	5	4	5	4	n	0.47	8	9	8	9	y	0.0218764	4.67238	up	ENSG00000231074.8
known_NIR_12909	chr6	30296237;30314482	30314269;30326354	-	30296237	30326354	cassetteExon	ENST00000438412.5	known	0.82	18.5	4	13;24	4	y	1	8.5	0	8;9	0	n	1	15	0	6;24	0	n	0.58	5.5	4	5;6	4	y	0.5	5	5	4;6	5	y	0.5	8	8	9;7	8	y	0.0103267	-6.29515	down	ENSG00000231074.8
known_NIR_12932	chr6	30884710	30888688	+	30884710;30885680	30885625;30888688	ES	ENST00000324771.12	known	0.4	14	21	14	16;26	y	0.22	5	18	5	17;19	y	0.28	10	25.5	10	25;26	y	0.52	18	16.5	18	13;20	y	0.58	20	14.5	20	18;11	y	0.62	27	16.5	27	11;22	y	0.0187033	4.52769	up	ENSG00000204580.11
known_NIR_12966	chr6	31651776	31652424	-	31651776	31652247	5pMXE	ENST00000375976.8	known	0.58	66	47	66	47	y	0.65	74	39	74	39	y	0.68	107	50	107	50	y	0.54	59	51	59	51	y	0.51	47	46	47	46	y	0.46	46	54	46	54	y	0.0263307	-3.53553	down	ENSG00000204463.12
known_NIR_12988	chr6	31835057	31835411	+	31835200	31835411	A5SS	ENST00000375640.7	known	0.16	241	1261	241	1261	y	0.16	197	1003	197	1003	y	0.18	245	1144	245	1144	y	0.2	332	1364	332	1364	y	0.2	356	1462	356	1462	y	0.19	328	1399	328	1399	y	0.0285958	4.02492	up	ENSG00000204387.12
known_NIR_13010	chr6	32171505	32176510	-	32171505	32175814	5pMXE	ENST00000375107.7	known	0	0	69	0	69	n	0	0	63	0	63	n	0.03	3	89	3	89	y	0.07	9	117	9	117	y	0.08	8	97	8	97	y	0.04	4	95	4	95	y	0.0284054	3.41121	up	ENSG00000204310.10
known_NIR_13011	chr6	32171505	32177234	-	32171505	32175814	5pMXE	ENST00000375107.7	known	0.03	2	69	2	69	y	0	0	63	0	63	n	0	0	89	0	89	n	0.06	7	117	7	117	y	0.11	12	97	12	97	y	0.06	6	95	6	95	y	0.0362929	3.42997	up	ENSG00000204310.10
known_NIR_13021	chr6	3263759;3264325	3264209;3267591	+	3263759	3267591	cassetteExon	ENST00000438998.6	known	0.34	109.5	216	68;151	216	y	0.28	88	232	55;121	232	y	0.3	135.5	309	89;182	309	y	0.19	107	451	68;146	451	y	0.19	103.5	432	65;142	432	y	0.19	105	449	73;137	449	y	0.0221022	-6.61438	down	ENSG00000180822.11
known_NIR_13026	chr6	32949889	32952949	-	32950803	32952949	A3SS&ES	ENST00000395303.7	known	0.14	13	77	13	77	y	0.22	15	53	15	53	y	0.13	13	85	13	85	y	0	0	34	0	34	n	0	0	57	0	57	n	0.02	1	64	1	64	n	0.026351	-5.35615	down	ENSG00000204257.14
known_NIR_13027	chr6	32949889;32950803	32950519;32952949	-	32949889	32952949	cassetteExon	ENST00000395305.7	known	0.86	80.5	13	84;77	13	y	0.8	59	15	65;53	15	y	0.86	83	13	81;85	13	y	1	38.5	0	43;34	0	n	1	62.5	0	68;57	0	n	0.98	63	1	62;64	1	n	0.0103944	7.27324	up	ENSG00000204257.14
known_NIR_13042	chr6	33417695	33417869	-	33417695	33417959	A5SS	ENST00000488034.5	known	0.55	205	166	205	166	y	0.51	166	159	166	159	y	0.51	236	224	236	224	y	0.39	138	212	138	212	y	0.46	157	186	157	186	y	0.38	132	211	132	211	y	0.0276881	-3.9794	down	ENSG00000112514.15
known_NIR_13044	chr6	33417695	33417959	-	33417695	33418087	A5SS	ENST00000374500.9	known	0.32	166	359	166	359	y	0.32	159	337	159	337	y	0.35	224	419	224	419	y	0.41	212	309	212	309	y	0.36	186	336	186	336	y	0.42	211	293	211	293	y	0.0491782	3.16228	up	ENSG00000112514.15
known_NIR_13050	chr6	34236963	34240737	+	34237317	34240737	A5SS	ENST00000447654.5	known	0.14	390	2481	390	2481	y	0.14	418	2512	418	2512	y	0.13	494	3212	494	3212	y	0.19	570	2389	570	2389	y	0.2	516	2096	516	2096	y	0.19	529	2237	529	2237	y	0.000274562	12.0208	up	ENSG00000137309.19
known_NIR_13051	chr6	34236963;34237317	34237204;34240737	+	34236963	34240737	cassetteExon	ENST00000347617.10	known	0.83	1915	390	1349;2481	390	y	0.82	1868.5	418	1225;2512	418	y	0.83	2415.5	494	1619;3212	494	y	0.76	1798	570	1207;2389	570	y	0.76	1663	516	1230;2096	516	y	0.77	1735.5	529	1234;2237	529	y	0.000177551	-13.435	down	ENSG00000137309.19
known_NIR_13058	chr6	34247864	34248727	-	34247864	34248979	A5SS	ENST00000476320.5	known	0.24	18	56	18	56	y	0.35	22	41	22	41	y	0.29	25	62	25	62	y	0.49	47	48	47	48	y	0.4	50	74	50	74	y	0.43	42	55	42	55	y	0.0252145	3.54562	up	ENSG00000186577.11
known_NIR_13063	chr6	34425221	34425796	-	34425221	34426032	A5SS	ENST00000605528.1	known	0.1	884	7972	884	7972	y	0.1	918	8184	918	8184	y	0.1	1206	10318	1206	10318	y	0.12	1243	9482	1243	9482	y	0.12	1348	9909	1348	9909	y	0.11	1135	9172	1135	9172	y	0.0377496	5	up	ENSG00000270800.1
known_NIR_13090	chr6	41067437	41070076	-	41067437;41068953	41068841;41070076	ES	ENST00000479950.5	known	0.35	48	88	48	89;87	y	0.31	26	59	26	61;57	y	0.35	46	86	46	96;76	y	0.22	35	123	35	117;129	y	0.22	31	112.5	31	117;108	y	0.26	39	113	39	108;118	y	0.00539834	-5.48008	down	ENSG00000124596.16
known_NIR_13098	chr6	41587156	41587302	+	41587156	41587299	A3SS	ENST00000373060.5	known	0	0	3	0	3	n	0	0	1	0	1	n	0	0	1	0	1	n	0.33	7	14	7	14	y	0.31	4	9	4	9	y	0.44	8	10	8	10	y	0.0123695	8.90769	up	ENSG00000137166.14
known_NIR_13102	chr6	41789336	41789568	+	41789336	41789531	A3SS	ENST00000398884.7	known	0.81	2361	552	2361	552	y	0.81	2875	673	2875	673	y	0.8	3537	884	3537	884	y	0.75	1551	518	1551	518	y	0.73	1321	479	1321	479	y	0.74	1437	493	1437	493	y	0.00160873	-10	down	ENSG00000214736.7
known_NIR_13103	chr6	41936107	41937235	-	41936107;41936695	41936559;41937235	ES	ENST00000372991.8	known	0.06	19	281.5	19	302;261	y	0.09	32	318	32	302;334	y	0.09	45	429.5	45	445;414	y	0.14	37	230	37	252;208	y	0.12	38	270	38	265;275	y	0.14	44	267	44	256;278	y	0.0154329	4.4376	up	ENSG00000112576.12
known_NIR_13105	chr6	41937394	41941452	-	41937394	42048501	A5SS	ENST00000415497.6	known	-	-	-	-	-	-	0.48	13	14	13	14	y	0.45	17	21	17	21	y	0	0	26	0	26	n	0	0	7	0	7	n	0	0	19	0	19	n	0.020529	-31	down	ENSG00000112576.12
known_NIR_13117	chr6	42259723	42264704	-	42259723;42263568	42263320;42264704	ES	ENST00000372922.8	known	0.94	15	1	15	1;1	n	0.57	2	1.5	2	3;0	n	0.8	14	3.5	14	4;3	y	0.38	4	6.5	4	7;6	y	0	0	2	0	1;3	n	0	0	4.5	0	5;4	n	0.0189092	-3.86697	down	ENSG00000124496.12
known_NIR_13164	chr6	44247195	44248630	+	44247195	44248617	A3SS	ENST00000353801.7	known	0.98	1127	24	1127	24	y	0.98	798	15	798	15	y	0.98	1311	26	1311	26	y	0.99	1457	10	1457	10	y	1	1228	0	1228	0	n	1	1353	5	1353	5	y	0.0377496	5	up	ENSG00000096384.19
known_NIR_13178	chr6	5186980	5216618	-	5109491	5216618	A3SS	ENST00000330636.8	known	0.46	331	395	331	395	y	0.44	278	361	278	361	y	0.45	400	489	400	489	y	0.32	259	557	259	557	y	0.28	210	541	210	541	y	0.24	199	616	199	616	y	0.0137561	-7.14143	down	ENSG00000214113.10
known_NIR_13187	chr6	53294491	53295642	-	53291963	53295642	A3SS	ENST00000370918.8	known	0.51	53	50	53	50	y	0.57	33	25	33	25	y	0.61	89	56	89	56	y	0.42	36	49	36	49	y	0.46	51	60	51	60	y	0.48	60	66	60	66	y	0.0419614	-3.23592	down	ENSG00000012660.13
known_NIR_13228	chr6	84737409	84738497	-	84688667	84738497	A3SS	ENST00000606784.5	known	0.53	20	18	20	18	y	0.6	6	4	6	4	y	0.47	9	10	9	10	y	0.91	42	4	42	4	y	0.87	45	7	45	7	y	0.91	30	3	30	3	y	0.00560401	9.11504	up	ENSG00000112837.16
known_NIR_13235	chr6	85612923	85614981	-	85612920	85614981	A3SS	ENST00000503906.1	known	0.9	393	46	393	46	y	0.9	318	34	318	34	y	0.91	522	54	522	54	y	0.87	368	54	368	54	y	0.85	304	53	304	53	y	0.86	383	61	383	61	y	0.0060506	-6.5	down	ENSG00000271793.1
known_NIR_13241	chr6	85677492;85677868	85677791;85677954	-	85677492	85677954	cassetteExon	ENST00000589187.5	known	0.23	362	1202	166;558	1202	y	0.23	327.5	1114	171;484	1114	y	0.22	417.5	1514	183;652	1514	y	0.26	393.5	1146	150;637	1146	y	0.26	374	1060	156;592	1060	y	0.26	380.5	1080	180;581	1080	y	0.00985246	10	up	ENSG00000203875.10
known_NIR_13242	chr6	85677492;85677868	85677795;85677954	-	85677492	85677954	cassetteExon	ENST00000589187.5	known	0.84	6270.5	1202	11983;558	1202	y	0.84	5877	1114	11270;484	1114	y	0.83	7661	1514	14670;652	1514	y	0.86	7281.5	1146	13926;637	1146	y	0.86	6697.5	1060	12803;592	1060	y	0.87	6943	1080	13305;581	1080	y	0.00481268	5.65685	up	ENSG00000203875.10
known_NIR_13243	chr6	85677492;85677875	85677791;85677954	-	85677492	85677954	cassetteExon	ENST00000589187.5	known	0.86	7158	1202	166;14150	1202	y	0.85	6508	1114	171;12845	1114	y	0.84	8212.5	1514	183;16242	1514	y	0.88	8060.5	1146	150;15971	1146	y	0.87	7045.5	1060	156;13935	1060	y	0.88	7719	1080	180;15258	1080	y	0.0248175	4	up	ENSG00000203875.10
known_NIR_13245	chr6	85677492;85677899	85677795;85677954	-	85677492	85677954	cassetteExon	ENST00000589187.5	known	0.83	5996	1202	11983;9	1202	y	0.84	5644	1114	11270;18	1114	y	0.83	7341	1514	14670;12	1514	y	0.86	6971.5	1146	13926;17	1146	y	0.86	6410.5	1060	12803;18	1060	y	0.86	6655	1080	13305;5	1080	y	0.0152681	8	up	ENSG00000203875.10
known_NIR_13271	chr7	100072212	100075135	-	100064912	100075135	A3SS	ENST00000413658.6	known	0.58	19	14	19	14	y	0.67	10	5	10	5	y	0.74	23	8	23	8	y	0.9	38	4	38	4	y	1	24	0	24	0	n	0.86	31	5	31	5	y	0.0149301	4.12172	up	ENSG00000166526.16
known_NIR_13315	chr7	101316542;101319032	101318956;101321671	-	101316542;101318213	101318124;101321671	MXE	ENST00000498704.6	known	0.47	86	97	26;146	164;30	y	0.47	61.5	69.5	7;116	128;11	y	0.46	94	111	24;164	196;26	y	0.42	102	138	23;181	238;38	y	0.44	97	125	34;160	221;29	y	0.43	114	148.5	23;205	260;37	y	0.00996386	-5.5	down	ENSG00000128581.15
known_NIR_13342	chr7	102640773	102666077	-	102640773	102642630	5pMXE	ENST00000519541.1	known	0.89	141	17	141	17	y	0.81	108	25	108	25	y	0.86	194	31	194	31	y	0.97	226	8	226	8	y	0.96	571	22	571	22	y	0.92	255	22	255	22	y	0.0325225	3.46616	up	ENSG00000205236.6
known_NIR_13376	chr7	116499931	116505971	+	116499931	116500260	3pMXE	ENST00000393480.3	known	0.13	37	248	37	248	y	0.13	22	149	22	149	y	0.15	36	210	36	210	y	0.18	70	322	70	322	y	0.18	53	243	53	243	y	0.17	60	303	60	303	y	0.0133217	5.36656	up	ENSG00000105971.14
known_NIR_13377	chr7	116499931	116505971	+	116499931;116500447	116500260;116505971	ES	ENST00000222693.4	known	0.11	37	295	37	248;342	y	0.09	22	221.5	22	149;294	y	0.1	36	308.5	36	210;407	y	0.16	70	374	70	322;426	y	0.15	53	310.5	53	243;378	y	0.14	60	382	60	303;461	y	0.00360223	6.12372	up	ENSG00000105971.14
known_NIR_13380	chr7	116526388	116526525	+	116525092	116526525	A5SS	ENST00000341049.6	known	0.22	34	119	34	119	y	0.19	25	109	25	109	y	0.23	35	116	35	116	y	0.1	39	370	39	370	y	0.07	25	333	25	333	y	0.12	35	267	35	267	y	0.00388437	-6.18718	down	ENSG00000105974.11
known_NIR_13477	chr7	140015860	140020025	+	140015860;140017833	140017671;140020025	ES	ENST00000425687.5	known	0.07	4	50	4	38;62	y	0.14	8	49	8	39;59	y	0.12	10	70	10	65;75	y	0.26	28	80.5	28	85;76	y	0.27	26	69	26	42;96	y	0.18	18	81.5	18	79;84	y	0.0266167	3.59066	up	ENSG00000059377.15
known_NIR_13538	chr7	151079021	151080685	-	151079021;151079922	151079500;151080685	ES	ENST00000540185.5	known	0.1	18	165.5	18	192;139	y	0.16	24	122	24	138;106	y	0.11	22	177.5	22	213;142	y	0.31	61	134.5	61	135;134	y	0.21	51	186.5	51	159;214	y	0.22	47	171.5	47	168;175	y	0.0396376	3.34982	up	ENSG00000164896.19
known_NIR_13565	chr7	1569360	1570474	-	1569360	1570009	5pMXE	ENST00000404674.7	known	0.09	9	90	9	90	y	0.04	3	72	3	72	y	0.03	3	97	3	97	y	0.14	13	80	13	80	y	0.23	21	71	21	71	y	0.14	15	96	15	96	y	0.0389416	3.30719	up	ENSG00000157778.8
known_NIR_13639	chr7	30579314;30584808	30584711;30585330	-	30579314	30585330	cassetteExon	ENST00000581665.5	known	0.24	12	38	16;8	38	y	0.19	5.5	23	1;10	23	n	0.24	8	25	6;10	25	y	0.34	15	29	16;14	29	y	0.32	18.5	40	26;11	40	y	0.4	12	18	13;11	18	y	0.0146356	4.44446	up	ENSG00000196295.11
known_NIR_13668	chr7	37921451	37948840	+	37921208	37948840	A5SS	ENST00000199448.8	known	0	0	37	0	37	n	0	0	37	0	37	n	0	0	50	0	50	n	0.08	4	47	4	47	y	0.08	3	36	3	36	y	0.11	4	33	4	33	y	0.0121217	9	up	ENSG00000086289.11
known_NIR_13704	chr7	44208198;44211124	44211023;44212247	+	44208198	44212247	cassetteExon	ENST00000496112.5	known	0.95	415	20	418;412	20	y	0.93	349.5	28	316;383	28	y	0.98	497	12	479;515	12	y	0.9	485.5	55	469;502	55	y	0.83	418.5	84	372;465	84	y	0.87	423.5	62	414;433	62	y	0.0298303	-3.4744	down	ENSG00000106636.7
known_NIR_13752	chr7	50703908	50710875	-	50703908	50705140	5pMXE	ENST00000398810.6	known	0.42	5	7	5	7	y	0.52	11	10	11	10	y	0.55	36	30	36	30	y	0.24	5	16	5	16	y	0.16	3	16	3	16	y	0.35	9	17	9	17	y	0.0259754	-3.64572	down	ENSG00000106070.17
known_NIR_13798	chr7	6392041;6398718	6398662;6400126	+	6392041	6400126	cassetteExon	ENST00000348035.8	known	0.06	94	1446	104;84	1446	y	0.05	72	1464	78;66	1464	y	0.06	124	2056	150;98	2056	y	0.03	72.5	2493	91;54	2493	y	0.03	81	2372	106;56	2372	y	0.03	79.5	2496	77;82	2496	y	0.0152681	-8	down	ENSG00000136238.17
known_NIR_13862	chr7	74711109	74716894	+	74711109;74714916	74714857;74716894	ES	ENST00000573035.5	known	0.99	75	1	75	2;0	n	1	71	0	71	0;0	n	1	110	0	110	0;0	n	0.98	124	3	124	2;4	y	0.97	82	2.5	82	4;1	n	0.98	78	1.5	78	3;0	n	0.0132356	-4.24264	down	ENSG00000263001.5
known_NIR_13889	chr7	7639144	7640723	-	7639144	7640320	A5SS	ENST00000223129.8	known	0.04	51	1143	51	1143	y	0.03	39	1110	39	1110	y	0.04	72	1606	72	1606	y	0.06	93	1429	93	1429	y	0.05	68	1191	68	1191	y	0.05	72	1284	72	1284	y	0.0241101	3.53553	up	ENSG00000106399.11
known_NIR_13890	chr7	7639144;7640581	7640320;7640723	-	7639144	7640723	cassetteExon	ENST00000406109.5	known	0.92	572.5	51	1143;2	51	y	0.93	555	39	1110;0	39	n	0.92	803	72	1606;0	72	n	0.88	715.5	93	1429;2	93	y	0.9	595.5	68	1191;0	68	n	0.9	642	72	1284;0	72	n	0.0285958	-4.02492	down	ENSG00000106399.11
known_NIR_13892	chr7	76463709	76480421	+	76463709;76470419	76470300;76480421	ES	ENST00000324432.9	known	0.42	7	9.5	7	18;1	n	0.43	10	13.5	10	21;6	y	0.41	13	19	13	31;7	y	0.72	18	7	18	7;7	y	0.62	9	5.5	9	9;2	y	0.8	12	3	12	4;2	y	0.0288268	5.59931	up	ENSG00000091073.19
known_NIR_13907	chr7	852667	852813	+	852667	852810	A3SS	ENST00000389574.7	known	0.33	11	22	11	22	y	0.47	9	10	9	10	y	0.44	14	18	14	18	y	0.19	6	25	6	25	y	0.11	2	16	2	16	y	0.22	6	21	6	21	y	0.0128014	-4.46525	down	ENSG00000164828.17
known_NIR_13917	chr7	91874764;91876978	91876878;91880055	-	91874764	91880055	cassetteExon	ENST00000351870.7	known	0	0	2	0;0	2	n	0	0	5	0;0	5	n	0.13	1.5	10	0;3	10	n	0.27	3	8	2;4	8	y	0.23	3	10	6;0	10	n	0.31	4.5	10	5;4	10	y	0.0184309	4.61614	up	ENSG00000127989.13
known_NIR_13974	chr7	99902174	99903218	-	99892746	99903218	A3SS	ENST00000355947.6	known	0	0	77	0	77	n	0	0	40	0	40	n	0	0	57	0	57	n	0.09	7	74	7	74	y	0.07	4	56	4	56	y	0.13	10	67	10	67	y	0.0317182	5.48048	up	ENSG00000146833.15
known_NIR_14067	chr8	11853479;11861479	11861406;11868001	-	11853479	11868001	cassetteExon	ENST00000353047.10	known	0.08	24	291	41;7	291	y	0.11	34.5	282	68;1	282	n	0.07	30	385	59;1	385	n	0	1	364	0;2	364	n	0.05	21.5	409	38;5	409	y	0.03	12.5	364	24;1	364	n	0.0351355	-3.18198	down	ENSG00000164733.20
known_NIR_14075	chr8	123140901	123144717	+	123140901;123142456	123142262;123144717	ES	ENST00000287380.5	known	0.08	2	23	2	12;34	y	0	0	28.5	0	23;34	n	0	0	26	0	23;29	n	0.32	6	13	6	6;20	y	0.19	4	17	4	18;16	y	0.44	23	29	23	15;43	y	0.0434965	3.76839	up	ENSG00000156787.16
known_NIR_14082	chr8	12427806	12428981	-	12427806;12428898	12428633;12428981	ES	ENST00000262365.8	known	1	6	0	6	0;0	n	1	3	0	3	0;0	n	1	11	0	11	0;0	n	0.78	9	2.5	9	2;3	y	0.8	12	3	12	0;6	n	0.76	8	2.5	8	2;3	y	0.00274349	-19.0526	down	ENSG00000145002.12
known_NIR_14101	chr8	128010444	128070160	+	127989291	128070160	A5SS	ENST00000513868.6	known	0.81	56	13	56	13	y	0.84	32	6	32	6	y	0.88	45	6	45	6	y	0.74	101	35	101	35	y	0.73	68	25	68	25	y	0.68	75	35	75	35	y	0.0101541	-4.60818	down	ENSG00000249859.7
known_NIR_14107	chr8	129879471	129880376	-	129879471	129903312	A5SS	ENST00000519824.6	known	0.06	8	135	8	135	y	0.04	8	199	8	199	y	0.04	10	250	10	250	y	0.02	5	228	5	228	y	0	0	189	0	189	n	0	0	174	0	174	n	0.0132356	-4.24264	down	ENSG00000153310.18
known_NIR_14135	chr8	140890769	141001125	-	140890769;140925749	140925661;141001125	ES	ENST00000522684.5	known	0.32	6	12.5	6	15;10	y	0.31	10	22.5	10	28;17	y	0.23	7	24	7	26;22	y	0.42	15	20.5	15	23;18	y	0.4	13	19.5	13	22;17	y	0.44	16	20.5	16	22;19	y	0.0292032	4.33861	up	ENSG00000169398.19
known_NIR_14167	chr8	143331339;143334285	143334108;143334740	-	143331339	143334740	cassetteExon	ENST00000329245.8	known	0.17	3	15	6;0	15	n	0.08	2.5	29	3;2	29	y	0.16	3	16	6;0	16	n	0	0	97	0;0	97	n	0.01	0.5	76	1;0	76	n	0.03	2.5	70	4;1	70	n	0.0395786	-4.13673	down	ENSG00000184428.12
known_NIR_14170	chr8	143581328	143586729	-	143581328;143586290	143586219;143586729	ES	ENST00000317198.10	known	0.05	143	2539.5	143	2292;2787	y	0.07	192	2644	192	2342;2946	y	0.09	318	3331	318	3115;3547	y	0.14	909	5517	909	4924;6110	y	0.13	810	5392.5	810	4897;5888	y	0.14	882	5298.5	882	4733;5864	y	0.0217897	5.547	up	ENSG00000104529.17
known_NIR_14194	chr8	143616723	143617474	-	143616723	143617428	A5SS	ENST00000529064.5	known	0.99	110	1	110	1	n	0.99	141	2	141	2	y	0.98	199	4	199	4	y	0.96	192	9	192	9	y	0.97	176	5	176	5	y	0.97	200	7	200	7	y	0.0132356	-4.24264	down	ENSG00000104522.15
known_NIR_14196	chr8	143791440	143791876	-	143791440;143791740	143791666;143791876	ES	ENST00000356994.6	known	0.86	181	29.5	181	41;18	y	0.85	141	24.5	141	27;22	y	0.82	175	38.5	175	51;26	y	0.89	269	32	269	49;15	y	0.93	246	19.5	246	23;16	y	0.92	278	23	278	26;20	y	0.0146311	4.11844	up	ENSG00000180900.16
known_NIR_14197	chr8	143818534	143821597	-	143818534;143820716	143820666;143821597	ES	ENST00000526683.5	known	0.42	255	350	255	387;313	y	0.46	246	290.5	246	334;247	y	0.45	335	411.5	335	431;392	y	0.57	326	249.5	326	280;219	y	0.56	349	273.5	349	287;260	y	0.58	328	237	328	259;215	y	0.00293388	9.5	up	ENSG00000179950.13
known_NIR_14202	chr8	143990199	143991200	+	143990311	143991200	A5SS	ENST00000313269.5	known	0.76	257	82	257	82	y	0.78	252	71	252	71	y	0.76	306	99	306	99	y	0.64	266	147	266	147	y	0.67	213	104	213	104	y	0.69	256	117	256	117	y	0.0100149	-6.25543	down	ENSG00000178719.16
known_NIR_14217	chr8	144358900	144359184	+	144358610	144359184	A5SS	ENST00000530047.5	known	0.34	21	40	21	40	y	0.3	17	39	17	39	y	0.28	26	66	26	66	y	0.22	13	47	13	47	y	0.22	20	71	20	71	y	0.27	24	66	24	66	y	0.0449784	-2.88457	down	ENSG00000185803.8
known_NIR_14244	chr8	15748465;15757855	15757791;15764203	+	15748465	15764203	cassetteExon	ENST00000382020.8	known	0.27	105.5	290	131;80	290	y	0.26	94	269	101;87	269	y	0.26	119.5	341	119;120	341	y	0.28	107	272	115;99	272	y	0.27	121	332	120;122	332	y	0.28	122	310	122;122	310	y	0.0474207	2.82843	up	ENSG00000104723.20
known_NIR_14280	chr8	22589741	22593733	+	22589741;22591668	22591551;22593733	ES	ENST00000339162.11	known	0.17	83	406	83	413;399	y	0.16	71	360	71	380;340	y	0.16	94	490	94	457;523	y	0.25	200	607.5	200	635;580	y	0.25	195	597	195	619;575	y	0.25	208	632.5	208	659;606	y	0.00147602	26	up	ENSG00000120913.23
known_NIR_14284	chr8	22602312	22603195	+	22602312;22602643	22602561;22603195	ES	ENST00000409586.7	known	0.64	81	46.5	81	26;67	y	0.64	49	27.5	49	18;37	y	0.69	108	48.5	108	22;75	y	0.51	90	88	90	38;138	y	0.54	84	72	84	34;110	y	0.57	112	83	112	46;120	y	0.00834865	-4.85363	down	ENSG00000241852.9
known_NIR_14285	chr8	22602312;22602643	22602537;22603195	+	22602312	22603195	cassetteExon	ENST00000614574.4	known	0.38	49.5	81	32;67	81	y	0.36	27	49	17;37	49	y	0.34	55.5	108	36;75	108	y	0.52	98.5	90	59;138	90	y	0.49	79.5	84	49;110	84	y	0.43	84.5	112	49;120	112	y	0.0302357	4.15692	up	ENSG00000241852.9
known_NIR_14298	chr8	27289280	27294080	-	27289280;27290178	27290156;27294080	ES	ENST00000305364.8	known	0	0	28.5	0	26;31	n	0.13	2	13	2	14;12	y	0	0	16.5	0	19;14	n	0.24	5	16	5	16;16	y	0.26	4	11.5	4	10;13	y	0.21	2	7.5	2	8;7	y	0.0358978	4.23008	up	ENSG00000104228.12
known_NIR_14304	chr8	27659539	27670900	+	27659539	27676569	A3SS	ENST00000337221.8	known	0.8	33	8	33	8	y	0.69	33	15	33	15	y	0.76	74	23	74	23	y	0.5	58	59	58	59	y	0.6	77	51	77	51	y	0.52	96	90	96	90	y	0.00912565	-4.73537	down	ENSG00000168077.13
known_NIR_14324	chr8	30544624	30547292	+	30544624	30558887	A3SS	ENST00000397323.8	known	0.89	740	90	740	90	y	0.92	670	60	670	60	y	0.91	785	81	785	81	y	0.81	723	175	723	175	y	0.85	700	120	700	120	y	0.84	786	147	786	147	y	0.00987012	-4.91935	down	ENSG00000157110.15
known_NIR_14326	chr8	30544624;30549585	30549500;30558887	+	30544624	30558887	cassetteExon	ENST00000397323.8	known	0.27	33	90	29;37	90	y	0.21	15.5	60	16;15	60	y	0.25	26.5	81	23;30	81	y	0.15	32	175	28;36	175	y	0.2	29.5	120	21;38	120	y	0.15	25.5	147	20;31	147	y	0.0343595	-3.15929	down	ENSG00000157110.15
known_NIR_14339	chr8	32722042	32727949	+	32616885	32727949	A5SS	ENST00000523079.5	known	0.5	395	396	395	396	y	0.5	285	287	285	287	y	0.5	308	304	308	304	y	0.32	314	654	314	654	y	0.41	329	472	329	472	y	0.4	336	499	336	499	y	0.0494053	-4.33052	down	ENSG00000157168.18
known_NIR_14353	chr8	38163840	38171965	-	38163840;38169917	38169802;38171965	ES	ENST00000311351.8	known	0.26	128	372.5	128	419;326	y	0.25	101	301	101	312;290	y	0.27	120	326.5	120	349;304	y	0.12	68	514	68	564;464	y	0.14	75	473.5	75	487;460	y	0.11	70	583	70	613;553	y	0.000477916	-12.9653	down	ENSG00000175324.9
known_NIR_14393	chr8	47779093	47782378	-	47779093;47782254	47782162;47782378	ES	ENST00000314191.6	known	0.06	13	191	13	206;176	y	0.04	4	103.5	4	126;81	y	0.07	13	160.5	13	170;151	y	0.09	18	189.5	18	225;154	y	0.1	18	168.5	18	193;144	y	0.11	21	163	21	186;140	y	0.0198551	4.11096	up	ENSG00000253729.7
known_NIR_14395	chr8	53801896;53811217	53811164;53814662	-	53801896	53814662	cassetteExon	ENST00000355221.7	known	0.95	104.5	6	110;99	6	y	0.99	85.5	1	91;80	1	n	0.99	141.5	1	145;138	1	n	0.87	172	25	188;156	25	y	0.93	143	11	140;146	11	y	0.86	140.5	22	142;139	22	y	0.0334328	-3.5151	down	ENSG00000047249.16
known_NIR_14420	chr8	58561795	58565019	+	58553303	58565019	A5SS	ENST00000260130.8	known	0.2	18	74	18	74	y	0.13	8	52	8	52	y	0.14	10	62	10	62	y	0	0	56	0	56	n	0	0	50	0	50	n	0	0	63	0	63	n	0.0189153	-7.16743	down	ENSG00000137575.11
known_NIR_14427	chr8	61607322	61618978	-	61584029	61618978	A3SS	ENST00000379454.8	known	0.77	310	92	310	92	y	0.84	279	54	279	54	y	0.85	410	73	410	73	y	0.49	109	115	109	115	y	0.59	126	87	126	87	y	0.56	109	84	109	84	y	0.00237297	-7.03144	down	ENSG00000198363.15
known_NIR_14428	chr8	61626280	61633683	-	61619019	61633683	A3SS	ENST00000379454.8	known	0.82	2521	547	2521	547	y	0.8	1882	470	1882	470	y	0.79	2337	616	2337	616	y	0.88	2240	297	2240	297	y	0.85	1722	313	1722	313	y	0.87	1956	290	1956	290	y	0.00709081	5.07796	up	ENSG00000198363.15
known_NIR_14430	chr8	61643433	61644600	-	61643433;61644001	61643945;61644600	ES	ENST00000379454.8	known	0.08	186	2244.5	186	2419;2070	y	0.09	159	1543.5	159	1675;1412	y	0.09	207	2143	207	2283;2003	y	0.04	86	1963	86	2074;1852	y	0.05	74	1521	74	1665;1377	y	0.05	93	1818.5	93	1967;1670	y	0.00105756	-8.48528	down	ENSG00000198363.15
known_NIR_14433	chr8	61661926	61680968	-	61653660	61680968	A3SS	ENST00000379454.8	known	0.32	722	1500	722	1500	y	0.36	587	1044	587	1044	y	0.38	898	1453	898	1453	y	0.19	309	1352	309	1352	y	0.19	240	1021	240	1021	y	0.21	334	1233	334	1233	y	0.00644303	-8.3085	down	ENSG00000198363.15
known_NIR_14436	chr8	61676319	61680968	-	61653660	61680968	A3SS	ENST00000379454.8	known	0.03	44	1500	44	1500	y	0.03	35	1044	35	1044	y	0.03	48	1453	48	1453	y	0.01	15	1352	15	1352	y	0.01	12	1021	12	1021	y	0	6	1233	6	1233	y	0.0198039	-7	down	ENSG00000198363.15
known_NIR_14475	chr8	73959818	73964487	-	73959818	73972245	A5SS	ENST00000518127.5	known	0.63	296	175	296	175	y	0.6	300	200	300	200	y	0.6	321	213	321	213	y	0.47	231	263	231	263	y	0.49	176	181	176	181	y	0.5	198	200	198	200	y	0.000816907	-9.25	down	ENSG00000154582.16
known_NIR_14483	chr8	73959818	73972077	-	73959818	73972245	A5SS	ENST00000518127.5	known	0.74	493	175	493	175	y	0.72	502	200	502	200	y	0.74	599	213	599	213	y	0.56	332	263	332	263	y	0.65	343	181	343	181	y	0.62	333	200	333	200	y	0.0363682	-4.52027	down	ENSG00000154582.16
known_NIR_14502	chr8	81715114	81718182	-	81715114;81717288	81717249;81718182	ES	ENST00000523096.5	known	0.74	70	25	70	18;32	y	0.84	42	8	42	9;7	y	0.73	52	19.5	52	19;20	y	0.37	42	70.5	42	71;70	y	0.46	41	47.5	41	46;49	y	0.34	30	57	30	60;54	y	0.00165364	-7.54983	down	ENSG00000104231.10
known_NIR_14526	chr8	92917007	92954406	-	92917010	92954406	A3SS	ENST00000521988.5	known	0.12	1	7	1	7	n	0.29	2	5	2	5	n	0.23	3	10	3	10	y	0.5	6	6	6	6	y	0.38	5	8	5	8	y	0.45	5	6	5	6	y	0.0236427	3.78687	up	ENSG00000205133.11
known_NIR_14549	chr8	98032317	98033042	+	98032317	98033099	A3SS	ENST00000521689.5	known	0.6	9	6	9	6	y	0.71	15	6	15	6	y	0.53	10	9	10	9	y	0.1	3	26	3	26	y	0.13	4	27	4	27	y	0.18	8	36	8	36	y	0.00492602	-8.31171	down	ENSG00000132561.13
known_NIR_14594	chr9	113594338	113594430	+	113591397	113594430	A5SS	ENST00000374140.6	known	0.73	27	10	27	10	y	0.71	29	12	29	12	y	0.78	50	14	50	14	y	0.61	35	22	35	22	y	0.56	27	21	27	21	y	0.6	29	19	29	19	y	0.00567967	-5.80948	down	ENSG00000138835.22
known_NIR_14601	chr9	120404113	120408347	-	120404113;120407248	120407012;120408347	ES	ENST00000360822.7	known	0.31	21	47.5	21	50;45	y	0.45	22	27	22	32;22	y	0.33	27	54.5	27	67;42	y	0.15	13	72.5	13	100;45	y	0.12	7	49	7	56;42	y	0.19	16	67	16	64;70	y	0.0252884	-4.3578	down	ENSG00000136861.17
known_NIR_14629	chr9	124258361	124301936	+	124293013	124301936	A5SS&ES	ENST00000373600.7	known	0	0	20	0	20	n	0	0	15	0	15	n	0.14	4	25	4	25	y	0.39	13	20	13	20	y	0.4	6	9	6	9	y	0.43	24	32	24	32	y	0.0122248	7.47052	up	ENSG00000119408.16
known_NIR_14634	chr9	125158382	125171085	-	125158382;125160906	125160841;125171085	ES	ENST00000373547.8	known	0.07	11	150.5	11	146;155	y	0.06	7	110.5	7	101;120	y	0.08	11	133	11	130;136	y	0.03	3	92	3	87;97	y	0.04	4	99.5	4	97;102	y	0.03	3	99	3	91;107	y	0.00996386	-5.5	down	ENSG00000119414.11
known_NIR_14650	chr9	125935607;125949440	125949378;125960684	+	125935607	125960684	cassetteExon	ENST00000342287.9	known	0	0	7	0;0	7	n	0	0	9	0;0	9	n	0	0	14	0;0	14	n	0.17	4	19	4;4	19	y	0.13	1.5	10	3;0	10	n	0.14	3.5	21	3;4	21	y	0.00664799	12.2034	up	ENSG00000167081.16
known_NIR_14661	chr9	127531778	127568820	-	127531778	127578922	A5SS	ENST00000373314.7	known	1	106	0	106	0	n	1	83	0	83	0	n	0.97	138	5	138	5	y	0.94	111	7	111	7	y	0.94	107	7	107	7	y	0.93	77	6	77	6	y	0.0241143	-5.05964	down	ENSG00000136830.11
known_NIR_14687	chr9	128239779	128242232	+	128239779;128239996	128239985;128242232	ES	ENST00000372923.7	known	0.54	96	81.5	96	78;85	y	0.41	59	85	59	85;85	y	0.49	99	102.5	99	101;104	y	0.79	188	48.5	188	48;49	y	0.82	174	39	174	37;41	y	0.75	174	58	174	60;56	y	0.00529338	7.14058	up	ENSG00000106976.18
known_NIR_14689	chr9	128250940	128254006	+	128250940	128254654	A3SS	ENST00000372923.7	known	1	85	0	85	0	n	1	80	0	80	0	n	1	129	0	129	0	n	0.88	136	19	136	19	y	0.9	133	15	133	15	y	0.89	148	18	148	18	y	0.00274349	-19.0526	down	ENSG00000106976.18
known_NIR_14690	chr9	128250940	128254654	+	128250940	128253101	A3SS	ENST00000627543.2	known	0	0	10	0	10	n	0	0	2	0	2	n	0	0	11	0	11	n	0.59	19	13	19	13	y	0.56	15	12	15	12	y	0.55	18	15	18	15	y	0.000449524	47.1495	up	ENSG00000106976.18
known_NIR_14691	chr9	128250940;128253137	128253101;128254654	+	128250940	128254654	cassetteExon	ENST00000372923.7	known	1	5	0	10;0	0	n	1	4.5	0	2;7	0	n	1	5.5	0	11;0	0	n	0.25	6.5	19	13;0	19	n	0.39	9.5	15	12;7	15	y	0.29	7.5	18	15;0	18	n	0.00362093	-16.5733	down	ENSG00000106976.18
known_NIR_14710	chr9	129085616	129086709	+	129085616;129086267	129086139;129086709	ES	ENST00000372546.8	known	0.45	37	46	37	47;45	y	0.45	26	32	26	24;40	y	0.39	31	49.5	31	44;55	y	0.54	27	23	27	23;23	y	0.63	39	23	39	23;23	y	0.57	40	30.5	40	26;35	y	0.0125409	4.52267	up	ENSG00000167130.17
known_NIR_14715	chr9	129123138	129131522	+	129123138;129129110	129128985;129131522	ES	ENST00000358994.8	known	0.08	19	211	19	158;264	y	0.04	8	189	8	159;219	y	0.05	16	282	16	232;332	y	0.03	3	90.5	3	66;115	y	0	0	65.5	0	43;88	n	0	0	75	0	45;105	n	0.0422506	-2.98481	down	ENSG00000119383.19
known_NIR_14764	chr9	130697627	130699329	+	130697627;130698251	130698162;130699329	ES	ENST00000372358.9	known	0.14	19	121.5	19	115;128	y	0.14	21	129.5	21	108;151	y	0.14	27	172	27	180;164	y	0.06	13	201	13	202;200	y	0.08	15	181	15	164;198	y	0.03	6	220	6	201;239	y	0.0290805	-5.73539	down	ENSG00000130713.15
known_NIR_14800	chr9	135030	152034	-	135030;146158	146102;152034	ES	ENST00000356521.8	known	0.07	15	213.5	15	257;170	y	0.08	14	169	14	188;150	y	0.09	24	235	24	274;196	y	0.11	25	195	25	214;176	y	0.11	20	164	20	189;139	y	0.12	27	199	27	239;159	y	0.0131721	5	up	ENSG00000172785.18
known_NIR_14822	chr9	136862345	136862906	-	136862496	136862906	A3SS	ENST00000371649.5	known	0.87	3620	523	3620	523	y	0.87	3314	483	3314	483	y	0.86	4182	694	4182	694	y	0.9	2982	322	2982	322	y	0.89	3008	354	3008	354	y	0.9	3032	319	3032	319	y	0.00312559	6.36396	up	ENSG00000107223.12
known_NIR_14824	chr9	137189151	137189807	+	137189265	137189807	A5SS	ENST00000322310.9	known	0.06	31	502	31	502	y	0.05	27	521	27	521	y	0.05	28	563	28	563	y	0.09	50	527	50	527	y	0.07	43	580	43	580	y	0.08	55	648	55	648	y	0.0248175	4	up	ENSG00000176101.11
known_NIR_14828	chr9	137453180	137454391	-	137453180;137453820	137453731;137454391	ES	ENST00000339554.7	known	0.34	30	58.5	30	57;60	y	0.35	30	55	30	58;52	y	0.29	38	92	38	95;89	y	0.15	18	99.5	18	110;89	y	0.15	14	77	14	62;92	y	0.16	19	100.5	19	112;89	y	0.00950494	-9.19239	down	ENSG00000165802.19
known_NIR_14829	chr9	137453180	137454391	-	137453820	137454391	A3SS	ENST00000371482.5	known	0.33	30	60	30	60	y	0.37	30	52	30	52	y	0.3	38	89	38	89	y	0.17	18	89	18	89	y	0.13	14	92	14	92	y	0.18	19	89	19	89	y	0.00312884	-6.82793	down	ENSG00000165802.19
known_NIR_14830	chr9	137454443	137456411	-	137454443;137455307	137455239;137456411	ES	ENST00000339554.7	known	0.38	29	48	29	59;37	y	0.41	20	29	20	35;23	y	0.4	37	56	37	67;45	y	0.6	51	34	51	35;33	y	0.58	63	46	63	51;41	y	0.6	59	40	59	47;33	y	9.73143e-05	17.7892	up	ENSG00000165802.19
known_NIR_14833	chr9	137800984	137802857	+	137800984	137811461	A3SS	ENST00000460843.5	known	0.35	17	31	17	31	y	0.56	15	12	15	12	y	0.5	26	26	26	26	y	0.15	9	50	9	50	y	0.24	12	38	12	38	y	0.1	4	35	4	35	y	0.0198807	-4.10616	down	ENSG00000181090.17
known_NIR_14836	chr9	14088326	14112999	-	14088326;14102510	14102422;14112999	ES	ENST00000543693.5	known	0.11	1	8	1	9;7	n	0.32	5	10.5	5	12;9	y	0.21	4	15	4	17;13	y	0.47	14	16	14	23;9	y	0.39	6	9.5	6	13;6	y	0.62	9	5.5	9	8;3	y	0.0371949	3.0879	up	ENSG00000147862.14
known_NIR_14850	chr9	175784;177820	177723;178816	-	175784	178816	cassetteExon	ENST00000356521.8	known	0.22	109.5	395	122;97	395	y	0.23	120	409	99;141	409	y	0.2	126.5	515	142;111	515	y	0.27	190	509	194;186	509	y	0.26	162.5	454	152;173	454	y	0.31	215	479	224;206	479	y	0.0333003	3.59066	up	ENSG00000172785.18
known_NIR_14863	chr9	32553944	32570960	-	32553944;32558954	32558910;32570960	ES	ENST00000379847.7	known	0.05	67	1190.5	67	1178;1203	y	0.04	54	1175.5	54	1210;1141	y	0.04	71	1618	71	1682;1554	y	0.06	135	2237	135	2341;2133	y	0.05	107	2042.5	107	2169;1916	y	0.06	135	2185.5	135	2208;2163	y	0.0474207	2.82843	up	ENSG00000165264.10
known_NIR_14881	chr9	34179240;34220948	34220908;34234216	+	34179240	34234216	cassetteExon	ENST00000625521.2	known	1	38	0	37;39	0	n	1	36.5	0	39;34	0	n	1	38.5	0	35;42	0	n	0.93	51.5	4	54;49	4	y	0.89	33.5	4	38;29	4	y	0.89	40	5	38;42	5	y	0.0184987	-7.25	down	ENSG00000165006.13
known_NIR_14899	chr9	35095566	35095879	-	35095566	35096561	A5SS	ENST00000361778.6	known	0	0	7	0	7	n	0	0	13	0	13	n	0	0	22	0	22	n	0.33	4	8	4	8	y	0.4	2	3	2	3	n	0.17	2	10	2	10	y	0.0478189	4.40732	up	ENSG00000165282.13
known_NIR_14902	chr9	35102194	35103050	-	35102194;35102823	35102686;35103050	ES	ENST00000452248.6	known	0.01	8	815	8	992;638	y	0.01	13	896.5	13	985;808	y	0.02	19	1075	19	1258;892	y	0.04	43	929.5	43	1053;806	y	0.05	49	959	49	1116;802	y	0.06	62	1029	62	1136;922	y	0.00996386	5.5	up	ENSG00000165283.15
known_NIR_14952	chr9	41186079	41189105	-	41186079;41188107	41188010;41189105	ES	ENST00000613716.4	known	0.98	866	18	866	14;22	y	0.98	867	21	867	23;19	y	0.98	1091	25.5	1091	27;24	y	0.96	1161	46.5	1161	48;45	y	0.95	1016	55	1016	65;45	y	0.96	1147	47.5	1147	47;48	y	0.0198039	-7	down	ENSG00000215126.10
known_NIR_14965	chr9	65692608;65693473	65693386;65698515	+	65692608	65698515	cassetteExon	ENST00000382405.7	known	0.35	37.5	69	44;31	69	y	0.27	22.5	60	26;19	60	y	0.26	25	73	28;22	73	y	0.4	46	70	59;33	70	y	0.46	36.5	42	42;31	42	y	0.52	49	45	54;44	45	y	0.0219186	3.71647	up	ENSG00000147996.16
known_NIR_14969	chr9	65703014	65720041	+	65703014;65708958	65708902;65720041	ES	ENST00000382405.7	known	0.11	25	196.5	25	148;245	y	0.08	14	163.5	14	132;195	y	0.12	31	219	31	160;278	y	0.15	31	175.5	31	140;211	y	0.16	29	156	29	114;198	y	0.13	28	184.5	28	121;248	y	0.0486458	2.90689	up	ENSG00000147996.16
known_NIR_14972	chr9	68268978	68285989	+	68268978;68274938	68274882;68285989	ES	ENST00000360171.10	known	0.09	15	151	15	127;175	y	0.08	11	130.5	11	121;140	y	0.07	15	186.5	15	156;217	y	0.12	19	133.5	19	118;149	y	0.15	19	107	19	99;115	y	0.11	16	133.5	16	103;164	y	0.0421716	3.5	up	ENSG00000196873.15
known_NIR_14984	chr9	77382087	77403236	+	77382087	77382279	3pMXE	ENST00000376634.8	known	1	9	0	9	0	n	1	4	0	4	0	n	1	2	0	2	0	n	0.78	14	4	14	4	y	0.85	11	2	11	2	y	0.69	9	4	9	4	y	0.039295	-4.89475	down	ENSG00000197969.11
known_NIR_15047	chrX	103376613	103377463	+	103376613	103377028	A3SS&ES	ENST00000361298.8	known	0.1	126	1181	126	1181	y	0.11	160	1283	160	1283	y	0.11	166	1362	166	1362	y	0.12	160	1230	160	1230	y	0.13	178	1158	178	1158	y	0.12	177	1292	177	1292	y	0.0241101	3.53553	up	ENSG00000166681.13
known_NIR_15048	chrX	103376613	103377463	+	103376613;103377106	103377028;103377463	ES	ENST00000372645.3	known	0.12	126	928	126	1181;675	y	0.14	160	995.5	160	1283;708	y	0.14	166	1005.5	166	1362;649	y	0.15	160	884	160	1230;538	y	0.17	178	852.5	178	1158;547	y	0.16	177	949.5	177	1292;607	y	0.0400537	3.02372	up	ENSG00000166681.13
known_NIR_15052	chrX	103586291	103586654	+	103586291	103586649	A3SS	ENST00000468024.5	known	0.14	60	380	60	380	y	0.14	65	392	65	392	y	0.14	60	371	60	371	y	0.19	85	360	85	360	y	0.18	68	300	68	300	y	0.18	88	394	88	394	y	0.00586515	13	up	ENSG00000133142.17
known_NIR_15068	chrX	107917649	107924343	+	107917739	107924343	A5SS	ENST00000262843.10	known	0.67	8	4	8	4	y	0.75	3	1	3	1	n	0.57	4	3	4	3	n	1	1	0	1	0	n	1	8	0	8	0	n	1	5	0	5	0	n	0.0230939	6.46586	up	ENSG00000080561.13
known_NIR_15069	chrX	108085127	108087765	-	108085127	108087686	A5SS	ENST00000217958.7	known	0.11	36	297	36	297	y	0.12	39	294	39	294	y	0.14	63	377	63	377	y	0.22	97	349	97	349	y	0.2	81	319	81	319	y	0.19	91	386	91	386	y	0.00303581	6.41427	up	ENSG00000101843.18
known_NIR_15079	chrX	11111423	11112019	+	11111460	11112019	A5SS	ENST00000321143.8	known	0	0	15	0	15	n	0	0	7	0	7	n	0.06	2	31	2	31	y	0.18	3	14	3	14	y	0.09	1	10	1	10	n	0.17	2	10	2	10	y	0.0264832	3.63974	up	ENSG00000004961.14
known_NIR_15080	chrX	11111518	11112019	+	11111423	11112019	A5SS	ENST00000380763.7	known	1	113	0	113	0	n	1	100	0	100	0	n	0.99	162	2	162	2	y	0.98	120	3	120	3	y	0.99	86	1	86	1	n	0.98	118	2	118	2	y	0.0474207	-2.82843	down	ENSG00000004961.14
known_NIR_15091	chrX	111685103;111686174	111686137;111687887	+	111685103	111687887	cassetteExon	ENST00000371979.7	known	0.07	20	272	19;21	272	y	0.08	23	255	19;27	255	y	0.04	16	377	15;17	377	y	0.18	44.5	199	41;48	199	y	0.15	33	180	30;36	180	y	0.15	36	209	29;43	209	y	0.00386851	6.18282	up	ENSG00000101901.10
known_NIR_15125	chrX	12975731	12976246	+	12975443	12976246	A5SS	ENST00000380635.5	known	0	0	245	0	245	n	0	0	308	0	308	n	0	0	342	0	342	n	0.54	609	511	609	511	y	0.55	550	454	550	454	y	0.57	634	482	634	482	y	0.000253931	62.7421	up	ENSG00000205542.10
known_NIR_15196	chrX	153952161	153952514	-	153952158	153952514	A3SS	ENST00000310441.11	known	0	0	26	0	26	n	0	0	32	0	32	n	0.06	2	34	2	34	y	0.11	4	32	4	32	y	0.19	5	21	5	21	y	0.16	3	16	3	16	y	0.0129035	4.33861	up	ENSG00000172534.13
known_NIR_15204	chrX	154355072;154357274	154357251;154357434	-	154355072	154357434	cassetteExon	ENST00000360319.8	known	0.66	543.5	284	558;529	284	y	0.64	365.5	204	386;345	204	y	0.62	500	311	512;488	311	y	0.78	805.5	227	841;770	227	y	0.77	788	241	824;752	241	y	0.79	830.5	222	857;804	222	y	0.0018327	10.8444	up	ENSG00000196924.14
known_NIR_15211	chrX	154419623;154419746	154419705;154420032	+	154419623	154420032	cassetteExon	ENST00000613002.4	known	0.28	48.5	126	34;63	126	y	0.31	37	81	34;40	81	y	0.31	52	116	44;60	116	y	0.24	38	123	35;41	123	y	0.23	37.5	123	30;45	123	y	0.27	46.5	125	33;60	125	y	0.0284054	-3.41121	down	ENSG00000102125.15
known_NIR_15214	chrX	154507490	154508289	-	154507490;154507861	154507811;154508289	ES	ENST00000359889.9	known	0.21	23	89	23	94;84	y	0.14	22	132.5	22	145;120	y	0.17	31	147.5	31	150;145	y	0.42	132	182	132	189;175	y	0.3	95	219.5	95	222;217	y	0.34	91	174.5	91	180;169	y	0.0188261	4.42385	up	ENSG00000071889.16
known_NIR_15215	chrX	154507490;154507882	154507811;154508289	-	154507490	154508289	cassetteExon	ENST00000419205.5	known	0.72	58.5	23	94;23	23	y	0.8	86	22	145;27	22	y	0.74	90	31	150;30	31	y	0.45	108	132	189;27	132	y	0.58	132.5	95	222;43	95	y	0.54	108.5	91	180;37	91	y	0.011208	-5.07298	down	ENSG00000071889.16
known_NIR_15217	chrX	154511871	154512314	-	154511871	154515760	A5SS	ENST00000393572.5	known	0.86	12	2	12	2	y	1	12	0	12	0	n	0.69	11	5	11	5	y	0.42	13	18	13	18	y	0.47	28	31	28	31	y	0.54	19	16	19	16	y	0.0392272	-3.8829	down	ENSG00000071889.16
known_NIR_15218	chrX	154511871	154515760	-	154511871;154512936	154512823;154515760	ES	ENST00000359889.9	known	0.02	2	110	2	127;93	y	0	0	86	0	90;82	n	0.04	5	130.5	5	145;116	y	0.07	18	230.5	18	252;209	y	0.12	31	236.5	31	235;238	y	0.08	16	177	16	198;156	y	0.0245225	3.65563	up	ENSG00000071889.16
known_NIR_15223	chrX	154547745	154551988	+	154542452	154551988	A5SS	ENST00000618670.4	known	1	97	0	97	0	n	0.99	77	1	77	1	n	0.98	88	2	88	2	y	0.94	97	6	97	6	y	0.95	78	4	78	4	y	0.97	86	3	86	3	y	0.0321988	-3.47851	down	ENSG00000269335.5
known_NIR_15268	chrX	2726373	2738203	+	2726373;2733374	2733357;2738203	ES	ENST00000611428.4	known	0.87	104	15	104	20;10	y	0.88	99	13.5	99	18;9	y	0.83	130	26	130	35;17	y	0.97	145	4	145	8;0	n	0.97	129	4.5	129	9;0	n	0.97	113	4	113	8;0	n	0.0187433	7.20119	up	ENSG00000002586.17
known_NIR_15273	chrX	2958435	2960378	-	2958435;2959888	2959603;2960378	ES	ENST00000545496.5	known	0.96	181	7.5	181	5;10	y	0.95	103	5.5	103	5;6	y	0.97	149	4	149	4;4	y	0.93	173	13.5	173	9;18	y	0.94	214	14.5	214	13;16	y	0.94	153	10	153	12;8	y	0.0356527	-3.5	down	ENSG00000157399.14
known_NIR_15280	chrX	37426000	37440791	+	37426000	37453136	A3SS	ENST00000378628.8	known	1	6	0	6	0	n	1	2	0	2	0	n	1	4	0	4	0	n	0	0	4	0	4	n	0.2	1	4	1	4	n	0.14	2	12	2	12	y	0.00443635	-14.9637	down	ENSG00000130962.17
known_NIR_15316	chrX	48895101;48895454	48895352;48896759	-	48895101	48896759	cassetteExon	ENST00000376582.7	known	0.05	74.5	1436	129;20	1436	y	0.05	63	1312	124;2	1312	y	0.06	97.5	1624	175;20	1624	y	0.03	45.5	1346	85;6	1346	y	0.03	41	1542	72;10	1542	y	0.03	46	1445	85;7	1445	y	0.0198039	-7	down	ENSG00000126768.12
known_NIR_15330	chrX	49076750	49077837	-	49076750;49077747	49077643;49077837	ES	ENST00000376372.7	known	0.13	14	91.5	14	84;99	y	0.15	16	94	16	101;87	y	0.1	10	89	10	105;73	y	0.34	37	70.5	37	70;71	y	0.42	42	58.5	42	65;52	y	0.47	57	65.5	57	80;51	y	0.00970082	6.98696	up	ENSG00000196998.15
known_NIR_15331	chrX	49076750	49077837	-	49077747	49077837	A3SS&ES	ENST00000356463.7	known	0.12	14	99	14	99	y	0.16	16	87	16	87	y	0.12	10	73	10	73	y	0.34	37	71	37	71	y	0.45	42	52	42	52	y	0.53	57	51	57	51	y	0.0253895	5.41176	up	ENSG00000196998.15
known_NIR_15361	chrX	55146311	55159122	-	55146311	55159129	A5SS	ENST00000358460.8	known	0.11	40	310	40	310	y	0.13	59	394	59	394	y	0.12	66	462	66	462	y	0.15	77	444	77	444	y	0.14	64	383	64	383	y	0.17	84	402	84	402	y	0.0419145	3.16228	up	ENSG00000182518.13
known_NIR_15373	chrX	65524262;65524614	65524564;65524965	-	65524262	65524965	cassetteExon	ENST00000374807.9	known	0.02	7.5	318	11;4	318	y	0.04	12	302	11;13	302	y	0.04	15	358	18;12	358	y	0.08	29	326	25;33	326	y	0.09	38	378	45;31	378	y	0.09	35	351	33;37	351	y	0.00600162	7.15542	up	ENSG00000001497.16
novel_NIR_64	chr1	1054551	1055377	+	1054551	1054824	A3SS	ENST00000379370.6	novel	0.09	24	230	24	230	n	0.1	23	214	23	214	n	0.07	17	223	17	223	n	0.21	55	212	55	212	y	0.18	47	211	47	211	y	0.2	53	207	53	207	y	0.000912048	8.81962	up	ENSG00000188157.13
novel_NIR_73	chr1	107669472	107683488	-	107642755	107683488	A3SS	ENST00000370056.8	novel	1	2	0	2	0	y	0.6	3	2	3	2	y	0.64	7	4	7	4	y	0	0	10	0	10	n	0.23	3	10	3	10	y	-	-	-	-	-	-	0.0382712	-3.68378	down	ENSG00000134215.15
novel_NIR_249	chr1	11654952	11655812	+	11654952	11655328	A3SS&ES	ENST00000376770.5	novel	0	0	1	0	1	n	-	-	-	-	-	-	0	0	1	0	1	n	1	2	0	2	0	y	1	2	0	2	0	y	0.67	2	1	2	1	y	0.0149345	8.09091	up	ENSG00000132879.13
novel_NIR_279	chr1	119385053	119392110	+	119385053;119386831	119386622;119392110	ES	ENST00000622548.4	novel	0	0	3	0	3;3	n	0	0	6	0	2;10	n	0	0	6	0	5;7	n	0.3	3	7	3	8;6	y	0.48	5	5.5	5	8;3	y	0.33	4	8	4	5;11	y	0.021903	6.6454	up	ENSG00000116882.14
novel_NIR_310	chr1	1263386	1273499	-	1263386	1264783	A5SS&ES	ENST00000400930.8	novel	0	0	6	0	6	n	0	0	3	0	3	n	0	0	9	0	9	n	0.43	3	4	3	4	y	-	-	-	-	-	-	0.5	1	1	1	1	n	0.0478274	13.2857	up	ENSG00000160087.20
novel_NIR_312	chr1	1263386	1273499	-	1263386	1273666	A5SS	ENST00000400929.6	novel	-	-	-	-	-	-	0	0	5	0	5	n	0	0	4	0	4	n	0.38	3	5	3	5	y	-	-	-	-	-	-	0.33	1	2	1	2	n	0.0447585	14.2	up	ENSG00000160087.20
novel_NIR_316	chr1	1267992	1272853	-	1267992	1273499	A5SS	ENST00000360466.6	novel	0.71	15	6	15	6	y	0.4	16	24	16	24	y	0.62	10	6	10	6	y	0.06	3	45	3	45	n	0.1	2	18	2	18	n	0.14	3	19	3	19	n	0.0292394	-5.02141	down	ENSG00000160087.20
novel_NIR_317	chr1	1267992	1272853	-	1267992	1273666	A5SS	ENST00000347370.6	novel	0.17	15	72	15	72	y	0.15	16	89	16	89	y	0.09	10	99	10	99	n	0.03	3	91	3	91	n	0.04	2	51	2	51	n	0.03	3	85	3	85	n	0.0476788	-4.25818	down	ENSG00000160087.20
novel_NIR_472	chr1	149899672	149900123	+	149899672	149899843	A3SS	ENST00000369153.2	novel	0.43	3	4	3	4	y	0	0	2	0	2	n	0.5	2	2	2	2	y	1	4	0	4	0	y	1	1	0	1	0	n	1	1	0	1	0	n	0.0476793	4.41426	up	ENSG00000178096.8
novel_NIR_502	chr1	150504435	150504906	+	150504435;150504733	150504632;150504906	ES	ENST00000438568.6	novel	0	0	77.5	0	79;76	n	0.08	6	68.5	6	57;80	n	0.06	7	109.5	7	84;135	n	0.19	25	109	25	96;122	y	0.17	23	109	23	104;114	y	0.15	20	112.5	20	101;124	y	0.0208619	4.625	up	ENSG00000143374.14
novel_NIR_506	chr1	150578342	150578843	-	150577491	150578843	A3SS	ENST00000307940.3	novel	0.22	2	7	2	7	y	-	-	-	-	-	-	0.19	3	13	3	13	y	0	0	7	0	7	n	0	0	4	0	4	n	0	0	5	0	5	n	0.0464991	-13.6667	down	ENSG00000143384.12
novel_NIR_594	chr1	151770562	151774413	-	151771986	151774413	3pMXE	ENST00000368827.10	novel	0.43	3	4	3	4	y	0	0	4	0	4	n	0.33	4	8	4	8	y	0.6	3	2	3	2	y	0.82	9	2	9	2	y	0.8	8	2	8	2	y	0.0442333	3.29528	up	ENSG00000182134.15
novel_NIR_694	chr1	15426018	15428593	+	15426018;15427284	15427150;15428593	ES	ENST00000375980.8	novel	0.16	76	409	76	351;467	y	0.15	70	397.5	70	385;410	y	0.16	96	493	96	463;523	y	0.41	270	396.5	270	372;421	y	0.39	265	406.5	265	371;442	y	0.34	215	424.5	215	418;431	y	0.00738315	10.5936	up	ENSG00000142634.12
novel_NIR_695	chr1	154268954	154269362	+	154268954	154270881	A3SS	ENST00000271877.11	novel	0.42	10	14	10	14	n	0.39	11	17	11	17	y	0.32	8	17	8	17	n	0.27	20	53	20	53	n	0.22	13	45	13	45	n	0.22	14	49	14	49	n	0.0235929	-4.11844	down	ENSG00000143569.18
novel_NIR_795	chr1	155268359	155269488	-	155268359;155268792	155268708;155269488	ES	ENST00000361168.9	novel	0.39	21	33	21	54;12	y	0.3	12	28.5	12	46;11	y	0.32	22	46	22	79;13	y	0.62	41	25	41	42;8	y	0.48	16	17.5	16	31;4	y	0.56	27	21.5	27	28;15	y	0.0153062	4.43296	up	ENSG00000176444.18
novel_NIR_796	chr1	155268359	155269488	-	155268359;155268795	155268708;155269488	ES	ENST00000368361.8	novel	0.34	21	40	21	54;26	y	0.26	12	33.5	12	46;21	y	0.26	22	64	22	79;49	y	0.52	41	38.5	41	42;35	y	0.4	16	24	16	31;17	y	0.55	27	22	27	28;16	y	0.027629	3.83504	up	ENSG00000176444.18
novel_NIR_798	chr1	155309076	155310043	+	155309076	155310064	A3SS	ENST00000612683.1	novel	0.2	21	82	21	82	y	0.24	16	50	16	50	y	0.14	10	61	10	61	n	0.32	46	96	46	96	y	0.39	45	70	45	70	y	0.43	54	71	54	71	y	0.0128469	4.30769	up	ENSG00000160752.14
novel_NIR_799	chr1	155309076	155310043	+	155309076;155309965	155309789;155310043	ES	ENST00000356657.10	novel	0.33	21	42.5	21	6;79	y	0.28	16	41	16	6;76	y	0.26	10	29	10	10;48	y	0.47	46	52	46	7;97	y	0.49	45	47	45	13;81	y	0.53	54	48.5	54	13;84	y	0.00181061	7.57451	up	ENSG00000160752.14
novel_NIR_800	chr1	155309076	155310043	+	155309965	155310043	A5SS&ES	ENST00000368356.8	novel	0.21	21	79	21	79	y	0.17	16	76	16	76	y	0.17	10	48	10	48	y	0.32	46	97	46	97	y	0.36	45	81	45	81	y	0.39	54	84	54	84	y	0.00347176	7.14275	up	ENSG00000160752.14
novel_NIR_928	chr1	159920537	159925338	-	159920537	159923436	5pMXE	ENST00000368096.5	novel	1	2	0	2	0	y	-	-	-	-	-	-	1	3	0	3	0	y	-	-	-	-	-	-	0	0	116	0	116	n	0.02	2	95	2	95	n	0.00643028	-99	down	ENSG00000158710.14
novel_NIR_1011	chr1	161750145	161751655	+	161750145	161751668	A3SS	ENST00000367943.4	novel	0.21	42	155	42	155	y	0.16	19	97	19	97	y	0.15	18	100	18	100	y	0.32	40	84	40	84	y	0.27	28	77	28	77	y	0.24	33	106	33	106	y	0.0277907	3.46591	up	ENSG00000081721.11
novel_NIR_1022	chr1	1625653	1626837	+	1625653;1626754	1626650;1626837	ES	ENST00000520777.5	novel	0	0	18	0	19;17	n	0	0	9	0	9;9	n	0	0	11.5	0	8;15	n	0.14	3	19	3	14;24	n	0.18	5	23.5	5	16;31	y	0.26	8	23	8	19;27	y	0.0317182	5.48048	up	ENSG00000197530.12
novel_NIR_1023	chr1	1625653	1626837	+	1626754	1626837	A5SS&ES	ENST00000378708.5	novel	0	0	17	0	17	n	0	0	9	0	9	n	0	0	15	0	15	n	0.11	3	24	3	24	n	0.14	5	31	5	31	n	0.23	8	27	8	27	y	0.0472139	4.4376	up	ENSG00000197530.12
novel_NIR_1154	chr1	171588505;171591200	171591152;171591587	+	171588505	171591587	cassetteExon	ENST00000367742.7	novel	0.42	33.5	46	67;0	46	n	0.46	17	20	34;0	20	n	0.38	15	25	30;0	25	n	0.29	15	37	28;2	37	y	0.31	17.5	39	35;0	39	n	0.19	11.5	50	18;5	50	y	0.0310958	-3.58372	down	ENSG00000117523.15
novel_NIR_1217	chr1	178031660	178033027	-	178032495	178033027	A3SS&ES	ENST00000462729.1	novel	0.12	2	14	2	14	n	0.22	2	7	2	7	y	0.18	4	18	4	18	y	0	0	15	0	15	n	0	0	5	0	5	n	0	0	9	0	9	n	0.0269745	-5.96481	down	ENSG00000242193.9
novel_NIR_1294	chr1	1918162	1919045	-	1918162	1918253	5pMXE	ENST00000378602.3	novel	0	0	1	0	1	n	0	0	4	0	4	n	0.14	1	6	1	6	n	0.57	4	3	4	3	y	0.57	4	3	4	3	y	-	-	-	-	-	-	0.00785804	11.2143	up	ENSG00000178821.12
novel_NIR_1301	chr1	193016395	193020307	-	193018820	193020307	3pMXE	ENST00000367448.5	novel	0.59	26	18	26	18	y	0.66	38	20	38	20	y	0.55	22	18	22	18	y	0.51	49	48	49	48	y	0.42	17	23	17	23	y	0.44	18	23	18	23	y	0.0284203	-3.39945	down	ENSG00000116750.13
novel_NIR_1316	chr1	19374455	19378540	-	19357563	19378540	A3SS	ENST00000264203.7	novel	0.19	173	719	173	719	y	0.17	128	616	128	616	y	0.2	205	828	205	828	y	0.06	68	1090	68	1090	n	0.05	50	1022	50	1022	n	0.06	73	1153	73	1153	n	0.00180266	-13.7886	down	ENSG00000077549.17
novel_NIR_1420	chr1	204198496	204201633	-	204198496;204199258	204199195;204201633	ES	ENST00000308302.3	novel	0.19	14	61.5	14	55;68	y	0.16	8	43	8	49;37	y	0.19	18	74.5	18	74;75	y	0.35	19	35	19	30;40	y	0.5	21	21	21	14;28	y	0.36	30	53.5	30	50;57	y	0.0391462	4.51714	up	ENSG00000174567.7
novel_NIR_1471	chr1	205984204	205985540	-	205978928	205985540	A3SS	ENST00000617070.4	novel	-	-	-	-	-	-	0.25	1	3	1	3	n	0.22	2	7	2	7	y	0	0	2	0	2	n	0	0	1	0	1	n	-	-	-	-	-	-	0.0405803	-15.6667	down	ENSG00000276600.4
novel_NIR_1521	chr1	209650981	209651088	-	209650981	209652369	A5SS	ENST00000356082.8	novel	0.56	9	7	9	7	y	0.6	15	10	15	10	y	0.43	9	12	9	12	y	0.29	5	12	5	12	y	0.39	13	20	13	20	y	0.17	3	15	3	15	y	0.0414942	-3.01852	down	ENSG00000196878.12
novel_NIR_1592	chr1	21599617	21602804	-	21599617;21601797	21601684;21602804	ES	ENST00000290101.8	novel	0.21	50	192.5	50	208;177	y	0.18	39	179.5	39	186;173	y	0.24	73	235	73	232;238	y	0.29	106	259.5	106	260;259	y	0.27	93	254.5	93	270;239	y	0.27	110	297.5	110	337;258	y	0.0470847	3.59211	up	ENSG00000076864.19
novel_NIR_1653	chr1	222712942	222713588	+	222712942	222715684	A3SS	ENST00000340934.9	novel	0.92	33	3	33	3	y	1	31	0	31	0	y	0.81	17	4	17	4	y	0.64	7	4	7	4	y	0.71	17	7	17	7	y	0.58	7	5	7	5	y	0.0205825	-4	down	ENSG00000162819.11
novel_NIR_1780	chr1	229602919;229606193	229606119;229610106	-	229602919	229610106	cassetteExon	ENST00000366676.5	novel	0.06	1.5	24	3;0	24	n	0.04	0.5	11	1;0	11	n	0	0	6	0;0	6	n	0.19	5	21	6;4	21	y	0.16	2.5	13	4;1	13	n	0.11	2.5	21	2;3	21	n	0.0171401	4.10258	up	ENSG00000135801.9
novel_NIR_1821	chr1	233905758	233981453	+	233905758	234231417	A3SS	ENST00000366618.7	novel	0.28	7	18	7	18	y	0.21	3	11	3	11	y	0.14	4	24	4	24	n	0	0	30	0	30	n	0	0	26	0	26	n	0	0	14	0	14	n	0.0350987	-5.19615	down	ENSG00000183780.12
novel_NIR_1833	chr1	234398553;234400948	234400853;234401181	-	234398553	234401181	cassetteExon	ENST00000040877.1	novel	0.26	11	31	10;12	31	y	0.37	14.5	25	12;17	25	y	0.25	17	50	13;21	50	y	0.06	4	64	2;6	64	n	0.17	8	40	11;5	40	y	0.18	11.5	51	13;10	51	y	0.0449337	-2.88175	down	ENSG00000059588.9
novel_NIR_1904	chr1	2391958;2393355	2393073;2395784	+	2391958	2395784	cassetteExon	ENST00000378513.7	novel	0.26	43.5	122	0;87	122	n	0.25	41.5	126	0;83	126	n	0.22	54	190	4;104	190	y	0.16	51	259	1;101	259	n	0.17	41.5	210	0;83	210	n	0.14	49	291	0;98	291	n	0.00566551	-5.81378	down	ENSG00000157916.18
novel_NIR_1905	chr1	2391958;2393355	2393208;2395784	+	2391958	2395784	cassetteExon	ENST00000378513.7	novel	0.29	50.5	122	14;87	122	y	0.29	50.5	126	18;83	126	y	0.24	60.5	190	17;104	190	y	0.17	54	259	7;101	259	y	0.17	42.5	210	2;83	210	y	0.16	55	291	12;98	291	y	0.0201958	-6.27572	down	ENSG00000157916.18
novel_NIR_1906	chr1	2391958;2393355	2393232;2395784	+	2391958	2395784	cassetteExon	ENST00000378513.7	novel	0.28	46.5	122	6;87	122	y	0.25	41.5	126	0;83	126	n	0.21	52	190	0;104	190	n	0.16	50.5	259	0;101	259	n	0.17	42.5	210	2;83	210	y	0.14	49	291	0;98	291	n	0.0319225	-4.0704	down	ENSG00000157916.18
novel_NIR_1907	chr1	2391958;2393355	2393270;2395784	+	2391958	2395784	cassetteExon	ENST00000378513.7	novel	0.34	61.5	122	36;87	122	y	0.29	52.5	126	22;83	126	y	0.3	80	190	56;104	190	y	0.2	66.5	259	32;101	259	y	0.22	59	210	35;83	210	y	0.21	76	291	54;98	291	y	0.0136587	-6.12372	down	ENSG00000157916.18
novel_NIR_1963	chr1	24401456;24410817	24410703;24413674	-	24401456	24413674	cassetteExon	ENST00000337248.8	novel	0	0	13	0;0	13	n	0.09	1	10	1;1	10	n	0.03	0.5	17	0;1	17	n	0.3	3	7	2;4	7	y	0.29	2	5	3;1	5	n	0.18	2	9	2;2	9	y	0.0128881	4.64286	up	ENSG00000001460.17
novel_NIR_1971	chr1	244653355;244654025	244653913;244686597	+	244653355	244686597	cassetteExon	ENST00000302550.15	novel	0.58	7	5	14;0	5	n	0.76	9.5	3	17;2	3	y	0.44	8.5	11	17;0	11	n	0.33	3.5	7	7;0	7	n	0.22	2.5	9	5;0	9	n	0	0	8	0;0	8	n	0.0378793	-3.0569	down	ENSG00000121644.18
novel_NIR_2007	chr1	247301442	247308475	-	247301276	247308475	A3SS	ENST00000294753.8	novel	0.18	5	23	5	23	y	0.12	2	14	2	14	n	0.19	5	21	5	21	y	0	0	21	0	21	n	0	0	18	0	18	n	0	0	28	0	28	n	0.017442	-7.47243	down	ENSG00000162714.12
novel_NIR_2027	chr1	25243633;25244498	25244454;25245150	-	25243633	25245150	cassetteExon	ENST00000243189.11	novel	0.02	1	58	0;2	58	n	0.07	4.5	57	2;7	57	n	0.07	7	89	7;7	89	n	0.18	7	31	5;9	31	y	0.14	5	30	5;5	30	n	0.22	4	14	4;4	14	y	0.0139315	4.44756	up	ENSG00000117616.17
novel_NIR_2163	chr1	29065158;29068768	29068733;29097807	+	29065158	29097807	cassetteExon	ENST00000343067.8	novel	-	-	-	-	-	-	0.43	3	4	5;1	4	n	0.5	7	7	8;6	7	y	0.08	0.5	6	1;0	6	n	0	0	3	0;0	3	n	0.04	0.5	11	1;0	11	n	0.0117235	-10.1353	down	ENSG00000159023.18
novel_NIR_2169	chr1	29216812;29220921	29220834;29230731	-	29216812	29230731	cassetteExon	ENST00000373791.7	novel	-	-	-	-	-	-	0.05	0.5	9	0;1	9	n	0	0	10	0;0	10	n	0.17	2	10	0;4	10	n	0.3	3.5	8	1;6	8	n	0.4	4	6	2;6	6	y	0.0455385	3.72599	up	ENSG00000116353.15
novel_NIR_2171	chr1	29220921	29230731	-	29216812	29230731	A3SS	ENST00000373791.7	novel	-	-	-	-	-	-	0.1	1	9	1	9	n	0	0	10	0	10	n	0.29	4	10	4	10	y	0.43	6	8	6	8	n	0.5	6	6	6	6	n	0.0214015	4.48962	up	ENSG00000116353.15
novel_NIR_2178	chr1	30824373;30826194	30826131;30829748	+	30824373;30826652	30826605;30829748	MXE	ENST00000430320.3	novel	0	0	0.5	0;0	0;1	n	0	0	2	0;0	0;4	n	-	-	-	-	-	-	1	1	0	0;2	0;0	n	0.83	2.5	0.5	4;1	0;1	n	1	3.5	0	2;5	0;0	y	0.00358907	16.6471	up	ENSG00000223382.3
novel_NIR_2179	chr1	30826194	30829748	+	30826652	30829748	A5SS&ES	ENST00000430320.3	novel	0	0	1	0	1	n	0	0	4	0	4	n	-	-	-	-	-	-	1	2	0	2	0	y	0.5	1	1	1	1	n	1	5	0	5	0	n	0.0377496	5	up	ENSG00000223382.3
novel_NIR_2244	chr1	32627544	32634768	-	32627544	32631827	A5SS&ES	ENST00000373501.6	novel	0.25	48	143	48	143	y	0.22	38	138	38	138	y	0.25	52	156	52	156	y	0.13	36	237	36	237	n	0.06	16	232	16	232	n	0.11	26	203	26	203	n	0.0101556	-6.06218	down	ENSG00000176261.15
novel_NIR_2246	chr1	32627544;32634792	32634768;32650402	-	32627544;32634110	32631827;32650402	MXE	ENST00000465588.2	novel	0.28	27.5	71.5	48;7	143;0	y	0.28	27	71	38;16	138;4	y	0.29	32.5	78	52;13	156;0	y	0.16	23.5	120	36;11	237;3	y	0.11	14.5	116	16;13	232;0	n	0.16	21	109	26;16	203;15	y	0.0114308	-8.23688	down	ENSG00000176261.15
novel_NIR_2349	chr1	3635074	3635944	-	3635074;3635294	3635160;3635944	ES	ENST00000378322.7	novel	0.08	6	67.5	6	93;42	n	0.11	7	58	7	82;34	n	0.17	15	71	15	87;55	y	0.24	14	45	14	58;32	y	0.24	11	35	11	40;30	y	0.19	13	55.5	13	67;44	y	0.0384097	3.30461	up	ENSG00000116213.15
novel_NIR_2383	chr1	37999148	38005357	-	37999148;37999432	37999257;38005357	ES	ENST00000373016.3	novel	0.33	6	12	6	17;7	y	0.21	3	11	3	13;9	y	0.2	2	8	2	9;7	y	0	0	19.5	0	25;14	n	0.07	1	14	1	19;9	n	0.13	2	13.5	2	15;12	n	0.0332862	-3.20431	down	ENSG00000183386.9
novel_NIR_2419	chr1	39523697	39529055	-	39522505	39529055	A3SS	ENST00000417869.5	novel	0	0	17	0	17	n	0	0	16	0	16	n	0.08	1	11	1	11	n	0.17	5	24	5	24	y	0.1	1	9	1	9	n	0.12	2	14	2	14	n	0.0408212	3.05452	up	ENSG00000182109.7
novel_NIR_2420	chr1	39523697	39529055	-	39523697	39523807	5pMXE	ENST00000331856.6	novel	0	0	7	0	7	n	0	0	9	0	9	n	0.2	1	4	1	4	n	0.83	5	1	5	1	y	1	1	0	1	0	n	0.4	2	3	2	3	y	0.0492989	3.55049	up	ENSG00000182109.7
novel_NIR_2520	chr1	42843450	42846257	-	42837939	42846257	A3SS	ENST00000416809.2	novel	0	0	2	0	2	n	0	0	2	0	2	n	-	-	-	-	-	-	0.5	3	3	3	3	y	1	2	0	2	0	y	1	2	0	2	0	y	0.0377496	5	up	ENSG00000228192.7
novel_NIR_2550	chr1	43858308	43894383	+	43838311	43894383	A5SS	ENST00000545417.5	novel	0.25	1	3	1	3	n	0.25	2	6	2	6	y	0.43	6	8	6	8	y	0.13	2	13	2	13	n	0	0	12	0	12	n	0	0	9	0	9	n	0.0266168	-3.60302	down	ENSG00000126091.19
novel_NIR_2574	chr1	43992639	43993804	+	43992639	43993887	A3SS	ENST00000372318.7	novel	0.17	1	5	1	5	n	0.5	2	2	2	2	y	0.32	6	13	6	13	y	0.71	10	4	10	4	y	1	4	0	4	0	y	0.75	6	2	6	2	y	0.0205332	3.72182	up	ENSG00000159214.12
novel_NIR_2712	chr1	47185097	47189866	-	47185097;47187427	47187319;47189866	ES	ENST00000294338.6	novel	0	0	20	0	29;11	n	0	0	18	0	22;14	n	0.03	1	33	1	33;33	n	0.07	3	42	3	56;28	n	0.16	10	51.5	10	66;37	y	0.1	7	60	7	80;40	n	0.0493723	3.53553	up	ENSG00000162366.7
novel_NIR_2748	chr1	52356442	52357526	-	52356442;52357126	52357001;52357526	ES	ENST00000371586.6	novel	0.06	2	31	2	34;28	n	0	0	26.5	0	31;22	n	0	0	44	0	51;37	n	0.15	6	33.5	6	50;17	y	0.12	4	29.5	4	44;15	n	0.18	7	32.5	7	41;24	y	0.00838827	4.91354	up	ENSG00000154222.14
novel_NIR_2759	chr1	52881665	52886956	+	52881665;52885894	52885833;52886956	ES	ENST00000612017.4	novel	0.25	1	3	1	2;4	n	0.44	2	2.5	2	2;3	y	0.27	2	5.5	2	3;8	y	0	0	3.5	0	3;4	n	0	0	7	0	5;9	n	0	0	4.5	0	4;5	n	0.0336985	-5.30881	down	ENSG00000203995.9
novel_NIR_2789	chr1	53852270;53855051	53855001;53860056	-	53852270	53860056	cassetteExon	ENST00000072644.5	novel	0.5	82	82	95;69	82	y	0.51	47.5	46	52;43	46	y	0.5	85	86	97;73	86	y	0.7	94.5	41	100;89	41	y	0.66	70.5	36	84;57	36	y	0.59	84.5	58	94;75	58	y	0.0435114	4.53825	up	ENSG00000058799.13
novel_NIR_2811	chr1	58481174	58527261	-	58481174;58506209	58506060;58527261	ES	ENST00000371226.7	novel	0.07	4	51.5	4	61;42	n	0.1	4	35.5	4	47;24	n	0.06	4	60	4	76;44	n	0.2	19	75.5	19	94;57	y	0.17	12	59	12	61;57	y	0.28	33	84	33	111;57	y	0.038188	4.00454	up	ENSG00000162600.11
novel_NIR_2832	chr1	5992788	6018635	+	5992788	6040517	A3SS	ENST00000378097.5	novel	0.9	9	1	9	1	y	0.89	8	1	8	1	y	0.69	9	4	9	4	n	0.1	2	18	2	18	n	0.14	3	18	3	18	n	0.1	3	26	3	26	n	0.00730705	-10.237	down	ENSG00000069424.14
novel_NIR_2833	chr1	5992788;6018835	6018635;6040517	+	5992788	6040517	cassetteExon	ENST00000378097.5	novel	0.82	4.5	1	9;0	1	n	0.8	4	1	8;0	1	n	0.62	6.5	4	9;4	4	y	0.05	1	18	2;0	18	n	0.1	2	18	3;1	18	n	0.05	1.5	26	3;0	26	n	0.00585967	-10.3432	down	ENSG00000069424.14
novel_NIR_2854	chr1	61277585	61307478	+	61277585	61332512	A3SS	ENST00000371191.5	novel	-	-	-	-	-	-	1	3	0	3	0	y	0.86	6	1	6	1	y	0	0	9	0	9	n	0	0	4	0	4	n	0	0	5	0	5	n	0.0478274	-13.2857	down	ENSG00000162599.15
novel_NIR_2875	chr1	62477825	62488934	-	62477825;62487412	62487398;62488934	ES	ENST00000340370.9	novel	1	2	0	2	0;0	y	0.6	6	4	6	7;1	y	1	7	0	7	0;0	y	0	0	9	0	11;7	n	0	0	5	0	5;5	n	0.21	2	7.5	2	10;5	y	0.0129068	-5.29025	down	ENSG00000116641.15
novel_NIR_2956	chr1	68142862	68144569	-	68137933	68144569	A3SS	ENST00000354777.6	novel	0.11	8	62	8	62	n	0.11	3	25	3	25	n	0.15	7	39	7	39	y	0	0	50	0	50	n	0.06	4	58	4	58	n	0.07	3	43	3	43	n	0.0458255	-3.12453	down	ENSG00000116729.13
novel_NIR_3138	chr1	89821727	89843638	+	89822185	89843638	5pMXE	ENST00000394593.7	novel	1	2	0	2	0	y	-	-	-	-	-	-	1	4	0	4	0	y	0.5	2	2	2	2	y	0.43	3	4	3	4	y	0	0	1	0	1	n	0.0476793	-4.41426	down	ENSG00000171492.14
novel_NIR_3241	chr1	95234315	95246542	+	95234315	95244211	A3SS&ES	ENST00000263893.10	novel	0.36	4	7	4	7	y	0.6	6	4	6	4	y	0.21	3	11	3	11	y	0.8	12	3	12	3	y	0.91	10	1	10	1	y	0.7	7	3	7	3	y	0.0477249	3.21024	up	ENSG00000122481.16
novel_NIR_3320	chr10	100983817	100984034	-	100983817	100983948	A5SS	ENST00000370242.8	novel	0.25	4	12	4	12	y	0.23	7	24	7	24	y	0.17	2	10	2	10	y	0.06	2	31	2	31	n	0	0	28	0	28	n	0.07	1	14	1	14	n	0.00609629	-5.33509	down	ENSG00000055950.16
novel_NIR_3542	chr10	116901679	116901765	-	116886566	116901765	A3SS	ENST00000260777.14	novel	0.12	2	15	2	15	n	0.16	3	16	3	16	y	0.07	3	37	3	37	n	0.04	2	52	2	52	n	0	0	35	0	35	n	0.02	1	59	1	59	n	0.0483886	-3.39419	down	ENSG00000187164.17
novel_NIR_3561	chr10	119104197	119104764	+	119104197	119107968	A3SS	ENST00000535029.5	novel	0.79	27	7	27	7	y	0.8	33	8	33	8	y	0.87	53	8	53	8	y	0.62	25	15	25	15	y	0.66	31	16	31	16	y	0.65	28	15	28	15	y	0.00909761	-6.33471	down	ENSG00000119979.15
novel_NIR_3588	chr10	12166743	12170717	-	12170156	12170717	3pMXE	ENST00000378940.7	novel	1	2	0	2	0	y	1	2	0	2	0	y	-	-	-	-	-	-	0.5	3	3	3	3	y	0	0	2	0	2	n	0	0	6	0	6	n	0.0377496	-5	down	ENSG00000165609.12
novel_NIR_3593	chr10	121889156	121898841	-	121870038	121898841	A3SS	ENST00000369040.7	novel	0.2	3	12	3	12	y	0.11	1	8	1	8	n	0.14	1	6	1	6	n	0	0	8	0	8	n	0	0	7	0	7	n	0	0	10	0	10	n	0.0297307	-5.66947	down	ENSG00000107669.17
novel_NIR_3595	chr10	121898969	121899866	-	121898969	121902391	A5SS	ENST00000369040.7	novel	0.08	2	24	2	24	n	0	0	24	0	24	n	0.11	2	16	2	16	n	0.3	6	14	6	14	y	0.38	3	5	3	5	y	0.17	3	15	3	15	y	0.0491249	3.1681	up	ENSG00000107669.17
novel_NIR_3604	chr10	121974081	121974390	-	121974081	121974874	A5SS	ENST00000369023.7	novel	0.07	7	91	7	91	n	0.05	4	84	4	84	n	0.05	8	147	8	147	n	0.15	24	141	24	141	y	0.13	18	118	18	118	n	0.12	21	154	21	154	n	0.00294678	6.93476	up	ENSG00000107672.14
novel_NIR_3723	chr10	125111093	125122657	-	125111093	125160319	A5SS	ENST00000337195.9	novel	0.34	20	38	20	38	y	0.28	9	23	9	23	n	0.5	21	21	21	21	n	0.21	10	37	10	37	n	0.06	2	31	2	31	n	0	0	38	0	38	n	0.0354158	-3.12678	down	ENSG00000175029.16
novel_NIR_3731	chr10	125111093;125122868	125122657;125160319	-	125111093	125160319	cassetteExon	ENST00000337195.9	novel	0.21	10	38	20;0	38	n	0.28	9	23	9;9	23	y	0.38	13	21	21;5	21	y	0.14	6	37	10;2	37	n	0.03	1	31	2;0	31	n	0.03	1	38	0;2	38	n	0.0253239	-3.63359	down	ENSG00000175029.16
novel_NIR_3732	chr10	125111093;125133612	125133512;125158635	-	125111093	125158635	cassetteExon	ENST00000531469.5	novel	1	7	0	10;4	0	y	1	4.5	0	7;2	0	y	0.67	8	4	15;1	4	n	0.2	0.5	2	1;0	2	n	0.5	2	2	4;0	2	n	0.53	4.5	4	9;0	4	n	0.0345577	-3.15135	down	ENSG00000175029.16
novel_NIR_3735	chr10	125133612	125158635	-	125133612	125160319	A5SS	ENST00000494626.6	novel	0.27	4	11	4	11	y	0.33	2	4	2	4	y	0.2	1	4	1	4	n	0	0	2	0	2	n	0	0	10	0	10	n	0	0	10	0	10	n	0.019272	-7.09885	down	ENSG00000175029.16
novel_NIR_3786	chr10	131940694	131944095	+	131940694	131943968	A3SS	ENST00000455566.5	novel	0.19	7	29	7	29	y	0.14	6	38	6	38	n	0.18	15	67	15	67	y	0.08	11	125	11	125	n	0.01	1	102	1	102	n	0.1	9	79	9	79	n	0.0392538	-3.41121	down	ENSG00000175470.18
novel_NIR_3909	chr10	14602850	14604240	-	14530515	14604240	A3SS	ENST00000468747.5	novel	0.77	43	13	43	13	y	0.62	23	14	23	14	y	0.72	52	20	52	20	y	0.47	27	31	27	31	y	0.57	12	9	12	9	y	0.52	13	12	13	12	y	0.0321988	-3.47851	down	ENSG00000065809.13
novel_NIR_3915	chr10	14840157	14842134	+	14840157	14843371	A3SS	ENST00000437161.6	novel	0.27	4	11	4	11	y	0.36	5	9	5	9	y	0.2	4	16	4	16	y	0.67	10	5	10	5	y	0.71	10	4	10	4	y	1	7	0	7	0	y	0.0238357	4.53923	up	ENSG00000187522.13
novel_NIR_3916	chr10	14840157	14842134	+	14840157	14848609	A3SS	ENST00000378372.7	novel	0.05	4	77	4	77	n	0.07	5	67	5	67	n	0.05	4	71	4	71	n	0.14	10	59	10	59	n	0.21	10	37	10	37	y	0.16	7	38	7	38	y	0.0235278	5.18495	up	ENSG00000187522.13
novel_NIR_3919	chr10	14842846	14843371	+	14840157	14843371	A5SS	ENST00000437161.6	novel	0.58	15	11	15	11	n	0.61	14	9	14	9	n	0.36	9	16	9	16	y	0.71	12	5	12	5	y	0.86	25	4	25	4	y	1	4	0	4	0	y	0.0418756	2.95683	up	ENSG00000187522.13
novel_NIR_3944	chr10	15837318	15837542	-	15837318	15838228	A5SS	ENST00000277632.7	novel	0.21	8	30	8	30	n	0.18	4	18	4	18	y	0.14	5	31	5	31	n	0	0	37	0	37	n	0	0	31	0	31	n	0	0	34	0	34	n	0.0129173	-8.71315	down	ENSG00000148481.13
novel_NIR_4019	chr10	28526008	28532442	-	28526008	28531735	5pMXE	ENST00000528337.1	novel	1	6	0	6	0	y	-	-	-	-	-	-	0.83	5	1	5	1	y	0.58	7	5	7	5	y	0	0	3	0	3	n	0.29	2	5	2	5	y	0.0497125	-3.3285	down	ENSG00000254635.5
novel_NIR_4117	chr10	35127193	35178889	+	35127193;35148491	35148368;35178889	ES	ENST00000374726.7	novel	0.26	8	23	8	30;16	y	0.35	15	28	15	16;40	y	0.32	12	26	12	18;34	y	0.15	10	56.5	10	52;61	y	0	0	43	0	48;38	n	0.16	8	43	8	34;52	y	0.0383645	-3.55594	down	ENSG00000095794.19
novel_NIR_4118	chr10	35127193	35178889	+	35148491	35178889	5pMXE	ENST00000348787.6	novel	0.33	8	16	8	16	y	0.27	15	40	15	40	y	0.26	12	34	12	34	y	0.14	10	61	10	61	n	0	0	38	0	38	n	0.13	8	52	8	52	n	0.0314799	-3.92462	down	ENSG00000095794.19
novel_NIR_4286	chr10	46381240	46384774	+	46381240	46382579	3pMXE	ENST00000623463.2	novel	0	0	36	0	36	n	0	0	36	0	36	n	0.05	4	70	4	70	n	0.17	4	20	4	20	y	0.14	4	25	4	25	n	0.07	1	13	1	13	n	0.0447781	3.23592	up	ENSG00000279458.2
novel_NIR_4429	chr10	5080901	5096410	+	5077977	5096410	A5SS	ENST00000605149.5	novel	0.06	23	355	23	355	n	0.06	18	306	18	306	n	0.06	39	587	39	587	n	0.13	51	356	51	356	n	0.12	57	418	57	418	n	0.17	90	432	90	432	y	0.0345784	5.23723	up	ENSG00000196139.11
novel_NIR_4523	chr10	63380482	63469543	-	63380482	63465495	5pMXE	ENST00000399262.6	novel	0.57	4	3	4	3	y	1	5	0	5	0	y	0.77	30	9	30	9	y	0	0	6	0	6	n	0	0	1	0	1	n	0	0	1	0	1	n	0.0244409	-6.27863	down	ENSG00000171988.17
novel_NIR_4550	chr10	68337333	68338503	+	68337333;68337996	68337858;68338503	ES	ENST00000265866.11	novel	0.15	54	316	54	273;359	y	0.17	48	229.5	48	192;267	y	0.11	39	304.5	39	277;332	n	0.04	20	447	20	375;519	n	0.05	18	380.5	18	303;458	n	0.07	29	415.5	29	366;465	n	0.0205896	-4.56383	down	ENSG00000096746.17
novel_NIR_4577	chr10	70140141	70143842	-	70140141	70145421	A5SS	ENST00000335494.5	novel	0.59	10	7	10	7	y	1	13	0	13	0	y	0.75	3	1	3	1	y	0.2	3	12	3	12	y	0.44	7	9	7	9	y	0.17	3	15	3	15	y	0.0298184	-3.47548	down	ENSG00000156521.13
novel_NIR_4677	chr10	73909294	73911525	+	73911218	73911525	5pMXE	ENST00000446342.5	novel	0.06	6	94	6	94	n	0.09	8	78	8	78	n	0.07	8	110	8	110	n	0.14	11	65	11	65	n	0.15	15	87	15	87	y	0.1	9	85	9	85	n	0.0446198	3.2127	up	ENSG00000122861.15
novel_NIR_4702	chr10	75403083	75407255	+	75402261	75407255	A5SS	ENST00000466942.2	novel	0.38	13	21	13	21	y	0.31	8	18	8	18	y	0.19	7	29	7	29	y	0.12	3	22	3	22	n	0	0	27	0	27	n	0.14	5	32	5	32	n	0.0458869	-2.92596	down	ENSG00000237149.5
novel_NIR_4733	chr10	77012557	77019013	-	77012043	77019013	A3SS	ENST00000404771.7	novel	1	8	0	8	0	y	1	2	0	2	0	y	-	-	-	-	-	-	0.7	7	3	7	3	y	0.55	6	5	6	5	y	0.67	16	8	16	8	y	0.0158202	-7.85584	down	ENSG00000156113.20
novel_NIR_4742	chr10	77634676	77637265	-	77404023	77637265	A3SS	ENST00000404771.7	novel	0	0	8	0	8	n	0	0	2	0	2	n	0	0	5	0	5	n	0.71	5	2	5	2	y	0.4	2	3	2	3	y	0.67	4	2	4	2	y	0.0258815	6.0946	up	ENSG00000156113.20
novel_NIR_4743	chr10	77634676	77637265	-	77636569	77637265	3pMXE	ENST00000481070.1	novel	0	0	30	0	30	n	0	0	7	0	7	n	0	0	30	0	30	n	0.18	5	23	5	23	y	0.22	2	7	2	7	y	0.27	4	11	4	11	y	0.0133179	8.57847	up	ENSG00000156113.20
novel_NIR_4746	chr10	77816175	77816551	-	77812377	77816551	A3SS	ENST00000372391.6	novel	0.8	8	2	8	2	y	0.65	11	6	11	6	y	0.65	11	6	11	6	y	0.19	5	21	5	21	y	0.43	9	12	9	12	y	0.23	7	23	7	23	y	0.0131451	-4.65524	down	ENSG00000151208.16
novel_NIR_4750	chr10	77926277	77929589	+	77927622	77929589	5pMXE	ENST00000449852.1	novel	0.14	1	6	1	6	n	0	0	2	0	2	n	0	0	3	0	3	n	0.42	8	11	8	11	y	0.27	3	8	3	8	y	0.43	3	4	3	4	y	0.00963445	4.68798	up	ENSG00000233871.2
novel_NIR_4810	chr10	80413876	80420483	+	80413876	80420466	A3SS	ENST00000372187.9	novel	-	-	-	-	-	-	0.6	3	2	3	2	y	0.5	2	2	2	2	y	0	0	16	0	16	n	0	0	2	0	2	n	0.17	1	5	1	5	n	0.00844971	-6.528	down	ENSG00000122378.13
novel_NIR_4849	chr10	87156837	87158048	+	87152879	87158048	A5SS	ENST00000298784.5	novel	0.12	3	22	3	22	n	0.24	4	13	4	13	y	0.29	7	17	7	17	y	0.06	2	34	2	34	n	0	0	30	0	30	n	0	0	23	0	23	n	0.0452012	-3.62434	down	ENSG00000122376.11
novel_NIR_4859	chr10	87326672	87330892	-	87326672	87336786	A5SS	ENST00000447424.5	novel	0.15	17	94	17	94	n	0.16	15	80	15	80	y	0.14	15	94	15	94	n	0.04	7	180	7	180	n	0.03	4	143	4	143	n	0.08	16	176	16	176	n	0.0136587	-6.12372	down	ENSG00000223482.7
novel_NIR_4877	chr10	88882622	88901656	+	88880638	88901656	A5SS	ENST00000371926.7	novel	0.1	6	57	6	57	n	0.18	6	28	6	28	y	0.14	7	43	7	43	n	0	0	42	0	42	n	0.04	1	27	1	27	n	0	0	20	0	20	n	0.0152776	-4.75	down	ENSG00000138134.11
novel_NIR_4947	chr10	95684624	95686495	-	95684624;95685636	95685556;95686495	ES	ENST00000614499.4	novel	0.21	53	199	53	232;166	y	0.3	53	123.5	53	152;95	y	0.24	61	188	61	203;173	y	0.08	23	270.5	23	288;253	n	0.11	28	216	28	228;204	n	0.1	29	259	29	314;204	n	0.0199429	-5.49805	down	ENSG00000119977.20
novel_NIR_4949	chr10	95687699	95692920	-	95687159	95692920	A3SS	ENST00000430368.6	novel	0.83	5	1	5	1	y	1	2	0	2	0	y	1	4	0	4	0	n	0	0	2	0	2	n	0	0	1	0	1	n	0	0	3	0	3	n	0.00358907	-16.6471	down	ENSG00000119977.20
novel_NIR_4958	chr10	95876660;95899018	95898887;95904830	-	95876660;95897679	95897558;95904830	MXE	ENST00000452942.6	novel	1	1	0	0;2	0;0	n	1	2	0	0;4	0;0	n	1	2.5	0	2;3	0;0	y	0.38	1.5	2.5	0;3	2;3	n	0	0	1.5	0;0	0;3	n	0.12	0.5	3.5	0;1	0;7	n	0.0176343	-7.43048	down	ENSG00000226688.6
novel_NIR_4960	chr10	95899018	95904830	-	95897679	95904830	A3SS	ENST00000452942.6	novel	1	2	0	2	0	n	1	4	0	4	0	y	1	3	0	3	0	n	0.5	3	3	3	3	n	0	0	3	0	3	n	0.12	1	7	1	7	n	0.0342423	-5.26425	down	ENSG00000226688.6
novel_NIR_5110	chr11	108929708	108940246	+	108918018	108940246	A5SS	ENST00000322536.7	novel	0.76	625	193	625	193	y	0.68	330	157	330	157	n	0.66	337	170	337	170	y	0.55	195	160	195	160	y	0.5	186	185	186	185	y	0.49	159	164	159	164	y	0.0107292	-5.22203	down	ENSG00000178105.9
novel_NIR_5240	chr11	119085133	119088255	+	119085157	119088255	A5SS	ENST00000537841.5	novel	0.04	1	24	1	24	n	-	-	-	-	-	-	0	0	10	0	10	n	0.31	4	9	4	9	y	0.4	4	6	4	6	y	0.29	4	10	4	10	y	0.00449679	7.97298	up	ENSG00000256269.6
novel_NIR_5257	chr11	119169042	119171356	+	119168894	119171356	A5SS	ENST00000409991.5	novel	0	0	3	0	3	n	0	0	4	0	4	n	-	-	-	-	-	-	0.38	3	5	3	5	y	0.33	1	2	1	2	n	0.6	3	2	3	2	y	0.0342289	5.26533	up	ENSG00000160703.15
novel_NIR_5293	chr11	119729853	119733657	+	119729806	119733657	A5SS	ENST00000533253.1	novel	1	4	0	4	0	y	0.5	4	4	4	4	y	1	3	0	3	0	y	0	0	6	0	6	n	0	0	6	0	6	n	-	-	-	-	-	-	0.0377496	-5	down	ENSG00000254854.1
novel_NIR_5399	chr11	125110549	125111539	-	125110549	125110644	A5SS&ES	ENST00000526175.5	novel	0.38	5	8	5	8	y	0.33	4	8	4	8	y	0.17	2	10	2	10	y	0.67	2	1	2	1	y	0.5	1	1	1	1	n	0.6	9	6	9	6	y	0.0231688	3.69552	up	ENSG00000150433.9
novel_NIR_5408	chr11	125569573;125570190	125570104;125572458	+	125569573	125572458	cassetteExon	ENST00000278903.10	novel	0.24	27	86	24;30	86	y	0.31	39.5	89	41;38	89	y	0.3	49	113	39;59	113	y	0.13	22	144	17;27	144	n	0.2	29.5	116	22;37	116	y	0.14	24.5	145	17;32	145	n	0.0148817	-4.09765	down	ENSG00000149547.14
novel_NIR_5645	chr11	2902447	2903214	+	2902718	2903214	A5SS	ENST00000380574.5	novel	0.4	2	3	2	3	y	0.7	7	3	7	3	y	0.4	4	6	4	6	y	0	0	2	0	2	n	-	-	-	-	-	-	0	0	7	0	7	n	0.0377496	-5	down	ENSG00000110628.13
novel_NIR_5707	chr11	31463305;31469797	31469740;31509519	-	31463305	31509519	cassetteExon	ENST00000532287.5	novel	0.28	11	28	12;10	28	y	0.38	15.5	25	16;15	25	y	0.29	18	45	16;20	45	y	0.12	6.5	50	0;13	50	n	0.21	17	65	9;25	65	y	0.16	8.5	46	5;12	46	y	0.021707	-3.73109	down	ENSG00000148950.9
novel_NIR_5810	chr11	34890552	34916228	-	34890552;34895110	34895010;34916228	ES	ENST00000395787.3	novel	0.16	14	75	14	91;59	y	0.25	23	70.5	23	87;54	y	0.1	15	130.5	15	173;88	n	0.39	72	111	72	127;95	y	0.3	57	133.5	57	169;98	y	0.4	94	139	94	166;112	y	0.0268256	3.58325	up	ENSG00000149089.12
novel_NIR_5814	chr11	35189972	35214852	+	35211449	35214852	A5SS&ES	ENST00000415148.6	novel	0.01	1	68	1	68	n	0.06	4	60	4	60	n	0.07	8	112	8	112	n	0.13	9	58	9	58	n	0.17	11	52	11	52	y	0.26	16	46	16	46	y	0.0491394	3.27965	up	ENSG00000026508.16
novel_NIR_5950	chr11	46084302	46090455	-	46084302	46092183	A5SS	ENST00000323180.10	novel	0.4	4	6	4	6	y	0.33	2	4	2	4	n	-	-	-	-	-	-	1	4	0	4	0	y	1	2	0	2	0	n	-	-	-	-	-	-	0.0350538	18.1429	up	ENSG00000135365.15
novel_NIR_6004	chr11	47259979	47261241	+	47259979;47260675	47260409;47261241	ES	ENST00000616973.4	novel	0.07	4	53.5	4	29;78	n	0.11	6	47.5	6	32;63	n	0.06	4	68	4	33;103	n	0.2	18	71.5	18	45;98	y	0.17	14	69.5	14	30;109	y	0.24	25	78	25	36;120	y	0.00995947	4.85834	up	ENSG00000025434.18
novel_NIR_6005	chr11	47259979	47261241	+	47260675	47261241	5pMXE	ENST00000527949.1	novel	0.05	4	78	4	78	n	0.09	6	63	6	63	n	0.04	4	103	4	103	n	0.16	18	98	18	98	y	0.11	14	109	14	109	n	0.17	25	120	25	120	y	0.0240854	3.60555	up	ENSG00000025434.18
novel_NIR_6032	chr11	47724778	47725737	-	47724778	47731374	A5SS	ENST00000263773.9	novel	0.26	7	20	7	20	n	0.23	3	10	3	10	n	0.23	5	17	5	17	n	0.14	4	25	4	25	n	0.07	1	14	1	14	n	0.15	4	22	4	22	y	0.0282807	-4.43129	down	ENSG00000109920.12
novel_NIR_6033	chr11	47724778;47725836	47725737;47731374	-	47724778	47731374	cassetteExon	ENST00000263773.9	novel	0.18	4.5	20	7;2	20	y	0.31	4.5	10	3;6	10	y	0.19	4	17	5;3	17	y	0.12	3.5	25	4;3	25	n	0.03	0.5	14	1;0	14	n	0.08	2	22	4;0	22	n	0.0480743	-3.04778	down	ENSG00000109920.12
novel_NIR_6062	chr11	563347	563558	+	563478	563558	A5SS&ES	ENST00000397583.7	novel	0.11	1	8	1	8	n	0	0	9	0	9	n	0	0	9	0	9	n	0.3	3	7	3	7	y	0.3	3	7	3	7	y	0.42	8	11	8	11	y	0.0051373	5.59009	up	ENSG00000099849.14
novel_NIR_6243	chr11	62669803	62671240	-	62669803;62670165	62669882;62671240	ES	ENST00000532208.5	novel	0	0	9.5	0	19;0	n	0	0	10.5	0	21;0	n	0	0	11	0	22;0	n	0.18	4	18.5	4	37;0	y	0.08	1	11	1	22;0	n	0.15	3	17.5	3	35;0	y	0.0439227	4.61286	up	ENSG00000162194.12
novel_NIR_6308	chr11	64149034	64151239	-	64015281	64151239	A3SS	ENST00000255681.6	novel	0.67	26	13	26	13	y	0.78	39	11	39	11	y	0.8	45	11	45	11	y	0.16	14	72	14	72	y	0.35	32	60	32	60	y	0.2	17	69	17	69	y	0.00288625	-7.27582	down	ENSG00000133315.10
novel_NIR_6323	chr11	64226427	64227568	+	64226427;64227132	64226635;64227568	ES	ENST00000279206.7	novel	0	0	68.5	0	60;77	n	0.02	1	62	1	53;71	n	0.05	4	81	4	76;86	n	0.24	36	111	36	135;87	y	0.14	16	101.5	16	108;95	n	0.18	21	93	21	102;84	y	0.0158999	5.02729	up	ENSG00000149761.8
novel_NIR_6335	chr11	64246248	64247953	+	64246089	64247953	A5SS	ENST00000544553.1	novel	0.34	33	65	33	65	y	0.37	38	65	38	65	y	0.41	54	79	54	79	y	0.6	116	78	116	78	y	0.5	112	113	112	113	y	0.56	100	79	100	79	y	0.00950986	5.07989	up	ENSG00000256940.1
novel_NIR_6368	chr11	64369893	64370563	+	64369893;64370384	64370225;64370563	ES	ENST00000528057.5	novel	0.12	8	60.5	8	35;86	n	0.16	9	47	9	47;47	y	0.15	10	58.5	10	57;60	y	0.19	14	59	14	57;61	y	0.2	16	65.5	16	60;71	y	0.17	16	79.5	16	91;68	y	0.0486458	2.90689	up	ENSG00000162302.12
novel_NIR_6463	chr11	6548402	6556683	+	6548402;6548933	6548645;6556683	ES	ENST00000254579.10	novel	0	0	8	0	14;2	n	0	0	3	0	6;0	n	0	0	2.5	0	5;0	n	0.2	1	4	1	8;0	n	0.4	1	1.5	1	3;0	n	0.46	3	3.5	3	7;0	y	0.0460897	4.4954	up	ENSG00000179532.12
novel_NIR_6473	chr11	65570970	65573363	+	65572960	65573363	5pMXE	ENST00000530349.1	novel	0.03	3	102	3	102	n	0.12	13	93	13	93	n	0.04	4	88	4	88	n	0.2	27	111	27	111	y	0.26	29	83	29	83	y	0.17	22	108	22	108	y	0.0197465	3.77297	up	ENSG00000176973.7
novel_NIR_6607	chr11	66748517	66759043	+	66756505	66759043	5pMXE	ENST00000360962.8	novel	0.35	6	11	6	11	y	0.4	2	3	2	3	y	0.2	1	4	1	4	n	0.75	3	1	3	1	y	-	-	-	-	-	-	0.71	5	2	5	2	y	0.0138801	6.52632	up	ENSG00000173715.15
novel_NIR_6674	chr11	67487185	67490038	+	67487185;67489455	67489267;67490038	ES	ENST00000279146.7	novel	0.14	90	535	90	472;598	n	0.11	61	507.5	61	433;582	n	0.09	62	639.5	62	538;741	n	0.23	120	405	120	355;455	y	0.24	121	374	121	331;417	y	0.23	104	347.5	104	328;367	y	0.0111821	8.04984	up	ENSG00000110711.9
novel_NIR_6700	chr11	68043907	68044958	+	68043907;68044344	68044132;68044958	ES	ENST00000265686.7	novel	0.08	8	98	8	59;137	n	0.06	6	86.5	6	59;114	n	0.06	6	97.5	6	60;135	n	0.26	30	87	30	32;142	y	0.23	24	81	24	52;110	y	0.2	21	86.5	21	67;106	y	0.00543023	8.80066	up	ENSG00000110719.9
novel_NIR_6709	chr11	68365702	68375231	+	68365702	68386316	A3SS	ENST00000294304.11	novel	0.51	36	35	36	35	y	0.57	26	20	26	20	y	0.52	37	34	37	34	y	0.18	12	56	12	56	y	0.27	23	61	23	61	y	0.19	14	58	14	58	y	0.00142209	-9.41357	down	ENSG00000162337.11
novel_NIR_6735	chr11	69294576	69295640	+	69294576	69295233	A3SS&ES	ENST00000441339.2	novel	0.24	32	102	32	102	y	0.15	19	107	19	107	y	0.21	28	108	28	108	y	0.07	8	103	8	103	n	0.08	10	108	10	108	n	0.14	15	94	15	94	n	0.0413284	-3.01099	down	ENSG00000172927.7
novel_NIR_6737	chr11	69294576	69295640	+	69294576	69295401	A3SS	ENST00000535407.1	novel	0.53	32	28	32	28	y	0.56	19	15	19	15	y	0.5	28	28	28	28	y	0.38	8	13	8	13	y	0.29	10	25	10	25	y	0.41	15	22	15	22	y	0.0259518	-4.25	down	ENSG00000172927.7
novel_NIR_6754	chr11	70348420;70350039	70349923;70354301	+	70348420	70354301	cassetteExon	ENST00000253925.11	novel	0.18	3.5	16	4;3	16	y	0.17	2.5	12	3;2	12	y	0.24	5	16	1;9	16	n	0.12	3	21	4;2	21	n	0.06	1	15	2;0	15	n	0.12	2	15	2;2	15	n	0.0313563	-3.26275	down	ENSG00000131626.15
novel_NIR_6842	chr11	72727172	72752328	-	72727172;72732597	72732515;72752328	ES	ENST00000393609.7	novel	0.4	1	1.5	1	3;0	n	-	-	-	-	-	-	0.44	2	2.5	2	3;2	y	0	0	0.5	0	1;0	n	0	0	3.5	0	5;2	n	0.21	2	7.5	2	10;5	y	0.0303823	-4.80762	down	ENSG00000186635.14
novel_NIR_6886	chr11	73958420	73964878	+	73958420;73959655	73959494;73964878	ES	ENST00000339764.5	novel	0	0	2	0	0;4	n	0	0	1.5	0	0;3	n	0	0	2	0	2;2	n	0.43	3	4	3	1;7	y	0.33	2	4	2	0;8	y	0.36	2	3.5	2	3;4	y	0.00623896	12.601	up	ENSG00000187726.8
novel_NIR_7051	chr11	834067	834530	+	833022	834530	A5SS	ENST00000397420.7	novel	0.13	6	39	6	39	n	0.09	4	41	4	41	n	0.15	10	58	10	58	y	0.04	2	52	2	52	n	0.03	2	67	2	67	n	0	0	76	0	76	n	0.0126906	-4.68521	down	ENSG00000177697.17
novel_NIR_7077	chr11	849498	850288	+	844186	850288	A5SS	ENST00000409543.6	novel	1	7	0	7	0	y	1	5	0	5	0	y	0.64	9	5	9	5	y	0.5	9	9	9	9	y	0.33	8	16	8	16	y	0.29	4	10	4	10	y	0.0326133	-3.72062	down	ENSG00000214063.10
novel_NIR_7081	chr11	85628688;85629203	85629132;85631145	+	85628688	85631145	cassetteExon	ENST00000393375.5	novel	0.22	28	102	52;4	102	y	0.19	15.5	66	30;1	66	n	0.18	19.5	86	34;5	86	y	0.13	17	112	29;5	112	n	0.14	14	83	27;1	83	n	0.12	16.5	122	28;5	122	n	0.0170057	-5	down	ENSG00000171204.12
novel_NIR_7083	chr11	85628688;85629203	85629132;85631687	+	85628688;85631316	85631145;85631687	MXE	ENST00000393375.5	novel	0.2	30.5	119	52;9	102;136	y	0.18	18.5	86	30;7	66;106	y	0.14	18.5	112.5	34;3	86;139	n	0.09	16.5	159.5	29;4	112;207	n	0.12	14.5	104.5	27;2	83;126	n	0.11	18	147.5	28;8	122;173	n	0.0443699	-3.38062	down	ENSG00000171204.12
novel_NIR_7084	chr11	85628688;85629262	85629132;85631145	+	85628688	85631145	cassetteExon	ENST00000393375.5	novel	0.24	31.5	102	52;11	102	y	0.25	21.5	66	30;13	66	y	0.2	21	86	34;8	86	y	0.19	26	112	29;23	112	y	0.16	16	83	27;5	83	y	0.13	19	122	28;10	122	n	0.039527	-3.03109	down	ENSG00000171204.12
novel_NIR_7086	chr11	85628688;85629262	85629132;85631687	+	85628688;85631316	85631145;85631687	MXE	ENST00000393375.5	novel	0.25	40.5	119	52;29	102;136	y	0.21	23	86	30;16	66;106	y	0.19	27	112.5	34;20	86;139	y	0.13	24	159.5	29;19	112;207	n	0.18	23	104.5	27;19	83;126	y	0.12	19.5	147.5	28;11	122;173	n	0.045877	-2.86416	down	ENSG00000171204.12
novel_NIR_7087	chr11	85628688;85629279	85629132;85631145	+	85628688	85631145	cassetteExon	ENST00000393375.5	novel	0.2	26	102	52;0	102	n	0.19	15	66	30;0	66	n	0.18	19	86	34;4	86	y	0.11	14.5	112	29;0	112	n	0.14	13.5	83	27;0	83	n	0.11	15	122	28;2	122	n	0.00746108	-6.06218	down	ENSG00000171204.12
novel_NIR_7093	chr11	85663293	85663524	-	85662457	85663524	A3SS	ENST00000534224.1	novel	0.24	6	19	6	19	y	0.29	5	12	5	12	n	0.39	12	19	12	19	n	0	0	26	0	26	n	0.1	2	18	2	18	n	0.03	1	29	1	29	n	0.010841	-4.9569	down	ENSG00000137504.13
novel_NIR_7103	chr11	86271167	86276980	+	86264263	86276980	A5SS	ENST00000528180.5	novel	0.33	2	4	2	4	y	0.4	2	3	2	3	y	-	-	-	-	-	-	0	0	3	0	3	n	0.14	1	6	1	6	n	0	0	2	0	2	n	0.0121908	-5.45714	down	ENSG00000074266.17
novel_NIR_7253	chr12	102165883	102182549	+	102165883	102195951	A3SS	ENST00000543784.5	novel	0.83	5	1	5	1	y	0.6	3	2	3	2	n	1	4	0	4	0	n	0.33	4	8	4	8	n	0.14	1	6	1	6	n	0.4	4	6	4	6	n	0.0258364	-3.72698	down	ENSG00000185480.11
novel_NIR_7464	chr12	111452840	111456029	-	111452840;111453845	111453677;111456029	ES	ENST00000389153.8	novel	0.13	20	139	20	160;118	n	0.18	24	112	24	131;93	y	0.12	14	104	14	123;85	n	0.29	41	99	41	92;106	y	0.28	29	76	29	86;66	y	0.31	37	83	37	97;69	y	0.00622956	7.29996	up	ENSG00000204842.14
novel_NIR_7466	chr12	111470742	111479070	-	111470742	111485265	A5SS	ENST00000389153.8	novel	0.26	12	35	12	35	n	0.31	16	36	16	36	n	0.26	10	29	10	29	y	0.11	5	42	5	42	n	0.04	2	44	2	44	n	0.12	6	45	6	45	n	0.00547636	-6.18417	down	ENSG00000204842.14
novel_NIR_7484	chr12	111755745;111775720	111775605;111781918	+	111755745	111781918	cassetteExon	ENST00000546840.2	novel	1	2.5	0	0;5	0	n	1	1.5	0	0;3	0	n	1	1	0	0;2	0	n	0.28	5	13	2;8	13	y	0.25	3	9	2;4	9	y	0.5	5	5	0;10	5	n	0.0141	-8.33221	down	ENSG00000257767.2
novel_NIR_7485	chr12	111775720	111781918	+	111755745	111781918	A5SS	ENST00000546840.2	novel	1	5	0	5	0	y	1	3	0	3	0	y	1	2	0	2	0	y	0.38	8	13	8	13	n	0.31	4	9	4	9	n	0.67	10	5	10	5	n	0.0383175	-4.96059	down	ENSG00000257767.2
novel_NIR_7634	chr12	120201426	120209839	+	120201426;120206712	120206545;120209839	ES	ENST00000538804.5	novel	0.21	6	23	6	43;3	y	0.28	6	15.5	6	27;4	y	0.13	4	27.5	4	52;3	n	0	0	18	0	36;0	n	0.05	1	20	1	38;2	n	0	0	23.5	0	36;11	n	0.0350195	-4.09236	down	ENSG00000255857.5
novel_NIR_7668	chr12	120695000	120696316	+	120694269	120696316	A5SS	ENST00000412616.2	novel	0.46	6	7	6	7	y	0.5	5	5	5	5	y	0.43	6	8	6	8	y	0.12	2	14	2	14	n	0.21	4	15	4	15	y	0.08	1	12	1	12	n	0.00469972	-7.51626	down	ENSG00000110917.7
novel_NIR_7673	chr12	120970370	120980644	-	120941942	120980644	A3SS	ENST00000619441.1	novel	1	2	0	2	0	y	1	3	0	3	0	y	-	-	-	-	-	-	0.43	3	4	3	4	y	0.5	2	2	2	2	y	0	0	2	0	2	n	0.0476793	-4.41426	down	ENSG00000241388.4
novel_NIR_7730	chr12	122860210	122860679	+	122860210;122860523	122860423;122860679	ES	ENST00000253083.8	novel	0.15	4	22.5	4	18;27	y	0.11	2	16	2	18;14	n	0.07	2	25.5	2	30;21	n	0.02	1	44	1	49;39	n	0	0	40	0	42;38	n	0	0	40	0	36;44	n	0.037875	-4.29893	down	ENSG00000130787.13
novel_NIR_7815	chr12	123945800	123972529	-	123943493	123972529	A3SS	ENST00000545891.5	novel	0.67	4	2	4	2	y	1	4	0	4	0	y	1	4	0	4	0	y	0.33	1	2	1	2	n	0	0	3	0	3	n	0	0	3	0	3	n	0.00741653	-5.01403	down	ENSG00000119242.8
novel_NIR_7827	chr12	124326370	124330845	-	124326370;124327633	124327409;124330845	ES	ENST00000405201.5	novel	0.41	119	174.5	119	127;222	y	0.41	120	171.5	120	119;224	y	0.4	196	293.5	196	177;410	y	0.35	132	243	132	197;289	y	0.3	83	195.5	83	153;238	y	0.34	110	213	110	164;262	y	0.0325422	-4.90362	down	ENSG00000196498.13
novel_NIR_7832	chr12	124354196	124354837	-	124354196;124354582	124354478;124354837	ES	ENST00000405201.5	novel	0.25	9	27.5	9	30;25	y	0.17	4	19	4	21;17	y	0.31	16	35.5	16	27;44	y	0.5	26	26	26	34;18	y	0.56	17	13.5	17	20;7	y	0.56	24	18.5	24	21;16	y	0.0078342	6.56117	up	ENSG00000196498.13
novel_NIR_7836	chr12	124396706	124398119	-	124385887	124398119	A3SS	ENST00000405201.5	novel	0	0	3	0	3	n	0	0	5	0	5	n	0	0	8	0	8	n	0.35	7	13	7	13	y	0.38	8	13	8	13	y	0.4	6	9	6	9	y	0.00148467	25.924	up	ENSG00000196498.13
novel_NIR_7865	chr12	129111139	129113101	+	129111139	129111420	A3SS&ES	ENST00000537367.5	novel	0	0	19	0	19	n	0	0	41	0	41	n	0.03	1	38	1	38	n	0.12	6	42	6	42	n	0.06	2	30	2	30	n	0.15	7	40	7	40	y	0.0493723	3.53553	up	ENSG00000249196.6
novel_NIR_7928	chr12	132570241;132571136	132571068;132571307	+	132570241;132570540	132570335;132571307	MXE	ENST00000434748.2	novel	0	0	5	0;0	7;3	n	0	0	7	0;0	11;3	n	0.06	0.5	8	0;1	10;6	n	0.49	9	9.5	14;4	11;8	y	0.29	3.5	8.5	7;0	12;5	n	0.47	7.5	8.5	15;0	10;7	n	0.017477	5.95	up	ENSG00000112787.12
novel_NIR_7929	chr12	132570241;132571231	132571068;132572288	+	132570241;132571524	132570335;132572288	MXE	ENST00000434748.2	novel	0.43	9	12	0;18	7;17	n	0.47	8.5	9.5	0;17	11;8	n	0.43	11	14.5	0;22	10;19	n	0.6	26.5	17.5	14;39	11;24	y	0.67	29	14	7;51	12;16	y	0.65	26	14	15;37	10;18	y	0.00258304	7.95556	up	ENSG00000112787.12
novel_NIR_7930	chr12	132570540	132572288	+	132570540;132571524	132571307;132572288	ES	ENST00000434748.2	novel	0	0	10	0	3;17	n	0	0	5.5	0	3;8	n	0	0	12.5	0	6;19	n	0.24	5	16	5	8;24	y	0.16	2	10.5	2	5;16	y	0.19	3	12.5	3	7;18	y	0.013786	8.42857	up	ENSG00000112787.12
novel_NIR_8056	chr12	1691213	1754258	+	1691191	1754258	A5SS	ENST00000357103.4	novel	0.9	9	1	9	1	y	1	6	0	6	0	y	0.8	12	3	12	3	y	0.7	16	7	16	7	y	0.56	10	8	10	8	y	0.56	9	7	9	7	y	0.0182544	-3.95132	down	ENSG00000006831.9
novel_NIR_8176	chr12	2864752	2864885	-	2864752	2866393	A5SS	ENST00000361953.7	novel	0.25	2	6	2	6	y	0.07	1	14	1	14	n	0.2	2	8	2	8	y	0.5	1	1	1	1	n	0.5	7	7	7	7	y	0.5	1	1	1	1	n	0.0259239	6.08942	up	ENSG00000111206.12
novel_NIR_8223	chr12	31460381	31480120	-	31460381	31479589	A5SS	ENST00000628277.2	novel	0	0	26	0	26	n	0	0	17	0	17	n	0.12	3	23	3	23	n	0.13	4	27	4	27	n	0.22	4	14	4	14	y	0.23	8	27	8	27	y	0.0425267	3.00071	up	ENSG00000170456.14
novel_NIR_8236	chr12	31709425	31728991	-	31709425	31714882	A5SS&ES	ENST00000536761.5	novel	0.12	1	7	1	7	n	0.55	6	5	6	5	y	0.12	1	7	1	7	n	0.67	2	1	2	1	y	0.67	4	2	4	2	y	1	6	0	6	0	y	0.0495995	2.8596	up	ENSG00000151743.10
novel_NIR_8249	chr12	32328555	32332454	+	32328555	32334516	A3SS	ENST00000548411.5	novel	0.2	3	12	3	12	y	0.22	2	7	2	7	y	0.4	2	3	2	3	y	0	0	8	0	8	n	0.06	1	15	1	15	n	0	0	17	0	17	n	0.0470648	-3.8	down	ENSG00000151746.13
novel_NIR_8337	chr12	45919309	45922463	-	45922194	45922463	A3SS	ENST00000369367.7	novel	0.19	11	47	11	47	y	0.12	8	56	8	56	n	0.17	14	70	14	70	y	0.11	10	81	10	81	n	0.04	2	49	2	49	n	0.06	5	79	5	79	n	0.0377635	-3.05715	down	ENSG00000139218.17
novel_NIR_8446	chr12	48924648	48939655	-	48924648	48924774	5pMXE	ENST00000444214.6	novel	0.15	2	11	2	11	y	0.25	3	9	3	9	y	0.42	10	14	10	14	y	0.47	9	10	9	10	y	0.61	14	9	14	9	y	0.76	16	5	16	5	y	0.0418756	2.95683	up	ENSG00000134285.10
novel_NIR_8611	chr12	53170502	53171882	-	53170502;53171441	53171326;53171882	ES	ENST00000267085.8	novel	-	-	-	-	-	-	1	1	0	1	0;0	n	1	1	0	1	0;0	n	0.57	6	4.5	6	4;5	y	0.8	4	1	4	1;1	y	0.67	8	4	8	2;6	y	0.0406713	-4.80601	down	ENSG00000139631.18
novel_NIR_8636	chr12	53307713	53308052	-	53307713;53307929	53307845;53308052	ES	ENST00000209873.8	novel	0.07	52	698.5	52	658;739	n	0.09	65	641.5	65	628;655	n	0.08	71	834.5	71	825;844	n	0.14	96	568.5	96	571;566	n	0.16	110	564.5	110	553;576	y	0.15	96	537	96	500;574	y	0.00101666	8.57321	up	ENSG00000094914.12
novel_NIR_8702	chr12	54187905	54188867	-	54187905	54188721	A5SS	ENST00000514685.5	novel	0.6	3	2	3	2	y	1	4	0	4	0	y	1	5	0	5	0	y	0	0	3	0	3	n	0.43	3	4	3	4	y	0	0	1	0	1	n	0.0211195	-3.69499	down	ENSG00000123415.14
novel_NIR_8763	chr12	55941325	55941998	+	55941325;55941584	55941510;55941998	ES	ENST00000331886.9	novel	0	0	7.5	0	6;9	n	0	0	17	0	19;15	n	0.07	2	26.5	2	26;27	n	0.15	4	23	4	22;24	y	0.2	4	16	4	13;19	y	0.12	3	22	3	15;29	n	0.0155961	4.04061	up	ENSG00000065357.19
novel_NIR_8833	chr12	56714687	56724962	-	56714687	56715871	A5SS&ES	ENST00000454682.5	novel	1	1	0	1	0	n	1	8	0	8	0	y	-	-	-	-	-	-	-	-	-	-	-	-	0.02	1	50	1	50	n	0.05	2	41	2	41	n	0.00989485	-64.3333	down	ENSG00000196531.10
novel_NIR_8883	chr12	57460201	57463999	+	57460201	57464673	A3SS	ENST00000543426.5	novel	0	0	4	0	4	n	0	0	6	0	6	n	0.25	1	3	1	3	n	0.5	1	1	1	1	n	0.8	4	1	4	1	y	0.43	3	4	3	4	y	0.0285145	3.504	up	ENSG00000111087.9
novel_NIR_8888	chr12	57463791	57464673	+	57460201	57464673	A5SS	ENST00000543426.5	novel	0	0	4	0	4	n	0	0	6	0	6	n	0	0	3	0	3	n	0.83	5	1	5	1	y	0.5	1	1	1	1	n	0.43	3	4	3	4	y	0.041466	4.75676	up	ENSG00000111087.9
novel_NIR_8918	chr12	57749504	57751500	-	57749504	57752175	A5SS	ENST00000549606.5	novel	0.32	6	13	6	13	y	0	0	11	0	11	n	0.08	1	11	1	11	n	1	2	0	2	0	y	1	2	0	2	0	y	0.46	6	7	6	7	y	0.0424015	3.36486	up	ENSG00000135446.16
novel_NIR_8964	chr12	632616;632957	632750;640844	+	632616	640844	cassetteExon	ENST00000537514.1	novel	1	1	0	0;2	0	n	1	2	0	2;2	0	y	-	-	-	-	-	-	0.14	1	6	0;2	6	n	0	0	5	0;0	5	n	-	-	-	-	-	-	0.0478274	-13.2857	down	ENSG00000177406.4
novel_NIR_8967	chr12	6330960	6333069	-	6331993	6333069	3pMXE	ENST00000366159.8	novel	0.14	7	44	7	44	n	0.18	3	14	3	14	y	0.09	2	20	2	20	n	0	0	15	0	15	n	0	0	6	0	6	n	0	0	16	0	16	n	0.034425	-5.24951	down	ENSG00000067182.7
novel_NIR_8970	chr12	6334244	6348727	-	6348253	6348727	3pMXE	ENST00000360168.7	novel	0.04	10	232	10	232	n	0.06	12	176	12	176	n	0.07	19	236	19	236	n	0.24	51	159	51	159	y	0.33	65	131	65	131	y	0.24	52	165	52	165	y	0.0135472	6.82242	up	ENSG00000111319.12
novel_NIR_9001	chr12	6462744	6464890	-	6462969	6464890	A3SS	ENST00000535180.5	novel	0.4	2	3	2	3	y	0.33	1	2	1	2	n	0.5	4	4	4	4	y	0	0	1	0	1	n	-	-	-	-	-	-	0	0	3	0	3	n	0.0141686	-8.31157	down	ENSG00000139190.16
novel_NIR_9213	chr12	79690391	79690556	-	79690391	79690872	A5SS	ENST00000328827.8	novel	0.2	1	4	1	4	n	0.14	1	6	1	6	n	0.15	2	11	2	11	y	0	0	6	0	6	n	0	0	8	0	8	n	0	0	12	0	12	n	0.0126665	-8.80066	down	ENSG00000177425.10
novel_NIR_9218	chr12	80845939;80848175	80848099;80848251	-	80845939	80848251	cassetteExon	ENST00000552864.5	novel	0.06	1.5	25	1;2	25	n	0	0	15	0;0	15	n	0.06	3	46	6;0	46	n	0.15	11	60	10;12	60	y	0.14	6	36	4;8	36	n	0.24	14	44	15;13	44	y	0.0294947	3.63816	up	ENSG00000111052.7
novel_NIR_9338	chr12	9312323	9312875	+	9312323;9312695	9312617;9312875	ES	ENST00000539757.1	novel	0.15	4	23	4	30;16	y	0.17	2	9.5	2	12;7	y	0.17	2	10	2	7;13	y	0	0	13.5	0	15;12	n	0	0	12.5	0	15;10	n	0	0	7.5	0	10;5	n	0.00166182	-24.5	down	ENSG00000111788.10
novel_NIR_9426	chr12	96194705	96198026	+	96194705	96223565	A3SS	ENST00000228741.7	novel	0.58	11	8	11	8	n	0.44	8	10	8	10	n	0.57	8	6	8	6	n	0.35	7	13	7	13	n	0.39	7	11	7	11	y	0.3	11	26	11	26	n	0.0350893	-3.52101	down	ENSG00000111145.7
novel_NIR_9427	chr12	96194705;96198142	96198026;96223565	+	96194705	96223565	cassetteExon	ENST00000228741.7	novel	0.48	7.5	8	11;4	8	y	0.39	6.5	10	8;5	10	y	0.45	5	6	8;2	6	y	0.33	6.5	13	7;6	13	y	0.24	3.5	11	7;0	11	n	0.3	11	26	11;11	26	y	0.016011	-4.00892	down	ENSG00000111145.7
novel_NIR_9504	chr13	110893263	110900530	-	110893263	110894109	A5SS&ES	ENST00000310847.8	novel	0.57	17	13	17	13	y	0.39	9	14	9	14	n	0.46	12	14	12	14	n	0.32	15	32	15	32	n	0.19	6	26	6	26	y	0.2	8	33	8	33	n	0.0261849	-3.53238	down	ENSG00000088448.14
novel_NIR_9519	chr13	110904342	110906033	-	110893263	110906033	A3SS	ENST00000267339.6	novel	0.05	1	18	1	18	n	0	0	31	0	31	n	0.11	5	42	5	42	n	0.27	7	19	7	19	y	0.33	11	22	11	22	y	0.31	10	22	10	22	y	0.00552417	6.87524	up	ENSG00000088448.14
novel_NIR_9548	chr13	113510424	113516043	+	113510424	113549634	A3SS	ENST00000375391.5	novel	1	4	0	4	0	y	-	-	-	-	-	-	1	3	0	3	0	y	0	0	10	0	10	n	0.1	2	18	2	18	n	-	-	-	-	-	-	0.0334754	-19	down	ENSG00000150403.17
novel_NIR_9566	chr13	114282127	114286519	+	114282127;114282943	114282837;114286519	ES	ENST00000351487.5	novel	0.17	3	14.5	3	13;16	y	0.14	3	18	3	19;17	n	0.13	2	13.5	2	9;18	n	0	0	24	0	13;35	n	0.05	1	18	1	16;20	n	0	0	19	0	13;25	n	0.00437709	-6.32664	down	ENSG00000169062.14
novel_NIR_9588	chr13	20427305	20432102	-	20413387	20432102	A3SS	ENST00000298248.11	novel	0.16	5	27	5	27	y	0.1	5	46	5	46	n	0.1	7	61	7	61	n	0.05	4	76	4	76	n	0.02	2	109	2	109	n	0.04	4	89	4	89	n	0.0369269	-3.81246	down	ENSG00000165475.13
novel_NIR_9591	chr13	20671039	20691054	+	20671039;20690815	20690705;20691054	ES	ENST00000351808.9	novel	0.16	12	63	12	64;62	y	0.17	8	39.5	8	30;49	y	0.16	9	49	9	54;44	y	0.32	25	54	25	42;66	y	0.29	22	53.5	22	57;50	y	0.26	27	77	27	67;87	y	0.0154856	7.18132	up	ENSG00000032742.17
novel_NIR_9673	chr13	30744159	30746625	+	30744159	30752052	A3SS	ENST00000617770.4	novel	0	0	7	0	7	n	0	0	10	0	10	n	0	0	16	0	16	n	0.19	5	21	5	21	n	0.31	4	9	4	9	n	0.25	4	12	4	12	y	0.0186642	7.21688	up	ENSG00000132965.9
novel_NIR_9674	chr13	30744159;30746744	30746625;30752052	+	30744159	30752052	cassetteExon	ENST00000617770.4	novel	0	0	7	0;0	7	n	0	0	10	0;0	10	n	0.06	1	16	0;2	16	n	0.16	4	21	5;3	21	y	0.25	3	9	4;2	9	y	0.14	2	12	4;0	12	n	0.0216921	4.15613	up	ENSG00000132965.9
novel_NIR_9786	chr13	46001460	46003139	-	45989097	46003139	A3SS	ENST00000242848.8	novel	1	23	0	23	0	y	1	14	0	14	0	y	0.85	11	2	11	2	y	0.44	4	5	4	5	y	0.25	1	3	1	3	n	0.6	6	4	6	4	y	0.0203529	-4.60821	down	ENSG00000123200.16
novel_NIR_9808	chr13	49255913	49267490	+	49255913;49259523	49259346;49267490	ES	ENST00000251108.10	novel	0.08	2	24.5	2	19;30	n	0.16	6	30.5	6	10;51	y	0.09	4	42	4	30;54	n	0.05	1	20.5	1	19;22	n	0	0	36	0	22;50	n	0	0	20.5	0	19;22	n	0.0441408	-3.09208	down	ENSG00000102543.14
novel_NIR_9851	chr13	51771911	51773921	-	51771911	51773930	A5SS	ENST00000444610.6	novel	0.17	10	48	10	48	y	0.14	4	25	4	25	n	0.09	4	43	4	43	n	0.06	2	33	2	33	n	0.04	1	26	1	26	n	0	0	20	0	20	n	0.0299979	-3.41882	down	ENSG00000102796.10
novel_NIR_10118	chr14	102876525	102891325	+	102876525;102886269	102886189;102891325	ES	ENST00000347662.8	novel	0	0	20	0	40;0	n	0	0	5.5	0	11;0	n	0	0	25.5	0	51;0	n	0.16	2	10.5	2	21;0	y	0.14	2	12	2	24;0	n	0.16	2	10.5	2	21;0	y	0.00188502	23	up	ENSG00000131323.14
novel_NIR_10126	chr14	103123483	103126310	+	103123951	103126310	A5SS	ENST00000560869.5	novel	0.24	20	62	20	62	y	0.25	14	43	14	43	y	0.26	25	72	25	72	y	0	0	49	0	49	n	0	0	52	0	52	n	0.1	6	52	6	52	n	0.0203107	-6.40464	down	ENSG00000185215.8
novel_NIR_10127	chr14	103126692	103129740	+	103126692;103127629	103127005;103129740	ES	ENST00000560869.5	novel	0.08	9	107	9	100;114	n	0.09	7	74	7	75;73	n	0.04	6	138	6	154;122	n	0.13	14	90	14	91;89	n	0.12	12	85	12	87;83	n	0.16	16	84	16	68;100	y	0.0288869	3.42997	up	ENSG00000185215.8
novel_NIR_10133	chr14	103677523	103679408	+	103677523	103679309	A3SS	ENST00000380038.7	novel	0.48	31	34	31	34	y	0.56	54	43	54	43	y	0.47	45	50	45	50	y	0.64	89	51	89	51	y	0.63	112	67	112	67	y	0.6	75	49	75	49	y	0.0367264	3.88198	up	ENSG00000126214.20
novel_NIR_10147	chr14	103693634	103700655	+	103679518	103700655	A5SS	ENST00000557450.5	novel	0.25	5	15	5	15	y	0.19	3	13	3	13	y	0.24	8	26	8	26	y	0.11	7	58	7	58	n	0.12	10	76	10	76	n	0.17	10	50	10	50	y	0.0236707	-3.556	down	ENSG00000126214.20
novel_NIR_10149	chr14	103693634	103700655	+	103687211	103700655	A5SS	ENST00000452929.6	novel	0.19	5	21	5	21	y	0.23	3	10	3	10	n	0.3	8	19	8	19	n	0.08	7	83	7	83	n	0.16	10	52	10	52	y	0.13	10	67	10	67	n	0.0476052	-2.93713	down	ENSG00000126214.20
novel_NIR_10173	chr14	104769626	104770745	-	104770420	104770745	A3SS	ENST00000554581.5	novel	0	0	268	0	268	n	0.01	2	238	2	238	n	0.01	3	312	3	312	n	0.15	76	445	76	445	y	0.12	62	435	62	435	n	0.08	44	505	44	505	n	0.0295699	5.35331	up	ENSG00000142208.15
novel_NIR_10179	chr14	104989088	104989632	+	104989088	104991491	A3SS	ENST00000547315.5	novel	0.29	12	30	12	30	y	0.29	8	20	8	20	y	0.39	15	23	15	23	y	0.15	5	29	5	29	y	0.03	1	33	1	33	n	0.05	2	37	2	37	n	0.00802531	-4.94433	down	ENSG00000140104.13
novel_NIR_10183	chr14	105145061	105146385	-	105145061;105145973	105145731;105146385	ES	ENST00000331782.7	novel	0.06	2	29	2	25;33	n	0.04	1	23.5	1	29;18	n	0	0	41.5	0	30;53	n	0.12	9	63.5	9	48;79	n	0.15	8	47	8	32;62	y	0.19	13	55.5	13	40;71	y	0.0116056	4.46525	up	ENSG00000184916.8
novel_NIR_10198	chr14	105464147	105464463	+	105464147	105464416	A3SS	ENST00000435036.6	novel	0.17	30	150	30	150	y	0.13	22	152	22	152	n	0.14	24	153	24	153	n	0.06	30	454	30	454	n	0.08	36	392	36	392	n	0.08	39	460	39	460	n	0.0115935	-5.33578	down	ENSG00000182979.17
novel_NIR_10205	chr14	105488516	105490981	+	105489985	105490981	5pMXE	ENST00000329886.11	novel	-	-	-	-	-	-	0	0	2	0	2	n	0.14	1	6	1	6	n	1	4	0	4	0	y	0.43	3	4	3	4	y	1	3	0	3	0	y	0.0480069	3.6546	up	ENSG00000185347.17
novel_NIR_10206	chr14	105488516	105490981	+	105490237	105490981	5pMXE	ENST00000392527.5	novel	0	0	21	0	21	n	0	0	17	0	17	n	0.03	1	36	1	36	n	0.27	4	11	4	11	y	0.13	3	20	3	20	n	0.3	3	7	3	7	y	0.0464858	4.1875	up	ENSG00000185347.17
novel_NIR_10269	chr14	20329373	20342610	-	20329373	20332844	5pMXE	ENST00000398160.6	novel	0.2	1	4	1	4	n	0.29	2	5	2	5	y	-	-	-	-	-	-	1	6	0	6	0	y	1	3	0	3	0	y	1	2	0	2	0	y	0.0378994	16.7778	up	ENSG00000100814.17
novel_NIR_10288	chr14	21087105	21087968	+	21087105;21087463	21087320;21087968	ES	ENST00000298694.8	novel	0	0	37.5	0	39;36	n	0.07	2	27.5	2	30;25	n	0.17	7	34.5	7	28;41	y	0.3	9	21.5	9	25;18	y	0.28	11	28.5	11	33;24	y	0.36	16	29	16	31;27	y	0.025518	4.2522	up	ENSG00000165801.9
novel_NIR_10340	chr14	22580892	22588947	-	22565137	22588947	A3SS	ENST00000538631.1	novel	0.38	6	10	6	10	y	0.31	4	9	4	9	y	0.42	13	18	13	18	y	0.24	4	13	4	13	y	0.12	4	28	4	28	n	0.17	5	24	5	24	y	0.0152798	-4.08087	down	ENSG00000129562.10
novel_NIR_10457	chr14	24099720	24102753	+	24099720;24100213	24099995;24102753	ES	ENST00000559250.5	novel	0.07	19	272	19	256;288	n	0.1	11	104.5	11	98;111	n	0.11	17	131	17	126;136	n	0.15	49	275.5	49	288;263	y	0.13	35	233	35	254;212	n	0.13	34	223	34	211;235	n	0.0483866	3.15296	up	ENSG00000100889.11
novel_NIR_10479	chr14	24195036	24195309	-	24195036	24210348	A5SS	ENST00000530611.1	novel	1	4	0	4	0	y	1	11	0	11	0	y	1	16	0	16	0	y	0.8	20	5	20	5	y	0.87	13	2	13	2	y	0.73	11	4	11	4	y	0.0384912	-4.94872	down	ENSG00000254692.1
novel_NIR_10484	chr14	24209822	24210348	-	24195036	24210348	A3SS	ENST00000530611.1	novel	1	4	0	4	0	y	-	-	-	-	-	-	1	2	0	2	0	y	0	0	5	0	5	n	0	0	2	0	2	n	0.33	2	4	2	4	y	0.0149345	-8.09091	down	ENSG00000254692.1
novel_NIR_10487	chr14	24214151	24214492	-	24214151;24214395	24214310;24214492	ES	ENST00000565988.1	novel	0.15	33	189.5	33	149;230	y	0.12	25	177	25	139;215	n	0.13	33	212.5	33	199;226	n	0.06	11	174.5	11	133;216	n	0.1	21	196	21	182;210	n	0.09	16	158	16	146;170	n	0.0324471	-3.3541	down	ENSG00000260669.2
novel_NIR_10593	chr14	35122910;35123761	35123505;35126735	+	35122910	35126735	cassetteExon	ENST00000605870.5	novel	0.25	2	6	2;2	6	y	0.2	0.5	2	0;1	2	n	-	-	-	-	-	-	0	0	1	0;0	1	n	0.09	1	10	0;2	10	n	0	0	12	0;0	12	n	0.0164308	-4.99344	down	ENSG00000100890.15
novel_NIR_10594	chr14	35123761	35126735	+	35122910	35126735	A5SS	ENST00000605870.5	novel	0.25	2	6	2	6	n	0.33	1	2	1	2	n	-	-	-	-	-	-	0	0	1	0	1	n	0.17	2	10	2	10	y	0	0	12	0	12	n	0.0436046	-3.36399	down	ENSG00000100890.15
novel_NIR_10604	chr14	35294529	35307994	+	35292600	35307994	A5SS	ENST00000555764.5	novel	1	2	0	2	0	y	1	6	0	6	0	y	0.58	7	5	7	5	y	0.18	2	9	2	9	y	-	-	-	-	-	-	0.36	5	9	5	9	y	0.038689	-3.54497	down	ENSG00000100902.10
novel_NIR_10697	chr14	51056255	51094118	-	51025360	51094118	A3SS	ENST00000298355.7	novel	0.5	1	1	1	1	n	0.55	6	5	6	5	y	0.53	8	7	8	7	y	0.18	2	9	2	9	y	0	0	9	0	9	n	0.11	1	8	1	8	n	0.0101872	-7.9095	down	ENSG00000100505.13
novel_NIR_10937	chr14	69424202	69441832	+	69424202	69453241	A3SS	ENST00000031146.8	novel	0	0	1	0	1	n	-	-	-	-	-	-	0	0	2	0	2	n	0.25	2	6	2	6	y	0.33	1	2	1	2	n	0.17	2	10	2	10	y	0.0324795	5.41266	up	ENSG00000029364.11
novel_NIR_10955	chr14	70810488	70815111	+	70810665	70815111	A5SS	ENST00000557691.1	novel	0	0	11	0	11	n	0	0	3	0	3	n	0	0	10	0	10	n	0.08	1	11	1	11	n	0.12	2	14	2	14	n	0.15	2	11	2	11	y	0.0289011	5.75396	up	ENSG00000259153.1
novel_NIR_10984	chr14	73284365	73287110	-	73284374	73287110	A3SS	ENST00000554546.5	novel	0.07	8	100	8	100	n	0.05	3	52	3	52	n	0.08	7	86	7	86	n	0.17	21	103	21	103	y	0.15	14	82	14	82	y	0.14	16	100	16	100	n	0.00225326	6.94879	up	ENSG00000133961.19
novel_NIR_11017	chr14	73959522	73962970	+	73955928	73962970	A5SS	ENST00000554920.5	novel	0.29	2	5	2	5	y	0	0	4	0	4	n	0.4	2	3	2	3	y	1	2	0	2	0	y	0.5	7	7	7	7	n	1	4	0	4	0	y	0.0477451	2.94358	up	ENSG00000119723.15
novel_NIR_11018	chr14	73961550	73970010	-	73959553	73970010	A3SS	ENST00000557325.5	novel	0	0	2	0	2	n	0	0	5	0	5	n	0	0	10	0	10	n	0.62	5	3	5	3	y	0.43	3	4	3	4	y	0.75	3	1	3	1	y	0.0231519	6.45746	up	ENSG00000187097.12
novel_NIR_11019	chr14	73961550	73970010	-	73967014	73970010	3pMXE	ENST00000334696.10	novel	0	0	5	0	5	n	0	0	5	0	5	n	0	0	3	0	3	n	0.38	5	8	5	8	y	0.38	3	5	3	5	y	0.21	3	11	3	11	y	0.0293689	5.70588	up	ENSG00000187097.12
novel_NIR_11067	chr14	75056560	75063470	-	75061762	75063470	A3SS&ES	ENST00000357971.7	novel	0.28	9	23	9	23	n	0.14	6	38	6	38	n	0.22	13	47	13	47	y	0.12	6	42	6	42	n	0	0	27	0	27	n	0.07	2	28	2	28	n	0.049741	-2.80702	down	ENSG00000119640.8
novel_NIR_11354	chr15	101285801	101286908	-	101285801;101286293	101286214;101286908	ES	ENST00000254193.10	novel	0.19	95	397	95	383;411	y	0.13	61	419	61	390;448	n	0.14	69	432	69	429;435	n	0.08	49	569	49	557;581	n	0.11	58	475	58	458;492	n	0.07	42	537	42	493;581	n	0.0480342	-3.01511	down	ENSG00000131876.16
novel_NIR_11373	chr15	101972049	101972596	+	101966223	101972596	A5SS	ENST00000558784.5	novel	0.17	6	29	6	29	y	0.22	4	14	4	14	y	0.15	3	17	3	17	y	0	0	22	0	22	n	0	0	24	0	24	n	0	0	11	0	11	n	0.013112	-8.64692	down	ENSG00000185596.16
novel_NIR_11485	chr15	25100890	25103859	+	25099278	25103859	A5SS	ENST00000549804.6	novel	0	0	4	0	4	n	0	0	16	0	16	n	0.04	1	22	1	22	n	0.23	6	20	6	20	n	0.19	6	26	6	26	n	0.24	7	22	7	22	y	0.000572	10.1927	up	ENSG00000224078.12
novel_NIR_11761	chr15	44537427	44538572	+	44537427	44554553	A3SS	ENST00000424492.7	novel	0.87	13	2	13	2	y	1	13	0	13	0	y	0.59	10	7	10	7	y	0.24	4	13	4	13	y	-	-	-	-	-	-	0	0	1	0	1	n	0.0323061	-4.10818	down	ENSG00000104131.12
novel_NIR_11781	chr15	45415809	45417269	+	45415779	45417269	A5SS	ENST00000305560.10	novel	0	0	74	0	74	n	0.06	4	59	4	59	n	0.05	4	71	4	71	n	0.18	14	62	14	62	y	0.15	11	60	11	60	y	0.12	6	45	6	45	n	0.0112431	4.46442	up	ENSG00000171763.17
novel_NIR_11826	chr15	50586488;50588250	50588191;50589592	-	50586488	50589592	cassetteExon	ENST00000313478.11	novel	0.17	4	19	5;3	19	y	0	0	5	0;0	5	n	0	0	7	0;0	7	n	0.48	5.5	6	3;8	6	y	0.29	2.5	6	3;2	6	y	0.23	1.5	5	2;1	5	n	0.0467034	2.93449	up	ENSG00000092439.13
novel_NIR_11841	chr15	52020032	52045830	+	52019376	52045830	A5SS	ENST00000261845.6	novel	0.38	3	5	3	5	y	0.29	2	5	2	5	y	0.43	3	4	3	4	y	0	0	9	0	9	n	0	0	6	0	6	n	0.17	3	15	3	15	y	0.0140456	-4.4336	down	ENSG00000069956.11
novel_NIR_11864	chr15	55356409	55365188	-	55356409;55360944	55359539;55365188	ES	ENST00000442196.7	novel	0.49	23	23.5	23	16;31	y	0.62	28	17	28	4;30	y	0.78	43	12	43	4;20	y	0.29	14	34.5	14	16;53	y	0.22	6	21	6	8;34	y	0.45	21	25.5	21	11;40	y	0.0477597	-2.87004	down	ENSG00000260916.5
novel_NIR_11865	chr15	55356409	55365188	-	55360944	55365188	A3SS	ENST00000310958.10	novel	0.43	23	31	23	31	y	0.48	28	30	28	30	y	0.68	43	20	43	20	y	0.21	14	53	14	53	y	0.15	6	34	6	34	y	0.34	21	40	21	40	y	0.0395348	-3.13101	down	ENSG00000260916.5
novel_NIR_11929	chr15	60390317	60397258	-	60390317	60397943	A5SS	ENST00000396024.7	novel	0.61	77	49	77	49	n	0.62	59	36	59	36	y	0.59	75	53	75	53	y	0.47	32	36	32	36	y	0.51	40	38	40	38	y	0.39	27	42	27	42	y	0.044067	-4.12514	down	ENSG00000182718.16
novel_NIR_11973	chr15	63156521	63157114	-	63156521	63157916	A5SS	ENST00000411926.1	novel	1	10	0	10	0	y	1	13	0	13	0	y	1	4	0	4	0	y	0.69	9	4	9	4	y	0.62	10	6	10	6	y	0.69	18	8	18	8	y	0.00486428	-14.2857	down	ENSG00000185088.12
novel_NIR_11975	chr15	63156521	63157375	-	63156521	63157916	A5SS	ENST00000411926.1	novel	1	4	0	4	0	y	-	-	-	-	-	-	1	3	0	3	0	y	0.2	1	4	1	4	n	0.33	3	6	3	6	y	0.2	2	8	2	8	y	0.00326366	-17.4615	down	ENSG00000185088.12
novel_NIR_12062	chr15	66931824	66931912	-	66931824	66941900	A5SS	ENST00000558436.2	novel	0.2	1	4	1	4	n	-	-	-	-	-	-	0.14	1	6	1	6	n	1	1	0	1	0	n	1	2	0	2	0	y	1	2	0	2	0	y	0.0230003	27.6667	up	ENSG00000259289.2
novel_NIR_12114	chr15	69337501;69351014	69350855;69359966	+	69337501	69359966	cassetteExon	ENST00000395407.6	novel	0.19	14.5	63	14;15	63	y	0.25	17	51	14;20	51	y	0.19	18	77	15;21	77	y	0.15	13.5	75	9;18	75	y	0.11	11	85	12;10	85	n	0.1	7	65	3;11	65	n	0.0260035	-3.57624	down	ENSG00000137819.13
novel_NIR_12152	chr15	72219110	72228577	-	72219110	72229547	A5SS	ENST00000568459.5	novel	0	0	10	0	10	n	0.17	2	10	2	10	y	0.15	4	22	4	22	y	0.53	8	7	8	7	y	0.53	9	8	9	8	y	0.53	10	9	10	9	y	0.0156813	7.8914	up	ENSG00000067225.17
novel_NIR_12167	chr15	72259661	72260538	-	72259661	72260478	A5SS	ENST00000569795.5	novel	0.64	25	14	25	14	y	0.67	18	9	18	9	y	0.62	29	18	29	18	y	0.53	29	26	29	26	y	0.53	18	16	18	16	y	0.6	33	22	33	22	y	0.0397785	-3.27423	down	ENSG00000137817.16
novel_NIR_12208	chr15	74034530	74035143	+	74034530	74042989	A3SS	ENST00000395135.7	novel	0.25	7	21	7	21	y	0.14	4	24	4	24	n	0.23	7	24	7	24	y	0.09	3	32	3	32	n	0.06	2	29	2	29	n	0.03	2	57	2	57	n	0.0310997	-3.85906	down	ENSG00000140464.19
novel_NIR_12371	chr15	80059963	80098416	+	80059809	80098416	A5SS	ENST00000261749.10	novel	0.1	6	52	6	52	n	0	0	21	0	21	n	0	0	40	0	40	n	0.19	4	17	4	17	y	0.29	2	5	2	5	y	0.33	2	4	2	4	y	0.0126141	4.4375	up	ENSG00000086666.18
novel_NIR_12395	chr15	81322540	81323802	-	81322540	81322899	A5SS&ES	ENST00000302824.6	novel	0.56	14	11	14	11	y	0.38	3	5	3	5	y	0.48	11	12	11	12	y	0.67	8	4	8	4	y	0.86	6	1	6	1	y	1	10	0	10	0	y	0.0406555	3.39814	up	ENSG00000172345.13
novel_NIR_12416	chr15	82477123	82477261	-	82477123	82477203	A5SS	ENST00000618267.4	novel	0	0	2	0	2	n	0	0	7	0	7	n	0	0	7	0	7	n	0.2	2	8	2	8	y	0.33	4	8	4	8	y	0.29	4	10	4	10	y	0.0192117	7.1103	up	ENSG00000255769.7
novel_NIR_12476	chr15	84764815	84782657	+	84764815;84778312	84778183;84782657	ES	ENST00000560079.6	novel	0.32	4	8.5	4	8;9	y	0.36	4	7	4	10;4	y	0.5	2	2	2	2;2	y	0.17	2	9.5	2	13;6	y	0	0	6	0	7;5	n	0	0	8.5	0	11;6	n	0.0128921	-4.27951	down	ENSG00000166716.9
novel_NIR_12501	chr15	88527786	88529579	-	88527786	88530623	A5SS	ENST00000444300.1	novel	0.33	2	4	2	4	n	0.33	5	10	5	10	y	0.26	9	25	9	25	n	0	0	44	0	44	n	0.04	1	25	1	25	n	0.02	1	41	1	41	n	0.00179981	-11.0112	down	ENSG00000140543.13
novel_NIR_12724	chr16	1209412	1210370	+	1209412;1210135	1210035;1210370	ES	ENST00000348261.9	novel	0	0	3	0	1;5	n	0	0	9	0	10;8	n	0	0	10.5	0	11;10	n	0.21	5	19	5	11;27	y	0.17	6	28.5	6	21;36	y	0.13	6	40.5	6	37;44	n	0.0179588	7.36122	up	ENSG00000196557.10
novel_NIR_12733	chr16	12769520	12781185	-	12665115	12781185	A3SS	ENST00000433677.6	novel	0.4	6	9	6	9	y	0.78	14	4	14	4	y	0.77	10	3	10	3	y	0	0	15	0	15	n	0	0	11	0	11	n	0.1	1	9	1	9	n	0.0316981	-4.76557	down	ENSG00000103381.11
novel_NIR_12745	chr16	1371611	1378914	-	1371611	1379533	A5SS	ENST00000248104.11	novel	0.33	2	4	2	4	y	0.6	3	2	3	2	y	0.62	8	5	8	5	y	0.15	2	11	2	11	y	0.22	2	7	2	7	y	0	0	2	0	2	n	0.0311407	-3.45567	down	ENSG00000059145.18
novel_NIR_12760	chr16	14301531	14326013	+	14302597	14326013	5pMXE	ENST00000570945.1	novel	0.35	6	11	6	11	y	0.25	2	6	2	6	y	0.5	6	6	6	6	y	0.22	4	14	4	14	y	0.06	2	30	2	30	n	0	0	24	0	24	n	0.0498126	-2.79131	down	ENSG00000262454.1
novel_NIR_12857	chr16	16738	17291	-	16738;17051	16916;17291	ES	ENST00000564273.4	novel	0.05	8	145.5	8	213;78	n	0.08	9	98.5	9	125;72	n	0.08	11	133	11	190;76	n	0.12	20	151.5	20	212;91	n	0.15	21	122.5	21	167;78	y	0.16	23	119	23	160;78	y	0.0101401	4.69042	up	ENSG00000234769.7
novel_NIR_12975	chr16	20901124	20915556	+	20911264	20915556	A5SS&ES	ENST00000569023.5	novel	1	2	0	2	0	y	1	1	0	1	0	n	-	-	-	-	-	-	0.33	3	6	3	6	y	0	0	9	0	9	n	0	0	2	0	2	n	0.0149345	-8.09091	down	ENSG00000102897.9
novel_NIR_13024	chr16	2233183	2233882	+	2233183	2233438	A3SS&ES	ENST00000565090.5	novel	0.06	4	66	4	66	n	0.1	5	46	5	46	n	0.12	5	36	5	36	n	0.33	14	29	14	29	y	0.38	15	24	15	24	y	0.22	14	51	14	51	y	0.0320758	4.29532	up	ENSG00000167967.15
novel_NIR_13025	chr16	2233183	2233882	+	2233183;2233647	2233438;2233882	ES	ENST00000301727.8	novel	0.07	4	51.5	4	66;37	n	0.13	5	34	5	46;22	n	0.13	5	32.5	5	36;29	n	0.37	14	24	14	29;19	y	0.38	15	25	15	24;26	y	0.28	14	36.5	14	51;22	y	0.00592977	6.2115	up	ENSG00000167967.15
novel_NIR_13117	chr16	2528718	2529475	+	2528718;2529095	2528994;2529475	ES	ENST00000293971.10	novel	0.08	3	34	3	30;38	n	0.05	2	35	2	33;37	n	0.14	6	37.5	6	38;37	n	0.3	8	18.5	8	18;19	y	0.34	11	21.5	11	21;22	y	0.35	7	13	7	16;10	y	0.00339742	7.85584	up	ENSG00000162066.14
novel_NIR_13131	chr16	269005	269637	+	269005	269520	A3SS	ENST00000600536.1	novel	0	0	3	0	3	n	0	0	2	0	2	n	0	0	3	0	3	n	0.29	2	5	2	5	y	-	-	-	-	-	-	0.33	1	2	1	2	n	0.0410154	15.5	up	ENSG00000269881.1
novel_NIR_13207	chr16	28836176;28836485	28836449;28836751	+	28836176	28836751	cassetteExon	ENST00000325215.10	novel	0.17	5	25	3;7	25	y	0.12	4	29	0;8	29	n	0.16	5.5	29	0;11	29	n	0.07	1.5	20	0;3	20	n	0.09	2	20	2;2	20	n	0.1	1.5	14	0;3	14	n	0.0333003	-3.59066	down	ENSG00000168488.18
novel_NIR_13210	chr16	28836485	28836751	+	28836176	28836751	A5SS	ENST00000325215.10	novel	0.22	7	25	7	25	n	0.22	8	29	8	29	y	0.28	11	29	11	29	y	0.13	3	20	3	20	n	0.09	2	20	2	20	n	0.18	3	14	3	14	y	0.0344713	-3.24911	down	ENSG00000168488.18
novel_NIR_13227	chr16	28869383	28872190	+	28869383;28871983	28871780;28872190	ES	ENST00000322610.12	novel	0.08	3	33	3	35;31	n	0.1	3	26	3	22;30	n	0.1	3	28	3	20;36	n	0.17	14	69	14	70;68	y	0.14	8	48	8	44;52	n	0.15	12	70	12	58;82	y	0.00685323	5.4272	up	ENSG00000178188.14
novel_NIR_13252	chr16	29454816	29455398	+	29455235	29455398	5pMXE	ENST00000344620.10	novel	0	0	14	0	14	n	0	0	11	0	11	n	0	0	14	0	14	n	0.19	6	25	6	25	y	0.1	1	9	1	9	n	0.1	1	9	1	9	n	0.0493458	4.33333	up	ENSG00000260280.5
novel_NIR_13393	chr16	30927963	30930073	+	30927963;30928628	30928467;30930073	ES	ENST00000338343.8	novel	0.14	5	32	5	43;21	n	0.06	2	32.5	2	44;21	n	0.15	8	44.5	8	75;14	y	0.46	24	28	24	42;14	y	0.25	14	41.5	14	64;19	y	0.33	20	40.5	20	60;21	y	0.0461717	3.40767	up	ENSG00000099364.16
novel_NIR_13394	chr16	30927963	30930073	+	30927963;30928630	30928467;30930073	ES	ENST00000471231.6	novel	0.19	5	21.5	5	43;0	y	0.08	2	22	2	44;0	n	0.18	8	37.5	8	75;0	y	0.53	24	21	24	42;0	y	0.3	14	32	14	64;0	y	0.4	20	30	20	60;0	y	0.0401391	3.4539	up	ENSG00000099364.16
novel_NIR_13395	chr16	30927963	30930073	+	30928499	30930073	A5SS&ES	ENST00000565690.5	novel	0.14	5	30	5	30	n	0.06	2	30	2	30	n	0.12	8	60	8	60	n	0.31	24	53	24	53	y	0.33	14	29	14	29	y	0.3	20	47	20	47	y	0.00721219	8.07171	up	ENSG00000099364.16
novel_NIR_13399	chr16	30953460	30956200	+	30949517	30956200	A5SS	ENST00000562699.1	novel	0.61	62	39	62	39	y	0.6	46	31	46	31	y	0.57	50	38	50	38	y	0.42	64	87	64	87	y	0.44	60	75	60	75	y	0.46	78	92	78	92	y	0.000781287	-9.2	down	ENSG00000175938.6
novel_NIR_13410	chr16	31062280	31064295	-	31062280	31063813	A5SS	ENST00000535577.5	novel	0.07	4	56	4	56	n	0.07	3	39	3	39	n	0.1	5	45	5	45	n	0.38	18	29	18	29	y	0.46	19	22	19	22	y	0.46	31	36	31	36	y	0.0023894	12.4064	up	ENSG00000167394.12
novel_NIR_13521	chr16	345038	346148	-	314683	346148	A3SS	ENST00000262320.7	novel	0.24	13	42	13	42	y	0.2	10	40	10	40	y	0.33	16	33	16	33	y	0	0	48	0	48	n	0	0	38	0	38	n	0	0	49	0	49	n	0.0217045	-6.67675	down	ENSG00000103126.14
novel_NIR_13535	chr16	372283	374005	-	372283;372727	372611;374005	ES	ENST00000431232.6	novel	0	0	97	0	112;82	n	0.08	7	86	7	89;83	n	0.03	4	125.5	4	134;117	n	0.12	20	147	20	136;158	n	0.12	20	149	20	150;148	n	0.16	31	159	31	170;148	y	0.0334822	3.59701	up	ENSG00000129925.10
novel_NIR_13556	chr16	4003507	4007368	-	3993510	4007368	A3SS	ENST00000294016.7	novel	0.4	2	3	2	3	y	0.33	1	2	1	2	n	-	-	-	-	-	-	0	0	6	0	6	n	0	0	5	0	5	n	0.17	1	5	1	5	n	0.019602	-4.62934	down	ENSG00000162104.9
novel_NIR_13564	chr16	411076	411890	+	411076;411578	411361;411890	ES	ENST00000219481.9	novel	0.1	29	272.5	29	215;330	n	0.11	33	262	33	236;288	n	0.07	25	312	25	288;336	n	0.18	72	323	72	253;393	y	0.19	69	299	69	260;338	y	0.14	51	301.5	51	271;332	n	0.0187422	3.94447	up	ENSG00000242612.6
novel_NIR_13677	chr16	48672033	48676394	+	48672033	48672916	3pMXE	ENST00000564212.1	novel	0	0	2	0	2	n	0.25	1	3	1	3	n	0	0	5	0	5	n	0.43	3	4	3	4	y	0.33	2	4	2	4	y	0.6	3	2	3	2	y	0.0322442	3.22587	up	ENSG00000260086.2
novel_NIR_13699	chr16	5095514;5097353	5097280;5097644	-	5095514	5097644	cassetteExon	ENST00000458008.8	novel	0.16	13	67	22;4	67	y	0.15	11	62	19;3	62	y	0.1	7	63	10;4	63	n	0.27	23.5	64	37;10	64	y	0.4	26.5	39	46;7	39	y	0.35	23.5	44	35;12	44	y	0.0182337	4.82247	up	ENSG00000118894.14
novel_NIR_13799	chr16	57759836	57760726	-	57759836;57760416	57760282;57760726	ES	ENST00000465878.6	novel	0.17	56	266.5	56	296;237	y	0.15	47	257	47	291;223	y	0.2	83	326	83	370;282	y	0.27	110	293	110	312;274	y	0.26	97	280	97	311;249	y	0.24	82	263	82	276;250	y	0.0129727	4.9029	up	ENSG00000140859.15
novel_NIR_13820	chr16	57772288;57785666	57785464;57794999	-	57772288	57794999	cassetteExon	ENST00000379655.8	novel	0.16	10.5	56	16;5	56	y	0.23	14.5	49	25;4	49	y	0.17	12	59	17;7	59	y	0.09	9.5	96	14;5	96	n	0.04	3.5	93	7;0	93	n	0.03	4	119	8;0	119	n	0.0102803	-4.64991	down	ENSG00000140859.15
novel_NIR_13822	chr16	57772288;57791066	57790930;57794999	-	57772288	57794999	cassetteExon	ENST00000379655.8	novel	0.14	9	56	0;18	56	n	0.19	11.5	49	3;20	49	y	0.14	10	59	6;14	59	n	0.09	9	96	8;10	96	n	0.04	4	93	3;5	93	n	0.07	9	119	0;18	119	n	0.0157932	-4.0704	down	ENSG00000140859.15
novel_NIR_13825	chr16	57791066	57794999	-	57772288	57794999	A3SS	ENST00000379655.8	novel	0.24	18	56	18	56	y	0.29	20	49	20	49	n	0.19	14	59	14	59	n	0.09	10	96	10	96	n	0.05	5	93	5	93	n	0.13	18	119	18	119	n	0.0168985	-4.05751	down	ENSG00000140859.15
novel_NIR_13869	chr16	642249	647783	+	642249	646472	3pMXE	ENST00000629534.2	novel	0	0	8	0	8	n	0	0	10	0	10	n	0.08	2	24	2	24	n	0.21	5	19	5	19	y	0.45	18	22	18	22	y	0.27	7	19	7	19	y	0.0456809	3.68522	up	ENSG00000172366.19
novel_NIR_13879	chr16	662331	665679	+	662331;662844	662679;665679	ES	ENST00000293879.8	novel	0.11	1	8	1	8;8	n	0	0	1.5	0	0;3	n	0.4	2	3	2	0;6	y	-	-	-	-	-	-	1	3	0	3	0;0	y	0.8	4	1	4	0;2	y	0.0195052	4.68939	up	ENSG00000161996.17
novel_NIR_13973	chr16	67208090	67210048	-	67208090;67208455	67208312;67210048	ES	ENST00000409509.5	novel	0.75	3	1	3	0;2	y	0.67	1	0.5	1	0;1	n	0.4	2	3	2	5;1	y	0	0	1	0	1;1	n	0	0	1.5	0	0;3	n	0.25	2	6	2	7;5	y	0.0196765	-3.88395	down	ENSG00000125122.14
novel_NIR_13993	chr16	67375412	67378589	+	67375412;67376872	67376727;67378589	ES	ENST00000329956.10	novel	0.33	2	4	2	0;8	y	-	-	-	-	-	-	0.33	1	2	1	1;3	n	1	1	0	1	0;0	n	0.91	5	0.5	5	0;1	y	-	-	-	-	-	-	0.0457577	13.8889	up	ENSG00000159708.17
novel_NIR_14065	chr16	682874	683322	-	682874;683234	683167;683322	ES	ENST00000562111.1	novel	0.18	36	160	36	47;273	y	0.15	27	152.5	27	33;272	y	0.14	24	147	24	24;270	n	0.08	17	185	17	46;324	n	0.08	14	167	14	51;283	n	0.11	21	163	21	36;290	n	0.0139495	-4.26401	down	ENSG00000161999.11
novel_NIR_14142	chr16	70474339	70474626	+	70474339	70474528	A3SS	ENST00000288078.10	novel	0.06	1	17	1	17	n	0	0	11	0	11	n	0.05	1	19	1	19	n	0.33	2	4	2	4	y	0.22	4	14	4	14	y	0.47	7	8	7	8	y	0.0450295	4.06153	up	ENSG00000157353.16
novel_NIR_14178	chr16	71865048	71867893	-	71865048	71879907	A5SS	ENST00000313565.10	novel	1	15	0	15	0	n	1	5	0	5	0	y	1	3	0	3	0	y	0.56	5	4	5	4	y	0.71	5	2	5	2	y	0.6	6	4	6	4	y	0.0138805	-8.39922	down	ENSG00000102984.14
novel_NIR_14242	chr16	75243090	75250669	-	75243090	75251471	A5SS	ENST00000162330.9	novel	0	0	18	0	18	n	0	0	27	0	27	n	0	0	30	0	30	n	0.18	2	9	2	9	y	0.15	2	11	2	11	y	0.18	3	14	3	14	y	0.00344235	17	up	ENSG00000050820.16
novel_NIR_14244	chr16	75243090	75250669	-	75243090	75264351	A5SS	ENST00000418647.7	novel	0	0	3	0	3	n	0	0	8	0	8	n	0	0	3	0	3	n	1	2	0	2	0	y	1	2	0	2	0	y	0.5	3	3	3	3	y	0.0377496	5	up	ENSG00000050820.16
novel_NIR_14311	chr16	78333	79425	+	78333;79331	79139;79425	ES	ENST00000219431.4	novel	0.96	305	13	305	2;24	y	0.97	281	7.5	281	5;10	y	0.96	335	14.5	335	9;20	y	0.92	296	27	296	15;39	y	0.94	318	20.5	318	16;25	y	0.94	333	20	333	15;25	y	0.0285958	-4.02492	down	ENSG00000103152.11
novel_NIR_14437	chr16	84981994;84989053	84988798;84990304	-	84981994	84990304	cassetteExon	ENST00000313732.8	novel	0.31	8	18	16;0	18	n	0.21	4	15	3;5	15	y	0.26	5	14	4;6	14	y	0.11	10	80	7;13	80	n	0.07	4.5	63	6;3	63	n	0.04	3	67	2;4	67	n	0.00825602	-5.2915	down	ENSG00000153786.12
novel_NIR_14450	chr16	85805864	85806827	+	85805864	85806456	3pMXE	ENST00000568794.5	novel	0.6	52	34	52	34	y	0.74	51	18	51	18	y	0.57	56	43	56	43	y	0.81	68	16	68	16	y	0.91	134	14	134	14	y	0.79	108	29	108	29	y	0.0411235	3.11504	up	ENSG00000131143.8
novel_NIR_14482	chr16	87747274	87748673	-	87726924	87748673	A3SS	ENST00000347925.9	novel	0.75	3	1	3	1	y	0.71	5	2	5	2	y	1	2	0	2	0	y	0	0	14	0	14	n	0	0	13	0	13	n	0	0	12	0	12	n	0.0120243	-9.03704	down	ENSG00000104731.13
novel_NIR_14530	chr16	88717211	88717317	-	88717211	88717537	A5SS	ENST00000327397.8	novel	0	0	22	0	22	n	0	0	12	0	12	n	0	0	17	0	17	n	0.11	2	17	2	17	n	0.2	3	12	3	12	y	0.18	3	14	3	14	y	0.0267888	5.9863	up	ENSG00000103335.19
novel_NIR_14546	chr16	89217910	89218242	+	89217910	89220997	A3SS	ENST00000433976.6	novel	0.73	8	3	8	3	y	0.8	8	2	8	2	y	1	16	0	16	0	y	0.43	3	4	3	4	y	0.5	1	1	1	1	n	0.67	4	2	4	2	y	0.0460745	-2.87552	down	ENSG00000170100.13
novel_NIR_14580	chr16	89418368;89427069	89426952;89431256	-	89418368	89431256	cassetteExon	ENST00000378330.6	novel	0.84	21	4	1;41	4	n	0.93	25	2	3;47	2	y	0.94	31.5	2	0;63	2	n	0.33	2	4	0;4	4	n	0.43	1.5	2	0;3	2	n	0.5	1	1	0;2	1	n	0.00227313	-8.23545	down	ENSG00000167522.14
novel_NIR_14582	chr16	89427069	89431256	-	89418368	89431256	A3SS	ENST00000378330.6	novel	0.91	41	4	41	4	n	0.96	47	2	47	2	n	0.97	63	2	63	2	n	0.5	4	4	4	4	n	0.6	3	2	3	2	y	0.67	2	1	2	1	n	0.0107604	-6.76727	down	ENSG00000167522.14
novel_NIR_14616	chr16	89693326	89694173	+	89693326;89693467	89693398;89694173	ES	ENST00000331006.12	novel	0.06	4	63.5	4	50;77	n	0.09	4	43	4	35;51	n	0.1	8	73.5	8	67;80	n	0.17	15	75.5	15	76;75	y	0.19	15	62	15	54;70	y	0.15	12	66.5	12	53;80	y	0.00654472	5.2	up	ENSG00000185324.21
novel_NIR_14617	chr16	89701233	89701491	-	89701233	89701628	A5SS	ENST00000289805.9	novel	0.13	2	13	2	13	n	0	0	8	0	8	n	0	0	12	0	12	n	0.5	5	5	5	5	y	0.6	9	6	9	6	y	0.36	5	9	5	9	y	0.00928575	5.40722	up	ENSG00000158792.15
novel_NIR_14634	chr16	89892275	89895038	+	89892275;89893858	89893728;89895038	ES	ENST00000263347.11	novel	0.04	9	211	9	237;185	n	0.05	8	160	8	178;142	n	0.05	10	208.5	10	222;195	n	0.14	16	102.5	16	122;83	n	0.11	13	101	13	106;96	n	0.19	23	95	23	98;92	y	0.0478209	4.24264	up	ENSG00000141002.18
novel_NIR_14714	chr17	1399016	1400047	-	1345499	1400047	A3SS	ENST00000573026.1	novel	0.01	5	408	5	408	n	0.01	6	432	6	432	n	0	2	546	2	546	n	1	8	0	8	0	y	1	4	0	4	0	y	1	3	0	3	0	y	1.12606e-05	298	up	ENSG00000108953.16
novel_NIR_14795	chr17	16441130	16460893	+	16440253	16460893	A5SS	ENST00000581361.5	novel	0	0	5	0	5	n	0	0	13	0	13	n	0.08	1	11	1	11	n	0.24	4	13	4	13	y	0.36	4	7	4	7	n	0.25	4	12	4	12	y	0.0074791	5.48602	up	ENSG00000175061.17
novel_NIR_14821	chr17	17078076	17096768	+	17078076	17126702	A3SS	ENST00000395811.9	novel	0.28	25	65	25	65	y	0.23	16	55	16	55	y	0.18	25	112	25	112	y	0.1	15	141	15	141	n	0.08	11	135	11	135	n	0.14	22	134	22	134	n	0.0301904	-3.64572	down	ENSG00000133030.19
novel_NIR_14829	chr17	17174075	17176426	+	17174075;17175412	17175293;17176426	ES	ENST00000395811.9	novel	0.08	29	330.5	29	267;394	n	0.09	29	305.5	29	252;359	n	0.07	42	523	42	450;596	n	0.23	147	489.5	147	392;587	y	0.21	129	482	129	415;549	y	0.19	122	511	122	416;606	y	0.00226865	10.0698	up	ENSG00000133030.19
novel_NIR_14832	chr17	17215316	17217069	-	17215316;17216503	17216380;17217069	ES	ENST00000427497.3	novel	0	0	44	0	46;42	n	0.08	2	24	2	30;18	n	0.13	5	34	5	29;39	n	0.33	7	14.5	7	17;12	y	0.39	14	22	14	20;24	y	0.32	9	19.5	9	20;19	y	0.00655758	6.32869	up	ENSG00000264187.1
novel_NIR_14842	chr17	1735717	1736136	+	1735717	1736039	A3SS	ENST00000437219.6	novel	0.15	5	28	5	28	y	0.25	8	24	8	24	y	0.24	8	26	8	26	y	0	0	31	0	31	n	0.03	1	35	1	35	n	0.14	4	25	4	25	n	0.046244	-2.94904	down	ENSG00000167716.18
novel_NIR_14844	chr17	17505848	17509434	-	17505848;17506301	17506227;17509434	ES	ENST00000395782.5	novel	0.16	56	294	56	244;344	y	0.11	37	298.5	37	260;337	n	0.12	55	389	55	323;455	n	0.21	177	648	177	585;711	y	0.21	164	600	164	530;670	y	0.22	183	650.5	183	551;750	y	0.0274058	5.33002	up	ENSG00000133027.17
novel_NIR_15026	chr17	21198840;21211227	21210936;21214091	-	21198840	21214091	cassetteExon	ENST00000317635.5	novel	0.56	173	136	190;156	136	y	0.49	180.5	188	208;153	188	y	0.57	237	179	231;243	179	y	0.39	94	147	111;77	147	y	0.39	86	133	93;79	133	y	0.37	93.5	162	110;77	162	y	0.0192611	-6.01773	down	ENSG00000178307.9
novel_NIR_15027	chr17	21198840;21211227	21211067;21214091	-	21198840	21214091	cassetteExon	ENST00000317635.5	novel	0.38	83.5	136	11;156	136	y	0.29	76.5	188	0;153	188	n	0.41	126	179	9;243	179	y	0.21	39.5	147	2;77	147	y	0.24	41	133	3;79	133	y	0.19	38.5	162	0;77	162	n	0.0407365	-3.77297	down	ENSG00000178307.9
novel_NIR_15155	chr17	297619	319420	-	247285	319420	A3SS	ENST00000323434.12	novel	0.3	3	7	3	7	y	0.44	7	9	7	9	y	0.4	2	3	2	3	y	0	0	6	0	6	n	0	0	5	0	5	n	0	0	4	0	4	n	0.0117918	-9.1273	down	ENSG00000181031.15
novel_NIR_15156	chr17	29763320	29793894	-	29703062	29793894	A3SS	ENST00000269033.7	novel	0.91	41	4	41	4	y	0.91	30	3	30	3	y	0.91	30	3	30	3	y	0.5	19	19	19	19	y	0.47	9	10	9	10	y	0.48	15	16	15	16	y	0.000426972	-48.3795	down	ENSG00000141298.17
novel_NIR_15208	chr17	30900521	30904066	-	30900562	30904066	A3SS	ENST00000581216.5	novel	0.21	13	49	13	49	y	0.14	9	55	9	55	n	0.1	8	72	8	72	n	0	0	102	0	102	n	0.04	3	76	3	76	n	0.04	3	69	3	69	n	0.0460416	-3.54396	down	ENSG00000172171.10
novel_NIR_15230	chr17	31947685	31964821	+	31947685	31966147	A3SS	ENST00000322652.9	novel	0.36	4	7	4	7	y	0	0	11	0	11	n	0.14	3	18	3	18	n	0.75	6	2	6	2	y	-	-	-	-	-	-	0.6	6	4	6	4	y	0.0290454	3.9451	up	ENSG00000178691.10
novel_NIR_15328	chr17	3660326	3664679	-	3663885	3664679	3pMXE	ENST00000611779.4	novel	0.06	5	75	5	75	n	0	0	60	0	60	n	0.05	4	72	4	72	n	0.19	11	46	11	46	y	0.32	27	58	27	58	y	0.28	16	41	16	41	y	0.0144005	5.30991	up	ENSG00000213977.7
novel_NIR_15377	chr17	38361775	38366287	+	38361775;38364856	38364752;38366287	ES	ENST00000613678.4	novel	0.55	6	5	6	4;6	y	0.36	2	3.5	2	0;7	y	0.5	3	3	3	0;6	y	0.07	1	12.5	1	16;9	n	0.33	1	2	1	2;2	n	0.12	1	7.5	1	10;5	n	0.0441214	-3.03135	down	ENSG00000274211.4
novel_NIR_15443	chr17	39662344	39665716	+	39665469	39665716	5pMXE	ENST00000309889.2	novel	0.6	3	2	3	2	y	0.45	5	6	5	6	y	0.59	13	9	13	9	y	0.73	11	4	11	4	y	0.91	20	2	20	2	y	0.82	23	5	23	5	y	0.0184971	3.84845	up	ENSG00000173991.5
novel_NIR_15571	chr17	42660707	42663423	+	42660707	42662973	A3SS&ES	ENST00000251412.7	novel	0.34	16	31	16	31	y	0.33	3	6	3	6	y	0.17	5	24	5	24	y	0.14	2	12	2	12	n	0	0	9	0	9	n	0	0	26	0	26	n	0.0331508	-3.2323	down	ENSG00000037042.8
novel_NIR_15642	chr17	44149027;44151044	44150964;44154556	+	44149027	44154556	cassetteExon	ENST00000245382.6	novel	0.6	4.5	3	3;6	3	y	0.56	2.5	2	0;5	2	n	0.39	4.5	7	4;5	7	y	0.11	0.5	4	0;1	4	n	0	0	4	0;0	4	n	0.27	1.5	4	0;3	4	n	0.0196958	-3.84486	down	ENSG00000125319.14
novel_NIR_15716	chr17	45112704	45113122	-	45112704;45113012	45112863;45113122	ES	ENST00000619929.4	novel	0.25	97	284.5	97	389;180	y	0.23	72	236	72	327;145	y	0.21	84	312.5	84	415;210	y	0.29	184	452.5	184	561;344	y	0.3	180	428	180	558;298	y	0.28	168	438.5	168	586;291	y	0.0196198	4.64758	up	ENSG00000161714.11
novel_NIR_15838	chr17	47488955	47490166	-	47483090	47490166	A3SS	ENST00000425159.7	novel	0	0	77	0	77	n	0	0	50	0	50	n	0	0	82	0	82	n	0.25	21	62	21	62	y	0.17	16	80	16	80	y	0.19	16	67	16	67	y	0.0136885	8.45918	up	ENSG00000228782.7
novel_NIR_15927	chr17	48958716	48960606	-	48958716	48960886	A5SS	ENST00000357424.2	novel	0.11	17	135	17	135	n	0.11	18	151	18	151	n	0.12	21	148	21	148	n	0.15	34	196	34	196	y	0.16	39	201	39	201	y	0.17	39	190	39	190	y	0.00483389	7	up	ENSG00000159224.4
novel_NIR_15929	chr17	48961819	48961917	-	48961819	48964310	A5SS	ENST00000357424.2	novel	0.8	43	11	43	11	y	0.74	29	10	29	10	y	0.81	52	12	52	12	y	0.87	65	10	65	10	y	0.93	81	6	81	6	y	0.85	55	10	55	10	y	0.0374487	3.07794	up	ENSG00000159224.4
novel_NIR_15947	chr17	4940230	4940873	+	4940230;4940642	4940487;4940873	ES	ENST00000572430.5	novel	0.2	5	20	5	40;0	y	0.27	4	11	4	22;0	y	0.26	6	17	6	34;0	y	-	-	-	-	-	-	0.43	3	4	3	7;1	y	0.47	4	4.5	4	9;0	y	0.00745006	6.97554	up	ENSG00000108523.15
novel_NIR_15951	chr17	4940230	4941077	+	4940993	4941077	A5SS&ES	ENST00000262482.10	novel	0.16	56	293	56	293	y	0.16	57	295	57	295	y	0.17	73	352	73	352	y	0.01	4	309	4	309	n	0.05	19	350	19	350	n	0.06	22	345	22	345	n	0.0120057	-7.88843	down	ENSG00000108523.15
novel_NIR_15987	chr17	4999970	5000772	+	4999970;5000352	5000220;5000772	ES	ENST00000320785.9	novel	0.04	1	21.5	1	23;20	n	0	0	12.5	0	8;17	n	0	0	25.5	0	15;36	n	0.14	8	50	8	26;74	n	0.16	7	36.5	7	26;47	y	0.12	5	36	5	17;55	n	0.00215026	7.18132	up	ENSG00000129250.11
novel_NIR_16075	chr17	5480543	5481101	-	5480144	5481101	A3SS	ENST00000570848.5	novel	0.84	54	10	54	10	y	0.86	43	7	43	7	y	0.87	40	6	40	6	y	0.94	61	4	61	4	y	0.94	47	3	47	3	y	0.94	64	4	64	4	y	0.0110153	9.44911	up	ENSG00000072849.10
novel_NIR_16088	chr17	54961312	54963306	-	54962915	54963306	A3SS	ENST00000299335.7	novel	0.22	43	151	43	151	y	0.3	63	149	63	149	y	0.33	61	125	61	125	y	0.12	29	218	29	218	n	0.11	25	202	25	202	n	0.16	41	217	41	217	y	0.0270951	-4.23464	down	ENSG00000166260.10
novel_NIR_16120	chr17	57262192	57274268	+	57262192	57401379	A3SS	ENST00000416426.6	novel	0.55	73	59	73	59	y	0.54	72	62	72	62	y	0.57	97	74	97	74	y	0.33	39	78	39	78	y	0.36	38	68	38	68	y	0.4	40	59	40	59	y	0.00470615	-8.59307	down	ENSG00000153944.10
novel_NIR_16209	chr17	59886230	59892697	-	59891041	59892697	A3SS&ES	ENST00000346141.10	novel	0.56	5	4	5	4	y	0.29	2	5	2	5	y	0.67	2	1	2	1	n	0.18	2	9	2	9	y	0	0	4	0	4	n	0	0	6	0	6	n	0.038713	-3.4938	down	ENSG00000108423.14
novel_NIR_16239	chr17	61084564	61086699	+	61084564	61368327	A3SS	ENST00000589222.5	novel	0.3	14	33	14	33	y	0.34	12	23	12	23	y	0.17	11	52	11	52	y	0.02	1	63	1	63	n	0.04	3	82	3	82	n	0.05	3	59	3	59	n	0.0416579	-4.48129	down	ENSG00000141376.20
novel_NIR_16250	chr17	61404769	61408054	+	61404769;61405836	61405202;61408054	ES	ENST00000240328.3	novel	0	0	4	0	2;6	n	0.5	2	2	2	2;2	y	0.17	2	9.5	2	6;13	y	0.93	7	0.5	7	1;0	y	0.89	12	1.5	12	1;2	y	0.6	9	6	9	0;12	y	0.0367265	3.24297	up	ENSG00000121068.13
novel_NIR_16307	chr17	64514358	64519321	+	64514358;64516828	64516723;64519321	ES	ENST00000556440.6	novel	0	0	2	0	3;1	n	0	0	4.5	0	4;5	n	0.2	1	4	1	6;2	n	0.31	7	15.5	7	21;10	y	0.46	9	10.5	9	15;6	y	0.48	5	5.5	5	3;8	y	0.0163912	4.09022	up	ENSG00000258890.6
novel_NIR_16362	chr17	66306127	66339791	+	66306127	66496201	A3SS	ENST00000413366.7	novel	0.31	15	33	15	33	y	0.22	5	18	5	18	y	0.37	11	19	11	19	y	0.11	2	17	2	17	n	0.14	4	24	4	24	n	0.05	2	35	2	35	n	0.0247822	-3.92232	down	ENSG00000154229.11
novel_NIR_16363	chr17	66306127	66455340	+	66306127	66496201	A3SS	ENST00000413366.7	novel	0.4	22	33	22	33	y	0.4	12	18	12	18	n	0.41	13	19	13	19	y	0.19	4	17	4	17	y	0.29	10	24	10	24	y	0.17	7	35	7	35	y	0.0364131	-5.00879	down	ENSG00000154229.11
novel_NIR_16365	chr17	66306127;66455460	66455340;66496201	+	66306127	66496201	cassetteExon	ENST00000413366.7	novel	0.25	11	33	22;0	33	n	0.29	7.5	18	12;3	18	y	0.25	6.5	19	13;0	19	n	0.11	2	17	4;0	17	n	0.17	5	24	10;0	24	n	0.09	3.5	35	7;0	35	n	0.0132454	-5.09325	down	ENSG00000154229.11
novel_NIR_16391	chr17	67992103	67992988	-	67992103	67992901	A5SS	ENST00000536693.1	novel	0.16	4	21	4	21	y	0.11	2	17	2	17	n	0.15	4	23	4	23	y	0	0	14	0	14	n	0.07	1	14	1	14	n	0	0	27	0	27	n	0.0188514	-4.1833	down	ENSG00000186665.8
novel_NIR_16428	chr17	68512970	68515394	+	68512579	68515394	A5SS	ENST00000392711.5	novel	0	0	4	0	4	n	0	0	9	0	9	n	0.27	3	8	3	8	y	1	2	0	2	0	y	0.88	7	1	7	1	y	0.65	11	6	11	6	y	0.00553729	5.51712	up	ENSG00000108946.14
novel_NIR_16465	chr17	706095	710533	-	699380	710533	A3SS	ENST00000437048.6	novel	0.28	8	21	8	21	y	0.33	5	10	5	10	y	0.37	10	17	10	17	y	0.11	3	24	3	24	n	0.06	1	17	1	17	n	0	0	7	0	7	n	0.00317219	-6.56997	down	ENSG00000141252.19
novel_NIR_16573	chr17	7392952	7393467	-	7392952;7393364	7393144;7393467	ES	ENST00000324822.15	novel	0.62	107	64.5	107	65;64	y	0.59	85	59	85	53;65	y	0.6	101	67.5	101	61;74	y	0.67	140	70	140	67;73	y	0.64	139	77	139	86;68	y	0.66	163	85	163	76;94	y	0.0128867	4.27618	up	ENSG00000187838.16
novel_NIR_16633	chr17	75148671	75149091	-	75148671	75153770	A5SS	ENST00000481647.5	novel	1	1	0	1	0	n	1	6	0	6	0	y	-	-	-	-	-	-	0	0	71	0	71	n	0.12	1	7	1	7	n	-	-	-	-	-	-	0.0405803	-15.6667	down	ENSG00000189159.15
novel_NIR_16640	chr17	75148671	75174752	-	75148671	75153770	5pMXE	ENST00000481647.5	novel	1	1	0	1	0	n	1	2	0	2	0	y	1	1	0	1	0	n	0.03	2	71	2	71	n	0	0	7	0	7	n	-	-	-	-	-	-	0.00969397	-65.6667	down	ENSG00000189159.15
novel_NIR_16650	chr17	75237777	75238652	-	75237644	75238652	A3SS	ENST00000582486.5	novel	0	0	1	0	1	n	0.25	1	3	1	3	n	0.2	2	8	2	8	y	1	1	0	1	0	n	1	7	0	7	0	y	-	-	-	-	-	-	0.00797734	11.1291	up	ENSG00000125447.16
novel_NIR_16653	chr17	75237796	75238652	-	75237644	75238652	A3SS	ENST00000582486.5	novel	0.5	1	1	1	1	n	0	0	3	0	3	n	0.33	4	8	4	8	y	-	-	-	-	-	-	1	5	0	5	0	y	1	1	0	1	0	n	0.0387968	4.928	up	ENSG00000125447.16
novel_NIR_16722	chr17	75754815	75756429	+	75754815;75755850	75755701;75756429	ES	ENST00000579662.5	novel	0.14	51	325	51	406;244	n	0.1	30	267	30	329;205	n	0.05	23	443.5	23	540;347	n	0.22	64	225	64	265;185	y	0.23	67	219.5	67	267;172	y	0.24	64	200	64	228;172	y	0.0310812	5	up	ENSG00000132470.13
novel_NIR_16733	chr17	75813878	75816770	+	75813878;75815253	75815169;75816770	ES	ENST00000589666.5	novel	0.17	2	10	2	11;9	y	0.08	1	11.5	1	13;10	n	0.19	2	8.5	2	8;9	y	0	0	18.5	0	21;16	n	0	0	14.5	0	15;14	n	0	0	21	0	19;23	n	0.0493012	-4.33545	down	ENSG00000132478.9
novel_NIR_16863	chr17	77281554;77294885	77294489;77307141	+	77281554	77307141	cassetteExon	ENST00000427177.5	novel	0.38	8.5	14	13;4	14	y	0.25	7	21	14;0	21	n	0.37	12.5	21	24;1	21	n	0.01	1	74	2;0	74	n	0.04	4	86	8;0	86	n	0.01	0.5	61	0;1	61	n	0.0134831	-7.29581	down	ENSG00000184640.17
novel_NIR_16865	chr17	77281554;77294903	77294489;77307141	+	77281554	77307141	cassetteExon	ENST00000427177.5	novel	0.4	9.5	14	13;6	14	y	0.26	7.5	21	14;1	21	n	0.4	14	21	24;4	21	y	0.04	3	74	2;4	74	n	0.04	4	86	8;0	86	n	0	0	61	0;0	61	n	0.0142839	-6.73067	down	ENSG00000184640.17
novel_NIR_16880	chr17	77288210;77294885	77294489;77307141	+	77288210	77307141	cassetteExon	ENST00000449803.6	novel	0.5	8	8	12;4	8	y	0.54	3.5	3	7;0	3	n	0.4	8.5	13	16;1	13	n	0	0	23	0;0	23	n	0	0	9	0;0	9	n	0.18	2	9	3;1	9	n	0.00640833	-5.75109	down	ENSG00000184640.17
novel_NIR_16882	chr17	77288210;77294903	77294489;77307141	+	77288210	77307141	cassetteExon	ENST00000449803.6	novel	0.53	9	8	12;6	8	y	0.57	4	3	7;1	3	n	0.43	10	13	16;4	13	y	0.08	2	23	0;4	23	n	0	0	9	0;0	9	n	0.14	1.5	9	3;0	9	n	0.00168416	-7.51337	down	ENSG00000184640.17
novel_NIR_16886	chr17	77294903	77307141	+	77288210	77307141	A5SS	ENST00000449803.6	novel	0.43	6	8	6	8	n	0.25	1	3	1	3	n	0.24	4	13	4	13	n	0.15	4	23	4	23	y	0	0	9	0	9	n	0	0	9	0	9	n	0.033951	-3.23085	down	ENSG00000184640.17
novel_NIR_16944	chr17	78187433;78202751	78202499;78206911	+	78187433;78191060	78190970;78206911	MXE	ENST00000591952.5	novel	0.19	23	99	0;46	186;12	n	0.19	29	121.5	0;58	213;30	n	0.22	40.5	146	3;78	256;36	y	0.14	17.5	109	0;35	196;22	n	0.09	13	125	0;26	235;15	n	0.14	23	146.5	0;46	267;26	n	0.0247089	-3.94447	down	ENSG00000183077.15
novel_NIR_16953	chr17	78202751	78206911	+	78202751;78206050	78205946;78206911	ES	ENST00000588800.5	novel	0.18	46	209.5	46	172;247	y	0.23	58	196	58	167;225	y	0.21	78	296	78	257;335	y	0.11	35	286	35	240;332	n	0.09	26	268.5	26	241;296	n	0.15	46	270.5	46	213;328	y	0.0182009	-3.93835	down	ENSG00000183077.15
novel_NIR_16967	chr17	78419725	78424061	+	78419675	78424061	A5SS	ENST00000262764.10	novel	0.15	21	118	21	118	y	0.16	18	95	18	95	y	0.14	21	124	21	124	n	0.19	23	100	23	100	y	0.17	19	94	19	94	y	0.17	20	99	20	99	y	0.0400537	3.02372	up	ENSG00000087157.18
novel_NIR_16994	chr17	78787658	78798400	-	78797879	78798400	3pMXE	ENST00000542802.7	novel	0.07	3	38	3	38	n	0	0	20	0	20	n	0.13	5	33	5	33	n	0.49	39	40	39	40	y	0.61	46	30	46	30	y	0.67	64	32	64	32	y	0.00196491	8.06455	up	ENSG00000055483.19
novel_NIR_17013	chr17	78997963;79000270	79000100;79009664	-	78997963	79009664	cassetteExon	ENST00000392446.9	novel	0.52	19.5	18	20;19	18	y	0.61	15.5	10	9;22	10	y	0.62	30	18	22;38	18	y	0.45	35.5	44	29;42	44	y	0.38	25.5	42	26;25	42	y	0.33	23	46	28;18	46	y	0.0142468	-4.17193	down	ENSG00000171302.16
novel_NIR_17015	chr17	78997963;79005481	79005372;79009664	-	78997963	79009664	cassetteExon	ENST00000392446.9	novel	0.14	3	18	2;4	18	n	0.23	3	10	0;6	10	n	0.25	6	18	2;10	18	y	0.11	5.5	44	4;7	44	n	0.03	1.5	42	0;3	42	n	0.04	2	46	1;3	46	n	0.0288416	-3.47851	down	ENSG00000171302.16
novel_NIR_17027	chr17	7909338	7910847	+	7909338;7910591	7910428;7910847	ES	ENST00000380358.8	novel	0.11	25	202.5	25	129;276	n	0.14	32	202	32	137;267	n	0.22	69	244.5	69	161;328	y	0.37	153	258	153	187;329	y	0.32	131	274.5	131	199;350	y	0.39	190	295.5	190	216;375	y	0.00999141	5.23071	up	ENSG00000170004.16
novel_NIR_17049	chr17	79992343	80010160	-	79952818	80010160	A3SS	ENST00000310924.6	novel	0.88	7	1	7	1	y	1	2	0	2	0	y	0.57	4	3	4	3	y	0	0	2	0	2	n	0.27	6	16	6	16	y	0	0	10	0	10	n	0.0125688	-4.64145	down	ENSG00000167291.15
novel_NIR_17159	chr17	81665584	81666155	-	81665584	81666277	A5SS	ENST00000571503.1	novel	0.41	12	17	12	17	y	0.42	15	21	15	21	y	0.49	21	22	21	22	y	0.3	20	47	20	47	y	0.29	17	42	17	42	y	0.31	20	45	20	45	y	0.0259105	-5.42218	down	ENSG00000204237.4
novel_NIR_17186	chr17	81905735	81906464	-	81905735;81906177	81906100;81906464	ES	ENST00000538936.6	novel	0.11	21	176	21	181;171	n	0.07	13	171.5	13	166;177	n	0.04	8	190	8	188;192	n	0.19	30	127.5	30	116;139	y	0.15	25	145.5	25	150;141	y	0.12	24	174.5	24	183;166	n	0.0493149	2.78994	up	ENSG00000185813.10
novel_NIR_17204	chr17	82029185	82030065	+	82029185;82029635	82029543;82030065	ES	ENST00000306688.7	novel	0.1	4	36.5	4	31;42	n	0.2	10	39	10	37;41	y	0.1	3	26.5	3	20;33	n	0.37	25	42.5	25	37;48	y	0.39	24	38	24	37;39	y	0.29	15	36	15	37;35	y	0.00886403	4.79186	up	ENSG00000169683.7
novel_NIR_17209	chr17	82062973	82064126	-	82062973;82063518	82063468;82064126	ES	ENST00000306796.9	novel	0.11	19	146.5	19	164;129	n	0.03	4	113.5	4	119;108	n	0.09	16	171	16	169;173	n	0.24	59	191	59	212;170	y	0.21	48	176	48	187;165	y	0.16	42	216	42	235;197	y	0.0194479	3.78114	up	ENSG00000169718.17
novel_NIR_17264	chr17	82445960	82447580	-	82445960	82450700	A5SS	ENST00000342572.12	novel	1	9	0	9	0	y	1	3	0	3	0	n	1	10	0	10	0	n	0.7	14	6	14	6	n	0.36	4	7	4	7	y	0.55	6	5	6	5	y	0.0422444	-4.70984	down	ENSG00000178927.16
novel_NIR_17265	chr17	82445960	82449170	-	82445960	82450700	A5SS	ENST00000342572.12	novel	1	8	0	8	0	y	1	8	0	8	0	y	1	15	0	15	0	y	0.6	9	6	9	6	y	0.68	15	7	15	7	y	0.58	7	5	7	5	y	0.00640153	-12.4384	down	ENSG00000178927.16
novel_NIR_17267	chr17	82445960;82447621	82447580;82450700	-	82445960	82450700	cassetteExon	ENST00000342572.12	novel	1	4.5	0	9;0	0	n	1	3.5	0	3;4	0	y	1	6	0	10;2	0	y	0.57	8	6	14;2	6	y	0.22	2	7	4;0	7	n	0.38	3	5	6;0	5	n	0.0264167	-6.03006	down	ENSG00000178927.16
novel_NIR_17294	chr17	83030902	83035035	-	83014519	83035035	A3SS	ENST00000576599.5	novel	0.19	15	65	15	65	y	0.21	16	61	16	61	y	0.14	12	72	12	72	n	0	0	83	0	83	n	0.06	6	92	6	92	n	0.1	11	99	11	99	n	0.0281606	-3.54352	down	ENSG00000175711.8
novel_NIR_17360	chr18	12491866	12493072	-	12479871	12493072	A3SS	ENST00000626255.2	novel	0.2	2	8	2	8	y	0.41	7	10	7	10	y	0.38	9	15	9	15	y	0.17	4	20	4	20	y	0	0	4	0	4	n	0	0	8	0	8	n	0.0353912	-3.15385	down	ENSG00000134278.14
novel_NIR_17482	chr18	26688333	26689355	+	26688154	26689355	A5SS	ENST00000583852.1	novel	0	0	1	0	1	n	-	-	-	-	-	-	0	0	5	0	5	n	-	-	-	-	-	-	0.43	3	4	3	4	y	0.5	2	2	2	2	y	0.0478274	13.2857	up	ENSG00000263677.1
novel_NIR_17502	chr18	3412348	3418143	+	3412254	3418143	A5SS	ENST00000401449.5	novel	0	0	10	0	10	n	0	0	6	0	6	n	0	0	11	0	11	n	0.44	4	5	4	5	y	0.5	4	4	4	4	y	0.6	3	2	3	2	y	0.0081634	11	up	ENSG00000177426.20
novel_NIR_17773	chr18	73252607	73255813	-	73200789	73255813	A3SS	ENST00000584544.5	novel	0.14	5	31	5	31	n	0.14	4	25	4	25	n	0.21	6	22	6	22	y	0.04	3	76	3	76	n	0.08	4	46	4	46	n	0	0	62	0	62	n	0.0198339	-3.75678	down	ENSG00000263711.5
novel_NIR_17791	chr18	76936061	76937156	+	76928106	76937156	A5SS	ENST00000320610.13	novel	0.5	2	2	2	2	n	0.25	1	3	1	3	n	0.29	2	5	2	5	y	0	0	6	0	6	n	-	-	-	-	-	-	0	0	2	0	2	n	0.0465534	-4.47131	down	ENSG00000130856.15
novel_NIR_17908	chr19	10830378	10832304	+	10830378	10830978	3pMXE	ENST00000359692.10	novel	0.28	90	236	90	236	y	0.22	72	256	72	256	y	0.25	125	370	125	370	y	0.36	186	335	186	335	y	0.37	188	326	188	326	y	0.37	210	354	210	354	y	0.0183702	6.61438	up	ENSG00000079805.16
novel_NIR_17909	chr19	10830378	10832304	+	10830378	10830981	3pMXE	ENST00000585892.5	novel	0.57	90	67	90	67	y	0.55	72	58	72	58	y	0.6	125	83	125	83	y	0.71	186	76	186	76	y	0.77	188	57	188	57	y	0.71	210	85	210	85	y	0.00429804	6.33748	up	ENSG00000079805.16
novel_NIR_17993	chr19	12676142	12677291	-	12676105	12677291	A3SS	ENST00000351660.9	novel	0.71	82	34	82	34	y	0.71	97	40	97	40	y	0.68	105	50	105	50	y	0.75	81	27	81	27	y	0.77	88	27	88	27	y	0.78	94	26	94	26	y	0.00779979	5	up	ENSG00000095059.15
novel_NIR_18130	chr19	16080442	16081913	+	16076172	16081913	A5SS	ENST00000344824.10	novel	-	-	-	-	-	-	0	0	5	0	5	n	0	0	1	0	1	n	0.5	2	2	2	2	y	0.33	1	2	1	2	n	0.67	2	1	2	1	y	0.0364401	5.09427	up	ENSG00000167460.14
novel_NIR_18299	chr19	1905439	1917694	+	1905439	1911890	3pMXE	ENST00000329478.3	novel	0.07	1	14	1	14	n	0	0	15	0	15	n	0	0	15	0	15	n	0.5	8	8	8	8	y	0.33	4	8	4	8	y	0.56	9	7	9	7	y	0.0157503	6.05021	up	ENSG00000213638.5
novel_NIR_18306	chr19	19174033	19180686	-	19150764	19180686	A3SS	ENST00000444486.7	novel	0.13	2	13	2	13	n	0.21	3	11	3	11	y	0.2	1	4	1	4	n	0	0	16	0	16	n	0	0	20	0	20	n	0	0	29	0	29	n	0.0189922	-7.15247	down	ENSG00000064489.21
novel_NIR_18350	chr19	2111828	2113336	-	2111828	2114125	A5SS	ENST00000345016.9	novel	1	1	0	1	0	n	1	5	0	5	0	y	-	-	-	-	-	-	0.32	9	19	9	19	y	0.18	6	28	6	28	y	0.17	6	30	6	30	y	0.00386409	-16.0404	down	ENSG00000065000.15
novel_NIR_18403	chr19	27793609	27805605	+	27793609	27797754	3pMXE	ENST00000586784.1	novel	0.1	2	19	2	19	n	0.27	4	11	4	11	y	0.26	8	23	8	23	y	0.6	9	6	9	6	y	0.36	5	9	5	9	y	0.5	5	5	5	5	y	0.0382077	3.11713	up	ENSG00000267575.6
novel_NIR_18423	chr19	29702977	29705274	-	29702977	29715125	A5SS	ENST00000392276.1	novel	-	-	-	-	-	-	1	2	0	2	0	y	1	1	0	1	0	n	0.17	2	10	2	10	y	0	0	4	0	4	n	0.25	1	3	1	3	n	0.00726634	-11.6672	down	ENSG00000131943.17
novel_NIR_18458	chr19	32464784	32467474	+	32464784	32468731	A3SS	ENST00000392250.6	novel	0.6	3	2	3	2	y	1	2	0	2	0	y	1	1	0	1	0	n	0.15	2	11	2	11	y	0.43	3	4	3	4	y	0	0	3	0	3	n	0.0215045	-3.6703	down	ENSG00000178904.18
novel_NIR_18489	chr19	34209051	34215596	+	34215300	34215596	A5SS&ES	ENST00000540746.6	novel	0.1	10	86	10	86	n	0.16	10	53	10	53	y	0.14	16	99	16	99	n	0.02	3	150	3	150	n	0.05	7	126	7	126	n	0.09	11	106	11	106	n	0.041857	-2.97683	down	ENSG00000257103.8
novel_NIR_18528	chr19	35166171	35169566	+	35166171;35166428	35166251;35169566	ES	ENST00000588699.5	novel	0.18	105	484.5	105	969;0	y	0.2	102	397	102	789;5	y	0.19	109	455	109	910;0	y	0.14	82	518	82	1029;7	n	0.14	80	497	80	994;0	n	0.13	73	497.5	73	995;0	n	0.0032127	-8	down	ENSG00000089327.14
novel_NIR_18635	chr19	35877825	35878584	+	35877825;35878108	35878085;35878584	ES	ENST00000537454.6	novel	0.16	45	230	45	210;250	y	0.15	41	230	41	219;241	y	0.16	56	289	56	265;313	y	0.24	82	265.5	82	225;306	y	0.23	77	256.5	77	244;269	y	0.2	56	226.5	56	198;255	y	0.0242374	5.34522	up	ENSG00000105290.11
novel_NIR_18643	chr19	36010683	36011404	-	36010683;36011045	36010894;36011404	ES	ENST00000378875.7	novel	0.19	40	169.5	40	192;147	y	0.19	34	141.5	34	139;144	y	0.18	40	181	40	198;164	y	0.34	67	129	67	147;111	y	0.36	74	130.5	74	145;116	y	0.3	59	135	59	167;103	y	0.0119138	8.17059	up	ENSG00000239382.10
novel_NIR_18644	chr19	36010683	36011404	-	36011045	36011404	A3SS&ES	ENST00000486389.5	novel	0.21	40	147	40	147	y	0.19	34	144	34	144	y	0.2	40	164	40	164	y	0.38	67	111	67	111	y	0.39	74	116	74	116	y	0.36	59	103	59	103	y	0.00019946	16.7601	up	ENSG00000239382.10
novel_NIR_18719	chr19	37324265	37347190	+	37324265;37324936	37324796;37347190	ES	ENST00000591471.5	novel	0	0	1.5	0	0;3	n	-	-	-	-	-	-	0	0	7.5	0	15;0	n	0.46	3	3.5	3	4;3	y	0.48	8	8.5	8	16;1	y	0.62	5	3	5	2;4	y	0.0092392	10.3314	up	ENSG00000181666.17
novel_NIR_18787	chr19	38619302	38620337	+	38619223	38620337	A5SS	ENST00000593149.5	novel	0.36	51	92	51	92	y	0.26	41	114	41	114	y	0.35	74	136	74	136	y	0.19	52	220	52	220	y	0.14	40	236	40	236	n	0.14	43	260	43	260	n	0.0185411	-4.64238	down	ENSG00000178982.9
novel_NIR_18851	chr19	40090235	40090748	-	40090235	40090794	A5SS	ENST00000450241.6	novel	0.14	1	6	1	6	n	0.06	1	16	1	16	n	0.09	2	21	2	21	n	0.25	8	24	8	24	y	0.23	3	10	3	10	y	0.18	2	9	2	9	y	0.0173236	3.94421	up	ENSG00000197782.14
novel_NIR_18857	chr19	40213188	40214970	+	40213188;40214221	40213517;40214970	ES	ENST00000253055.7	novel	0.06	3	50	3	57;43	n	0	0	31.5	0	51;12	n	0.09	4	39.5	4	66;13	n	0.21	17	63	17	83;43	y	0.29	22	53.5	22	67;40	y	0.19	11	46	11	62;30	y	0.0117385	4.45384	up	ENSG00000130758.7
novel_NIR_18866	chr19	40348724	40366419	+	40348724;40365585	40365553;40366419	ES	ENST00000356508.9	novel	0.04	2	45	2	39;51	n	0.21	13	48	13	30;66	y	0.14	10	59.5	10	50;69	n	0.33	35	69.5	35	39;100	y	0.36	30	54	30	30;78	y	0.28	22	58	22	48;68	y	0.0414852	3.54291	up	ENSG00000105223.18
novel_NIR_18877	chr19	40348768	40366419	+	40348768;40365930	40365718;40366419	ES	ENST00000409735.8	novel	0.4	87	130.5	87	58;203	y	0.44	87	110	87	39;181	y	0.38	102	166.5	102	46;287	y	0.5	178	176.5	178	72;281	y	0.49	185	194.5	185	101;288	y	0.45	150	186	150	74;298	y	0.0357322	3.14286	up	ENSG00000105223.18
novel_NIR_18878	chr19	40348768	40366419	+	40365585	40366419	A5SS&ES	ENST00000356508.9	novel	0.63	87	51	87	51	y	0.57	87	66	87	66	y	0.6	102	69	102	69	y	0.64	178	100	178	100	y	0.7	185	78	185	78	y	0.69	150	68	150	68	y	0.039402	3.02005	up	ENSG00000105223.18
novel_NIR_18959	chr19	41304261	41306449	+	41304261;41305867	41305832;41306449	ES	ENST00000602130.5	novel	0.12	53	403.5	53	50;757	n	0.15	70	382	70	70;694	y	0.12	75	525.5	75	75;976	n	0.08	44	542	44	70;1014	n	0.05	28	524.5	28	71;978	n	0.05	28	531	28	64;998	n	0.0077626	-4.94975	down	ENSG00000105323.16
novel_NIR_18986	chr19	42215252	42217632	-	42215252	42216680	A5SS&ES	ENST00000595337.5	novel	0.29	23	55	23	55	n	0.34	22	42	22	42	y	0.17	15	74	15	74	n	0.52	48	44	48	44	n	0.53	40	36	40	36	y	0.54	41	35	41	35	n	0.0333489	5.1866	up	ENSG00000160570.13
novel_NIR_18987	chr19	42215252	42217632	-	42215252;42217045	42216680;42217632	ES	ENST00000336034.8	novel	0.24	23	71	23	55;87	y	0.27	22	59.5	22	42;77	y	0.15	15	83.5	15	74;93	y	0.48	48	51	48	44;58	y	0.46	40	46.5	40	36;57	y	0.51	41	39.5	41	35;44	y	0.00982241	6.77419	up	ENSG00000160570.13
novel_NIR_18988	chr19	42215252;42217829	42217632;42220074	-	42215252;42217045	42216680;42220074	MXE	ENST00000595337.5	novel	0.26	13	36.5	23;3	55;18	y	0.3	11	25.5	22;0	42;9	n	0.16	8	43.5	15;1	74;13	n	0.52	26.5	24	48;5	44;4	y	0.47	20	22.5	40;0	36;9	n	0.53	21.5	19	41;2	35;3	y	0.0124506	5.85018	up	ENSG00000160570.13
novel_NIR_19103	chr19	44748128	44751227	+	44749046	44751227	5pMXE	ENST00000164227.9	novel	0.03	4	135	4	135	n	0.06	6	103	6	103	n	0.09	15	151	15	151	n	0.14	27	171	27	171	n	0.15	22	126	22	126	y	0.12	17	120	17	120	n	0.0295575	3.94447	up	ENSG00000069399.12
novel_NIR_19124	chr19	45488517	45488848	-	45488517;45488706	45488637;45488848	ES	ENST00000245923.8	novel	0.13	7	45	7	43;47	n	0.2	9	36.5	9	35;38	y	0.16	15	80	15	90;70	y	0.06	6	89	6	108;70	n	0.06	4	67.5	4	55;80	n	0.06	4	68	4	61;75	n	0.0364117	-5.09637	down	ENSG00000125744.11
novel_NIR_19161	chr19	45693556	45695633	+	45693556	45698547	A3SS	ENST00000366382.8	novel	0.43	3	4	3	4	n	0.62	8	5	8	5	y	0.5	6	6	6	6	y	0	0	7	0	7	n	0.1	1	9	1	9	n	0.23	5	17	5	17	y	0.0101147	-4.69231	down	ENSG00000011478.11
novel_NIR_19165	chr19	45766111	45768042	-	45766111;45767155	45766350;45768042	ES	ENST00000317578.6	novel	0.51	39	37.5	39	45;30	y	0.57	45	34.5	45	40;29	y	0.57	52	40	52	44;36	y	0.85	31	5.5	31	5;6	y	0.78	28	8	28	7;9	y	0.67	24	12	24	16;8	y	0.0401708	3.86385	up	ENSG00000177045.7
novel_NIR_19166	chr19	45766111	45768042	-	45767155	45768042	A3SS	ENST00000560168.1	novel	0.57	39	30	39	30	y	0.61	45	29	45	29	y	0.59	52	36	52	36	y	0.84	31	6	31	6	y	0.76	28	9	28	9	y	0.75	24	8	24	8	y	0.0117371	6.29098	up	ENSG00000177045.7
novel_NIR_19303	chr19	48345354	48354582	-	48345354	48363291	A5SS	ENST00000435956.7	novel	0.67	2	1	2	1	y	0.33	1	2	1	2	n	0.7	7	3	7	3	y	0.1	1	9	1	9	n	0.18	2	9	2	9	y	0	0	4	0	4	n	0.0410537	-3.65305	down	ENSG00000161558.10
novel_NIR_19423	chr19	49516199	49524507	+	49514133	49524507	A5SS	ENST00000596975.5	novel	0	0	2	0	2	n	0	0	3	0	3	n	-	-	-	-	-	-	0.25	1	3	1	3	n	0.18	2	9	2	9	y	0.2	2	8	2	8	y	0.00968365	10.0881	up	ENSG00000104870.12
novel_NIR_19429	chr19	49660844	49662425	-	49659833	49662425	A3SS	ENST00000596822.5	novel	0.23	13	44	13	44	y	0.3	13	31	13	31	y	0.24	14	45	14	45	y	0.58	14	10	14	10	y	0.54	14	12	14	12	y	0.69	18	8	18	8	y	0.00682109	6.94879	up	ENSG00000126456.15
novel_NIR_19458	chr19	49809258	49811363	-	49809258;49809575	49809378;49811363	ES	ENST00000528094.5	novel	0.08	5	60	5	55;65	n	0.17	7	33.5	7	38;29	y	0.1	5	45.5	5	28;63	n	0.25	14	43	14	34;52	y	0.26	16	46	16	52;40	y	0.17	10	48.5	10	50;47	y	0.0494644	2.78901	up	ENSG00000010361.13
novel_NIR_19480	chr19	49860156	49861608	-	49860156	49860242	5pMXE	ENST00000596624.1	novel	1	2	0	2	0	y	1	1	0	1	0	n	-	-	-	-	-	-	0	0	8	0	8	n	0.14	1	6	1	6	n	0	0	6	0	6	n	0.00238763	-20.4286	down	ENSG00000267896.1
novel_NIR_19499	chr19	49909884	49929417	-	49909884	49927694	5pMXE	ENST00000413454.2	novel	0.17	8	40	8	40	y	0.19	6	25	6	25	y	0.15	8	44	8	44	y	0.04	2	50	2	50	n	0.03	1	33	1	33	n	0.12	5	38	5	38	n	0.0490774	-3.47089	down	ENSG00000213024.10
novel_NIR_19521	chr19	50506572	50511117	-	50506572;50510448	50510286;50511117	ES	ENST00000595669.5	novel	0.06	18	273	18	132;414	n	0.07	17	241	17	133;349	n	0.05	18	335.5	18	176;495	n	0.11	47	368.5	47	268;469	n	0.13	51	332.5	51	274;391	n	0.16	70	369	70	251;487	y	0.0246957	4.69042	up	ENSG00000161677.11
novel_NIR_19599	chr19	53980007	53998239	+	53980007	53982080	3pMXE	ENST00000270458.2	novel	0	0	4	0	4	n	0	0	8	0	8	n	0.22	2	7	2	7	y	1	8	0	8	0	y	-	-	-	-	-	-	0.75	3	1	3	1	y	0.0437588	5.53166	up	ENSG00000142408.2
novel_NIR_19662	chr19	55485780	55487054	+	55485780	55486408	A3SS	ENST00000205194.4	novel	0.17	38	185	38	185	y	0.2	38	149	38	149	y	0.22	55	200	55	200	y	0.39	57	90	57	90	y	0.33	31	63	31	63	y	0.35	49	90	49	90	y	0.00250219	7.00152	up	ENSG00000090971.4
novel_NIR_19926	chr19	7643048	7644614	+	7643048;7643245	7643165;7644614	ES	ENST00000622853.4	novel	0.12	28	213	28	183;243	n	0.1	21	196	21	180;212	n	0.13	38	248.5	38	234;263	n	0.18	39	183	39	185;181	y	0.18	35	164	35	152;176	y	0.2	36	147.5	36	126;169	y	0.0040449	6.33174	up	ENSG00000076944.14
novel_NIR_19963	chr19	8592870	8595773	-	8592870	8595762	A5SS	ENST00000270328.8	novel	0	0	12	0	12	n	0.17	4	20	4	20	y	0.19	8	34	8	34	y	0.38	17	28	17	28	y	0.31	14	31	14	31	y	0.53	10	9	10	9	y	0.0320235	3.23665	up	ENSG00000142303.13
novel_NIR_19969	chr19	8605358	8608134	-	8605358;8605809	8605623;8608134	ES	ENST00000270328.8	novel	0	0	8.5	0	17;0	n	0	0	2	0	2;2	n	0	0	8	0	8;8	n	0.42	4	5.5	4	10;1	y	0.36	2	3.5	2	5;2	y	0.25	3	9	3	15;3	y	0.0203795	6.89739	up	ENSG00000142303.13
novel_NIR_20019	chr2	100993527	100995796	+	100993527	100995400	A3SS	ENST00000335681.9	novel	0.5	75	75	75	75	y	0.49	71	74	71	74	y	0.51	79	76	79	76	y	0.33	69	143	69	143	y	0.42	72	100	72	100	y	0.4	74	109	74	109	y	0.045325	-4.1833	down	ENSG00000170485.16
novel_NIR_20056	chr2	10303177;10387810	10387758;10396835	+	10303177	10396835	cassetteExon	ENST00000307845.7	novel	0.12	33	248	5;61	248	n	0.19	42	178	5;79	178	y	0.16	53.5	275	6;101	275	y	0.06	25	372	3;47	372	n	0.07	26.5	329	4;49	329	n	0.07	24	320	3;45	320	n	0.0439501	-4.37998	down	ENSG00000115756.12
novel_NIR_20087	chr2	10396920;10406361	10406140;10408562	+	10396920	10408562	cassetteExon	ENST00000381765.7	novel	0.14	22.5	144	7;38	144	n	0.14	16.5	105	9;24	105	n	0.2	40.5	161	10;71	161	y	0.07	9	122	0;18	122	n	0.06	6.5	99	0;13	99	n	0.11	10.5	87	0;21	87	n	0.0368739	-3.17888	down	ENSG00000115756.12
novel_NIR_20113	chr2	10768196	10769997	-	10768196;10768793	10768785;10769997	ES	ENST00000606907.1	novel	0	0	8.5	0	5;12	n	0	0	4.5	0	0;9	n	0	0	6	0	3;9	n	0.31	4	9	4	2;16	y	0.23	3	10	3	5;15	y	0.17	2	9.5	2	2;17	y	0.0281265	5.83616	up	ENSG00000272275.1
novel_NIR_20146	chr2	110377068	110384315	-	110377068;110377834	110377650;110384315	ES	ENST00000436665.2	novel	0.29	4	10	4	12;8	y	-	-	-	-	-	-	0.22	2	7	2	14;0	y	0.49	10	10.5	10	21;0	y	0.56	11	8.5	11	14;3	y	0.75	9	3	9	6;0	y	0.0335886	4.04949	up	ENSG00000175772.10
novel_NIR_20163	chr2	111208661	111344061	-	111314562	111344061	3pMXE	ENST00000444301.5	novel	0	0	12	0	12	n	0	0	14	0	14	n	0.09	2	20	2	20	n	0.32	7	15	7	15	y	0.18	2	9	2	9	y	0.23	3	10	3	10	y	0.0164033	4.20181	up	ENSG00000172965.14
novel_NIR_20185	chr2	111239996	111248148	-	111239996	111344061	A5SS	ENST00000431385.5	novel	0	0	5	0	5	n	-	-	-	-	-	-	0	0	4	0	4	n	0.36	4	7	4	7	y	0.17	1	5	1	5	n	0.29	4	10	4	10	y	0.0388131	4.9269	up	ENSG00000172965.14
novel_NIR_20255	chr2	111429620	111479907	-	111429620	111469787	A5SS&ES	ENST00000604981.5	novel	0.51	66	64	66	64	y	0.65	71	39	71	39	y	0.66	97	51	97	51	y	0.27	25	69	25	69	y	0.44	32	41	32	41	y	0.36	34	61	34	61	y	0.0222606	-3.62526	down	ENSG00000172965.14
novel_NIR_20256	chr2	111429620	111479907	-	111429620	111477336	A5SS&ES	ENST00000308604.5	novel	0.73	66	25	66	25	y	0.82	71	16	71	16	y	0.79	97	26	97	26	y	0.5	25	25	25	25	y	0.57	32	24	32	24	y	0.48	34	37	34	37	y	0.00228571	-6.92876	down	ENSG00000172965.14
novel_NIR_20257	chr2	111429620	111479907	-	111429620;111477481	111477336;111479907	ES	ENST00000419736.5	novel	0.77	66	20	66	25;15	y	0.87	71	11	71	16;6	y	0.83	97	20	97	26;14	y	0.57	25	18.5	25	25;12	y	0.63	32	19	32	24;14	y	0.58	34	24.5	34	37;12	y	0.00459389	-6.67048	down	ENSG00000172965.14
novel_NIR_20320	chr2	113625729	113626881	-	113625729	113627038	A5SS	ENST00000391616.3	novel	0.45	50	60	50	60	n	0.49	72	74	72	74	y	0.43	66	88	66	88	y	0.33	93	189	93	189	n	0.25	66	203	66	203	n	0.36	98	176	98	176	n	0.0298489	-3.84604	down	ENSG00000240356.6
novel_NIR_20322	chr2	113625729;113626922	113626881;113627038	-	113625729	113627038	cassetteExon	ENST00000391616.3	novel	0.31	26.5	60	50;3	60	y	0.33	36	74	72;0	74	n	0.27	33	88	66;0	88	n	0.22	52	189	93;11	189	y	0.15	35.5	203	66;5	203	y	0.23	53.5	176	98;9	176	y	0.0334079	-3.36242	down	ENSG00000240356.6
novel_NIR_20574	chr2	147975975	148020608	-	147975975	147981928	A5SS&ES	ENST00000535373.5	novel	0.67	4	2	4	2	y	1	4	0	4	0	y	1	8	0	8	0	y	0	0	5	0	5	n	0	0	1	0	1	n	0	0	4	0	4	n	0.0149345	-8.09091	down	ENSG00000115947.13
novel_NIR_20603	chr2	152640914;152645480	152645434;152647796	+	152640914	152647796	cassetteExon	ENST00000288670.13	novel	1	38	0	49;27	0	y	0.96	22.5	1	33;12	1	y	1	29	0	38;20	0	y	0.74	22.5	8	35;10	8	y	0.77	20.5	6	32;9	6	y	0.82	14	3	20;8	3	y	0.00353276	-7.81419	down	ENSG00000157827.19
novel_NIR_20605	chr2	152640914;152645527	152645434;152647796	+	152640914	152647796	cassetteExon	ENST00000288670.13	novel	1	42	0	49;35	0	y	0.97	30	1	33;27	1	y	1	30	0	38;22	0	y	0.76	25	8	35;15	8	y	0.81	25.5	6	32;19	6	y	0.89	24	3	20;28	3	y	0.0387428	-4.34141	down	ENSG00000157827.19
novel_NIR_20643	chr2	159236190	159241071	-	159236190	159256196	A5SS	ENST00000409124.1	novel	0.61	11	7	11	7	y	0.5	6	6	6	6	y	0.68	13	6	13	6	y	0.13	3	20	3	20	n	0.2	2	8	2	8	y	0.12	1	7	1	7	n	0.00529885	-7.68543	down	ENSG00000196151.10
novel_NIR_20742	chr2	169812506;169819643	169819561;169821943	-	169812506;169821273	169821092;169821943	MXE	ENST00000308099.7	novel	0.16	49	261	96;2	10;512	y	0.2	62	246.5	124;0	15;478	n	0.19	72.5	307	142;3	0;614	y	0.11	45	377.5	89;1	7;748	n	0.1	34	303.5	65;3	0;607	n	0.09	36	355	72;0	14;696	n	0.00934842	-6.25	down	ENSG00000138382.13
novel_NIR_20808	chr2	174846957	174915058	-	174878128	174915058	A3SS&ES	ENST00000409156.7	novel	0	0	10	0	10	n	0	0	7	0	7	n	0	0	18	0	18	n	0.25	6	18	6	18	y	0.14	2	12	2	12	n	0.25	6	18	6	18	y	0.0282933	5.81818	up	ENSG00000128656.13
novel_NIR_21039	chr2	197498850	197499142	-	197498850	197500160	A5SS	ENST00000345042.6	novel	-	-	-	-	-	-	1	1	0	1	0	n	1	3	0	3	0	y	0	0	17	0	17	n	0	0	11	0	11	n	0.09	1	10	1	10	n	0.000955161	-32.3333	down	ENSG00000144381.16
novel_NIR_21040	chr2	197498850	197499999	-	197498850	197500160	A5SS	ENST00000345042.6	novel	1	2	0	2	0	y	1	2	0	2	0	y	1	1	0	1	0	n	0.15	3	17	3	17	y	0	0	11	0	11	n	0.17	2	10	2	10	y	0.00358665	-16.6527	down	ENSG00000144381.16
novel_NIR_21092	chr2	199959880	199963733	+	199959880;199961928	199961781;199963733	ES	ENST00000295079.6	novel	0.15	70	409	70	338;480	y	0.12	55	385.5	55	317;454	n	0.15	76	431	76	330;532	y	0.09	45	437	45	350;524	n	0.07	29	397.5	29	310;485	n	0.06	25	418.5	25	352;485	n	0.00779979	-5	down	ENSG00000162972.10
novel_NIR_21261	chr2	20790398	20801292	-	20790398	20801310	A5SS	ENST00000440866.6	novel	0.07	1	13	1	13	n	0	0	15	0	15	n	0.14	3	19	3	19	n	0.4	4	6	4	6	y	0.44	4	5	4	5	y	0.33	7	14	7	14	y	0.00405397	6.19677	up	ENSG00000118961.14
novel_NIR_21376	chr2	219215082	219216364	-	219215082;219216180	219215997;219216364	ES	ENST00000265316.7	novel	0.44	22	27.5	22	34;21	y	0.44	9	11.5	9	14;9	y	0.47	11	12.5	11	18;7	y	0.73	16	6	16	8;4	y	0.71	12	5	12	6;4	y	0.64	18	10	18	6;14	y	0.00659942	8.37367	up	ENSG00000115657.12
novel_NIR_21400	chr2	219246876	219247415	+	219246876;219247246	219247113;219247415	ES	ENST00000409638.7	novel	0.15	23	135.5	23	111;160	y	0.16	21	111.5	21	80;143	y	0.14	24	147	24	121;173	n	0.12	19	143.5	19	140;147	n	0.12	19	134	19	104;164	n	0.09	13	138.5	13	122;155	n	0.0366415	-3.4641	down	ENSG00000115661.13
novel_NIR_21408	chr2	219299128	219299626	+	219299128	219300375	A3SS	ENST00000417355.1	novel	0.33	2	4	2	4	y	0.31	4	9	4	9	y	0.33	3	6	3	6	y	0.18	2	9	2	9	y	0.13	2	13	2	13	n	0.08	1	11	1	11	n	0.0174703	-6.52551	down	ENSG00000230432.1
novel_NIR_21426	chr2	219499254	219499956	+	219498938	219499956	A5SS	ENST00000313597.9	novel	0.19	8	35	8	35	y	0.26	11	31	11	31	y	0.26	9	26	9	26	y	0.09	5	50	5	50	n	0.12	8	61	8	61	n	0.05	2	40	2	40	n	0.00873865	-4.85247	down	ENSG00000144591.17
novel_NIR_21444	chr2	222643005;222646996	222646801;222648740	-	222643005	222648740	cassetteExon	ENST00000281828.6	novel	0.17	22.5	107	28;17	107	y	0.12	10.5	76	13;8	76	n	0.12	19	144	31;7	144	n	0.09	13	138	21;5	138	n	0.06	7	109	12;2	109	n	0.07	10	138	15;5	138	n	0.0429483	-3.35876	down	ENSG00000116120.9
novel_NIR_21459	chr2	226792385	226794989	-	226736250	226794989	A3SS	ENST00000305123.5	novel	0.34	34	66	34	66	y	0.35	32	59	32	59	y	0.42	55	77	55	77	y	0.17	18	90	18	90	y	0.17	23	109	23	109	y	0.11	13	109	13	109	n	0.00285391	-6.84388	down	ENSG00000169047.5
novel_NIR_21487	chr2	227340380	227347343	+	227340380	227352514	A3SS	ENST00000409616.5	novel	0.34	20	38	20	38	y	0.3	21	50	21	50	y	0.28	15	38	15	38	y	0.1	10	88	10	88	n	0.09	7	70	7	70	n	0.11	12	99	12	99	n	0.00386468	-11.1355	down	ENSG00000168958.19
novel_NIR_21602	chr2	235494849	235506953	+	235494849	235709179	A3SS	ENST00000409457.5	novel	0.65	20	11	20	11	y	0.41	9	13	9	13	y	0.42	19	26	19	26	y	0.1	2	18	2	18	n	0	0	16	0	16	n	0.05	1	20	1	20	n	0.0197891	-5.30728	down	ENSG00000157985.17
novel_NIR_21604	chr2	235494849	235585725	+	235494849	235709179	A3SS	ENST00000409457.5	novel	0.48	10	11	10	11	y	0.38	8	13	8	13	y	0.26	9	26	9	26	y	0.1	2	18	2	18	n	0	0	16	0	16	n	0	0	20	0	20	n	0.0175663	-4.73523	down	ENSG00000157985.17
novel_NIR_21772	chr2	241497687	241498639	-	241497687;241498349	241498235;241498639	ES	ENST00000316586.8	novel	0.17	38	190	38	134;246	y	0.17	34	171.5	34	119;224	y	0.13	33	216	33	182;250	n	0.24	53	166.5	53	118;215	y	0.25	62	182.5	62	150;215	y	0.22	53	185	53	167;203	y	0.0107603	5.00435	up	ENSG00000115694.14
novel_NIR_21778	chr2	241558993	241562348	+	241558993;241559703	241559455;241562348	ES	ENST00000318407.4	novel	0	0	11.5	0	18;5	n	0	0	12	0	16;8	n	0	0	28.5	0	50;7	n	0.56	24	18.5	24	22;15	y	0.41	15	21.5	15	23;20	y	0.42	11	15	11	17;13	y	0.0107451	9.56915	up	ENSG00000176720.4
novel_NIR_21797	chr2	241756014	241759073	+	241756014	241767710	A3SS	ENST00000321264.8	novel	0.51	26	25	26	25	y	0.4	21	31	21	31	y	0.34	25	48	25	48	y	0.12	7	49	7	49	n	0.05	3	54	3	54	n	0.21	15	55	15	55	y	0.0131418	-4.26553	down	ENSG00000180902.16
novel_NIR_21859	chr2	25870206	25878166	-	25845563	25878166	A3SS	ENST00000435504.8	novel	0.14	2	12	2	12	n	0.31	4	9	4	9	y	0.23	3	10	3	10	y	0	0	1	0	1	n	0	0	4	0	4	n	0	0	4	0	4	n	0.0438644	-4.61614	down	ENSG00000143970.16
novel_NIR_21860	chr2	26034735	26093591	+	26034735	26098662	A3SS	ENST00000264710.4	novel	0.15	274	1559	274	1559	y	0.17	270	1307	270	1307	y	0.15	307	1797	307	1797	y	0.09	170	1801	170	1801	n	0.09	154	1530	154	1530	n	0.08	152	1730	152	1730	n	0.00277135	-9.39149	down	ENSG00000084733.10
novel_NIR_21889	chr2	27129361	27129754	+	27129361;27129626	27129514;27129754	ES	ENST00000621324.4	novel	0.67	1	0.5	1	0;1	n	0.33	2	4	2	2;6	y	0.5	1	1	1	1;1	n	0	0	3	0	4;2	n	-	-	-	-	-	-	0	0	5.5	0	3;8	n	0.0364401	-5.09427	down	ENSG00000143994.13
novel_NIR_21895	chr2	27211533	27211900	-	27211533	27211711	5pMXE	ENST00000408041.5	novel	1	20	0	20	0	y	1	23	0	23	0	y	1	21	0	21	0	y	0.87	13	2	13	2	y	0.91	21	2	21	2	y	0.94	17	1	17	1	y	0.0440958	-4.60317	down	ENSG00000138074.14
novel_NIR_21909	chr2	27312246;27312772	27312481;27322448	-	27312246;27313109	27312994;27322448	MXE	ENST00000405076.5	novel	0.17	26	125.5	3;49	8;243	y	0.17	24	116.5	0;48	0;233	n	0.14	26.5	167.5	2;51	12;323	n	0.2	47	185	6;88	24;346	y	0.24	58.5	180.5	0;117	25;336	n	0.21	49.5	183.5	6;93	16;351	y	0.0235436	3.62441	up	ENSG00000115204.14
novel_NIR_21917	chr2	27312772	27322448	-	27312772;27313074	27312994;27322448	ES	ENST00000402722.5	novel	0.17	49	245	49	461;29	y	0.19	48	210	48	396;24	y	0.14	51	303	51	558;48	n	0.25	88	260.5	88	492;29	y	0.31	117	265.5	117	491;40	y	0.26	93	261	93	482;40	y	0.012074	4.52548	up	ENSG00000115204.14
novel_NIR_21918	chr2	27312772	27322448	-	27312772;27313109	27312994;27322448	ES	ENST00000233545.6	novel	0.12	49	352	49	461;243	n	0.13	48	314.5	48	396;233	n	0.1	51	440.5	51	558;323	n	0.17	88	419	88	492;346	y	0.22	117	413.5	117	491;336	y	0.18	93	416.5	93	482;351	y	0.0222904	4.15761	up	ENSG00000115204.14
novel_NIR_21919	chr2	27312772	27322448	-	27312772;27313154	27312994;27322448	ES	ENST00000405983.5	novel	0.18	49	230.5	49	461;0	y	0.19	48	199.5	48	396;3	y	0.15	51	281	51	558;4	y	0.26	88	247.5	88	492;3	y	0.32	117	245.5	117	491;0	y	0.28	93	242.5	93	482;3	y	0.00853858	5.30991	up	ENSG00000115204.14
novel_NIR_21986	chr2	30148463	30156628	+	30147062	30156628	A5SS	ENST00000261353.8	novel	0.12	14	98	14	98	n	0.15	13	76	13	76	y	0.1	9	80	9	80	n	0.06	7	113	7	113	n	0.06	6	98	6	98	n	0.03	4	118	4	118	n	0.0181308	-4.15761	down	ENSG00000119801.12
novel_NIR_22190	chr2	44291981	44299971	+	44286157	44299971	A5SS	ENST00000611973.4	novel	1	1	0	1	0	n	1	2	0	2	0	y	-	-	-	-	-	-	0.64	7	4	7	4	y	0.71	5	2	5	2	y	0.4	6	9	6	9	y	0.0471886	-4.43888	down	ENSG00000138079.13
novel_NIR_22204	chr2	44390305	44391885	+	44390305	44704283	A3SS	ENST00000378494.7	novel	0.62	30	18	30	18	y	0.7	33	14	33	14	y	0.71	35	14	35	14	y	0.33	18	36	18	36	y	0.2	10	41	10	41	y	0.27	18	49	18	49	y	0.0013131	-8.69741	down	ENSG00000143919.14
novel_NIR_22222	chr2	45843063	45845395	+	45843063	45976429	A3SS	ENST00000306156.7	novel	0.94	30	2	30	2	y	0.88	21	3	21	3	y	0.88	28	4	28	4	y	1	40	0	40	0	y	0.96	46	2	46	2	y	1	29	0	29	0	y	0.0285822	3.60555	up	ENSG00000171132.13
novel_NIR_22246	chr2	46588179;46591925	46591803;46592475	-	46588179	46592475	cassetteExon	ENST00000306465.8	novel	0.58	42.5	31	0;85	31	n	0.47	19	21	0;38	21	n	0.62	31	19	4;58	19	y	0.38	17.5	28	2;33	28	y	0.36	17.5	31	0;35	31	n	0.31	15	34	0;30	34	n	0.0280626	-4.18004	down	ENSG00000151665.12
novel_NIR_22340	chr2	55232632	55232808	+	55232108	55232808	A5SS	ENST00000402285.7	novel	0.26	8	23	8	23	y	0.32	7	15	7	15	y	0.33	13	26	13	26	y	0.55	22	18	22	18	y	0.72	23	9	23	9	y	0.71	35	14	35	14	y	0.0134568	6.01922	up	ENSG00000143947.12
novel_NIR_22573	chr2	70227822	70228344	-	70227822	70229264	A5SS	ENST00000415783.6	novel	0.08	1	11	1	11	n	0.11	4	34	4	34	n	0.29	10	24	10	24	n	0.73	16	6	16	6	y	0.38	3	5	3	5	y	0.79	11	3	11	3	y	0.0462812	3.29432	up	ENSG00000116001.15
novel_NIR_22597	chr2	71070839	71072641	+	71068712	71072641	A5SS	ENST00000443872.6	novel	0.73	16	6	16	6	y	0.57	8	6	8	6	y	0.6	12	8	12	8	y	0.08	1	11	1	11	n	0.41	9	13	9	13	y	0.14	3	19	3	19	n	0.0352374	-3.75483	down	ENSG00000124357.12
novel_NIR_22710	chr2	74492747	74496342	+	74492747	74492922	3pMXE	ENST00000233623.9	novel	0.1	4	35	4	35	n	0.2	5	20	5	20	y	0.11	2	17	2	17	n	0.35	8	15	8	15	y	0.44	7	9	7	9	y	0.26	6	17	6	17	y	0.0336744	3.50192	up	ENSG00000115282.19
novel_NIR_22779	chr2	85402158	85418267	-	85402158	85410317	5pMXE	ENST00000263867.8	novel	0.02	1	46	1	46	n	0.09	6	60	6	60	n	0	0	47	0	47	n	0.27	9	24	9	24	y	0.28	9	23	9	23	y	0.15	6	33	6	33	y	0.022522	3.9421	up	ENSG00000042493.15
novel_NIR_22804	chr2	85603081	85619220	+	85612359	85619220	5pMXE	ENST00000613444.4	novel	1	7	0	7	0	y	1	2	0	2	0	y	1	11	0	11	0	y	0.43	6	8	6	8	y	0.6	3	2	3	2	y	0.29	2	5	2	5	y	0.0246724	-6.24799	down	ENSG00000168883.19
novel_NIR_22854	chr2	87470304	87521207	+	87470304;87472885	87472740;87521207	ES	ENST00000419680.6	novel	0.65	21	11.5	21	6;17	y	0.6	19	12.5	19	2;23	y	0.54	22	19	22	10;28	y	0.35	4	7.5	4	4;11	y	0.34	7	13.5	7	5;22	y	0.24	5	15.5	5	7;24	y	0.0038842	-6.05094	down	ENSG00000222041.10
novel_NIR_23453	chr20	35801605	35823258	+	35801605	35842573	A3SS	ENST00000374012.7	novel	0.56	15	12	15	12	y	0.65	13	7	13	7	y	0.74	43	15	43	15	y	0.3	15	35	15	35	y	0.5	11	11	11	11	y	0.29	10	24	10	24	y	0.0320991	-3.33745	down	ENSG00000025293.15
novel_NIR_23570	chr20	38420900;38422368	38422291;38426419	-	38420900;38421098	38421006;38426419	MXE	ENST00000423536.5	novel	0.26	156	447.5	0;312	730;165	n	0.26	110.5	309	0;221	497;121	n	0.23	146	482	0;292	735;229	n	0.16	108	547	0;216	739;355	n	0.14	89.5	556	0;179	745;367	n	0.15	96.5	530	2;191	712;348	y	0.00251537	-8.66025	down	ENSG00000196756.11
novel_NIR_23571	chr20	38420900;38422368	38422291;38426419	-	38420900;38422241	38421006;38426419	MXE	ENST00000436764.5	novel	0.29	156	385.5	0;312	730;41	n	0.3	110.5	263	0;221	497;29	n	0.28	146	377.5	0;292	735;20	n	0.22	108	377	0;216	739;15	n	0.19	89.5	384.5	0;179	745;24	n	0.21	96.5	368.5	2;191	712;25	y	0.00251037	-7.90569	down	ENSG00000196756.11
novel_NIR_23572	chr20	38420900;38422368	38422291;38426419	-	38420900;38426052	38421006;38426419	MXE	ENST00000417578.5	novel	0.29	156	378.5	0;312	730;27	n	0.3	110.5	256	0;221	497;15	n	0.28	146	379.5	0;292	735;24	n	0.22	108	381	0;216	739;23	n	0.19	89.5	394	0;179	745;43	n	0.21	96.5	371.5	2;191	712;31	y	0.00251037	-7.90569	down	ENSG00000196756.11
novel_NIR_23576	chr20	38421098;38422368	38422046;38426419	-	38421098	38426419	cassetteExon	ENST00000423536.5	novel	0.49	156	165	0;312	165	n	0.48	110.5	121	0;221	121	n	0.39	147	229	2;292	229	y	0.23	108	355	0;216	355	n	0.2	89.5	367	0;179	367	n	0.22	95.5	348	0;191	348	n	0.0126797	-7.17208	down	ENSG00000196756.11
novel_NIR_23577	chr20	38421098;38422368	38422046;38426419	-	38421098;38426052	38425935;38426419	MXE	ENST00000417578.5	novel	0.76	156	48	0;312	69;27	n	0.73	110.5	41	0;221	67;15	n	0.77	147	44	2;292	64;24	y	0.64	108	61.5	0;216	100;23	n	0.53	89.5	78.5	0;179	114;43	n	0.59	95.5	65.5	0;191	100;31	n	0.023295	-4.9029	down	ENSG00000196756.11
novel_NIR_23578	chr20	38421098;38422368	38422087;38426419	-	38421098	38426419	cassetteExon	ENST00000423536.5	novel	0.5	162.5	165	13;312	165	y	0.49	114	121	7;221	121	y	0.4	153	229	14;292	229	y	0.24	110.5	355	5;216	355	y	0.21	96.5	367	14;179	367	y	0.22	98	348	5;191	348	y	0.0122902	-7.2731	down	ENSG00000196756.11
novel_NIR_23579	chr20	38421098;38422368	38422087;38426419	-	38421098;38426052	38425935;38426419	MXE	ENST00000417578.5	novel	0.77	162.5	48	13;312	69;27	y	0.74	114	41	7;221	67;15	y	0.78	153	44	14;292	64;24	y	0.64	110.5	61.5	5;216	100;23	y	0.55	96.5	78.5	14;179	114;43	y	0.6	98	65.5	5;191	100;31	y	0.0120587	-5.81238	down	ENSG00000196756.11
novel_NIR_23580	chr20	38421098;38422368	38422096;38426419	-	38421098	38426419	cassetteExon	ENST00000423536.5	novel	0.49	156	165	0;312	165	n	0.48	111	121	1;221	121	n	0.39	146.5	229	1;292	229	n	0.24	110	355	4;216	355	y	0.2	89.5	367	0;179	367	n	0.22	95.5	348	0;191	348	n	0.0107195	-6.8973	down	ENSG00000196756.11
novel_NIR_23581	chr20	38421098;38422368	38422096;38426419	-	38421098;38426052	38425935;38426419	MXE	ENST00000417578.5	novel	0.76	156	48	0;312	69;27	n	0.73	111	41	1;221	67;15	n	0.77	146.5	44	1;292	64;24	n	0.64	110	61.5	4;216	100;23	y	0.53	89.5	78.5	0;179	114;43	n	0.59	95.5	65.5	0;191	100;31	n	0.023295	-4.9029	down	ENSG00000196756.11
novel_NIR_23582	chr20	38421098;38422368	38422197;38426419	-	38421098	38426419	cassetteExon	ENST00000423536.5	novel	0.49	156	165	0;312	165	n	0.48	110.5	121	0;221	121	n	0.39	147	229	2;292	229	y	0.23	108.5	355	1;216	355	n	0.2	89.5	367	0;179	367	n	0.22	95.5	348	0;191	348	n	0.0126797	-7.17208	down	ENSG00000196756.11
novel_NIR_23583	chr20	38421098;38422368	38422197;38426419	-	38421098;38426052	38425935;38426419	MXE	ENST00000417578.5	novel	0.76	156	48	0;312	69;27	n	0.73	110.5	41	0;221	67;15	n	0.77	147	44	2;292	64;24	y	0.64	108.5	61.5	1;216	100;23	n	0.53	89.5	78.5	0;179	114;43	n	0.59	95.5	65.5	0;191	100;31	n	0.023295	-4.9029	down	ENSG00000196756.11
novel_NIR_23584	chr20	38421098;38422368	38422291;38426419	-	38421098	38426419	cassetteExon	ENST00000423536.5	novel	0.7	381	165	450;312	165	y	0.69	266	121	311;221	121	y	0.6	347	229	402;292	229	y	0.44	278.5	355	341;216	355	y	0.38	223	367	267;179	367	y	0.42	248.5	348	306;191	348	y	0.00552417	-6.87524	down	ENSG00000196756.11
novel_NIR_23586	chr20	38421098;38422368	38422291;38426419	-	38421098;38426052	38425935;38426419	MXE	ENST00000417578.5	novel	0.89	381	48	450;312	69;27	y	0.87	266	41	311;221	67;15	y	0.89	347	44	402;292	64;24	y	0.82	278.5	61.5	341;216	100;23	y	0.74	223	78.5	267;179	114;43	y	0.79	248.5	65.5	306;191	100;31	y	0.0416439	-4.12082	down	ENSG00000196756.11
novel_NIR_23587	chr20	38421098;38422368	38422291;38431041	-	38421098;38426503	38422092;38431041	MXE	ENST00000436764.5	novel	0.47	225	253	450;0	27;479	n	0.49	155.5	159	311;0	15;303	n	0.48	201	220.5	402;0	11;430	n	0.39	170.5	266.5	341;0	26;507	n	0.35	138	255.5	267;9	30;481	y	0.4	153	228	306;0	11;445	n	0.0136587	-6.12372	down	ENSG00000196756.11
novel_NIR_23588	chr20	38421098;38422368	38422291;38431041	-	38421098;38426503	38425935;38431041	MXE	ENST00000417578.5	novel	0.45	225	274	450;0	69;479	n	0.46	155.5	185	311;0	67;303	n	0.45	201	247	402;0	64;430	n	0.36	170.5	303.5	341;0	100;507	n	0.32	138	297.5	267;9	114;481	y	0.36	153	272.5	306;0	100;445	n	0.0114723	-7.76114	down	ENSG00000196756.11
novel_NIR_23589	chr20	38421098;38422368	38422291;38431041	-	38421098;38426503	38426419;38431041	MXE	ENST00000423536.5	novel	0.41	225	322	450;0	165;479	n	0.42	155.5	212	311;0	121;303	n	0.38	201	329.5	402;0	229;430	n	0.28	170.5	431	341;0	355;507	n	0.25	138	424	267;9	367;481	y	0.28	153	396.5	306;0	348;445	n	0.00119672	-8.52803	down	ENSG00000196756.11
novel_NIR_23590	chr20	38421098;38422389	38422291;38426419	-	38421098	38426419	cassetteExon	ENST00000423536.5	novel	0.58	225	165	450;0	165	n	0.56	155.5	121	311;0	121	n	0.47	201	229	402;0	229	n	0.32	170.5	355	341;0	355	n	0.27	134.5	367	267;2	367	y	0.31	153	348	306;0	348	n	0.00975412	-6.37599	down	ENSG00000196756.11
novel_NIR_23592	chr20	38421098;38422389	38422291;38426419	-	38421098;38426052	38425935;38426419	MXE	ENST00000417578.5	novel	0.82	225	48	450;0	69;27	n	0.79	155.5	41	311;0	67;15	n	0.82	201	44	402;0	64;24	n	0.73	170.5	61.5	341;0	100;23	n	0.63	134.5	78.5	267;2	114;43	y	0.7	153	65.5	306;0	100;31	n	0.0417	-3.94421	down	ENSG00000196756.11
novel_NIR_23593	chr20	38422368	38426419	-	38426048	38426419	A3SS&ES	ENST00000413755.5	novel	0.85	312	56	312	56	y	0.84	221	42	221	42	y	0.86	292	49	292	49	y	0.78	216	60	216	60	y	0.72	179	69	179	69	y	0.74	191	67	191	67	y	0.0196729	-5.56776	down	ENSG00000196756.11
novel_NIR_23674	chr20	4195378	4199794	+	4195378	4195526	3pMXE	ENST00000419003.2	novel	0	0	28	0	28	n	0	0	11	0	11	n	0	0	28	0	28	n	0.25	3	9	3	9	y	0.29	6	15	6	15	y	0.16	7	36	7	36	y	0.0260855	6.06977	up	ENSG00000230176.2
novel_NIR_23749	chr20	45815655	45815854	+	45814470	45815854	A5SS	ENST00000405520.5	novel	0.11	8	63	8	63	n	0.1	6	56	6	56	n	0.16	9	49	9	49	y	0.07	2	25	2	25	n	0.03	1	38	1	38	n	0	0	36	0	36	n	0.031018	-3.27423	down	ENSG00000175063.16
novel_NIR_23882	chr20	50841900;50852120	50851942;50876486	+	50841900;50876093	50875997;50876486	MXE	ENST00000358791.9	novel	0.22	4.5	16	3;6	12;20	y	0.21	6	22	2;10	18;26	y	0.25	7.5	22.5	4;11	17;28	y	0.1	1.5	13.5	0;3	9;18	n	0.06	1	16	0;2	16;16	n	0	0	15.5	0;0	13;18	n	0.0159445	-5.51199	down	ENSG00000124243.17
novel_NIR_23907	chr20	5109445	5112730	-	5109445	5112961	A5SS	ENST00000612323.4	novel	0.17	82	402	82	402	y	0.14	84	527	84	527	n	0.14	86	536	86	536	n	0.19	112	481	112	481	y	0.22	111	402	111	402	y	0.19	124	531	124	531	y	0.0241101	3.53553	up	ENSG00000089063.14
novel_NIR_24003	chr20	6015490	6023292	+	6015490	6032012	A3SS	ENST00000452938.5	novel	0.81	13	3	13	3	y	0.71	17	7	17	7	y	0.77	34	10	34	10	y	0.5	6	6	6	6	y	0.38	8	13	8	13	n	0.56	10	8	10	8	y	0.0169223	-4.69334	down	ENSG00000088766.11
novel_NIR_24018	chr20	62126439	62130219	+	62126439	62127585	3pMXE	ENST00000370915.5	novel	0.14	5	31	5	31	n	0.12	2	15	2	15	n	0.17	5	25	5	25	y	0.03	1	34	1	34	n	0	0	18	0	18	n	0.09	3	32	3	32	n	0.0395832	-3.42338	down	ENSG00000149657.19
novel_NIR_24030	chr20	62199257	62203084	+	62199257	62200683	3pMXE	ENST00000370823.7	novel	0.09	10	103	10	103	n	0.03	3	117	3	117	n	0.07	10	138	10	138	n	0.19	22	96	22	96	y	0.24	28	89	28	89	y	0.2	27	110	27	110	y	0.00350038	6.28571	up	ENSG00000101181.17
novel_NIR_24036	chr20	62308178	62308655	+	62308178;62308470	62308368;62308655	ES	ENST00000491935.5	novel	0.13	222	1438.5	222	989;1888	n	0.15	244	1413	244	965;1861	y	0.15	334	1862.5	334	1349;2376	y	0.23	344	1181.5	344	847;1516	y	0.21	333	1274.5	333	938;1611	y	0.23	360	1209	360	854;1564	y	0.00105756	8.48528	up	ENSG00000130706.12
novel_NIR_24044	chr20	62665088	62667745	+	62665088;62666575	62666380;62667745	ES	ENST00000217159.5	novel	0.04	1	26.5	1	19;34	n	0	0	12	0	9;15	n	0	0	12	0	14;10	n	0.14	2	12.5	2	9;16	n	0.17	2	9.5	2	8;11	y	0.14	1	6	1	6;6	n	0.00165542	8.2	up	ENSG00000101187.15
novel_NIR_24045	chr20	62667910	62668477	+	62667910;62668184	62668012;62668477	ES	ENST00000217159.5	novel	0.19	6	25.5	6	21;30	y	0	0	20.5	0	13;28	n	0	0	30	0	29;31	n	0.38	9	15	9	8;22	y	0.44	10	12.5	10	15;10	y	0.26	3	8.5	3	3;14	y	0.0241013	3.59468	up	ENSG00000101187.15
novel_NIR_24056	chr20	62852722	62854016	-	62842097	62854016	A3SS	ENST00000335351.7	novel	0.3	6	14	6	14	y	0.41	17	24	17	24	y	0.57	4	3	4	3	y	0.15	4	23	4	23	y	0.07	2	28	2	28	n	0.08	4	44	4	44	n	0.0424127	-3.9679	down	ENSG00000101190.12
novel_NIR_24086	chr20	63689132	63689750	+	63689132;63689648	63689502;63689750	ES	ENST00000370018.7	novel	0.11	2	16	2	20;12	n	0.26	6	17.5	6	19;16	y	0.24	7	22.5	7	36;9	y	0	0	16.5	0	16;17	n	0	0	13	0	15;11	n	0	0	6.5	0	7;6	n	0.0495398	-4.32418	down	ENSG00000258366.7
novel_NIR_24091	chr20	63695221	63695778	+	63695221;63695650	63695328;63695778	ES	ENST00000360203.9	novel	0.07	2	27.5	2	37;18	n	0.03	1	31	1	47;15	n	0	0	24.5	0	40;9	n	0.14	3	18	3	32;4	n	0.09	2	20.5	2	29;12	n	0.19	5	21.5	5	23;20	y	0.0449302	3.02372	up	ENSG00000258366.7
novel_NIR_24115	chr20	64063384;64063949	64063892;64066476	+	64063384	64066476	cassetteExon	ENST00000343484.9	novel	0.03	1.5	54	0;3	54	n	0.02	1	61	0;2	61	n	0.06	5	75	4;6	75	n	0.16	11.5	59	6;17	59	y	0.18	16	72	18;14	72	y	0.1	10.5	90	9;12	90	n	0.0273811	4.09315	up	ENSG00000171703.16
novel_NIR_24117	chr20	64076646	64079294	-	64076646	64076857	A5SS&ES	ENST00000332298.9	novel	0.11	1	8	1	8	n	0	0	1	0	1	n	0	0	7	0	7	n	0.39	7	11	7	11	y	0.29	6	15	6	15	y	0.6	9	6	9	6	n	0.0364816	3.96212	up	ENSG00000171700.13
novel_NIR_24118	chr20	64076646	64079294	-	64076646;64076954	64076857;64079294	ES	ENST00000395042.1	novel	0.17	1	5	1	8;2	n	0	0	0.5	0	1;0	n	0	0	5	0	7;3	n	0.56	7	5.5	7	11;0	y	0.44	6	7.5	6	15;0	y	0.75	9	3	9	6;0	y	0.012057	4.94233	up	ENSG00000171700.13
novel_NIR_24121	chr20	64076646;64079372	64079294;64079873	-	64076646;64076954	64076857;64079873	MXE	ENST00000332298.9	novel	0.04	0.5	11	1;0	8;14	n	0	0	0.5	0;0	1;0	n	0	0	5.5	0;0	7;4	n	0.33	3.5	7	7;0	11;3	n	0.24	3	9.5	6;0	15;4	n	0.41	5.5	8	9;2	6;10	y	0.0180307	6.15814	up	ENSG00000171700.13
novel_NIR_24412	chr21	43460801	43471512	-	43462261	43471512	3pMXE	ENST00000332440.3	novel	0	0	3	0	3	n	0.33	2	4	2	4	y	0.25	2	6	2	6	y	0.62	8	5	8	5	y	1	1	0	1	0	n	1	11	0	11	0	y	0.0150934	4.2235	up	ENSG00000185186.8
novel_NIR_24429	chr21	43734123	43746079	+	43734123	43736954	3pMXE	ENST00000398081.5	novel	0	0	9	0	9	n	0	0	2	0	2	n	0.17	2	10	2	10	y	1	2	0	2	0	y	1	4	0	4	0	y	1	7	0	7	0	y	0.00358907	16.6471	up	ENSG00000160209.18
novel_NIR_24446	chr21	44037927	44038176	+	44037927	44052280	A3SS	ENST00000380221.7	novel	0.4	8	12	8	12	y	0.38	6	10	6	10	y	0.33	4	8	4	8	y	0.12	3	21	3	21	n	0.2	2	8	2	8	y	0.07	1	14	1	14	n	0.0104696	-5.55492	down	ENSG00000160218.12
novel_NIR_24468	chr21	44776145	44777299	-	44773687	44777299	A3SS	ENST00000345496.6	novel	0	0	10	0	10	n	0	0	10	0	10	n	0	0	19	0	19	n	0.1	3	26	3	26	n	0.14	2	12	2	12	n	0.16	4	21	4	21	y	0.0170536	7.55929	up	ENSG00000184787.18
novel_NIR_24565	chr21	6067049	6077464	+	6067049	6076004	3pMXE	ENST00000624561.1	novel	0	0	3	0	3	n	0.29	2	5	2	5	y	0.13	2	13	2	13	n	0.53	8	7	8	7	y	1	1	0	1	0	n	1	11	0	11	0	y	0.0277749	3.95795	up	ENSG00000280191.3
novel_NIR_24579	chr21	6721991	6724393	+	6721991;6724293	6724259;6724393	ES	ENST00000623892.1	novel	0.24	2	6.5	2	7;6	y	0	0	4	0	3;5	n	-	-	-	-	-	-	1	1	0	1	0;0	n	0.57	2	1.5	2	3;0	y	0.63	6	3.5	6	5;2	y	0.0458892	3.40332	up	ENSG00000280164.1
novel_NIR_24588	chr21	7755118	7771567	+	7769375	7771567	A5SS&ES	ENST00000612624.4	novel	0	0	5	0	5	n	0.09	2	20	2	20	n	0	0	11	0	11	n	0.18	5	23	5	23	y	0.11	2	16	2	16	n	0.15	2	11	2	11	y	0.0388088	3.22201	up	ENSG00000273590.4
novel_NIR_24619	chr22	17047426	17057517	+	17047426	17057073	A3SS	ENST00000441006.5	novel	0.5	2	2	2	2	y	0	0	2	0	2	n	0	0	10	0	10	n	1	1	0	1	0	n	1	3	0	3	0	y	-	-	-	-	-	-	0.0377496	5	up	ENSG00000237438.6
novel_NIR_24699	chr22	19812447	19821228	-	19812447;19820723	19820598;19821228	ES	ENST00000329517.10	novel	0	0	16	0	22;10	n	0	0	17.5	0	24;11	n	0	0	29	0	38;20	n	0.14	7	43.5	7	55;32	n	0.14	7	44.5	7	56;33	n	0.22	9	32.5	9	37;28	y	0.0246571	6.25	up	ENSG00000185838.13
novel_NIR_24815	chr22	23391724;23394057	23393926;23399760	-	23391724	23399760	cassetteExon	ENST00000255890.8	novel	0	0	2	0;0	2	n	0	0	4	0;0	4	n	0	0	4	0;0	4	n	0.2	1.5	6	2;1	6	n	0.33	2	4	3;1	4	n	0.37	3.5	6	5;2	6	y	0.0280347	5.84613	up	ENSG00000133519.12
novel_NIR_24868	chr22	24067181	24068462	+	24067181	24070800	A3SS	ENST00000263119.9	novel	0.33	1	2	1	2	n	0.43	3	4	3	4	y	0.43	3	4	3	4	y	0	0	4	0	4	n	0	0	9	0	9	n	0	0	4	0	4	n	0.00698772	-11.9	down	ENSG00000099991.16
novel_NIR_24877	chr22	24220183	24224996	-	24220116	24224996	A3SS	ENST00000263112.11	novel	0.08	3	34	3	34	n	0.11	3	24	3	24	n	0.14	5	30	5	30	n	0.43	6	8	6	8	y	0.3	8	19	8	19	y	0.3	14	32	14	32	y	0.0210446	5	up	ENSG00000099998.17
novel_NIR_24920	chr22	24608023	24610358	+	24608023	24609965	A3SS&ES	ENST00000248923.8	novel	0.22	19	66	19	66	y	0.17	10	50	10	50	y	0.14	14	88	14	88	n	0.32	43	91	43	91	y	0.34	43	82	43	82	y	0.27	33	89	33	89	y	0.0133748	4.26401	up	ENSG00000100031.18
novel_NIR_24964	chr22	26717459	26721650	+	26717459	26726644	A3SS	ENST00000444388.5	novel	1	6	0	6	0	y	1	3	0	3	0	y	1	13	0	13	0	y	0.5	2	2	2	2	y	0.5	6	6	6	6	y	0.6	3	2	3	2	y	0.00506332	-14	down	ENSG00000244625.5
novel_NIR_25122	chr22	31098840	31099745	+	31098840;31099179	31099062;31099745	ES	ENST00000358743.5	novel	0.12	5	38	5	37;39	n	0	0	53.5	0	59;48	n	0.08	5	55.5	5	53;58	n	0.27	21	57.5	21	62;53	y	0.29	22	53.5	22	52;55	y	0.25	14	41.5	14	42;41	y	0.0204175	5.47796	up	ENSG00000183963.18
novel_NIR_25207	chr22	36501407	36504515	-	36501407;36504367	36504098;36504515	ES	ENST00000397224.8	novel	0	0	17	0	22;12	n	0.08	2	23.5	2	30;17	n	0	0	31	0	39;23	n	0.11	4	33	4	49;17	n	0.19	6	25.5	6	30;21	y	0.11	4	33.5	4	50;17	n	0.0433813	2.91682	up	ENSG00000100350.14
novel_NIR_25269	chr22	37759264	37760361	+	37759264	37759417	3pMXE	ENST00000407319.6	novel	0.18	5	23	5	23	y	0.27	6	16	6	16	y	0.15	3	17	3	17	y	0	0	11	0	11	n	0	0	3	0	3	n	0	0	5	0	5	n	0.0309968	-5.547	down	ENSG00000100106.19
novel_NIR_25308	chr22	38295447	38298786	-	38297155	38298786	3pMXE	ENST00000405675.7	novel	0.42	13	18	13	18	y	0.25	4	12	4	12	y	0.28	7	18	7	18	y	0.5	6	6	6	6	y	0.71	5	2	5	2	y	0.82	9	2	9	2	y	0.041286	3.34894	up	ENSG00000213923.10
novel_NIR_25310	chr22	38298203	38298786	-	38297155	38298786	A3SS	ENST00000405675.7	novel	0.31	8	18	8	18	y	0.29	5	12	5	12	y	0.44	14	18	14	18	y	0.54	7	6	7	6	y	0.85	11	2	11	2	y	0.67	4	2	4	2	y	0.0435941	3.35193	up	ENSG00000213923.10
novel_NIR_25376	chr22	40552367	40636478	-	40552367;40594735	40594674;40636478	ES	ENST00000355630.7	novel	0	0	10.5	0	13;8	n	0	0	7.5	0	7;8	n	0.23	5	16.5	5	11;22	y	0.47	4	4.5	4	5;4	y	0.27	4	11	4	12;10	y	0.38	3	5	3	4;6	y	0.0403474	3.08924	up	ENSG00000196588.14
novel_NIR_25421	chr22	42364725	42368715	-	42365144	42368715	A3SS	ENST00000424852.1	novel	1	2	0	2	0	y	1	14	0	14	0	y	1	10	0	10	0	y	0.81	25	6	25	6	y	0.84	21	4	21	4	y	0.86	31	5	31	5	y	0.00782066	-11.2414	down	ENSG00000229891.1
novel_NIR_25449	chr22	42912157	42995149	-	42912157	43015021	A5SS	ENST00000263246.7	novel	0.02	1	45	1	45	n	0	0	20	0	20	n	0.08	5	54	5	54	n	0.21	15	55	15	55	y	0.27	13	35	13	35	y	0.19	13	57	13	57	y	0.0050268	5.58931	up	ENSG00000100266.17
novel_NIR_25537	chr22	46346544	46350350	+	46346544	46350291	A3SS	ENST00000290846.8	novel	0.07	13	182	13	182	n	0.06	10	169	10	169	n	0.11	23	184	23	184	n	0.15	13	73	13	73	y	0.17	21	99	21	99	y	0.16	19	99	19	99	y	0.0233392	4.89898	up	ENSG00000100416.12
novel_NIR_25572	chr22	50220015	50222028	-	50220015;50221874	50220251;50222028	ES	ENST00000248846.9	novel	0.53	5	4.5	5	3;6	y	0.62	4	2.5	4	5;0	y	0.67	7	3.5	7	2;5	y	0.86	6	1	6	1;1	y	0.86	3	0.5	3	0;1	y	0.78	7	2	7	0;4	y	0.0139115	4.63756	up	ENSG00000128159.11
novel_NIR_25602	chr22	50286287	50287667	-	50286287;50287264	50287111;50287667	ES	ENST00000359337.8	novel	0.05	2	37	2	39;35	n	0	0	30	0	33;27	n	0	0	36.5	0	42;31	n	0.19	7	29	7	39;19	y	0.11	5	39.5	5	50;29	n	0.18	6	27	6	36;18	y	0.0126427	4.74856	up	ENSG00000196576.14
novel_NIR_25613	chr22	50393799	50393893	+	50372150	50393893	A5SS	ENST00000359139.7	novel	0.3	3	7	3	7	y	0.4	2	3	2	3	y	0.33	4	8	4	8	y	0	0	16	0	16	n	0	0	22	0	22	n	0.08	1	12	1	12	n	0.00142287	-7.9443	down	ENSG00000100239.15
novel_NIR_25625	chr22	50524424	50525005	-	50524424	50526001	A5SS	ENST00000535425.5	novel	0	0	2	0	2	n	0	0	1	0	1	n	0	0	3	0	3	n	1	1	0	1	0	n	1	11	0	11	0	y	0.5	3	3	3	3	y	0.0377496	5	up	ENSG00000130489.12
novel_NIR_25637	chr22	50526738	50527588	-	50526738;50527283	50527165;50527588	ES	ENST00000395680.5	novel	0.31	19	41.5	19	44;39	y	0.37	15	26	15	25;27	y	0.2	12	47.5	12	49;46	y	0.56	30	24	30	23;25	y	0.49	21	21.5	21	28;15	y	0.58	28	20	28	21;19	y	0.0202386	4.40415	up	ENSG00000025708.12
novel_NIR_25673	chr22	50784021	50785173	+	50784072	50785173	A5SS	ENST00000480246.1	novel	0.75	56	19	56	19	y	0.76	19	6	19	6	y	0.78	51	14	51	14	y	0.68	75	35	75	35	y	0.72	67	26	67	26	y	0.72	74	29	74	29	y	0.0302325	-3.54475	down	ENSG00000184319.15
novel_NIR_25698	chr3	100709588	100713643	+	100709431	100713643	A5SS	ENST00000418917.6	novel	0.13	3	20	3	20	n	0	0	24	0	24	n	0	0	18	0	18	n	0.18	4	18	4	18	y	0.22	2	7	2	7	y	0.29	4	10	4	10	y	0.029374	3.45969	up	ENSG00000114354.12
novel_NIR_25715	chr3	101574279;101580004	101579842;101590215	+	101574279;101585511	101585437;101590215	MXE	ENST00000469941.5	novel	0.13	24	167.5	40;8	8;327	n	0.12	18	132	34;2	1;263	n	0.11	22	175	40;4	2;348	n	0.16	36	183.5	61;11	3;364	y	0.15	26.5	152.5	47;6	10;295	y	0.14	26.5	169.5	52;1	18;321	n	0.0213116	3.67423	up	ENSG00000081154.11
novel_NIR_25741	chr3	108047292	108050578	-	108047292	108051939	A5SS	ENST00000355354.11	novel	0.18	39	173	39	173	y	0.14	31	190	31	190	n	0.15	36	205	36	205	y	0.09	23	243	23	243	n	0.12	27	196	27	196	n	0.1	20	178	20	178	n	0.026817	-3.57771	down	ENSG00000196776.14
novel_NIR_26306	chr3	151770611	151783832	+	151770611	151773430	3pMXE	ENST00000471766.1	novel	0.14	11	70	11	70	n	0.07	7	98	7	98	n	0.08	9	101	9	101	n	0.27	28	76	28	76	y	0.23	33	112	33	112	y	0.24	28	90	28	90	y	0.00832258	6.01338	up	ENSG00000240602.7
novel_NIR_26307	chr3	151770611	151783832	+	151770611;151775764	151775695;151783832	ES	ENST00000483636.5	novel	0.32	11	23	11	15;31	y	0.21	7	27	7	26;28	y	0.19	9	39.5	9	40;39	y	0.37	28	48	28	53;43	y	0.59	33	22.5	33	16;29	y	0.53	28	24.5	28	22;27	y	0.0384296	3.329	up	ENSG00000240602.7
novel_NIR_26314	chr3	151814300	151817417	+	151814300	151817366	A3SS	ENST00000232892.11	novel	0	0	41	0	41	n	0	0	17	0	17	n	0	0	34	0	34	n	0.1	4	38	4	38	n	0.15	5	28	5	28	y	0.1	4	37	4	37	n	0.0198039	7	up	ENSG00000114771.13
novel_NIR_26325	chr3	152300367	152301919	+	152300367	152414941	A3SS	ENST00000282486.10	novel	0.79	30	8	30	8	y	0.71	15	6	15	6	y	0.76	19	6	19	6	y	0.5	6	6	6	6	y	0.36	4	7	4	7	y	0.31	5	11	5	11	y	0.0135133	-5.91135	down	ENSG00000152601.17
novel_NIR_26409	chr3	158732528	158740389	+	158732528;158734037	158733951;158740389	ES	ENST00000465477.5	novel	-	-	-	-	-	-	0	0	0.5	0	0;1	n	0	0	7	0	12;2	n	0.73	4	1.5	4	1;2	y	0.8	4	1	4	0;2	y	0.71	5	2	5	1;3	y	0.00133263	27.366	up	ENSG00000240207.6
novel_NIR_26449	chr3	165786311	165837314	-	165786311;165831041	165829517;165837314	ES	ENST00000264381.7	novel	0.13	4	27.5	4	48;7	n	0.1	2	18	2	36;0	n	0.12	3	21.5	3	41;2	n	0.37	25	42.5	25	76;9	y	0.3	11	25.5	11	46;5	y	0.24	10	32.5	10	61;4	y	0.0325408	4.83766	up	ENSG00000114200.9
novel_NIR_26547	chr3	179730709	179732376	+	179730709	179740247	A3SS	ENST00000263966.7	novel	0.29	4	10	4	10	y	0.62	8	5	8	5	y	0.4	8	12	8	12	y	0.15	2	11	2	11	y	0.07	1	14	1	14	n	0	0	7	0	7	n	0.0472947	-3.41963	down	ENSG00000058056.8
novel_NIR_26578	chr3	184243630	184244601	-	184243630;184243996	184243791;184244601	ES	ENST00000397676.7	novel	0.12	65	480.5	65	559;402	n	0.15	77	436	77	515;357	y	0.17	111	532.5	111	541;524	y	0.24	118	377.5	118	384;371	y	0.29	152	372	152	428;316	y	0.28	163	418.5	163	449;388	y	0.00429191	5.85021	up	ENSG00000214160.9
novel_NIR_26632	chr3	186787264;186788416	186788310;186789125	+	186787264;186787882	186787495;186789125	MXE	ENST00000323963.9	novel	0.17	72	348.5	7;137	417;280	y	0.15	46.5	259	4;89	294;224	y	0.11	44.5	370.5	0;89	443;298	n	0.07	55.5	764	0;111	818;710	n	0.05	38	695	8;68	755;635	n	0.06	47.5	745.5	0;95	826;665	n	0.0319605	-4.49013	down	ENSG00000156976.14
novel_NIR_26633	chr3	186787264;186788420	186788310;186789125	+	186787264;186787882	186787495;186789125	MXE	ENST00000323963.9	novel	0.25	113.5	348.5	7;220	417;280	y	0.21	69	259	4;134	294;224	y	0.18	79	370.5	0;158	443;298	n	0.13	114	764	0;228	818;710	n	0.13	103.5	695	8;199	755;635	n	0.12	99	745.5	0;198	826;665	n	0.0472945	-4.21776	down	ENSG00000156976.14
novel_NIR_26636	chr3	186787882;186788412	186788310;186789125	+	186787882	186789125	cassetteExon	ENST00000323963.9	novel	0.35	149.5	280	296;3	280	y	0.35	119	224	236;2	224	y	0.32	139.5	298	278;1	298	n	0.19	166.5	710	330;3	710	y	0.18	135	635	267;3	635	y	0.17	135	665	270;0	665	n	0.000577582	-13.8564	down	ENSG00000156976.14
novel_NIR_26637	chr3	186787882;186788416	186788292;186789125	+	186787882	186789125	cassetteExon	ENST00000323963.9	novel	0.2	69.5	280	2;137	280	y	0.17	44.5	224	0;89	224	n	0.13	44.5	298	0;89	298	n	0.07	56.5	710	2;111	710	n	0.05	34	635	0;68	635	n	0.07	47.5	665	0;95	665	n	0.0269222	-4.84139	down	ENSG00000156976.14
novel_NIR_26638	chr3	186787882;186788416	186788310;186789125	+	186787882	186789125	cassetteExon	ENST00000323963.9	novel	0.44	216.5	280	296;137	280	y	0.42	162.5	224	236;89	224	y	0.38	183.5	298	278;89	298	y	0.24	220.5	710	330;111	710	y	0.21	167.5	635	267;68	635	y	0.22	182.5	665	270;95	665	y	0.00257542	-9.63476	down	ENSG00000156976.14
novel_NIR_26639	chr3	186787882;186788420	186788292;186789125	+	186787882	186789125	cassetteExon	ENST00000323963.9	novel	0.28	111	280	2;220	280	y	0.23	67	224	0;134	224	n	0.21	79	298	0;158	298	n	0.14	115	710	2;228	710	n	0.14	99.5	635	0;199	635	n	0.13	99	665	0;198	665	n	0.0354263	-4.90153	down	ENSG00000156976.14
novel_NIR_26640	chr3	186787882;186788420	186788310;186789125	+	186787882	186789125	cassetteExon	ENST00000323963.9	novel	0.48	258	280	296;220	280	y	0.45	185	224	236;134	224	y	0.42	218	298	278;158	298	y	0.28	279	710	330;228	710	y	0.27	233	635	267;199	635	y	0.26	234	665	270;198	665	y	0.00504591	-9.85901	down	ENSG00000156976.14
novel_NIR_26741	chr3	196324440	196338264	-	196324440;196327591	196327390;196338264	ES	ENST00000454715.5	novel	0.21	6	22.5	6	8;37	y	0.21	5	18.5	5	12;25	y	0.3	9	21.5	9	5;38	y	0.48	15	16	15	0;32	y	0.38	6	10	6	9;11	y	0.55	9	7.5	9	5;10	y	0.0236653	3.98372	up	ENSG00000145107.15
novel_NIR_26789	chr3	197684217;197691148	197691074;197693715	-	197684217	197693715	cassetteExon	ENST00000273582.9	novel	0.56	2.5	2	1;4	2	n	-	-	-	-	-	-	0.5	2	2	2;2	2	y	0	0	1	0;0	1	n	0	0	3	0;0	3	n	0	0	3	0;0	3	n	0.0359967	-17.6667	down	ENSG00000145016.13
novel_NIR_26899	chr3	33551395;33559175	33559125;33559307	-	33551395	33559307	cassetteExon	ENST00000468888.6	novel	0	0	4	0;0	4	n	0.05	0.5	10	0;1	10	n	0	0	12	0;0	12	n	0.2	2	8	2;2	8	y	0.33	3	6	1;5	6	n	0.22	2	7	0;4	7	n	0.0173316	5.33745	up	ENSG00000163539.15
novel_NIR_26900	chr3	33559175	33559307	-	33551395	33559307	A3SS	ENST00000468888.6	novel	0	0	4	0	4	n	0.09	1	10	1	10	n	0	0	12	0	12	n	0.2	2	8	2	8	n	0.45	5	6	5	6	n	0.36	4	7	4	7	y	0.0376125	3.88079	up	ENSG00000163539.15
novel_NIR_27033	chr3	45618653	45636150	+	45596287	45636150	A5SS	ENST00000440097.5	novel	0	0	8	0	8	n	-	-	-	-	-	-	0	0	8	0	8	n	0.25	2	6	2	6	y	0.27	3	8	3	8	y	0.43	6	8	6	8	y	0.0308645	5.55945	up	ENSG00000144791.9
novel_NIR_27114	chr3	48298523	48301270	-	48298523	48300527	A5SS&ES	ENST00000415053.5	novel	0.29	2	5	2	5	y	0	0	5	0	5	n	0	0	4	0	4	n	0.62	5	3	5	3	y	0.67	6	3	6	3	y	0.43	3	4	3	4	y	0.0195634	3.93297	up	ENSG00000172113.8
novel_NIR_27116	chr3	48298523	48301270	-	48298523	48301296	A5SS	ENST00000421967.5	novel	0.13	2	13	2	13	n	0	0	19	0	19	n	0	0	10	0	10	n	0.31	5	11	5	11	y	0.21	6	23	6	23	y	0.3	3	7	3	7	y	0.0154555	4.2792	up	ENSG00000172113.8
novel_NIR_27211	chr3	48922811;48945181	48945136;48961612	+	48922811;48927813	48927462;48961612	MXE	ENST00000356401.8	novel	0.06	3	48	0;6	45;51	n	0	0	31.5	0;0	23;40	n	0.02	1	48.5	0;2	34;63	n	0.15	4.5	25.5	3;6	22;29	y	0.17	8	39.5	7;9	24;55	y	0.09	2.5	25	2;3	11;39	n	0.0244487	3.68951	up	ENSG00000177479.19
novel_NIR_27277	chr3	49887562	49890485	-	49887562;49890060	49889924;49890485	ES	ENST00000296474.7	novel	0.1	2	18	2	19;17	n	0	0	13.5	0	16;11	n	0	0	12	0	7;17	n	0.11	2	15.5	2	20;11	n	0.18	3	14	3	17;11	y	0.17	3	15	3	14;16	y	0.0477812	3.01047	up	ENSG00000164078.12
novel_NIR_27297	chr3	50185707	50186281	+	50185707;50186046	50185889;50186281	ES	ENST00000413852.5	novel	0.1	6	53.5	6	52;55	n	0.19	9	37.5	9	41;34	y	0.16	12	63.5	12	72;55	y	0.29	18	43.5	18	43;44	y	0.23	20	66.5	20	79;54	y	0.25	17	52	17	57;47	y	0.0350816	3.35451	up	ENSG00000001617.11
novel_NIR_27597	chr3	75427908	75430832	-	75427908;75429237	75429136;75430832	ES	ENST00000477247.6	novel	0.24	5	15.5	5	5;26	y	0.33	5	10	5	2;18	y	0.17	3	15	3	14;16	y	0.57	4	3	4	0;6	y	0.84	8	1.5	8	1;2	y	0.71	16	6.5	16	5;8	y	0.0121039	5.07298	up	ENSG00000244026.6
novel_NIR_27671	chr3	9397977	9421479	+	9397977	9424467	A3SS	ENST00000402198.5	novel	0.27	3	8	3	8	y	0.29	2	5	2	5	y	0.25	4	12	4	12	y	0.06	1	17	1	17	n	0.18	2	9	2	9	y	0.06	2	32	2	32	n	0.0422391	-4.08327	down	ENSG00000168137.15
novel_NIR_27771	chr3	9918075	9918500	+	9918075;9918409	9918335;9918500	ES	ENST00000383812.8	novel	0.19	7	30	7	24;36	y	0.15	6	33	6	26;40	y	0.22	10	34.5	10	36;33	y	0.03	1	38.5	1	36;41	n	0	0	26.5	0	23;30	n	0.04	1	25	1	15;35	n	0.00472774	-6.92965	down	ENSG00000163702.18
novel_NIR_28255	chr4	158870469	158871421	+	158870469	158891446	A3SS	ENST00000264433.10	novel	1	1	0	1	0	n	1	1	0	1	0	n	0.67	2	1	2	1	y	0	0	1	0	1	n	0	0	1	0	1	n	0	0	2	0	2	n	0.0149345	-8.09091	down	ENSG00000052795.12
novel_NIR_28359	chr4	17845901	17873388	-	17845901	17886068	A5SS	ENST00000326877.8	novel	1	5	0	5	0	y	1	1	0	1	0	n	1	2	0	2	0	y	0	0	4	0	4	n	0.18	2	9	2	9	y	0	0	5	0	5	n	0.00404951	-15.6667	down	ENSG00000178177.14
novel_NIR_28438	chr4	20704814	20709683	+	20704814	20712788	A3SS	ENST00000502374.5	novel	0	0	2	0	2	n	0	0	2	0	2	n	0.4	2	3	2	3	n	0.71	5	2	5	2	y	0.62	5	3	5	3	n	1	4	0	4	0	y	0.0224577	3.65848	up	ENSG00000163138.18
novel_NIR_28441	chr4	20704814	20709683	+	20704814;20707870	20707803;20709683	ES	ENST00000503585.5	novel	0	0	23.5	0	29;18	n	0	0	21	0	24;18	n	0.06	2	34	2	48;20	n	0.13	5	32.5	5	34;31	n	0.19	5	21	5	23;19	y	0.12	4	29.5	4	30;29	n	0.0131142	4.27533	up	ENSG00000163138.18
novel_NIR_28498	chr4	27021612	27022519	+	27017984	27022519	A5SS	ENST00000467087.5	novel	0.36	4	7	4	7	y	0.27	3	8	3	8	y	0.25	5	15	5	15	y	0	0	22	0	22	n	0	0	9	0	9	n	0.13	2	13	2	13	n	0.0119153	-4.54754	down	ENSG00000109689.14
novel_NIR_28788	chr4	74160088	74161780	+	74160088	74174506	A3SS	ENST00000433372.5	novel	0.29	2	5	2	5	y	0.25	1	3	1	3	n	0	0	2	0	2	n	0.75	12	4	12	4	y	0.93	14	1	14	1	y	0.88	15	2	15	2	n	0.00610002	6.3878	up	ENSG00000163738.18
novel_NIR_28881	chr4	8235555	8237474	+	8235555;8236428	8236278;8237474	ES	ENST00000245105.7	novel	0.02	1	44	1	51;37	n	0	0	23	0	22;24	n	0.07	3	41	3	55;27	n	0.22	5	18	5	20;16	y	0.15	3	17	3	19;15	y	0.16	6	30.5	6	38;23	y	0.00833529	4.85899	up	ENSG00000125089.16
novel_NIR_28934	chr4	84967127	84967610	+	84967127	84969725	A3SS	ENST00000451762.3	novel	0.29	2	5	2	5	y	0.25	1	3	1	3	n	0.4	2	3	2	3	n	0	0	15	0	15	n	0	0	7	0	7	n	0.1	1	9	1	9	n	0.00914095	-5.01102	down	ENSG00000180769.8
novel_NIR_29030	chr4	94996134	95065722	+	94996134	95104408	A3SS	ENST00000515059.5	novel	0.69	18	8	18	8	y	1	6	0	6	0	y	1	12	0	12	0	y	0.27	3	8	3	8	y	0	0	12	0	12	n	0.33	6	12	6	12	y	0.00859225	-4.81	down	ENSG00000138696.10
novel_NIR_29072	chr4	99928617	99930450	-	99924815	99930450	A3SS	ENST00000610281.1	novel	0.07	1	14	1	14	n	0.11	1	8	1	8	n	0	0	6	0	6	n	0.5	2	2	2	2	y	0.67	2	1	2	1	y	0.6	6	4	6	4	y	0.00165056	9.0016	up	ENSG00000164031.16
novel_NIR_29087	chr5	103025334	103028887	+	103019843	103028887	A5SS	ENST00000346918.6	novel	0.38	20	32	20	32	y	0.32	7	15	7	15	y	0.26	10	28	10	28	y	0.41	21	30	21	30	y	0.51	26	25	26	25	y	0.45	29	35	29	35	y	0.0405991	3.02256	up	ENSG00000145730.20
novel_NIR_29110	chr5	10618462	10619202	+	10618462	10638028	A3SS	ENST00000296657.6	novel	1	7	0	7	0	y	1	2	0	2	0	y	0.67	4	2	4	2	y	0	0	3	0	3	n	0	0	3	0	3	n	0	0	8	0	8	n	0.0149345	-8.09091	down	ENSG00000164236.11
novel_NIR_29199	chr5	1254664	1255287	-	1254505	1255287	A3SS	ENST00000310581.9	novel	0	0	4	0	4	n	0	0	5	0	5	n	0.33	3	6	3	6	y	1	3	0	3	0	y	0.5	3	3	3	3	y	0.57	4	3	4	3	y	0.0444346	3.03447	up	ENSG00000164362.18
novel_NIR_29234	chr5	128114681	128115530	+	128114681	128131067	A3SS	ENST00000262461.6	novel	0	0	4	0	4	n	0.14	2	12	2	12	n	0.12	1	7	1	7	n	0.45	10	12	10	12	y	0.6	15	10	15	10	y	0.33	8	16	8	16	y	0.0229172	4.1711	up	ENSG00000064651.13
novel_NIR_29288	chr5	132867708	132873950	+	132873751	132873950	5pMXE	ENST00000296877.2	novel	0.5	2	2	2	2	y	0	0	3	0	3	n	0.2	1	4	1	4	n	1	2	0	2	0	y	-	-	-	-	-	-	0.75	6	2	6	2	y	0.0466369	3.34783	up	ENSG00000164406.7
novel_NIR_29363	chr5	135174172;135254012	135253949;135337931	+	135174172;135334161	135333758;135337931	MXE	ENST00000624272.3	novel	0	0	1	0;0	0;2	n	-	-	-	-	-	-	0	0	0.5	0;0	0;1	n	1	0.5	0	1;0	0;0	n	1	1.5	0	0;3	0;0	n	0.8	2	0.5	2;2	0;1	y	0.00506332	14	up	ENSG00000224186.8
novel_NIR_29374	chr5	135359942	135360497	-	135350913	135360497	A3SS	ENST00000312469.8	novel	0.2	25	97	25	97	y	0.21	25	94	25	94	y	0.2	26	102	26	102	y	0.12	34	246	34	246	n	0.14	29	182	29	182	n	0.15	37	212	37	212	y	0.00960512	-7.07107	down	ENSG00000113648.16
novel_NIR_29452	chr5	139419172	139420053	-	139414272	139420053	A3SS	ENST00000302060.9	novel	0	0	44	0	44	n	0	0	24	0	24	n	0.06	3	45	3	45	n	0.15	7	40	7	40	y	0.11	2	17	2	17	n	0.1	4	38	4	38	n	0.0187782	3.9736	up	ENSG00000170464.9
novel_NIR_29465	chr5	140485732	140487006	+	140485732	140486958	A3SS	ENST00000297183.10	novel	0	0	1	0	1	n	-	-	-	-	-	-	0	0	3	0	3	n	0.22	2	7	2	7	y	0.2	2	8	2	8	y	0.33	2	4	2	4	y	0.0251516	6.1859	up	ENSG00000131503.20
novel_NIR_29760	chr5	16814681	16818009	-	16794833	16818009	A3SS	ENST00000274203.13	novel	0	0	2	0	2	n	0.2	3	12	3	12	y	0	0	3	0	3	n	1	5	0	5	0	y	0.7	14	6	14	6	y	0.6	3	2	3	2	y	0.0132454	5.09325	up	ENSG00000145555.14
novel_NIR_29826	chr5	173609670	173613131	-	173608292	173613131	A3SS	ENST00000285908.5	novel	0.76	22	7	22	7	y	0.89	17	2	17	2	y	0.89	24	3	24	3	y	0.42	11	15	11	15	y	0.53	10	9	10	9	y	0.43	9	12	9	12	y	0.00265094	-6.93233	down	ENSG00000145919.10
novel_NIR_29828	chr5	173689553	173693419	+	173689553	173701529	A3SS	ENST00000521373.1	novel	-	-	-	-	-	-	0	0	4	0	4	n	0	0	6	0	6	n	0.33	2	4	2	4	y	0.33	2	4	2	4	y	0.27	3	8	3	8	y	0.00413652	15.5	up	ENSG00000253428.1
novel_NIR_29883	chr5	177087018	177089550	+	177087033	177089550	A5SS	ENST00000393648.6	novel	0.14	2	12	2	12	n	0.19	5	22	5	22	y	0.22	9	32	9	32	y	0.12	7	52	7	52	n	0.06	4	65	4	65	n	0.1	7	62	7	62	n	0.0407531	-3.07694	down	ENSG00000160867.14
novel_NIR_29955	chr5	178620673	178623256	-	178618778	178623256	A3SS	ENST00000316308.8	novel	0.13	2	13	2	13	n	0.17	4	19	4	19	y	0.1	2	19	2	19	n	0	0	19	0	19	n	0	0	10	0	10	n	0	0	14	0	14	n	0.0223526	-6.57596	down	ENSG00000113240.12
novel_NIR_30005	chr5	180280608;180287067	180286975;180291848	-	180280608	180291848	cassetteExon	ENST00000452135.6	novel	0.66	15.5	8	10;21	8	y	0.56	2.5	2	3;2	2	y	0.43	6	8	9;3	8	y	0.2	3	12	5;1	12	n	0.16	1.5	8	1;2	8	n	0.26	5	14	5;5	14	y	0.0220271	-4.72596	down	ENSG00000050748.17
novel_NIR_30049	chr5	181192140	181194234	+	181192140;181193467	181193342;181194234	ES	ENST00000508877.1	novel	0.3	5	11.5	5	5;18	y	0.16	5	26	5	10;42	y	0.22	7	25.5	7	20;31	y	0	0	24.5	0	10;39	n	0.08	2	23.5	2	10;37	n	0.08	3	32.5	3	21;44	n	0.0297584	-3.57137	down	ENSG00000250222.1
novel_NIR_30076	chr5	272772	314417	+	272772	276012	3pMXE	ENST00000509581.5	novel	0	0	45	0	45	n	0	0	22	0	22	n	0.08	3	36	3	36	n	0.25	10	30	10	30	y	0.19	10	42	10	42	y	0.23	9	31	9	31	y	0.00558433	6.15118	up	ENSG00000249915.7
novel_NIR_30081	chr5	27475695	27476087	+	27475695	27484926	A3SS	ENST00000512067.5	novel	0.62	5	3	5	3	y	0.5	6	6	6	6	y	0.5	4	4	4	4	y	1	3	0	3	0	y	-	-	-	-	-	-	1	4	0	4	0	n	0.00747674	11.5	up	ENSG00000250337.5
novel_NIR_30087	chr5	27477801	27482412	+	27477801	27494235	A3SS	ENST00000510165.5	novel	1	2	0	2	0	y	0.5	2	2	2	2	y	0.67	2	1	2	1	y	-	-	-	-	-	-	0	0	2	0	2	n	0	0	4	0	4	n	0.0387968	-4.928	down	ENSG00000250337.5
novel_NIR_30392	chr5	66917018	66930747	+	66917018	66986444	A3SS	ENST00000406374.5	novel	0.67	2	1	2	1	y	1	4	0	4	0	y	0.83	5	1	5	1	n	-	-	-	-	-	-	0	0	3	0	3	n	0	0	5	0	5	n	0.0128211	-8.74639	down	ENSG00000069020.18
novel_NIR_30411	chr5	69115402	69130343	-	69115402;69128108	69128034;69130343	ES	ENST00000504129.1	novel	0	0	3.5	0	2;5	n	0	0	3	0	4;2	n	-	-	-	-	-	-	0.67	3	1.5	3	0;3	y	0.5	2	2	2	0;4	y	1	3	0	3	0;0	y	0.0387968	4.928	up	ENSG00000248664.1
novel_NIR_30510	chr5	77085096	77087111	-	77078728	77087111	A3SS	ENST00000255198.2	novel	0.27	3	8	3	8	y	0.33	3	6	3	6	y	0.43	6	8	6	8	y	0.5	5	5	5	5	y	0.59	13	9	13	9	y	0.69	9	4	9	4	y	0.0266365	3.47059	up	ENSG00000132846.5
novel_NIR_30562	chr5	78564871;78626651	78626563;78632264	-	78564871	78632264	cassetteExon	ENST00000380345.6	novel	0.08	7.5	82	5;10	82	n	0.15	11.5	66	13;10	66	y	0.14	17	103	17;17	103	n	0.04	3	74	2;4	74	n	0.02	1.5	64	2;1	64	n	0.01	1	85	2;0	85	n	0.0309309	-4.24264	down	ENSG00000145685.13
novel_NIR_30563	chr5	78593305	78632264	-	78564871	78632264	A3SS	ENST00000380345.6	novel	0.16	16	82	16	82	y	0.21	18	66	18	66	y	0.13	15	103	15	103	n	0.03	2	74	2	74	n	0	0	64	0	64	n	0.04	4	85	4	85	n	0.0121562	-5.46101	down	ENSG00000145685.13
novel_NIR_30566	chr5	78632368;78647574	78647438;78648499	-	78632368	78648499	cassetteExon	ENST00000380345.6	novel	0.24	28	87	35;21	87	y	0.28	24.5	64	32;17	64	y	0.26	28.5	82	39;18	82	y	0.15	11	63	14;8	63	y	0.2	14.5	59	24;5	59	y	0.13	11	74	11;11	74	n	0.0227156	-4.20084	down	ENSG00000145685.13
novel_NIR_30573	chr5	78885128	78885584	-	78839426	78885584	A3SS	ENST00000264914.8	novel	0.11	7	54	7	54	n	0.07	4	51	4	51	n	0.1	6	55	6	55	n	0.2	11	44	11	44	y	0.25	14	43	14	43	y	0.17	11	55	11	55	y	0.0230176	4.318	up	ENSG00000113273.15
novel_NIR_30574	chr5	7897247	7897942	+	7897247	7899914	A3SS	ENST00000264668.6	novel	0.11	14	112	14	112	n	0.15	21	123	21	123	y	0.11	18	153	18	153	n	0.07	7	89	7	89	n	0	0	95	0	95	n	0.04	4	107	4	107	n	0.0297584	-3.57137	down	ENSG00000124275.14
novel_NIR_30654	chr5	88282866	88287439	+	88282866	88283010	A3SS&ES	ENST00000506584.5	novel	0.38	3	5	3	5	y	-	-	-	-	-	-	0.3	3	7	3	7	y	0	0	4	0	4	n	0.1	1	9	1	9	n	0	0	4	0	4	n	0.0194523	-5.8897	down	ENSG00000247828.7
novel_NIR_30763	chr5	94989271	95017367	-	94953361	95017367	A3SS	ENST00000515393.5	novel	0.05	1	18	1	18	n	0	0	10	0	10	n	0.07	1	13	1	13	n	0.52	12	11	12	11	y	0.44	4	5	4	5	y	0.25	2	6	2	6	y	0.0380927	4.39174	up	ENSG00000175471.19
novel_NIR_30824	chr6	105159819	105161796	-	105159819	105161425	A5SS	ENST00000254765.3	novel	0.77	225	68	225	68	y	0.83	155	31	155	31	y	0.78	181	50	181	50	y	0.72	197	75	197	75	y	0.71	174	71	174	71	y	0.71	207	86	207	86	y	0.0459418	-4.24264	down	ENSG00000132429.9
novel_NIR_30878	chr6	107040230	107040381	+	107040230	107044260	A3SS	ENST00000405204.6	novel	0.14	19	118	19	118	n	0.15	20	117	20	117	n	0.19	23	98	23	98	n	0.29	45	109	45	109	y	0.24	23	71	23	71	y	0.22	33	118	33	118	y	0.0289781	3.48569	up	ENSG00000130349.9
novel_NIR_30990	chr6	117545597	117547602	+	117545597	117569620	A3SS	ENST00000296955.12	novel	0.67	2	1	2	1	y	0.67	2	1	2	1	y	0.5	1	1	1	1	n	0.06	1	15	1	15	n	0	0	3	0	3	n	0	0	9	0	9	n	0.00464753	-9.87366	down	ENSG00000164465.18
novel_NIR_31239	chr6	148964563	149005303	+	148964563	149019139	A3SS	ENST00000367463.4	novel	0.4	4	6	4	6	y	0.71	5	2	5	2	y	0.43	3	4	3	4	y	0.29	4	10	4	10	y	0	0	9	0	9	n	0.08	1	11	1	11	n	0.0419672	-2.9718	down	ENSG00000111962.7
novel_NIR_31262	chr6	150905761	150912668	+	150905761	150918577	A3SS	ENST00000367321.7	novel	0.6	32	21	32	21	y	0.68	34	16	34	16	y	0.67	34	17	34	17	y	0.45	33	41	33	41	y	0.43	23	30	23	30	y	0.49	36	38	36	38	y	0.00468337	-6.29098	down	ENSG00000120254.15
novel_NIR_31325	chr6	159790060	159790940	+	159790639	159790940	5pMXE	ENST00000367034.4	novel	0.14	51	302	51	302	n	0.12	44	318	44	318	n	0.13	60	417	60	417	n	0.18	86	382	86	382	y	0.17	62	312	62	312	y	0.15	68	374	68	374	y	0.0321988	3.47851	up	ENSG00000112110.9
novel_NIR_31336	chr6	160349058	160397979	+	160348848	160397979	A5SS	ENST00000275300.2	novel	0.21	4	15	4	15	y	0.27	3	8	3	8	y	0.32	7	15	7	15	y	0.14	3	19	3	19	n	0.1	3	27	3	27	n	0.06	2	29	2	29	n	0.0160744	-4.24094	down	ENSG00000146477.5
novel_NIR_31349	chr6	16433096	16485972	-	16328470	16485972	A3SS	ENST00000244769.8	novel	0.79	11	3	11	3	y	0.86	6	1	6	1	y	0.5	4	4	4	4	y	0	0	7	0	7	n	0	0	4	0	4	n	0	0	3	0	3	n	0.0228383	-6.50322	down	ENSG00000124788.17
novel_NIR_31362	chr6	165940766;165947220	165947064;165987529	-	165940766;165949619	165949255;165987529	MXE	ENST00000581850.1	novel	0.93	6.5	0.5	13;0	0;1	n	1	0.5	0	1;0	0;0	n	0.82	4.5	1	6;3	0;2	y	0.56	2.5	2	3;2	3;1	y	0.57	2	1.5	4;0	0;3	n	0.33	0.5	1	0;1	0;2	n	0.0141457	-4.56084	down	ENSG00000223414.2
novel_NIR_31529	chr6	26124749	26127698	+	26124749	26138054	A3SS	ENST00000377791.3	novel	0.26	11	31	11	31	y	0.24	8	26	8	26	n	0.32	13	28	13	28	y	0	0	29	0	29	n	0	0	33	0	33	n	0.08	3	33	3	33	n	0.00244371	-6.87073	down	ENSG00000180573.9
novel_NIR_31530	chr6	26124749;26127761	26127698;26138054	+	26124749	26138054	cassetteExon	ENST00000377791.3	novel	0.15	5.5	31	11;0	31	n	0.17	5.5	26	8;3	26	y	0.19	6.5	28	13;0	28	n	0.02	0.5	29	0;1	29	n	0	0	33	0;0	33	n	0.04	1.5	33	3;0	33	n	0.000780127	-9.18559	down	ENSG00000180573.9
novel_NIR_31624	chr6	2840594	2841597	-	2840594	2841812	A5SS	ENST00000380739.5	novel	0.03	3	98	3	98	n	0.04	3	78	3	78	n	0.03	5	167	5	167	n	0.11	21	175	21	175	n	0.17	22	105	22	105	y	0.21	33	127	33	127	y	0.0448819	4.44446	up	ENSG00000021355.12
novel_NIR_31652	chr6	2988031	2989528	+	2988709	2989528	5pMXE	ENST00000605901.1	novel	0	0	2	0	2	n	-	-	-	-	-	-	0	0	6	0	6	n	0.5	5	5	5	5	y	0.44	4	5	4	5	y	0.27	3	8	3	8	y	0.0279478	5.8556	up	ENSG00000244041.7
novel_NIR_31674	chr6	3003789	3006468	+	3004259	3006468	5pMXE	ENST00000606474.1	novel	0.79	11	3	11	3	y	0.71	10	4	10	4	y	0.85	11	2	11	2	y	0.58	11	8	11	8	y	0.56	10	8	10	8	y	0.6	12	8	12	8	y	0.029826	-4.82247	down	ENSG00000124588.19
novel_NIR_31682	chr6	30067229	30068590	+	30068353	30068590	A5SS&ES	ENST00000376769.6	novel	0.08	1	11	1	11	n	0	0	7	0	7	n	0.11	2	17	2	17	n	0.38	3	5	3	5	y	0.29	2	5	2	5	y	0.28	7	18	7	18	y	0.00519634	5.54287	up	ENSG00000204619.7
novel_NIR_31699	chr6	30201123	30204656	-	30201138	30204656	A3SS	ENST00000454678.6	novel	0.06	1	16	1	16	n	0	0	7	0	7	n	0	0	9	0	9	n	0.21	7	27	7	27	y	0.16	4	21	4	21	y	0.32	8	17	8	17	y	0.0323084	4.09229	up	ENSG00000234127.8
novel_NIR_31708	chr6	30304272	30314269	-	30296237	30314269	A3SS	ENST00000444126.5	novel	0.63	22	13	22	13	y	0.43	6	8	6	8	y	0.67	12	6	12	6	y	0	0	5	0	5	n	0	0	4	0	4	n	0	0	9	0	9	n	0.0161716	-7.76793	down	ENSG00000231074.8
novel_NIR_31731	chr6	30647922	30649558	+	30647846	30649558	A5SS	ENST00000293604.10	novel	0.06	1	16	1	16	n	0	0	3	0	3	n	0	0	17	0	17	n	0.25	3	9	3	9	y	0.24	5	16	5	16	y	0.16	6	32	6	32	y	0.00666057	5.65118	up	ENSG00000204564.11
novel_NIR_31766	chr6	31114891	31139641	+	31138459	31139641	5pMXE	ENST00000481450.2	novel	0	0	5	0	5	n	0	0	12	0	12	n	0.14	3	19	3	19	n	0.46	11	13	11	13	y	0.5	16	16	16	16	y	0.41	9	13	9	13	y	0.0039339	7.67253	up	ENSG00000204540.10
novel_NIR_31857	chr6	31954877	31955059	-	31954892	31955059	A3SS	ENST00000375429.7	novel	0.16	71	377	71	377	y	0.15	64	355	64	355	y	0.14	78	466	78	466	n	0.21	111	416	111	416	y	0.21	127	485	127	485	y	0.21	89	338	89	338	y	0.00913261	10.3923	up	ENSG00000204356.11
novel_NIR_31900	chr6	33198464	33200242	-	33198464;33199416	33199169;33200242	ES	ENST00000374685.8	novel	0	0	26.5	0	32;21	n	0.07	2	26	2	37;15	n	0	0	30.5	0	38;23	n	0.09	2	20.5	2	25;16	n	0.15	3	16.5	3	15;18	y	0.21	9	34	9	47;21	y	0.045926	3.03273	up	ENSG00000204231.10
[truncated: 141 more rows]
[truncated: 4 more columns]
