# Supplementary material for: DDX17 modulates the expression and alternative splicing of genes involved in apoptosis and proliferation in lung adenocarcinoma cells
Source: PeerJ. 2022 Sep 21;10:e13895. doi: 10.7717/peerj.13895 (PMC9508879; doi:10.7717/peerj.13895)
Supplement: Supplemental Information 5 [file peerj-10-13895-s005.zip › raw data for Figure 2-6/Figure5-Negative_olp_gene.xlsx]

## Sheet: Negative_olp_gene
C1QTNF6
CHST14
EMC6
GJB2
GREM1
GTF3A
IGFBP3
IGFBP4
LINC01420
PDZK1IP1
PERP
PPP1R14B
PRDX4
PRSS23
RAD23A
RGS19
RPL26L1
SEMA3A
SLC6A8
SPARC
SRPX2
TPM4
VOPP1
