# Supplementary material for: DDX17 modulates the expression and alternative splicing of genes involved in apoptosis and proliferation in lung adenocarcinoma cells
Source: PeerJ. 2022 Sep 21;10:e13895. doi: 10.7717/peerj.13895 (PMC9508879; doi:10.7717/peerj.13895)
Supplement: Supplemental Information 5 [file peerj-10-13895-s005.zip › raw data for Figure 2-6/Figure5-Positive_olp_gene.xlsx]

## Sheet: Positive_olp_gene
AC006978.6
AGO2
AMY2B
APBB3
BBIP1
BNIP2
BTN3A1
CCT8P1
CIRBP-AS1
CTD-3092A11.2
CTDSPL
CXCL2
DDX17
DENND4B
ERN1
FRAT1
FUS
H1FX-AS1
HERPUD1
HIPK1
HNRNPA1L2
IGSF9B
KLHL28
LANCL1
LEMD2
LRRC48
MAATS1
MAMDC4
Metazoa_SRP
MGME1
MT-ND6
MT-TS2
NAT6
NFATC2IP
PER1
POLDIP3
PRODH
RBM14
RP11-104N10.2
RP11-252A24.2
RP11-288H12.3
RP11-295H24.4
RP11-325K4.2
RP11-325K4.3
RP11-408A13.4
RP11-45M22.2
RP11-526I2.5
RP11-566K19.6
RP11-677M14.3
RP11-731C17.2
RYBP
SLC25A14
SLC9A8
SMARCA5
ST3GAL6
STAT2
STK4
STX6
SUDS3
TCF25
TLR10
TMC8
TRAF1
TRMU
U1
XRCC3
ZSWIM8
