# Supplementary material for: DDX17 modulates the expression and alternative splicing of genes involved in apoptosis and proliferation in lung adenocarcinoma cells
Source: PeerJ. 2022 Sep 21;10:e13895. doi: 10.7717/peerj.13895 (PMC9508879; doi:10.7717/peerj.13895)
Supplement: Supplemental Information 5 [file peerj-10-13895-s005.zip › raw data for Figure 2-6/Figure5-Sig_DEG.xlsx]

## Sheet: Sig_DEG
Gene	TCGA-86-A4D0-01A	TCGA-44-2666-01B	TCGA-44-2668-01B	TCGA-MP-A4TH-01A	TCGA-97-A4M2-01A	TCGA-86-A4P8-01A	TCGA-55-8097-01A	TCGA-55-A4DG-01A	TCGA-75-7031-01A	TCGA-55-7725-01A	TCGA-J2-A4AE-01A	TCGA-73-7498-01A	TCGA-95-A4VK-01A	TCGA-55-8206-01A	TCGA-55-8087-01A	TCGA-75-7025-01A	TCGA-97-8172-01A	TCGA-44-7659-01A	TCGA-55-7727-01A	TCGA-97-8171-01A	TCGA-49-6761-01A	TCGA-49-AAR9-01A	TCGA-55-A490-01A	TCGA-64-1679-01A	TCGA-78-7148-01A	TCGA-44-7671-01A	TCGA-50-6595-01A	TCGA-50-5044-01A	TCGA-95-7039-01A	TCGA-49-4506-01A	TCGA-05-4403-01A	TCGA-38-4629-01A	TCGA-64-1676-01A	TCGA-38-4628-01A	TCGA-49-4512-11A	TCGA-38-4627-01A	TCGA-05-4395-01A	TCGA-64-5815-01A	TCGA-35-4122-01A	TCGA-49-4494-01A
ENSG00000273576.1	6.01029	11.5878	5.83858	9.30316	8.48291	8.27083	8.10311	13.2448	9.1592	7.52977	11.9687	9.06916	11.0587	7.03884	9.66659	9.84381	9.53579	8.54489	7.75933	12.3976	0.910462	2.10739	4.00306	1.07389	1.1944	0.780942	1.3196	1.97958	5.99598	2.01176	0.792006	1.0384	2.4923	0.886728	0.914318	0.392877	1.83298	1.52231	0.311208	0.395522
ENSG00000122299.10	11.6027	14.0789	14.5883	11.1597	9.68197	10.9202	12.4879	10.2443	11.605	12.1755	9.57155	11.4693	12.2137	13.163	12.1578	10.8017	11.6613	9.4477	10.4802	7.68721	5.30272	3.60253	7.34773	7.00078	7.95682	7.14163	5.06029	3.91968	4.06331	3.47361	4.70849	2.72352	3.09115	5.57714	3.2416	4.08889	6.22232	5.25452	2.2462	3.18297
ENSG00000133624.12	2.98757	9.11862	5.78837	5.41791	5.87109	6.0597	5.51923	4.79417	2.21857	4.30533	5.49673	4.79882	6.19462	5.45426	4.22303	4.20545	6.33432	3.69723	4.03523	5.99116	1.19409	2.37682	1.58415	0.659758	0.544058	0.54292	0.643761	0.875196	1.60397	0.880092	0.353975	0.261436	0.99842	0.23126	0.301722	0.308379	0.468338	0.75869	0.263806	0.339132
ENSG00000278784.1	5.13392	6.4743	5.7883	4.23508	4.36591	3.32569	3.01173	5.30773	4.10256	4.82151	3.94567	3.15794	4.67299	3.86562	2.86898	3.86757	4.26258	4.16761	4.27944	3.5186	0.875721	1.49868	3.07115	1.28843	1.14131	0.97565	0.782658	0.945801	2.0605	1.70516	0.808836	1.11628	1.40549	0.582531	1.44847	0.683201	1.14357	0.57277	0.136861	0.475804
ENSG00000152795.16	50.2938	54.0567	47.5817	48.8931	49.5922	50.1487	57.0176	60.044	45.2534	59.9009	64.1953	43.4002	47.0316	39.3582	45.3111	49.61	57.2644	57.5492	64.4769	32.7894	30.4337	30.1266	35.5282	20.8889	32.162	27.4437	29.6016	28.9453	34.5135	23.7688	23.266	27.0905	18.6098	20.7358	26.0167	19.7842	25.4127	23.579	20.944	30.417
ENSG00000003756.15	5.80258	25.0033	16.7889	16.6107	16.3799	20.4262	16.575	19.9654	7.60872	14.4236	18.1628	10.9062	14.6009	10.9078	16.5598	14.0694	17.8654	15.5964	13.5957	15.7062	6.46893	3.48329	5.51278	3.55511	4.3984	4.09672	3.34317	4.35476	6.85184	3.29248	3.91805	2.31705	3.55593	2.47502	3.03561	2.70865	3.7335	3.49142	1.89028	2.81559
ENSG00000135473.13	9.44805	7.8872	4.26584	7.77977	9.57425	8.25575	9.69854	6.88401	5.64721	6.22357	10.0275	7.85536	7.88201	9.63249	12.4365	7.86064	11.4932	10.536	4.2636	8.242	1.99747	2.30122	5.02347	2.12994	2.88049	2.16124	2.15451	1.26531	1.87034	2.63984	1.793	0.939809	1.73204	2.3142	1.48209	1.66284	4.52194	1.73798	0.560864	1.53852
ENSG00000185246.16	6.70026	10.1095	11.7843	6.2157	6.96041	7.09676	6.65421	12.0122	5.7895	8.68278	7.67492	5.2109	6.60358	7.67299	8.40132	6.88117	8.28434	9.89185	10.9505	11.2872	3.23366	4.14675	3.34244	2.63329	2.22154	1.54576	2.26133	2.02795	3.40011	3.38229	1.60338	2.0985	5.51426	1.89152	1.9761	1.83456	3.0157	2.03068	2.24216	1.52222
ENSG00000134186.10	6.59588	19.3239	13.5305	11.0278	11.7303	15.818	14.2229	14.7904	9.62101	14.5057	14.8238	7.10701	11.0359	14.5261	14.2579	13.6105	15.575	13.3816	15.4044	18.1444	6.80109	6.71177	5.25432	7.26996	5.70583	4.85385	5.08586	3.7437	5.60759	4.17608	5.85227	3.67578	5.92569	2.93	3.21752	3.92579	6.07375	6.99944	3.17154	2.80471
ENSG00000197162.9	1.97615	4.38893	3.40525	2.86449	2.74732	2.5534	3.73051	3.78715	1.76562	3.18959	1.72001	2.60391	4.61561	2.66787	4.6011	4.61773	3.19706	2.67252	3.63836	2.82708	0.811392	1.13174	1.26562	0.989114	1.53842	0.560824	0.95422	0.902446	1.44673	0.632405	0.633397	0.745162	0.94194	0.477386	0.432486	0.565906	0.761005	1.03767	0.891769	0.598577
ENSG00000168906.11	37.0013	69.8072	58.1067	48.3254	41.1632	34.5014	32.6271	61.4213	32.3801	58.3458	45.5181	38.8638	52.969	52.1403	40.2005	39.6246	42.6075	43.7038	43.5197	41.1521	28.4969	21.9138	19.1713	20.1922	18.3187	22.9798	21.8994	11.6592	19.6969	23.6717	21.6064	9.36449	20.703	20.0716	17.0308	17.9791	21.9472	10.4017	14.7913	14.8258
ENSG00000046651.13	6.07737	14.3561	10.1938	12.1623	8.24266	10.8972	10.135	9.39745	6.37372	17.1803	14.1997	11.1946	10.6297	12.2839	14.3771	12.1454	9.35205	12.3798	12.992	10.638	2.65334	9.91816	4.30952	2.01605	3.61626	4.02463	4.28441	3.40823	4.11267	3.30977	4.36766	3.44272	1.58974	3.75002	3.60678	2.87057	2.51246	3.13248	1.18196	2.57197
ENSG00000223959.7	2.62265	3.16739	3.35377	3.03195	2.88779	2.94356	2.93843	2.4209	1.58249	1.51969	3.61477	2.33733	2.7932	2.41846	1.9609	2.53929	2.44491	2.18433	1.23729	1.17917	0.894938	1.44794	0.981629	0.359441	0.906992	0.581283	0.708185	0.606506	1.27705	1.0406	0.262603	0.172349	0.793466	0.160005	0.302832	0.186093	0.470658	0.3468	0.19144	0.512334
ENSG00000177479.18	8.42164	11.2917	8.94588	12.2939	11.5205	12.0411	9.22929	10.6182	9.727	8.17567	12.303	7.39168	9.88479	7.98452	10.0697	8.51272	11.6184	11.0335	12.1325	14.5791	7.35973	5.79073	6.36417	4.56988	4.98622	5.23357	6.67021	5.4283	6.46892	5.41122	4.89498	5.26009	3.51724	5.13179	5.52478	5.37717	6.81526	3.95598	5.02124	6.4567
ENSG00000120458.8	3.09015	6.57942	4.78067	4.81763	5.2602	5.61677	5.79588	9.2228	2.57925	5.60111	7.74707	3.68765	3.36059	4.91242	5.36103	3.75444	4.68468	7.60571	5.11575	9.06026	1.04846	1.202	0.883765	0.955714	0.730965	0.962101	1.92207	1.45379	1.00066	0.446754	0.753329	1.61053	1.65133	1.19762	1.40387	1.28871	0.780822	1.07943	0.644809	0.432126
ENSG00000274471.1	2.25448	3.17418	2.6537	4.80779	3.18197	5.32671	3.16416	4.26496	2.27476	4.01756	3.32222	1.82899	1.77817	2.05984	2.96259	2.60977	1.62483	3.31352	2.07002	1.12198	0.175016	0.923625	0.799751	0.168094	0.218116	0.262099	0.0332386	0.160668	0.251303	1.00323	0.242984	0.071558	0.417828	0.0719692	0.140606	0.050644	0.298868	0.259465	0.0619981	0.0825471
ENSG00000204149.8	3.05038	5.80415	6.1573	5.01854	5.91645	5.16767	3.59384	4.19115	1.74488	3.19414	6.60417	3.85923	4.54285	2.41388	2.88242	3.17198	3.88883	3.92968	3.25021	4.21754	0.987876	1.30368	2.55599	0.641931	0.670432	0.482512	0.557272	1.09994	1.24393	2.25056	0.252189	0.187957	0.650486	0.197082	0.265204	0.183969	0.380818	0.29001	0.294511	0.269105
ENSG00000011021.20	2.40415	8.61819	5.07811	5.39815	6.68047	6.65898	5.72801	8.05095	2.87806	2.88528	4.70294	5.22738	7.34207	5.5439	5.74756	6.00185	6.12643	4.64863	3.4186	6.51417	0.975613	2.43238	1.77169	2.28552	1.15665	2.30166	1.79787	1.51829	2.35763	0.796658	1.39308	1.18758	1.02936	1.15227	1.00659	1.19026	1.23088	1.33032	0.441868	0.576067
ENSG00000169045.16	37.4755	75.1116	76.8228	61.1891	49.9098	57.725	51.0264	75.734	37.2533	46.9143	95.3003	35.3555	81.4898	54.9049	57.494	44.4672	47.1594	56.7309	57.5994	50.9812	28.4365	27.8361	37.2598	12.8817	15.3996	15.7822	19.8389	13.869	24.8752	18.8468	7.75103	12.7065	11.6504	12.144	15.4539	10.4296	17.4308	13.5338	8.92194	12.7735
ENSG00000083896.11	11.5114	16.4536	15.6436	12.7679	12.4343	14.1389	16.5471	14.0176	14.1699	15.3386	12.7968	11.7491	13.3555	14.7853	19.0515	12.7484	17.8373	13.2321	19.1853	12.5271	11.5377	9.75707	6.84451	7.46849	10.362	9.07969	8.35163	7.74718	9.69665	3.93714	6.37829	6.13526	6.9068	4.53843	6.29866	5.46264	5.97304	8.32206	3.10104	4.89244
ENSG00000278133.1	11.3366	24.8461	18.763	24.9726	17.6604	19.715	18.8647	25.6426	15.8372	27.1493	22.7373	24.2556	45.3651	29.7284	20.8334	27.2418	14.4396	22.8159	16.0033	21.5915	3.39332	4.28748	4.72889	5.31733	7.61442	7.79728	3.06696	5.25445	11.2795	3.94438	5.66253	2.30678	9.02835	4.11891	4.8036	2.70126	4.73345	2.16466	8.49647	3.61553
ENSG00000276259.1	2.2563	5.40722	3.83442	2.89902	3.02483	2.35567	3.21633	3.32945	1.9399	2.03179	4.03823	2.72393	3.00613	3.6016	2.25128	2.75042	2.95819	4.01397	0.747762	1.0943	0.389445	0.622803	0.17695	0.467554	0.588306	0.951245	0.369812	0.528154	0.689921	0.671716	0.234064	0.202657	0.452801	0.276616	0.604419	0.239046	0.374841	0.449893	0.0418055	0.111323
ENSG00000004534.13	8.43701	24.4445	17.0249	17.7882	23.463	22.3635	17.7913	21.3012	7.73991	13.6205	24.2032	15.0571	21.3736	12.5896	13.183	17.4214	26.2502	13.274	14.4351	20.933	9.90895	8.81779	7.80635	2.95248	3.93001	4.91265	4.46555	6.0084	7.35414	4.77234	3.06842	2.3104	3.27698	1.91987	3.22204	2.29452	3.41314	3.13312	1.39447	3.47043
ENSG00000240731.1	4.56011	15.2866	12.2494	9.20036	12.314	9.7587	10.9834	18.9889	5.20366	6.89282	16.1996	10.3445	8.19347	10.4833	14.2214	11.3138	9.17911	7.31547	9.35787	8.34148	3.28295	4.11735	2.91574	2.05081	1.5523	2.08085	1.59674	3.85916	4.43472	2.84445	1.21756	1.30955	1.43371	0.658537	0.7237	0.695108	2.26982	0.84792	0.520024	0.692383
ENSG00000213928.7	3.07639	4.92496	6.12097	4.83621	4.74402	5.4204	2.24955	3.37087	2.481	2.51568	4.30686	2.12501	5.1021	2.68315	2.9152	6.07812	5.92224	3.92761	2.76443	5.11371	1.06719	1.70315	0.680541	0.635725	1.04347	0.265529	0.997919	0.934833	1.06948	1.45354	1.23066	0.799397	1.36141	0.298147	0.40905	0.361458	0.709485	0.647003	0.591596	0.771668
ENSG00000228409.4	3.5863	8.44424	8.11444	6.15161	4.62735	4.70976	8.76887	4.87191	3.74981	8.28856	5.35095	2.57005	5.41106	6.94271	5.96956	5.55361	6.71159	4.80909	3.55886	9.77566	1.67899	1.53907	1.1859	1.15597	1.53747	1.12122	1.64578	0.952983	3.51811	1.30452	0.525167	0.863636	1.89335	0.489979	0.362601	0.539828	1.34417	1.08972	0.60756	1.33403
ENSG00000198563.12	16.0473	38.814	28.0427	28.094	33.399	28.0387	24.6345	50.4199	15.2884	25.754	48.8946	44.0479	45.1104	26.3157	22.7909	19.8935	28.1102	18.1735	22.6946	51.277	7.97948	10.8513	8.49404	3.11739	4.57495	1.92733	3.74044	4.23667	6.96705	9.90557	1.72784	2.07944	4.21603	1.08288	1.63455	1.44233	3.60806	3.57799	1.4662	1.28295
ENSG00000117616.16	6.32894	12.4014	16.3584	17.9622	18.3993	19.0596	17.0934	24.9146	4.93175	11.4953	20.8085	7.86467	13.2822	15.6164	18.4229	27.4905	16.1797	10.0304	9.37683	13.5068	1.59899	3.62668	2.06929	1.16527	1.00959	0.718302	0.647038	2.62201	3.0936	2.97066	2.79297	0.887794	4.44639	1.58966	1.11309	1.1918	2.23873	3.07863	1.63868	0.391013
ENSG00000258727.1	2.33262	3.68448	2.38698	1.81884	3.06165	2.31051	1.9931	4.8087	0.947269	1.11994	2.97556	1.55673	1.57005	2.13906	2.21097	2.06716	1.86195	2.01421	1.51641	2.52758	0.30498	0.612588	0.455925	0.164004	0.158369	0.0503746	0.0905016	0.590579	0.332347	0.884878	0.0409557	0.0740381	0.227531	0.0587871	0.105281	0.137893	0.305972	0.191756	0.0393884	0.0449516
ENSG00000183718.5	1.76273	7.8681	5.29894	4.73393	3.50266	3.36047	3.06942	4.28695	2.04665	3.02486	3.70578	2.82159	6.08784	3.50018	3.33176	3.33005	3.50015	4.33432	4.41697	2.28263	0.956154	0.968789	1.09971	0.525896	0.844637	0.709524	0.657482	0.708054	0.782598	0.72252	0.515359	0.383235	0.506017	0.286657	1.03115	0.64059	0.501902	0.743177	0.186319	0.325827
ENSG00000108654.10	83.8535	161.96	151.245	142.223	130.101	141.987	105.313	83.8744	98.0013	126.604	157.275	114.445	173.862	114.476	105.662	107.066	114.064	126.31	120.142	74.7357	80.0038	75.3671	80.0532	39.0097	49.4364	58.0653	44.3192	36.1315	65.674	52.9227	44.0056	50.2896	66.122	62.0554	47.3532	49.24	65.9423	49.0744	41.4553	59.8778
ENSG00000235194.7	5.65417	5.34438	3.69559	2.73703	3.18709	2.62408	2.03443	4.74246	2.5272	2.95351	3.66416	2.3196	2.57132	3.18434	2.53592	3.36065	3.89027	2.66137	3.04356	6.6305	0.518101	0.686004	0.910887	0.75355	0.663435	0.397517	0.618946	0.607321	1.20561	0.737632	0.570878	1.07967	1.102	0.373412	0.839186	0.929623	0.703988	0.920302	0.447322	0.87148
ENSG00000176953.9	9.4512	20.8239	14.1397	11.9444	13.2172	12.874	12.752	14.1263	6.71281	14.0357	13.7049	10.9103	16.0155	12.5564	10.9558	17.4433	13.9804	11.6152	12.1503	13.0747	7.04017	8.15262	5.85356	7.55328	5.44874	5.21488	7.96911	6.24298	10.4691	6.084	6.43852	4.1052	5.06118	5.00594	4.83052	4.42666	5.33688	3.58213	4.0675	3.15666
ENSG00000132522.14	2.08259	1.7351	1.21913	3.37634	3.21429	3.22328	1.88997	4.19748	1.23674	1.66796	2.94897	2.00073	1.52489	2.40546	2.61958	2.27455	2.85947	2.32389	1.2398	2.06179	0.720415	0.758214	0.95731	0.292305	0.346384	0.237987	0.332547	0.551131	0.995437	0.722999	0.2646	0.331372	0.571594	0.748844	0.221059	0.221977	0.485256	0.381441	0.289465	0.334281
ENSG00000007392.15	8.85557	16.9745	14.1668	10.7734	11.9275	17.0283	15.5185	15.8541	7.54403	5.99019	16.4454	9.87715	16.4341	13.2594	12.0948	14.8259	14.5262	8.61551	5.86981	12.9075	8.84795	4.37807	7.11426	6.73521	2.49131	4.63563	2.38561	4.49662	3.91118	3.06061	1.68572	3.02424	4.07072	2.25137	1.71376	1.88741	2.19461	2.47487	2.26624	1.08578
ENSG00000260296.1	1.64813	4.29245	3.43569	1.25247	2.44667	2.53418	3.12366	2.53404	2.04241	1.31405	2.24632	1.19802	3.0437	1.37705	1.58152	2.35386	1.75762	1.8231	2.25686	0.560657	0.293851	0.144593	0.457766	0.149667	0.314428	0.282394	0.025367	0.674405	0.493173	0.323512	0.0794744	0.109223	0.22777	0.0439404	0.42923	0.051534	0.136854	0.113154	0	0.0629983
ENSG00000154144.11	4.49008	9.76463	6.98964	6.99428	6.65926	7.96697	5.74931	8.45166	3.48262	5.62714	6.80301	6.47437	5.28689	5.9381	4.78601	5.84824	6.52878	6.00648	5.62795	4.54539	2.65377	3.07982	2.64405	3.00684	2.68343	3.06293	4.35351	1.67517	3.10447	2.70547	3.22987	4.3287	3.2131	2.47406	2.25285	3.01183	1.84615	1.75823	1.90824	2.34274
ENSG00000070610.13	14.7683	10.2377	10.5849	19.3986	16.8942	18.3265	13.0089	11.7244	10.2172	8.38841	17.064	14.5725	11.5444	11.2256	14.6435	9.36092	15.6188	15.6046	11.9151	14.763	7.00139	4.79365	4.59925	4.00709	6.87479	4.63428	7.40616	6.45402	9.72848	5.72794	9.76166	7.40652	3.12198	4.63352	4.92431	3.94147	5.74724	7.46862	4.55158	4.45155
ENSG00000263272.1	4.45478	9.43857	5.95909	5.0867	5.18869	4.45471	3.63645	11.9984	1.84933	4.70699	5.17839	4.53412	2.88192	4.08145	5.95883	8.14059	6.03836	8.23323	4.24419	4.98423	0.829311	0.830862	2.42545	0.216999	0.706696	0.372305	0.196876	0.530732	1.17771	0.515037	0.216147	0.332556	0.788687	0.21642	0.432427	0.192289	0.185193	0.168884	0.0470797	0.144173
ENSG00000198315.9	5.89725	7.27341	7.83764	6.90406	5.95085	5.88906	7.85876	6.33125	3.37879	8.82047	5.56151	9.63196	7.15458	7.22403	6.02908	3.27197	7.36017	3.67421	6.71924	8.83511	2.36967	2.34688	5.72342	2.87436	3.58688	2.83972	3.23952	1.008	2.02394	0.453551	2.0974	1.34306	0.505114	0.868599	1.97761	2.88272	0.782806	2.58723	0.9311	1.24774
ENSG00000184677.15	4.88448	8.9299	7.585	7.37003	7.2689	9.42666	5.9036	5.57104	4.07774	3.40507	5.6004	5.36974	4.56739	8.43903	6.1802	5.14701	6.50986	6.3563	4.0461	3.86275	2.66387	3.43724	3.06038	2.98356	1.83011	4.29517	1.92901	1.73157	2.37962	1.33343	1.82022	1.10603	0.615451	1.11945	1.21159	1.59473	1.97104	1.6161	0.704192	1.12943
ENSG00000274383.1	2.21637	2.83684	2.89683	3.96425	4.91572	3.3283	3.9295	2.81912	0.833135	3.81714	4.5527	1.63848	2.11363	2.14205	2.16346	2.16931	1.84738	2.35532	2.59445	1.40623	1.36708	0.522796	0.212194	0.237864	0.987675	0.0785407	0.33865	0.682068	0.609617	0.743808	0.196478	0.0972087	0.354752	0.0977675	0.596898	0.114663	0.1015	0.125884	0.070185	0.210257
ENSG00000108848.14	20.7748	41.7156	30.4468	26.7601	20.8403	24.9877	25.3483	61.7562	21.0428	21.6627	29.2148	24.1413	32.0205	18.2459	24.3314	20.7451	23.265	18.1773	30.2412	29.421	8.45594	7.32978	10.6591	6.17612	6.86542	5.80391	5.60636	10.3953	11.0062	6.35396	4.60267	3.56277	6.98997	4.81509	7.63496	3.4527	5.77855	4.05558	3.44097	3.72598
ENSG00000279861.1	0.790536	2.24696	1.62303	2.26657	2.08784	2.55329	2.88051	1.69216	0.523174	1.09956	2.69359	0.851373	1.04882	1.69314	1.7501	2.36329	2.3069	1.31964	0.647478	2.06179	0.262765	0.488906	0.351777	0.223456	0.136448	0.115738	0.187139	0.263839	0.320033	0.722619	0.119432	0.167868	0.266051	0.0675333	0.082462	0.0792041	0.15705	0.0521728	0.0387845	0.103279
ENSG00000132424.13	4.87146	24.3326	19.2779	19.2534	13.3904	19.3424	15.9553	27.7977	7.44937	11.8071	25.4604	9.06887	25.2945	15.433	13.8286	15.9162	17.0208	7.75887	12.7396	13.0691	3.58269	3.11657	4.03195	2.91187	3.42748	1.95752	2.75946	3.45213	4.66023	3.82797	1.9522	1.64155	2.40983	3.56739	2.98108	1.88556	1.87814	1.48443	1.52767	1.28299
ENSG00000112983.16	10.7153	10.1261	7.33413	14.0952	9.63625	7.82842	11.0101	7.66928	8.80367	9.75788	13.9327	9.12141	13.2048	12.4086	13.8774	11.4789	9.1807	13.9398	15.5092	10.0014	6.09734	3.54664	9.40856	4.00068	5.93456	9.11575	4.53199	3.44809	2.33949	3.49548	4.54148	2.46609	4.2488	3.91791	3.36553	4.71981	5.68101	5.48592	2.59762	2.96894
ENSG00000109920.11	6.03595	26.2561	27.0196	14.8427	14.5759	16.5926	18.0854	15.4557	9.06322	17.5745	15.5121	10.7126	12.3698	12.3473	12.8672	12.0246	16.9925	12.5542	13.4066	13.1077	5.27337	7.54323	8.25086	2.94405	3.47082	3.69736	3.77883	3.90349	9.78629	3.04692	1.8158	1.72022	2.87607	1.6431	1.89599	1.73867	3.61317	3.37811	1.2324	2.25659
ENSG00000259321.1	1.43065	1.7773	2.46466	1.74865	2.57351	1.36288	0.893191	2.06395	1.05447	1.63954	1.13678	0.970339	1.26114	0.943744	0.997969	1.38066	0.651349	1.59404	0.87389	1.49993	0.289631	0.25195	0.443135	0.149023	0.200532	0.109347	0.03929	0.28488	0.0424365	0.567885	0.0957405	0.169172	0.740848	0.102086	0.74792	0.0598643	0.508724	0.0876298	0.171	0.113838
ENSG00000161010.13	2.01261	4.79218	2.87622	6.246	5.27886	4.34741	3.26238	6.74414	1.9377	2.63951	7.91121	3.44856	4.49874	4.10075	3.61351	5.2104	4.11456	5.80637	3.19124	5.29322	1.07319	2.76904	1.6494	0.500813	0.808531	0.746704	0.507815	0.667939	1.8432	1.8254	0.560389	0.532497	0.595549	0.390448	0.628372	0.594775	0.985278	0.616379	0.474674	0.433251
ENSG00000273723.1	1.13908	2.82423	1.67373	1.46533	1.06169	1.00241	0.997969	0.803612	0.848282	1.51603	1.37241	0.769514	1.42634	0.853203	0.820205	1.38836	1.02366	1.84937	1.91933	1.95965	0.126801	0.364616	0.022634	0.101489	0.197535	0.069814	0	0.145508	0.325129	0.383901	0.0838308	0.0129612	0.378402	0.078214	0.254676	0.0764421	0.887788	0.167845	0.205876	0.0498387
ENSG00000162231.12	16.2963	13.0829	10.6938	19.8861	24.4883	24.911	20.6888	19.8314	10.3961	15.8115	23.8507	19.352	15.7164	20.9194	17.642	14.7672	23.5156	13.8799	13.9047	15.2997	9.33621	8.70032	15.9472	5.8969	5.56584	10.0707	7.44877	7.48403	11.2286	3.92795	4.18308	4.89245	4.96512	4.56559	2.75109	3.37399	4.66278	7.48229	3.55593	4.16772
ENSG00000135945.8	4.57181	16.7092	11.1435	7.29285	7.2412	6.76704	10.6207	11.0092	3.71084	9.58365	7.93277	5.29842	7.54415	8.26844	10.1312	8.56667	9.44239	8.16267	5.2264	6.21665	2.0767	3.56112	2.35481	2.79093	2.69114	3.50463	2.75779	1.53849	2.29314	1.8019	1.58599	1.71119	2.31679	2.10548	2.14542	2.58062	1.30167	2.48559	1.55493	1.11334
ENSG00000236144.5	2.57892	4.90808	2.61789	2.8185	3.50423	2.78246	2.05686	3.14181	1.24824	2.83344	3.03983	1.80057	4.81936	1.60176	1.77413	3.29328	3.37636	3.36082	1.78235	1.16752	0.960501	0.942517	0.608588	0.24692	0.361138	0.453884	0.422819	0.532853	0.528443	1.59972	0.21237	0.322495	0.341684	0.162174	0.332169	0.199404	0.575704	0.444569	0.875038	0.232513
ENSG00000100813.13	31.1193	27.3765	23.7923	25.545	22.8344	22.4288	21.5905	36.7027	18.5812	18.0936	23.1763	23.6659	28.3272	28.3802	26.5877	23.111	29.5038	19.2402	23.6994	46.1099	12.6244	16.415	21.838	13.948	13.4247	12.2419	10.2353	11.4462	12.2799	8.1955	8.69164	7.7529	6.24257	5.06717	4.08511	5.59269	9.00912	10.4117	2.96457	6.51681
ENSG00000100068.10	1.49973	5.61348	4.28077	3.57567	3.27432	2.60608	3.56128	5.26583	4.36645	1.05696	4.85841	2.85878	1.92541	3.24088	5.10032	4.35155	3.86737	2.83075	0.582811	3.84767	1.24174	0.794236	1.52127	0.488783	0.427523	0.316807	0.39949	0.661853	0.57763	1.30931	0.219814	0.177558	0.595908	0.0976601	0.218054	0.140717	0.220158	0.3952	0.0761172	0.24003
ENSG00000128159.10	4.02253	12.7774	9.33838	11.9742	17.4383	17.9145	15.1025	10.3907	5.25025	2.96048	19.3672	12.7926	12.1443	14.3856	12.6094	14.2286	15.0671	13.8138	3.52052	11.5764	3.20373	2.64083	2.2358	1.8596	2.5104	3.15688	1.87801	3.09517	4.08155	2.35288	2.03434	2.10372	1.88505	0.705823	1.32002	1.82426	1.53899	3.07759	0.581452	1.5989
ENSG00000150401.13	2.69529	6.05314	5.90194	4.78081	3.70399	4.83033	4.93834	3.42543	3.85146	2.35163	6.64335	3.52002	2.91605	4.9994	5.00253	3.40022	5.35663	2.50502	2.66366	2.64053	1.03121	1.16925	2.09713	1.19819	1.51166	1.74792	1.49247	1.51794	1.7287	1.70242	1.35175	1.18346	1.4553	1.5412	1.74262	1.27248	0.95456	0.866065	1.02871	1.31936
ENSG00000215252.10	3.53253	16.0017	8.60867	7.52536	7.05373	8.27464	9.02159	10.7756	1.71505	9.35496	13.1817	6.28367	5.29613	4.65818	5.14071	4.01926	6.42497	10.3084	4.82292	7.73618	0.850266	0.381702	0.670388	0.225769	0.426877	0.473907	0.187501	1.18379	1.34322	2.78979	0.237106	0.201008	0.834913	0.0762255	0.457284	0.0971722	0.397743	0.332845	0.0642371	0.0269256
ENSG00000240291.1	2.96693	4.12107	1.64716	1.64576	2.01194	2.33994	1.80924	2.48737	1.40034	1.79654	2.20565	0.863918	1.99381	1.11901	1.73838	1.70869	1.01391	1.81447	1.38158	0.861162	0.765336	0.517817	0.46238	0.282718	0.570657	0.337102	0.0931735	0.315267	0.281778	0.467384	0.129738	0.0641886	0.301177	0.0484182	0.295606	0.0473213	0.315005	0.166246	0.0463444	0.0231394
ENSG00000173209.21	4.05246	18.0273	9.77938	10.7699	13.2191	14.3103	8.72292	19.9316	3.2609	6.4744	13.511	9.65802	19.0265	6.58382	7.68106	11.2912	9.44246	13.4267	5.66972	10.8233	1.15416	4.15891	0.974136	0.721594	1.08504	0.604188	0.535731	1.51907	1.73212	3.87462	0.433931	0.459834	1.39279	0.242611	0.529531	0.496162	1.88527	0.808286	0.470245	0.266674
ENSG00000268043.6	1.55317	3.91509	4.21193	1.88607	1.84179	2.10278	1.81208	3.20454	0.844883	2.20685	1.4579	1.99702	2.0666	2.10175	3.42956	1.59332	2.96455	1.32399	2.07664	2.2852	0.701291	0.80231	0.919506	0.505166	0.491438	0.632761	0.290591	0.438955	0.828247	0.398049	0.355455	0.205058	0.59432	0.209732	0.367069	0.21933	0.341125	0.45908	0.115431	0.220511
ENSG00000226752.6	5.69611	7.73083	4.81304	6.38647	3.06834	4.30989	6.34136	4.5404	6.76793	6.30454	4.13528	5.12664	6.41581	6.82496	4.98681	4.79115	4.94621	2.02299	7.95731	5.97839	2.59968	3.68964	2.94098	1.5881	3.49558	3.1129	2.93047	0.745802	2.73254	0.696726	0.697155	0.693362	1.44591	1.73806	2.48966	2.04465	1.4744	1.24884	1.26804	0.91014
ENSG00000236287.6	3.16329	11.9485	7.12293	6.35425	6.06925	6.63454	8.25642	7.32577	3.90399	7.19851	6.30135	5.34351	5.81813	6.62268	8.65586	6.00939	7.16024	6.55633	7.99637	4.53662	3.06031	2.94141	2.35859	3.20833	2.64977	2.26167	2.88978	2.28227	2.3172	1.23952	2.4702	1.76212	2.51885	4.66921	3.76768	3.36624	2.38969	2.26197	3.14072	2.53216
ENSG00000239763.2	0.575924	7.5889	6.63475	3.27941	3.97497	3.57293	5.20159	5.39696	1.9151	4.91072	4.89627	2.68849	3.55661	3.24915	3.26677	6.20065	4.58942	5.61028	4.87642	0.698175	0.849474	0.221055	0.699835	0.601449	0.361939	0.287817	0.3723	1.19975	0.670192	0.738583	0.0648005	0.053434	1.17001	0.0268705	0.787451	0.0945426	0.223172	0.138392	0.154318	0.0770497
ENSG00000273559.3	6.04465	8.26773	7.04635	7.70679	8.02633	8.64618	11.527	7.59298	8.42346	9.28494	9.50262	6.25913	7.31551	9.56336	8.38686	9.4143	8.87704	10.4327	10.4502	10.9911	3.95183	4.66821	9.71503	4.75728	3.84837	5.23605	4.24838	3.58547	6.92821	2.7755	3.67733	5.77341	3.18455	4.05933	3.08128	3.75754	3.38517	3.66593	3.49502	3.71896
ENSG00000163516.12	7.64701	9.34579	10.1001	10.677	10.3573	10.7114	9.01394	13.2467	5.48384	7.6058	9.36535	9.18775	9.95234	7.77214	10.143	11.1005	10.3799	10.0302	7.06956	15.6954	5.72797	6.75644	4.29533	4.24897	3.95888	5.49755	4.03864	2.61413	6.70369	7.59536	1.78157	2.3874	3.43248	3.34413	2.12031	2.37272	6.84528	3.83514	2.37085	1.53267
ENSG00000114982.16	7.62647	11.8307	16.2221	8.68472	9.49764	11.9887	12.0639	14.9434	8.1434	6.47888	9.10561	7.98822	7.74798	9.46225	10.5622	8.51237	11.2206	6.24574	9.14325	7.08174	5.02616	5.12415	7.15531	4.77332	3.73396	4.88373	5.16671	3.47397	4.57128	2.8552	3.57562	4.16051	2.73031	3.48091	4.07996	4.1916	2.38755	3.66326	3.01402	1.70735
ENSG00000271895.2	4.09461	5.99106	1.15429	6.05262	7.72169	8.35519	7.17382	9.32556	1.85605	4.36885	7.51275	3.33261	5.28531	4.8295	3.11592	4.48253	3.12613	4.65349	5.00227	1.81657	0.213157	1.12972	0.837067	0.369646	0.54114	0.312959	0.236147	0.733811	1.27529	0.444575	0.281845	0.203356	0.817852	0.160698	0.891916	0.154202	0.424667	0.112861	0.230723	0.265305
ENSG00000112146.15	8.19814	15.7201	7.43172	7.6325	9.85368	8.20541	7.39112	13.4919	7.24108	8.52507	8.94527	13.3349	10.9432	13.2654	9.96147	6.86718	8.24897	7.14681	9.82446	7.3273	2.84697	4.84117	4.47634	3.66795	3.55699	2.84648	4.41827	3.18009	4.93906	5.5415	3.6117	3.45339	4.34483	2.9268	6.74076	4.44228	3.51954	3.03484	4.99118	3.30042
ENSG00000099974.7	1.74962	3.7237	2.57288	2.20613	2.22876	2.22723	2.49215	2.19213	2.60014	1.06606	2.69818	1.35808	1.95993	1.35064	2.7898	1.6167	1.95414	1.76162	1.52108	4.88561	0.600151	0.609082	0.742746	0.72052	0.498632	0.5375	0.132976	0.527996	0.5745	1.10635	0.32403	0.449866	0.289969	0.106943	0.84377	0.241201	0.341619	0.233027	0.200788	0.196572
ENSG00000115524.14	28.8986	62.5273	51.8154	40.4392	34.021	44.8133	43.0402	40.6787	28.4898	48.8408	36.9759	36.6066	41.0154	39.68	43.6667	43.7602	44.048	36.724	52.1819	43.4251	23.7036	35.4616	24.2547	35.0727	27.6252	26.5099	21.1219	13.937	26.8295	19.3918	18.806	16.1343	22.9396	17.7526	18.9436	19.4818	28.0465	22.4972	13.4929	15.4636
ENSG00000165819.10	8.51844	9.7693	10.8406	8.58785	8.98922	8.70904	7.094	12.6289	8.58655	10.361	8.27775	7.81893	7.45522	9.40129	7.20026	8.32265	9.38545	8.3466	9.20014	21.7774	1.7305	4.26468	4.75135	2.50568	2.70491	3.266	2.78359	2.25057	3.42602	4.66768	1.77331	3.01885	5.66049	3.54511	2.46982	2.74149	3.75747	1.62705	1.62542	1.81378
ENSG00000203761.5	2.12123	2.30179	2.4484	3.78582	3.30046	2.10882	3.1965	6.43334	1.12922	3.78088	3.74923	3.17728	1.9556	3.07731	4.50486	3.74348	3.27044	3.74255	4.83836	4.47199	1.59151	1.00338	1.94985	0.687564	0.388174	0.366431	0.412166	0.726369	1.15003	2.15369	0.17337	0.310567	1.44949	0.304915	0.0363238	0.27911	0.790621	0.497936	0.192198	0.348309
ENSG00000165275.8	3.88972	10.8089	5.85454	5.07758	4.92385	4.62501	3.94795	5.75872	2.7484	5.96791	4.76763	4.30836	3.56099	4.36859	5.37724	2.89573	6.46863	4.61769	5.80061	4.21808	1.97353	1.2623	2.35619	1.4803	1.71735	1.68628	1.82283	1.55929	3.50625	0.914209	1.0445	0.771633	1.8666	0.687374	1.39707	0.780157	0.987095	0.93644	1.21612	1.2038
ENSG00000168096.13	2.67395	3.29354	2.82393	3.21144	3.75091	3.1158	4.30895	3.61391	2.53787	0.799771	3.03179	3.06438	4.75234	2.94069	2.85969	4.30112	2.82403	2.84088	0.890529	3.38176	1.09206	1.58673	2.30835	1.03441	0.718035	0.754396	1.18995	1.14499	1.5149	1.13541	0.440204	0.67458	1.1254	0.528228	0.591739	1.22955	1.0022	0.819491	0.35485	0.560471
ENSG00000198089.13	1.2944	4.55205	4.6607	3.56764	3.64931	3.94717	2.98923	4.4284	1.3717	1.58882	6.15098	2.49651	2.8061	3.01355	4.0783	3.59917	3.4843	2.61853	2.22353	2.00251	0.682947	0.943042	0.911802	0.623831	0.778712	1.0165	0.706378	1.18283	1.10146	0.612873	1.31005	0.56781	0.619103	0.608657	0.624649	0.520383	0.609568	1.01087	0.295291	0.805288
ENSG00000100201.17	278.224	227.406	116.303	106.555	106.472	105.682	100.363	99.7871	97.4112	97.2714	97.1841	96.759	96.4808	95.6484	94.9502	94.948	93.2498	91.8593	91.5722	91.0388	22.1441	21.9935	21.8429	21.8359	21.7336	21.2998	21.2568	21.0996	20.3014	19.7718	19.7356	19.4494	19.3159	19.2713	19.1449	18.8375	18.2394	16.7169	16.2179	15.1478
ENSG00000108799.11	3.70037	11.5049	6.34713	8.56064	8.67931	11.9989	8.41218	8.40567	3.44925	7.32476	8.45112	7.61391	6.29128	8.2402	7.61698	6.13186	10.7191	7.38557	8.09612	8.75955	1.91073	3.70176	6.97287	3.08869	3.44207	4.40868	2.0916	2.29412	4.33676	2.66033	3.92709	2.63123	2.12695	2.01341	3.34905	3.09088	2.13296	3.62519	0.921806	1.12129
ENSG00000240053.8	1.52788	3.61773	2.60916	2.05379	2.11184	2.18998	3.20106	2.89356	0.844604	1.25401	4.3383	1.59009	1.76867	1.79093	1.28343	1.80767	1.49825	2.0204	1.60812	1.02338	0.724003	0.50365	0.662554	0.228525	0.190627	0.0853384	0.222713	0.327645	0.658893	0.720368	0.0505619	0.070878	0.278224	0.0545124	0.122885	0.0540971	0.205478	0.0647899	0.132451	0.0521037
ENSG00000198496.9	5.45864	8.42209	4.61153	3.02839	3.49738	5.04178	4.10509	7.04224	3.02524	5.7626	5.24229	4.28334	3.93815	4.73572	3.81536	5.63559	2.38684	3.89557	4.13188	4.13584	1.8875	2.56409	2.48477	1.03271	0.755521	1.9875	1.0502	1.11682	3.37267	1.82151	1.65244	1.01893	1.24473	1.04904	1.14026	1.29434	2.19581	1.54592	1.78476	1.2693
ENSG00000268087.1	2.06204	7.97735	4.11754	5.42819	4.60713	6.39001	7.3568	8.26812	1.3617	7.63774	6.43316	4.19375	3.75828	4.94984	6.84922	4.07158	6.47018	4.79556	5.43997	1.53701	1.89064	0.222466	1.4673	1.77639	1.25211	1.73792	1.48309	0.848957	2.78219	1.42687	0.951039	0.403313	0.420527	0.439434	0.660397	0.356798	1.12298	0.957518	0.388258	0.484635
ENSG00000184787.17	15.753	23.0818	15.0767	19.7083	21.7516	18.6664	18.1976	14.7859	10.9603	16.7088	13.7092	16.7615	17.1628	22.0844	12.6388	15.4038	14.9126	16.7482	17.3419	32.1961	6.87769	4.93358	8.23523	5.71736	7.39197	8.77853	7.24604	7.27306	16.8755	9.50619	6.28806	7.31579	4.04142	10.4682	7.91091	7.11414	4.13925	6.43253	4.41383	4.5531
ENSG00000119707.12	6.42479	24.1817	28.6223	13.1833	13.428	14.8654	12.3097	17.4062	9.95988	14.6045	14.4384	13.4135	12.7936	14.0127	14.2789	14.3796	13.5541	8.89334	13.2442	18.8295	7.28974	6.64967	6.8685	6.29971	5.7654	5.11534	6.85048	4.84804	6.71211	4.65972	3.21178	3.17553	4.02884	3.74252	2.79005	2.28011	4.84674	5.06995	2.20504	3.13154
ENSG00000234585.5	1.34709	4.13947	1.76125	2.36902	1.90236	1.48555	3.08147	5.49987	1.15541	3.04891	2.51418	1.81341	3.19289	2.21564	3.77237	1.42238	3.61545	3.73193	2.34252	2.60856	0.717502	0.805532	0.394074	0.334466	0.573204	0.319506	0.479178	0.316675	1.09171	0.235531	0.323187	0.199873	1.06219	0.15563	0.166279	0.133091	0.546651	0.584459	0.283963	0.288209
ENSG00000236901.4	1.13108	3.98536	2.18865	3.22658	3.27966	3.3516	2.41582	2.91016	1.02674	0.762212	2.21462	1.49181	1.73925	1.48677	1.68975	1.51885	2.50809	1.96146	1.63635	1.11162	0.552663	0.384408	1.23543	0.423735	0.257482	0.602881	0.0931891	0.189666	0.381418	0.42743	0.0802462	0.0696901	0.105694	0.0913302	0.342338	0.0772213	0.139359	0.175025	0.0152474	0.0669936
ENSG00000145029.10	6.59621	15.831	4.81432	10.3966	13.0835	13.7643	7.74505	17.733	5.25755	9.01165	15.3131	12.404	13.4705	7.37951	7.17741	12.9238	10.4867	10.5351	7.08737	9.90968	4.36867	3.54837	1.974	1.95099	3.38273	7.0044	2.63536	3.53586	3.21438	2.02764	3.62771	2.98994	1.88043	3.24145	3.12612	3.37413	3.54991	2.53658	2.72257	3.66229
ENSG00000129473.8	27.9781	18.7696	18.1896	11.5181	12.996	14.723	10.4128	17.5337	19.65	10.2228	12.9185	12.7287	12.0692	15.9104	13.5639	13.8952	13.4557	14.9518	14.7732	20.8995	4.60407	12.0808	8.4764	6.61999	6.29882	5.71653	6.61401	5.68124	5.79667	4.4528	9.06568	5.53874	3.75573	3.49223	9.15823	6.33754	5.5993	8.20392	1.95593	3.76132
ENSG00000107672.13	13.9285	12.4247	5.72305	10.5791	11.4325	12.0584	11.5875	6.10133	12.9949	10.7665	11.7705	9.10886	11.0887	7.52294	11.1882	9.13449	10.78	11.5803	7.98966	8.88721	3.13785	5.80884	2.99967	2.14869	6.35471	6.51892	5.66963	3.2707	4.99727	6.55506	4.76269	4.15179	3.56724	6.39073	8.77066	3.6656	5.89125	2.92592	6.48924	6.09122
ENSG00000221978.10	14.5674	53.5435	28.2823	31.8158	44.5514	41.2727	34.2556	62.4198	11.6486	21.4737	48.4412	26.8495	36.4812	30.3459	26.0419	43.9313	20.0979	42.3901	19.3012	24.6541	7.56677	14.5803	7.57404	4.08265	3.99252	6.11127	3.56481	12.9029	13.0641	14.3783	3.41855	4.01068	7.73278	3.54389	2.76856	2.53732	7.28134	2.57537	3.67892	3.68879
ENSG00000182944.16	22.8461	25.7526	23.0206	30.8739	28.7114	25.8609	28.2233	23.0744	22.3049	16.2041	31.1702	24.2484	35.9285	24.354	27.56	23.2313	27.356	23.1224	22.4763	27.0731	22.901	16.9	17.8109	13.1475	18.1563	19.234	16.5735	16.4217	16.0557	10.7199	11.4161	14.2257	7.20459	9.46401	8.96653	10.2753	11.2379	15.2143	5.48362	17.9446
ENSG00000270189.1	6.02825	15.7685	4.60321	5.44491	6.53051	7.62712	6.28495	5.65835	2.66463	6.31857	6.77994	4.1759	4.57737	4.83169	7.10516	5.15002	3.78118	5.42695	6.05638	3.76921	1.00306	1.89794	1.99075	0.707573	1.04762	0.61404	0.645757	1.36564	1.72624	0.75492	0.258513	0.278045	1.26112	0.398491	0.597554	0.31977	0.365803	0.720126	0.190712	0.220511
ENSG00000228486.8	0.222409	2.91204	1.65416	0.919879	1.67352	1.56602	1.44327	1.25966	0.866327	0.74707	2.91328	1.00934	0.838421	0.88705	1.50116	1.58645	1.5199	1.47578	1.45267	1.14477	0.385099	0.167269	0.0780752	0.0913257	0.0790019	0.106799	0.103837	0.163671	0.151162	0.308993	0.0408612	0.0427653	0.405369	0.0997075	0.119361	0.0573228	0.0714451	0.0453111	0.087016	0.0691405
ENSG00000184205.13	5.26834	12.3526	5.04858	11.228	10.4688	12.1271	8.13004	11.3502	9.25712	6.14535	14.853	17.8669	9.13896	15.1938	10.5793	13.7309	10.32	9.34418	7.00995	4.40971	2.32371	5.53225	6.28862	3.00474	3.65022	4.74059	1.9515	4.06429	3.31223	1.10697	1.88727	1.41746	1.34215	2.20649	2.32727	3.20538	0.853356	3.33383	0.933058	1.63514
ENSG00000271971.1	6.00742	8.81887	8.073	3.82688	5.59708	4.06675	7.93223	12.7061	4.97658	5.33641	6.9576	4.16398	4.87616	7.2605	6.44563	4.5761	4.55978	5.40828	6.79996	3.68568	4.07344	1.50588	2.0389	1.84862	1.83176	2.01616	1.11656	2.65043	3.66101	1.2036	0.638555	0.824161	2.29157	0.846167	1.60254	0.546831	1.10437	0.978334	0.471079	0.511676
ENSG00000273137.1	1.70258	3.84155	4.83811	4.7517	7.16283	6.84016	3.71398	4.06768	2.33846	0.791854	7.11668	4.88792	5.04683	3.50285	3.49445	3.09708	4.24958	3.40213	0.883995	3.81468	0.772695	0.522796	1.06893	0.560467	0.601865	0.404157	0.275153	0.942107	0.792502	1.52061	0.335241	0.473893	0.782355	0.0992951	0.145494	0.139746	0.230913	0.357981	0.0285127	0.132871
ENSG00000169762.15	8.87928	9.36577	4.70388	5.97856	6.70896	8.24808	13.2433	9.95756	5.85636	8.72374	10.8216	8.91523	4.01729	9.67227	10.8185	7.2237	8.39425	12.9123	8.56718	9.62156	2.72832	3.01335	4.35555	3.31028	4.46145	3.90256	2.31708	1.31848	3.8309	1.30059	3.4065	2.82511	2.68311	7.22353	6.22122	3.22955	2.08612	2.3247	2.24488	2.98273
ENSG00000230844.2	3.54961	3.5258	2.63785	1.71884	1.75875	1.87152	2.02016	2.42045	1.61101	3.08917	1.69652	1.98887	1.94296	4.07787	2.74607	2.39629	2.2214	1.48987	1.75922	2.1284	0.490836	1.73091	0.775252	0.577375	0.514909	0.38653	0.663828	0.597384	1.41872	0.822578	0.506419	0.760174	1.53451	0.556588	0.911145	0.774721	0.711185	0.409515	0.922065	0.724915
ENSG00000127483.16	21.5517	28.6825	30.7217	33.2369	28.8381	34.6735	33.5422	37.0327	12.2779	28.6353	29.505	28.5174	37.6813	28.0248	32.485	28.7305	32.8761	24.7183	31.8825	29.7057	12.4345	25.8096	26.1218	19.1766	18.9813	16.5004	14.7064	19.7879	19.6965	9.23771	10.5862	9.18323	17.5887	12.9386	13.0795	13.2517	15.539	13.1499	7.97159	11.0888
ENSG00000112739.15	11.1906	25.3587	24.8162	11.9177	11.7575	12.9697	16.4419	16.6012	7.41686	15.831	14.695	13.6486	11.3622	16.5448	14.2148	10.3571	14.3681	12.0302	13.0797	16.2318	7.80659	7.20299	7.35698	7.71503	7.74678	7.66692	6.9649	3.7187	7.32905	5.75497	5.5082	4.67441	5.36852	4.86138	5.68325	5.13438	4.56545	5.47647	4.2863	5.23396
ENSG00000130684.12	0.586493	3.38274	1.49948	1.09444	2.04457	2.2316	1.9416	2.73045	0.741744	1.32562	1.4539	1.3904	1.30839	1.61169	1.76209	0.885201	1.75569	1.85992	1.08145	1.32349	0.679114	0.59076	0.479115	0.436779	0.229502	0.306247	0.360825	0.343264	0.580435	0.319834	0.208453	0.241306	0.317091	0.22607	0.0811893	0.163762	0.121492	0.162664	0.16229	0.16206
ENSG00000227372.9	3.46968	5.69179	2.89795	5.95162	6.03122	6.34722	7.08615	7.28955	1.17525	2.9249	5.49296	6.44564	5.13672	6.92355	6.60122	6.24465	5.86823	5.21299	3.62413	4.1873	2.47949	2.5338	2.47482	2.94931	2.4147	2.09355	1.89011	1.44233	0.637961	0.940304	1.24503	0.929588	1.12654	2.6231	1.86964	2.43713	1.71416	1.63535	2.39593	1.622
ENSG00000116560.9	57.0119	72.2945	62.0998	45.8662	40.3476	39.3052	47.9865	49.4913	45.3935	45.8662	67.9354	33.8514	49.7146	46.02	56.8435	43.1191	37.8794	38.9555	54.8539	38.9672	40.4806	29.2501	31.022	28.8586	24.6733	22.0503	35.7286	33.7864	33.3777	18.9319	15.2799	19.1021	27.8222	20.5759	16.4347	15.1652	23.7987	19.6308	17.705	21.4597
ENSG00000185101.11	16.0663	4.57892	11.4265	13.7875	8.27045	8.66352	11.0562	14.2153	11.8338	1.73501	11.8029	9.72743	10.3099	6.01735	10.6499	6.61263	15.2174	11.2363	2.69238	14.0325	4.50645	1.65084	2.91184	1.94292	1.78244	5.03798	0.657258	1.51996	2.40547	4.00817	1.78594	0.584317	1.35013	2.97933	1.03512	0.521129	2.11733	0.859504	0.702642	2.46408
ENSG00000163482.10	4.29609	8.06334	6.73844	3.034	6.28724	6.46974	6.01384	12.07	2.46382	4.91772	7.27989	5.95657	4.11582	5.47127	6.88206	6.27577	4.9262	4.95727	3.74682	6.95268	3.00559	3.18308	2.47745	2.47647	1.8192	2.47695	2.29053	1.96066	1.8751	0.720631	1.75924	1.07625	1.04465	0.863981	0.807448	1.63419	0.729016	1.26702	0.777056	1.72685
ENSG00000266967.5	2.07624	2.56214	2.31583	2.12145	2.07604	1.74809	1.99272	3.35725	2.69014	1.51644	2.77196	1.42134	3.0218	1.51502	1.67232	1.88384	1.66389	2.37892	1.62142	2.60465	0.909543	1.42837	1.37628	0.601082	0.843506	1.05484	0.728987	1.11075	1.56617	1.54949	0.471676	0.83588	0.903573	0.583332	0.511166	0.692189	1.31665	0.432979	0.472953	0.77074
ENSG00000169062.13	2.57397	9.32835	5.87196	6.19514	5.99138	7.96888	6.43478	8.42496	5.71799	4.82173	10.8869	7.81675	7.70217	6.91053	6.60569	6.35996	7.72067	6.47773	4.89333	8.46761	3.04151	1.93105	2.90189	2.23721	4.09678	6.23609	2.36953	3.87734	4.09157	3.14513	1.56829	2.59004	1.87649	1.83204	3.77497	1.9033	2.44881	2.71614	1.20453	3.07703
ENSG00000132716.17	12.0807	19.6376	15.139	13.2489	16.3306	14.9295	15.7031	23.8457	9.82148	15.7362	14.6656	19.731	18.8767	13.1369	16.9843	13.479	14.0314	16.0174	15.5161	30.5884	11.2803	8.40662	4.16523	5.1419	7.11347	6.7629	4.01541	4.79165	7.81325	12.6544	6.47594	3.57111	8.38142	8.89198	7.6666	4.91569	9.36504	4.65041	3.62701	4.0638
ENSG00000206573.7	3.85368	9.29368	6.28814	4.54712	4.63917	3.09883	2.70917	5.17179	2.45408	4.40157	4.53961	1.98804	6.48425	2.14133	3.50574	4.70734	4.81537	4.51088	3.86303	3.12945	1.45796	2.39278	1.74083	0.674131	0.931012	0.880824	0.275957	1.00609	1.19223	0.743636	0.441239	0.575971	0.970127	0.609664	0.850781	0.546363	1.54261	0.438135	0.744464	1.52167
ENSG00000166343.8	1.95451	3.79494	2.10684	2.31645	2.06633	2.14286	2.23162	1.23089	0.715196	1.67325	1.38062	1.15462	1.98105	0.808847	2.03062	1.40332	1.53953	0.954788	0.951938	0.725271	0.484728	0.448789	0.464496	0.13783	0.185469	0.157319	0.109016	0.365947	0.444821	0.417094	0.118065	0.140818	0.380667	0.204573	0.11529	0.159951	0.374667	0.108063	0.165686	0.0401095
ENSG00000270012.1	1.47417	4.67269	2.51213	1.90193	2.0464	1.12494	1.44379	0.930935	1.07346	2.02217	0.796148	1.75643	1.71842	1.04903	1.49771	2.21988	1.59452	2.08013	1.69911	1.44223	0.113841	0.523758	0.300744	0.100227	0.299516	0.110314	0.140532	0.261271	0.502064	0.386022	0.124183	0.0651639	0.232955	0.00936263	0.0914584	0.0384322	0.279939	0.0361654	0.0470485	0.0492191
ENSG00000115459.16	2.45661	5.47333	4.95731	3.69174	3.89971	3.79234	2.67129	4.97559	2.08344	2.1759	4.34963	3.586	3.2136	3.20877	3.33861	5.01273	3.31016	3.31355	3.39333	2.06183	1.89049	2.21823	1.48965	1.3376	1.14383	2.21675	1.50003	1.18241	0.860299	1.15503	1.79031	1.05324	2.03665	1.469	1.30842	1.69823	1.62288	1.53752	1.75467	1.64174
ENSG00000260793.2	0.760288	3.56814	2.53721	2.24185	3.3074	3.17767	1.97589	3.93193	2.36855	2.07803	2.05912	1.83922	2.98774	1.52068	2.10859	2.9875	1.79821	1.08219	1.77367	1.85823	0.307234	0.166297	0.866492	0.252051	0.467984	0.588665	0.16046	0.969541	1.62282	1.28985	0.431628	0.590403	1.2705	0.27163	0.43195	0.125947	0.802719	0.244009	0.217671	0.567559
ENSG00000272787.1	0.663726	2.3733	2.08269	1.20059	1.21081	0.952041	0.964424	0.991172	0.831649	0.95548	1.78537	0.441147	0.879621	0.91445	1.39018	0.97224	0.997314	1.23154	0.722047	2.43711	0.186472	0.220788	0.332853	0.223872	0.0645539	0.0821341	0.0885359	0.267478	0.0478131	0.526923	0.0616403	0.190605	0.0794963	0.0383402	0.0468155	0.0449659	0.206981	0.148098	0.0825706	0
ENSG00000277072.3	0.863393	4.14329	4.45768	3.06074	2.62695	2.5773	2.229	2.3361	1.05259	2.2574	0.916976	1.99198	2.95574	2.04114	2.32445	2.64394	3.51954	3.01823	1.84159	4.13278	0.401549	1.07121	0.540645	0.449946	0.627532	0.732736	0.315939	0.289639	0.917819	0.481657	0.553699	0.33305	0.50867	0.278351	0.483899	0.536712	1.15983	0.571008	0.535115	1.22654
ENSG00000168395.13	2.57079	4.25157	2.7198	6.12051	5.30196	5.26168	4.40741	4.97176	2.0845	1.80774	5.27519	5.24945	3.0281	5.13258	6.35561	3.10899	4.96751	4.81277	2.52627	4.28618	2.85709	1.60664	1.70624	1.19466	1.55278	2.70448	1.32789	1.20244	1.59274	2.21387	1.34813	0.829119	1.17624	0.446392	1.33996	0.888919	1.6143	1.04176	0.950237	1.05482
ENSG00000134884.12	11.6707	36.9091	25.5023	36.5015	36.0646	67.9813	32.5159	33.5944	20.746	24.9205	80.4129	24.506	35.0605	27.8426	34.6974	31.1894	37.4275	26.397	31.5021	55.2479	5.81892	4.72236	4.14387	6.72488	7.13846	6.12183	4.83398	5.73714	8.41911	8.13103	7.24511	4.72109	8.24098	5.08828	7.68729	5.27242	5.08886	4.69174	6.23947	4.02852
ENSG00000273478.1	4.1782	8.90632	8.34315	8.35661	5.17685	5.36152	3.8083	8.96355	3.7766	6.17092	6.18837	4.955	4.40413	3.17615	6.51924	4.02259	3.39905	4.60867	3.51072	10.2862	1.41131	3.27841	2.01535	1.12958	4.65776	0.7874	0.580739	0.377889	1.35099	2.10795	1.39957	0.827088	0.962667	0.154761	0.236215	0.249571	0.610546	0.298902	0.277749	0.147923
ENSG00000159023.17	13.0022	14.7213	10.2197	10.7555	7.95102	8.21385	10.881	9.49753	6.97202	10.6052	7.69774	8.48895	7.35678	14.4926	11.3805	10.8139	10.4916	11.4089	14.237	13.9404	2.79725	8.69833	11.2165	5.67475	5.22919	6.48077	2.1852	2.15279	6.85107	2.82899	4.13631	2.13491	1.5773	3.24684	2.38212	2.61897	2.8253	3.50718	1.47095	3.81435
ENSG00000270060.1	1.1317	7.28155	6.12339	5.65364	4.34285	5.2145	3.41453	4.93169	1.37228	2.94301	4.30372	2.72497	6.17421	2.28442	2.90448	3.36896	3.69493	3.85259	1.28891	2.93827	1.07693	1.38441	0.538247	0.409424	0.671069	1.06728	0.255659	0.308951	1.60157	0.978144	0.0889972	0.264191	0.505023	0.0221425	0.216297	0.077907	0.312635	0.114041	0.0635822	0.232805
ENSG00000269737.1	0.442084	3.69999	3.47222	1.22001	1.33705	2.06191	2.06256	2.52393	0.692415	1.42556	1.3753	1.49343	1.9875	1.00144	1.50603	1.25791	1.80733	1.65082	1.00995	2.63752	0.173883	0.250001	0.651802	0.313137	0.120392	0.0861628	0.0825588	0.12471	0.267511	0.122837	0.0862184	0.0799819	0.333583	0.0715036	0.0218275	0.0419303	0.163314	0.115083	0.0384981	0.0341721
ENSG00000132952.10	3.71257	10.0167	10.1158	6.42766	5.23497	5.876	6.16766	6.99313	4.16516	5.11731	3.38918	4.506	7.99177	4.48984	6.46901	6.02146	6.17828	5.74878	5.28181	5.54614	4.19743	1.77495	2.4458	2.29519	3.76216	2.42258	2.78893	1.91698	3.27207	1.53616	1.81611	1.86413	3.30634	2.0782	1.96225	2.96961	1.62511	2.08193	2.53871	1.65926
ENSG00000273424.1	0.900771	2.66997	1.51468	1.24676	1.67282	1.01346	0.943458	1.71549	0.534632	0.95548	1.16437	1.63992	2.84185	0.606089	0.490651	1.4219	1.07258	1.38548	0.689227	0.80051	0	0.0473118	0.0499279	0.027984	0.0484155	0.0308003	0.0664019	0.401217	0.286878	0.112912	0.0231151	0.0571816	0.0596222	0.0287551	0.280893	0.0337245	0.0955296	0	0.0412853	0
ENSG00000248124.6	1.46799	1.63813	1.72853	2.66538	1.85395	3.45365	2.63822	1.74658	0.644788	1.84108	1.89578	0.542263	1.43472	2.05065	1.87071	1.48786	3.68836	0.37564	0.952745	2.87838	0.194167	0.282646	0.11763	0.16247	0.183321	0.0881147	0.30171	0.195804	0.144832	0.0878813	0.260625	0.247787	0.215721	0.471808	0.254076	0.246876	0.0904285	0.218073	0.253591	0.0693785
ENSG00000196199.12	6.39537	20.8717	12.7534	18.3253	12.5159	16.9533	16.6293	16.5253	10.1252	18.2963	11.5049	13.8236	14.7706	13.2286	22.0156	16.5255	19.8062	22.3063	16.6892	10.5054	8.14126	9.04687	7.03661	7.91561	10.8416	13.2696	5.59469	6.88381	8.05266	3.42126	6.83417	3.05301	3.5406	2.32689	6.1761	5.02952	3.73819	6.07885	2.1615	4.72058
ENSG00000100288.18	1.05433	2.40895	1.81445	3.54692	4.53836	4.58317	2.70092	2.75255	4.7324	1.63561	4.31859	3.56114	4.23956	2.26825	2.11322	4.67817	2.99404	2.54512	1.72869	3.52146	0.675245	1.27368	0.599003	0.307074	0.80045	0.955349	0.485761	1.60843	1.96224	0.912733	0.358487	0.732042	1.22126	0.290293	0.708927	0.518091	0.642935	0.595874	0.585921	1.27876
ENSG00000075826.15	1.21431	3.33264	2.19284	2.75887	3.70985	3.71933	1.90871	1.98366	0.357229	1.33006	5.15755	2.43822	4.1905	1.30374	1.24307	1.50024	2.67339	2.56296	1.83114	1.5051	0.15964	0.237095	0.280786	0.0560949	0.113226	0.101185	0.0554604	0.281489	0.31149	0.597276	0.0437609	0.0987028	0.212471	0.0320226	0.0938433	0.0863801	0.20612	0.0907097	0.0321836	0.0153038
ENSG00000100650.14	18.7408	37.3218	34.2275	55.8465	55.5641	71.472	40.2088	69.2382	43.2002	56.3674	87.7897	40.5448	35.938	58.7564	49.3236	65.9425	53.4758	30.7951	38.1011	43.1081	19.9282	20.744	23.9013	16.0932	23.9802	20.1169	20.6932	22.7159	18.6816	24.143	19.7109	13.1679	16.1158	10.9256	22.4751	16.6342	21.5889	12.5371	9.66056	14.6653
ENSG00000178338.9	1.65403	8.15598	6.77301	2.78665	2.92939	3.81708	4.09966	4.54948	1.38634	4.32458	6.15525	2.88242	2.88305	4.78632	4.1241	4.44771	3.39675	4.20957	3.62084	2.8652	1.3517	2.05215	0.541405	0.382612	0.770387	0.402966	0.962669	1.15388	1.2511	2.15931	0.351461	0.532445	1.05412	0.525337	0.645605	0.711523	0.951449	0.933888	0.428222	0.602549
ENSG00000100941.7	49.3467	33.2065	31.8629	30.5931	25.0327	25.4893	22.9763	30.5874	29.5033	25.5142	42.1792	23.9498	34.5131	28.1655	28.5797	26.8863	34.045	62.3495	55.4227	53.238	15.4355	22.7536	22.0891	10.9144	13.4429	8.22462	14.4897	11.1021	15.1671	15.8685	8.19345	6.91869	8.00439	10.353	5.94028	7.6181	14.393	12.5278	4.309	5.6678
ENSG00000132680.9	12.6026	28.1069	29.8211	17.1864	13.4138	10.0777	9.28001	17.6767	6.80755	19.8682	17.6498	14.0051	23.6763	10.6591	13.5542	20.6533	12.4471	14.5625	19.0915	24.0216	9.33541	6.85062	8.83117	3.00717	3.82041	3.48859	2.90111	4.12896	4.38794	9.56294	3.97434	2.46015	5.20513	3.9742	1.72406	2.02629	7.13913	3.57791	2.72345	1.58023
ENSG00000260425.1	0.963438	0.565194	1.63525	1.6891	2.42821	1.87231	1.3421	2.61464	0.452696	0.388342	1.83382	1.2278	2.52664	1.16686	1.09057	2.07456	1.5774	0.62568	1.80082	1.32854	0	0.76917	0.253657	0.170606	0.245973	0.125184	0.0674705	0.0815346	0.437242	0.602327	0	0.0871527	0.36349	0.0292179	0.0713533	0.0342671	0.2184	0.150481	0	0
ENSG00000107929.13	15.4859	14.6374	17.5118	11.6679	11.6555	10.8501	13.2538	13.2341	12.5186	7.37978	8.37574	13.3367	6.87274	10.7032	10.8563	6.53333	14.2428	13.3239	11.3241	11.5406	6.57838	4.93145	5.27462	6.57183	8.44915	8.36275	5.0852	4.36575	11.0022	4.40031	5.48811	4.68035	4.03425	3.43489	4.20749	2.47121	6.44496	5.15577	3.68914	3.39763
ENSG00000276550.3	2.68065	10.4133	7.69577	7.84166	5.64153	12.3835	5.10908	9.64546	5.55851	2.35263	12.0036	5.08844	7.74193	5.40499	4.1159	3.39419	4.63388	4.98231	3.68653	1.84406	0.328381	1.68435	0.643192	0.349846	0.632925	0.230642	0.332896	1.06428	0.71456	1.36143	0.387259	0.156036	0.227018	0.13686	0.231732	0.224717	0.145496	0.239658	0.199118	0.198836
ENSG00000158805.10	1.94961	5.40911	6.16351	5.4467	7.71402	6.56598	4.95971	5.57089	1.94086	3.11041	4.38636	4.38667	5.55398	5.17129	4.11719	5.1966	5.91792	3.88449	1.40046	2.73138	1.57306	1.48385	1.21231	0.796061	1.35134	1.74135	1.10254	1.86722	2.79995	3.35144	0.775861	0.493439	1.35544	0.525367	0.530754	0.547919	1.43552	1.29562	0.312038	0.580665
ENSG00000151461.18	10.0055	11.298	13.2274	8.66717	7.11453	7.88116	11.462	13.1467	9.52938	9.31025	6.77954	7.60495	9.25926	7.86385	11.67	7.44624	11.3985	8.67527	12.7848	9.46969	5.98688	6.73101	7.33487	5.75722	6.7902	5.84334	5.64034	4.19173	7.80425	2.75478	4.20715	2.87363	2.73079	2.68356	4.7772	2.06456	4.6024	6.25112	1.81678	2.06926
ENSG00000263956.4	1.33896	2.17458	3.52504	2.24795	2.3445	2.01662	1.84651	5.48253	0.834446	2.18724	2.03801	2.33718	1.99146	2.24284	3.58058	2.28161	1.96777	1.56749	1.33186	1.78093	0.597679	0.7736	0.857195	0.434691	0.590136	0.434943	0.281307	0.322053	0.852869	0.419599	0.419189	0.295369	0.589365	0.288518	0.172234	0.225586	0.314178	0.258668	0.107396	0.198146
ENSG00000105127.7	7.54587	9.5116	8.3959	8.85574	9.68247	11.0386	12.5446	10.1429	6.58243	8.87702	8.93095	6.64836	8.21819	10.6436	12.4815	7.37848	11.2503	10.7782	7.93202	6.80856	6.51826	5.69039	5.7071	5.28616	4.77208	4.84213	6.85918	5.72137	8.55223	6.42136	4.14763	4.11825	3.63765	2.33427	3.37408	2.84176	4.6072	4.87594	2.15358	3.6224
ENSG00000143442.20	10	17.5204	18.0294	15.685	12.2306	12.7417	12.1384	15.6443	7.19673	16.6922	13.1218	15.6369	18.7575	10.6021	16.5034	8.73517	14.9972	12.6653	12.7314	15.4557	9.14716	10.3399	16.1343	7.32599	7.83737	6.24625	4.59731	5.20688	5.12595	2.705	3.75474	3.06578	3.40188	3.75156	2.67721	2.92697	4.60284	5.98707	2.22239	3.50656
ENSG00000272836.1	0.964446	3.70332	4.72705	2.47653	3.97758	3.87633	1.62849	2.80245	1.40071	0.706815	5.00656	3.19244	3.47248	1.38636	2.18342	1.98907	3.10591	2.27758	0.637318	2.34403	0.775928	0.218743	0.369341	0.232888	0.223846	0.48417	0.429807	0.2968	0.397909	0.365429	0.14962	0.2115	0.330791	0.0265895	0.194803	0.155923	0.198754	0.0684722	0.0763519	0.177902
ENSG00000015133.17	3.09617	8.50397	9.36807	7.98102	7.1693	6.32013	6.47136	7.12928	7.04903	6.08027	8.51749	4.99718	6.79445	7.35727	5.24128	8.17805	8.02104	7.00085	1.80719	11.9878	1.8083	2.51763	5.53213	3.75666	2.69519	3.40398	2.83198	1.44428	3.96187	3.06347	3.52731	1.75431	0.496266	2.75245	1.47125	0.826523	1.69223	2.50227	0.641753	2.50961
ENSG00000134698.10	4.14078	14.3043	12.9094	10.4451	8.09899	11.16	8.50811	9.60286	2.52013	6.96218	5.33633	6.61638	7.10536	9.49929	14.996	8.12729	7.92809	5.99716	9.33635	6.74347	2.53064	3.57979	3.33436	3.26797	2.80342	3.57625	2.08804	2.29878	3.04045	0.889359	2.36337	1.74767	2.79595	4.31821	2.76345	2.00199	2.55076	3.55356	1.36854	1.30726
ENSG00000134899.16	2.06092	5.92717	4.84301	4.46144	4.23775	5.18651	5.17041	4.95267	4.01522	7.21177	6.73601	3.97321	4.52642	4.62938	5.87892	5.71873	4.7079	5.12105	7.28809	6.04916	2.62276	1.58014	2.71302	2.13814	2.81371	4.28006	2.92177	4.38692	2.64246	1.45718	2.99154	1.68621	1.48162	0.901307	2.35931	1.97558	1.16005	3.35639	0.544434	1.49712
ENSG00000272153.1	1.3812	4.90793	2.28522	4.61243	6.08698	3.18267	3.29837	5.75944	1.63175	1.27253	4.02224	3.95147	5.49142	3.66429	4.03309	3.42934	4.01764	3.78015	1.06546	3.77591	1.04772	1.06331	1.32991	0.978333	0.967215	0.640948	0.165817	0.667939	2.92524	1.03386	0.23089	0.214189	1.04221	0.406904	0.116907	0.0561439	0.556626	0.246552	0.137462	0.503314
ENSG00000002016.15	2.69061	3.43851	4.24423	3.01035	3.40325	2.54639	2.47153	2.29827	1.84233	1.76387	3.083	2.50082	3.61883	2.46994	1.90212	2.6653	3.85887	2.24102	1.66185	3.29899	0.70815	2.49045	1.10077	1.0332	1.28194	1.20217	1.12075	0.770298	1.50556	1.10772	0.780287	0.829406	0.786188	1.00707	0.703741	0.619017	2.70325	0.593665	0.984265	0.460993
ENSG00000166261.9	4.5588	4.3772	4.15124	3.2347	2.99218	2.58752	3.78442	3.94789	2.35095	2.95134	3.12024	3.13153	3.16768	3.12606	3.97775	2.28585	3.71317	3.08513	2.59779	3.18894	2.11495	2.35736	1.78546	1.89341	1.15277	1.52333	3.0949	1.018	1.78675	1.09509	0.937114	2.9753	2.60351	1.15255	1.02645	1.42303	1.23827	1.26617	0.926068	0.851484
ENSG00000197312.10	5.05912	8.00623	9.05751	6.34533	6.2753	4.87895	7.12424	6.79773	4.56609	5.07023	5.39206	4.98246	6.79971	8.70881	9.56704	5.85851	5.87298	4.38723	7.41944	6.5696	2.74034	2.95343	3.3295	4.18888	5.11186	5.10963	3.13666	2.30294	4.58418	1.52053	2.14928	1.31828	1.85878	4.83738	1.76728	1.8338	3.17046	1.86087	0.793919	1.37838
ENSG00000274460.1	1.92542	3.36387	1.96447	2.31341	2.01194	0.710122	0.885665	1.25442	0.87169	1.78446	0.327914	1.39873	3.55034	0.9551	1.20906	2.15081	1.62328	1.39189	2.2475	1.76398	0.165837	0.378685	0.473629	0.0912529	0.287051	0.091306	0.0196845	0.0951511	0.23387	0.502083	0.102786	0.0423781	0.318145	0.025573	0.0416347	0.0399898	0.630104	0	0.073433	0.10592
ENSG00000279789.1	0.859585	3.33939	3.89061	1.87913	1.72354	1.62409	2.14776	2.016	0.376971	1.19344	1.90004	1.20558	1.48241	1.19531	1.22322	2.36508	1.93336	1.64369	1.6067	1.28478	0.38036	0.467037	0.905256	0.343894	0.224335	0.0372299	0.14715	0.290983	0.563493	0.631232	0.102448	0.0806381	0.456433	0.121652	0.0424412	0.0407645	0.245377	0.0298357	0.0665382	0.022148
ENSG00000197989.12	8.84854	5.37294	6.0838	10.0509	13.2745	8.22415	6.25657	8.65199	3.94195	9.04172	9.82976	4.32671	5.13434	5.34004	5.84795	13.0704	7.29635	5.51071	7.33276	12.4019	1.43693	2.66274	3.01909	1.05852	0.703393	0.588571	1.2602	3.10879	4.81556	6.73532	0.638366	1.11515	3.73016	0.587126	0.68934	0.467888	2.76013	1.07581	0.972656	0.557586
ENSG00000188895.10	13.0851	18.5732	17.1004	14.2707	15.7048	15.6874	11.8576	17.6005	11.0747	14.7873	14.8684	14.4718	15.7652	11.6578	13.3215	10.6467	14.5031	11.5444	20.5273	11.2903	8.03093	12.9169	10.9789	9.34901	8.04258	7.34887	8.17362	8.34785	12.3166	6.86332	6.60499	9.03922	5.85346	8.13583	4.93044	7.38761	9.52282	10.1149	6.53498	6.65957
ENSG00000184708.16	3.95744	8.56709	5.52957	5.71306	4.72925	5.03345	6.62571	5.25106	3.37267	6.30984	4.47064	5.56819	5.76243	5.88408	7.568	5.36898	7.07046	5.59753	6.58805	4.45674	3.33768	1.97638	4.02987	2.93365	4.46002	4.28953	3.4058	3.13635	2.95951	2.0323	3.63737	2.89549	1.72395	2.26453	2.54064	3.39579	1.77148	3.79802	2.16854	3.57616
ENSG00000185917.12	2.75977	5.82369	2.77543	3.67615	4.23548	3.60056	5.77341	5.92467	2.28917	3.21709	5.00787	5.38784	3.34062	4.67221	3.26436	3.81935	3.19062	2.94058	3.29731	2.80337	0.997571	1.36705	1.02313	0.685095	1.57454	4.13141	1.04361	1.37272	1.64743	1.67904	1.41125	1.04561	1.81646	1.69301	1.20131	1.13142	1.05531	1.26675	1.05815	2.32264
ENSG00000146067.14	5.20259	9.38705	9.58845	17.6319	16.8122	20.6982	12.6262	14.9977	5.50325	3.39808	18.6921	11.5904	12.4171	10.6913	10.7448	10.8117	11.917	14.5136	6.381	5.78736	3.80756	5.93054	5.81361	1.6516	2.30441	2.27521	1.74965	4.30817	4.16732	2.94722	1.40473	1.27155	2.48365	1.04893	0.930519	1.04015	1.76055	2.9944	0.745141	1.73725
ENSG00000202441.2	1.74623	5.63428	6.53799	2.12604	3.5209	4.87825	4.48863	4.73904	0.410256	7.0387	4.28877	6.49074	4.90664	3.37801	5.92998	4.53231	5.19826	2.83511	4.53331	8.59992	1.93174	0.871326	3.44815	0.644215	0.445826	0.283619	0.611451	0	1.98125	1.5596	0.638555	0.39491	1.37255	0.39718	0	0.310546	0.989627	0.681869	0.570253	0.253087
ENSG00000272752.4	0.790332	1.67427	0.942512	1.38989	1.09555	1.85055	0.946588	1.09229	0.474513	1.09507	2.91834	0.859316	1.70372	1.03032	1.91705	0.574024	1.22863	1.44355	0.626921	1.68665	0.145715	0.306721	0.184961	0.110148	0.0952839	0.0677477	0.0922462	0.185791	0.249084	0.261431	0.0535195	0.105916	0.234679	0.036618	0.0243887	0.0351377	1.02851	0.120015	0.0334564	0.07
ENSG00000198722.11	40.5014	29.2127	6.51888	45.0115	38.0111	32.3107	30.1798	37.1374	56.7418	26.0253	48.4566	56.1084	26.3845	22.6714	48.027	8.9983	64.9112	42.0435	39.9592	41.2876	7.1297	2.69078	12.7581	7.35948	19.6585	27.5495	4.01971	5.56301	8.44921	2.21074	9.18703	5.89873	3.10106	7.77868	17.383	5.06681	3.71695	7.30341	2.82644	6.36969
ENSG00000262333.1	1.79926	1.8536	0.481963	2.54324	1.85815	1.23661	1.12076	2.67305	1.11349	1.592	1.50893	1.66447	2.09037	1.22541	2.29925	1.58618	1.59377	2.27996	2.32409	0.963294	0.77674	0.875888	1.50202	0.323794	0.470568	0.399146	0.491722	0.29711	1.32775	0.391941	0.203268	0.277885	0.662275	0.173013	0.325012	0.171695	0.221068	0.274176	0.0764318	0.305294
ENSG00000254505.7	1.90182	3.01593	3.46814	2.00463	2.99415	2.8268	1.9586	3.49847	2.75839	2.34526	2.54874	1.32277	2.39827	1.56012	1.69077	2.284	2.08361	1.86109	2.59712	3.90044	0.730105	1.46461	1.30781	0.845782	1.20611	0.806781	0.778441	1.08769	1.60274	1.43227	0.677456	1.00029	2.21702	0.568858	0.900418	0.562149	0.826808	0.840962	0.166373	0.870963
ENSG00000272849.1	4.02977	5.32982	3.95023	9.27727	8.9746	7.61772	4.22841	3.7117	4.54437	2.9533	2.29434	4.49081	8.90155	3.30304	1.2796	5.46553	6.12886	3.27128	1.59775	3.13412	0.540346	1.27957	1.31174	0.302736	0.598591	0.166602	0.153932	0.310031	0.498777	1.5705	0.53585	0.176743	0.27643	0.0444398	0.271317	0.390897	0.295273	0.0572198	0.0319023	0.127428
ENSG00000112659.12	3.09934	6.88752	4.92513	4.095	5.58527	4.76501	4.82442	5.11646	2.26001	1.67881	5.22592	5.16198	3.38167	4.00049	4.30049	3.35162	4.48075	3.81841	1.98221	7.08363	2.87356	1.90495	2.34714	2.27872	1.33104	2.13246	1.88541	1.32015	1.94842	1.57857	1.48946	0.839656	0.739975	0.924366	0.975422	1.34084	1.07964	2.01438	0.426003	1.11357
ENSG00000199804.1	2.79397	8.60508	2.78954	3.23158	5.28135	4.24196	1.96921	4.84435	3.28205	3.16742	3.00214	1.16568	4.67299	2.34992	1.92018	4.56588	2.3912	5.38671	3.26398	4.12796	0.51513	0.34853	1.28731	0.618446	0.713321	0.226895	0.489161	0.886689	1.05667	1.1437	0.425703	0.526547	1.75687	0.105915	0.517311	0.74531	0.703735	0	0.456203	0.20247
ENSG00000261526.2	2.67782	2.80117	2.54473	2.35681	2.35811	2.3512	3.15672	3.85252	1.2734	3.86885	1.40648	1.5859	1.26052	3.28881	4.55982	2.45631	2.7468	2.40952	2.7472	2.01563	0.88036	0.386362	0.5946	0.323744	0.362426	0.282964	0.316317	0.791808	1.87906	0.941281	0.42472	0.301579	2.88078	0.146764	0.430097	0.677033	0.8045	0.377941	0.309052	0.317966
ENSG00000269609.4	3.07287	4.91719	2.41744	4.29115	5.49036	3.59742	4.12834	3.82249	1.5726	4.90968	3.44163	3.95426	5.01314	2.51849	5.51748	4.59815	4.07999	5.53598	4.77487	5.24695	1.28873	0.687208	1.38023	0.550701	0.937652	1.74381	0.871156	0.902355	2.93478	2.19997	1.9098	1.03598	1.49458	1.44837	4.73258	0.842754	1.83332	1.19701	2.04082	1.22126
ENSG00000263072.4	2.10443	4.11267	2.29907	2.7475	3.85622	2.67259	4.47219	5.1383	2.60881	2.08841	2.60783	2.96176	7.14813	2.84487	2.83828	3.55649	2.51345	3.14666	1.80668	2.0413	0.83968	0.746851	0.700576	1.20065	0.836127	0.860208	0.940694	1.33166	1.37406	1.10448	0.848288	0.756068	1.18251	0.519875	0.606372	0.709819	1.47256	0.429602	0.406627	0.48207
ENSG00000166436.14	1.20699	6.48745	4.13944	2.69466	3.66413	2.61483	2.65257	4.68296	1.37642	1.38223	3.23561	2.83465	5.75275	2.48332	2.33339	1.93688	2.56184	1.76775	1.88709	4.29414	0.280045	0.804301	0.520282	0.481446	0.856698	0.572693	0.371755	0.288567	0.627202	0.634451	0.297552	0.125016	0.384965	0.0975324	0.272622	0.246691	0.95254	0.326813	0.060737	0.143765
ENSG00000215908.6	5.29672	6.10019	2.65112	8.77621	7.0808	8.32679	6.51287	9.98901	3.28932	2.75061	4.16716	4.9328	5.32683	10.167	5.95738	7.97533	11.561	6.47415	2.33314	5.76906	1.19139	3.90533	2.72796	1.17003	1.46962	2.60573	0.975288	1.38287	2.36662	1.80214	0.55	0.361141	2.35274	0.824981	0.625724	0.617515	0.949434	0.986097	0.355745	0.371389
ENSG00000117360.11	13.0417	12.1351	19.3601	13.9485	11.929	11.4369	14.7359	24.494	10.2328	14.0774	14.5881	13.1023	25.0562	15.4746	22.1212	12.9147	14.28	13.8669	18.4187	17.1458	10.2163	12.7386	14.0919	6.059	6.58757	4.28454	6.1944	6.25782	8.47813	6.423	3.46077	5.65414	9.09334	4.33121	2.95194	2.70215	5.88803	4.49554	4.71401	4.00869
ENSG00000164048.12	3.17681	9.26259	5.21429	6.21061	7.43464	8.50082	4.21968	5.23718	0.998702	4.276	5.02441	2.15129	3.09986	3.48339	2.91658	4.28193	3.57485	8.62088	4.95026	3.61452	1.18123	1.06055	1.68279	0.72363	0.825597	0.813717	0.669817	0.745198	1.13686	1.24519	1.00115	0.547052	0.653933	0.529478	1.34926	0.701977	0.539177	1.22714	0.409847	0.521485
ENSG00000000457.12	2.68214	7.20111	6.26158	4.15139	3.30861	2.97301	3.16861	5.92673	3.11849	5.0497	2.79272	4.19389	4.81325	4.42262	6.48075	3.58681	5.35611	4.2607	4.34375	5.34276	2.19134	2.944	1.78905	1.61013	2.64892	2.44268	1.47111	1.20578	1.87446	2.20242	2.32303	1.18054	2.33169	2.84368	2.11494	1.56793	2.36793	1.4313	1.67025	1.66259
ENSG00000131051.19	21.0741	54.4341	51.9499	37.7564	24.1874	28.3379	35.1652	44.0729	17.058	29.563	37.2317	21.7973	26.2406	44.1741	35.4038	24.5905	68.3738	26.5569	36.473	29.5228	15.4091	21.7454	10.8432	13.165	12.7519	15.0253	11.772	10.0416	13.3176	9.19638	10.2059	8.43879	12.47	10.6204	7.95727	8.76883	10.7012	12.5616	7.60354	8.13838
ENSG00000196123.11	6.03217	3.73418	4.02675	8.65504	7.52205	8.88149	8.27619	9.29566	3.63359	1.89073	13.8784	11.3624	10.577	8.39778	8.25731	8.26309	10.474	6.56227	2.14867	3.52345	1.35141	3.08865	1.45428	1.07128	1.32517	1.53226	1.25258	2.41892	2.4604	1.45388	0.701075	1.22934	2.85583	0.55572	0.681812	0.904352	1.69382	1.08186	0.335948	0.998793
ENSG00000137776.15	8.93989	18.5849	14.9634	14.2597	11.8537	13.07	14.1678	13.4694	8.37229	13.1144	15.114	11.368	12.674	16.796	16.8211	12.1736	13.5358	15.5029	13.8717	15.5506	10.3102	11.7108	11.8552	8.07308	9.14541	13.2182	7.48404	5.83517	5.50292	5.1868	5.95077	3.60043	2.52643	3.46063	3.5388	3.0463	5.83771	6.31964	1.84562	5.11722
ENSG00000074356.15	4.11607	9.69874	6.81465	4.81614	4.88017	5.82149	3.3811	6.78153	2.39497	4.68577	3.40759	5.94009	9.26597	5.86858	7.85184	5.16469	6.81009	3.86259	2.59616	6.80821	2.2344	2.39837	2.75289	1.94215	2.80036	3.51582	2.42686	1.63626	1.98583	1.76157	1.07806	1.28192	0.873779	2.02676	1.20629	1.52931	1.40144	1.43879	0.733991	1.26781
ENSG00000179456.10	18.4333	7.84283	12.4587	25.7973	22.2449	9.2476	11.2704	17.4194	22.2836	18.4888	13.2023	16.0015	7.40787	21.42	20.1509	22.1631	15.376	11.9937	21.927	16.8035	3.42629	5.5465	7.92668	5.86463	7.94953	6.85914	4.17778	3.08729	13.1069	3.86505	7.05713	3.17061	9.35107	9.03936	7.22329	4.87715	4.98344	4.8265	6.82552	7.16885
ENSG00000162408.10	4.89031	9.8573	6.61527	4.39936	4.90985	4.25766	4.85643	6.44262	4.06104	5.68076	4.58692	3.99299	4.40733	5.50217	5.36371	4.66233	5.17816	4.40369	5.94943	4.96639	3.27598	2.92473	2.22406	3.27837	2.10094	3.7595	3.7829	3.44317	4.46835	1.35494	1.40932	2.22488	2.07413	2.30564	1.45979	1.45117	2.4664	1.53932	1.5213	1.50082
ENSG00000116001.14	14.8209	42.8459	28.9108	15.5848	16.438	22.192	17.9397	36.2349	7.95798	19.5469	23.4425	14.3949	27.8351	15.954	21.4607	21.8174	18.5731	15.4221	19.4248	12.7474	4.57512	10.9861	3.95136	4.35449	6.06976	2.384	5.16629	3.85972	5.06664	5.23092	4.68705	3.65132	13.0588	5.42863	5.98976	6.67587	5.19413	7.58921	8.18914	4.55626
ENSG00000144134.17	1.39513	3.50292	1.74114	1.80048	2.9501	2.44011	1.87173	3.82825	0.694867	1.76436	3.69628	2.29016	2.50139	1.36818	2.03945	3.1704	1.77336	4.05447	2.03546	1.14644	0.756232	0.769226	0.723606	0.586741	0.534278	0.768151	0.420118	0.909122	0.564565	0.602241	0.416634	0.603671	0.807083	0.573294	0.7801	0.620265	0.75375	0.621037	0.467744	0.560094
ENSG00000080947.13	0.347555	3.70251	2.53651	1.21627	1.6465	1.37775	1.3935	2.22217	0.50871	0.539293	1.26907	2.01583	1.90623	1.53764	1.45231	1.76216	1.23238	1.56799	0.498245	0.881144	0.077122	0.236344	0.262369	0.14887	0.116217	0.145868	0.038771	0.197823	0.204727	0.0677588	0.0434888	0.0816137	0.131514	0.0541	0.0820044	0.0371944	0.0852167	0.0912762	0.0294627	0.0160478
ENSG00000265917.1	12.1673	22.9998	9.44845	8.22984	12.9478	16.4205	20.6262	8.15319	5.08188	23.1596	14.9415	5.53785	13.0241	6.59495	10.9308	27.5512	13.0795	10.4259	11.9328	3.61434	1.49554	3.03559	2.49156	0.398997	1.72578	1.31746	0.946763	1.14411	1.53387	4.02477	0.659154	0.611474	1.70019	1.22998	2.0025	0.480845	1.36207	1.0558	0.294324	1.37157
ENSG00000160294.9	7.77521	14.8934	12.5887	12.4292	12.3841	11.2336	10.2411	10.0208	6.45469	7.53051	14.7028	10.2208	15.893	14.6328	10.9505	10.9636	10.7244	12.0747	13.8696	10.0465	5.92729	5.38882	5.7198	6.89012	5.69971	10.5637	6.16782	2.20914	9.21876	4.80009	5.85724	7.32576	3.30821	8.4854	3.87983	5.73316	5.88701	5.99695	3.33379	5.6406
ENSG00000267080.4	3.90134	3.37807	3.69104	5.73305	5.95118	5.23106	4.68993	8.31195	4.32269	2.93565	6.18211	7.13367	7.34913	4.51644	3.93954	5.23406	4.11804	5.28299	5.00654	2.99649	1.90975	1.68315	3.98303	2.17713	2.42703	2.19701	1.95664	2.82587	2.57724	2.3077	1.52423	2.22434	1.97112	2.33529	0.845362	1.60575	3.41569	2.55451	1.32039	2.24198
ENSG00000280927.1	0.458352	2.68256	2.20737	1.80675	2.0821	1.65574	1.35569	1.1122	0.709449	0.282562	2.03954	1.44967	1.26986	0.725658	1.16149	1.01599	1.0145	2.23249	0.436765	0.895337	0.214748	0.333642	0.295302	0.155964	0.159699	0.133124	0.0830793	0.200794	0.309985	0.311438	0.0604705	0.224386	0.135631	0.0588718	0.0798731	0.0460305	0.100508	0.0168449	0.0234793	0.0656489
ENSG00000235016.1	0.760313	3.51823	2.46887	1.58491	1.83388	1.80208	1.57433	1.82555	0.61434	1.14567	2.14657	0.905553	1.52122	0.602422	1.16744	1.38252	0.939178	1.13058	0.855933	1.24781	0.398269	0.361649	0.381646	0.134217	0.23221	0.0646294	0.129381	0.300674	0.634216	0.35116	0.18362	0.119986	0.277024	0.0689577	0.178928	0.090984	0.121704	0.0332957	0.0680668	0.131822
ENSG00000165121.10	2.99896	8.93764	3.03211	2.64985	2.27072	4.20507	3.05538	2.44202	2.02155	3.77438	5.03465	2.44962	2.99342	2.46061	4.23979	1.94624	3.77439	4.14995	2.4966	3.0625	0.933206	1.16177	1.19936	0.605002	0.943341	0.904293	0.620313	0.663946	1.07198	0.429454	0.629301	0.381556	0.620633	0.406774	0.449836	0.324048	0.529076	1.22539	0.341601	0.322778
ENSG00000245849.5	2.29811	17.3957	3.306	8.89327	6.97536	5.8587	4.75363	8.50941	1.83454	9.06399	7.04006	4.91117	7.68398	4.32297	6.24965	5.56799	5.86276	6.63978	4.74714	5.15995	0.692509	0.850776	1.69154	0.649077	0.681356	0.882966	0.276884	0.439162	1.14016	1.92743	0.548193	0.290595	0.916762	0.0899276	0.732044	0.325194	0.746888	0.347367	0.268987	0.272188
ENSG00000202461.1	0.741762	3.4812	2.59205	1.80619	1.1217	1.44151	1.47614	2.68406	0	2.98989	1.13861	1.68804	0.595496	0.623873	1.79923	1.99653	2.64973	2.10752	1.15539	1.5656	0	0.555181	0.195293	0.437838	0	0	0	0	0	0.441656	0.0904149	0	0	0.112476	0	0	0.373664	0.289643	0	0
ENSG00000137343.16	6.74084	5.04515	5.16428	3.8999	4.30361	2.81073	8.66399	8.71937	2.35234	3.7156	7.436	7.5795	8.86652	4.3015	8.13926	4.5569	5.82515	3.634	4.01223	9.85917	2.52777	2.67941	3.43464	1.42541	1.29936	1.97036	1.78207	2.22386	2.8754	1.15028	1.02549	1.29973	2.06383	1.14656	0.600004	1.48139	0.986275	1.31406	1.0266	1.31568
ENSG00000143458.10	2.47882	5.83277	4.74031	3.82701	3.4094	2.7964	2.30688	4.32388	1.47869	3.10686	3.67129	3.00304	2.44832	2.25556	3.86906	3.57582	3.35486	2.17331	1.93232	1.84569	1.91387	1.37227	1.94768	1.1428	1.12483	1.10225	0.945424	2.35833	0.589913	1.12154	0.679346	0.566601	1.38806	0.313975	0.655295	0.554785	1.13039	1.10061	0.510367	0.491797
ENSG00000281555.1	3.94199	3.8948	6.21433	2.82911	2.50995	2.82237	3.85354	3.50345	1.16984	0.418141	2.29301	4.40672	4.44165	1.81479	2.14721	1.43598	2.96455	1.34738	4.73977	1.75161	0	0.414095	1.31098	0.734787	0	0	0.290591	0.351164	0.313862	0	0.101157	0.37536	0.260921	0.125839	0	0.442759	1.77676	0	0	0
ENSG00000139631.17	3.75181	6.22769	4.89917	7.93619	12.4298	12.3653	7.11163	12.9483	2.30566	4.46372	13.517	7.25046	6.26925	6.09267	5.53285	13.4829	6.6301	7.93573	2.49817	8.05174	1.52075	4.73017	1.57845	0.481796	0.950553	0.66363	0.514789	1.03413	1.7908	3.66345	0.463134	0.282105	1.33266	0.367686	0.692891	0.69268	1.4788	0.633719	0.128859	0.301629
ENSG00000135315.10	1.51208	3.61109	3.3022	1.74868	1.54369	2.87901	1.98575	2.41483	1.35263	1.47358	3.40814	1.33809	2.13486	2.11467	1.85213	2.82614	2.39078	1.65321	2.09887	1.52113	0.824358	0.576851	0.499899	1.23147	0.9226	0.937591	1.37794	1.26994	1.26244	0.237045	0.65512	0.482492	0.303296	0.56653	0.997955	1.02388	0.356753	1.29747	0.276688	0.470481
ENSG00000127957.15	1.80791	4.35628	5.57263	2.10364	1.7737	2.34622	2.31001	2.76604	1.09465	2.22532	1.57942	2.13538	2.09107	2.44109	1.9935	2.4261	2.42726	2.14726	2.16717	3.91318	0.572698	1.22298	1.20116	0.802154	0.359345	0.528153	0.594811	0.63665	1.00956	0.339553	0.30763	0.395139	0.625636	0.375332	0.215671	0.207151	1.32638	0.663312	0.781911	0.787838
ENSG00000164548.9	22.0633	24.8377	31.3467	24.0032	25.0669	27.7218	30.3782	33.2038	26.85	30.3769	46.0933	23.2739	29.2309	28.8247	36.9619	31.9089	26.8252	23.3873	32.5037	28.9923	31.3649	11.2529	18.3713	14.7541	18.3078	16.6803	17.2792	19.1057	19.8621	12.7003	12.0708	11.2785	25.7234	11.6579	15.2722	9.94171	11.7089	11.4405	15.0459	17.6833
ENSG00000257621.6	5.40486	31.0933	18.8065	13.1485	11.3653	13.9993	8.53641	11.1211	5.43272	13.8969	14.4588	8.30721	9.50315	12.0652	9.98868	10.0748	9.26805	10.0425	7.4716	11.8308	2.69489	2.79709	4.07467	1.71285	3.08474	1.72721	3.91778	2.01058	2.76397	2.33403	2.07675	1.09673	2.25863	1.44098	2.97442	1.67189	1.68691	1.90397	0.908834	1.32484
ENSG00000188599.16	2.56649	1.3003	0.72796	2.14468	2.64619	3.54234	3.65644	2.67347	0.959262	1.85152	3.34865	2.56632	2.13845	3.50281	2.22603	2.68021	3.51615	1.9177	1.21141	2.56895	0.881851	1.44069	1.44357	0.593915	0.491432	0.720002	0.510606	1.40685	1.63243	0.503586	0.149307	0.263823	1.00864	0.256495	0.215996	0.134851	0.514211	0.865504	0.215879	0.2198
ENSG00000228393.3	3.52026	10.9995	4.80956	5.57621	4.40813	2.68245	3.14631	1.96657	2.85547	2.83788	3.41282	1.69779	3.58965	3.21634	3.9668	4.28875	3.17687	2.88775	3.8479	4.33809	0.245951	0.277345	1.30731	0.623367	0.340578	0.69814	0.415203	0.846706	1.14916	0.419202	0.252938	0.357549	0.512614	0.101139	1.09774	0.237234	0.802668	0.115755	0.451766	0.537055
ENSG00000153560.10	7.80652	13.356	13.4147	12.2606	9.40253	11.6181	12.3764	9.65418	5.79066	9.77918	8.82714	6.52374	6.55904	8.85266	10.9448	9.26605	15.15	8.29619	9.92571	11.1549	8.51864	5.69933	4.09029	5.31636	5.74238	5.64914	6.65179	4.49159	4.16388	3.17416	6.39392	4.28057	3.42103	4.52395	7.88052	5.66925	3.59186	4.33602	4.27409	5.49282
ENSG00000264290.1	0.540769	1.69194	1.88969	1.49234	2.18069	1.92667	1.19572	3.26128	0.254094	1.18069	1.21746	0.957159	1.20593	1.21286	1.3117	1.38623	1.95857	1.0243	0.935908	0.938461	0.265873	0.899433	0.616959	0.0797995	0	0.0878305	0.126235	0	0.409033	0.45614	0.109859	0.217413	0.396712	0.0819985	0.0667498	0	0.317816	0.0703865	0	0.0261251
ENSG00000269044.2	2.78828	8.67936	4.14739	5.08518	6.84101	7.76857	8.79502	6.91499	2.51334	4.58734	6.84806	3.5482	4.14192	4.96786	6.82773	5.61231	4.37882	5.65867	4.81583	1.55334	2.09829	0.766625	3.10122	1.76339	1.46732	1.41405	1.13573	2.04667	4.54088	2.02441	1.42884	0.62628	1.3418	0.819707	2.52861	0.789331	1.17528	0.711032	0.495536	0.783487
ENSG00000111752.9	1.72387	1.83284	2.1643	2.69452	2.09519	2.79844	1.6411	1.69329	0.970063	1.7198	3.4944	3.02984	3.39586	3.18108	0.997093	2.47412	2.21246	2.87142	1.46495	1.29368	0.14718	0.81381	0.518185	0.73523	0.903072	0.847225	1.0217	0.768755	0.525732	0.239702	0.377471	1.24089	0.432726	0.661576	0.616696	1.27768	1.6744	0.876017	0.551338	0.456803
ENSG00000143643.11	13.4923	9.54953	12.4675	10.5006	6.40984	7.52675	7.81478	8.40696	7.29343	6.97854	8.07658	9.66421	5.27209	8.81723	8.87848	4.39218	8.06249	7.37452	9.97069	8.35001	3.25075	7.63093	5.00358	3.9321	4.47604	3.91411	4.61985	3.1493	4.53073	6.86341	2.45962	2.81725	2.18983	2.39892	1.93071	1.92167	6.54864	4.39815	2.12288	2.33907
ENSG00000152117.16	5.64291	6.68356	6.38231	7.8845	8.21483	7.95936	8.24641	10.048	3.27031	2.52487	14.911	6.42975	14.5677	6.72556	7.45933	7.88863	9.18953	9.20506	3.42465	3.18208	2.52695	4.13535	2.43009	1.54849	2.04483	1.33911	1.70969	2.18387	3.05338	2.46412	0.84053	1.10744	2.09397	0.704655	0.539251	0.792154	1.82856	1.89822	0.736638	1.12667
ENSG00000167524.13	1.43354	4.17587	2.88945	1.6939	1.89372	1.44971	1.16258	2.57465	0.64191	1.3857	1.81558	1.72081	1.52486	1.56628	1.16271	1.65192	1.69091	1.824	1.25995	0.741088	0.231991	0.704087	1.3204	0.27852	0.215694	0.157654	0.251766	0.106486	0.414691	0.805385	0.0964063	0.130084	0.197803	0.0735929	0.246286	0.0607373	0.466339	0.0631712	0.0273937	0.080762
ENSG00000103037.10	5.43471	7.23344	3.65036	3.21142	4.09778	2.44994	4.74931	5.79859	4.94052	4.2831	4.7837	4.39495	3.81643	5.08117	3.41925	4.97283	4.18646	5.266	2.41681	3.04261	1.79555	2.69737	1.47324	0.984058	2.14081	2.15546	1.73971	1.47374	3.44593	3.31698	0.740412	1.87143	2.16927	1.65693	1.22248	1.47066	3.8	1.32131	1.04213	2.16744
ENSG00000168970.19	0.207895	3.7839	1.18685	2.31047	2.27054	3.17257	2.84653	3.15695	0.210398	0.623116	3.1683	2.47311	1.39227	2.62013	2.3257	1.89804	2.64211	2.06413	0.48712	0.981098	0.0982822	0.351102	0.196486	0.133727	0.179646	0.119479	0.0597297	0.0947365	0.435463	0.772855	0.0805707	0.0498284	0.15419	0.0226325	0.0671149	0.0227518	0.0966718	0.108239	0.0116053	0.0231776
ENSG00000133111.3	1.94463	6.31174	4.8448	2.97388	2.54677	3.46126	3.62275	4.20883	2.11782	3.75438	2.74511	2.60838	1.61467	3.18554	4.36134	2.71842	3.32184	3.61458	2.3213	2.4243	0.830999	0.906844	0.77516	1.05667	1.03008	0.726144	1.19639	0.907453	1.89706	0.860281	0.988016	1.06862	1.70278	1.58183	2.15359	2.08144	0.736999	1.22062	1.39274	1.32229
ENSG00000103091.13	4.24789	6.71664	6.07085	5.43285	5.9013	5.37669	7.12275	9.38084	3.08907	5.16361	4.57736	4.99916	6.55389	5.83016	7.66472	7.21253	6.78875	5.57153	4.00001	3.58507	2.45701	3.88185	1.95105	2.28685	3.16157	4.07314	2.46086	2.13438	4.6026	2.12007	2.04728	3.09289	4.84155	1.67269	1.80856	2.41581	3.70839	2.18499	1.36154	1.59878
ENSG00000124193.13	43.0501	60.8305	38.1353	34.2566	50.1205	47.8557	78.9256	80.9754	44.2808	55.9326	41.1005	49.8999	26.1663	58.5225	44.2719	49.5025	40.7414	49.4654	54.2647	52.0659	36.9373	37.0157	21.3811	25.0987	31.347	31.9432	28.487	21.3439	24.6602	20.7702	19.2348	20.8473	32.6243	22.763	24.0714	19.0603	29.6663	17.8079	24.2633	27.2402
ENSG00000144749.12	11.0466	29.0192	8.3841	21.5013	16.4238	12.972	19.6585	29.4047	25.8363	15.1284	22.6075	13.9245	15.1067	11.5271	29.0321	19.1399	26.3799	28.5979	11.5421	21.5958	4.72935	1.15086	14.3324	10.1227	10.2433	10.7679	4.39494	4.86721	4.05267	1.54363	6.38846	3.03349	6.22849	6.56093	7.83912	10.8087	4.16566	8.77819	1.96183	4.98573
ENSG00000103365.14	9.63854	23.0536	20.0192	19.2049	24.621	33.0764	25.5325	26.6352	11.613	23.8586	24.2101	13.9602	15.157	27.1764	20.9711	31.5151	24.2363	20.0135	19.029	30.6181	11.4191	6.19911	11.8129	15.3413	10.9143	9.93367	7.29552	3.89536	12.7517	5.32662	8.42325	8.72056	8.42042	14.6646	18.9754	11.5831	9.26329	9.603	6.72859	5.65124
ENSG00000159086.13	6.49389	18.6474	12.3696	5.94867	6.00486	7.9842	6.7709	7.81517	3.5824	6.88645	12.324	5.1046	8.53423	7.13775	6.27156	5.50793	5.93346	7.12788	8.13431	3.96737	2.07423	1.89633	2.57339	2.02033	2.03848	2.34635	1.67259	1.48027	3.16913	1.59852	1.53423	1.53496	2.40071	1.81165	1.24809	1.08924	1.72421	1.93329	1.44224	1.40988
ENSG00000122085.15	3.08481	6.5955	3.34307	4.08898	3.44579	4.46443	3.07015	6.35051	2.30252	3.28067	4.23353	3.56493	3.55708	3.66889	4.11073	3.37605	4.29461	4.11488	4.45795	5.01294	2.15216	1.36564	2.75796	1.54829	3.36994	2.26302	1.78673	1.76303	1.89154	2.83232	2.02323	2.07016	2.07101	1.16892	2.70784	2.02639	2.00116	2.07484	1.50384	1.89471
ENSG00000169914.5	2.80863	5.27542	4.84161	6.87069	2.57551	4.12223	3.40985	6.59231	1.29788	1.88475	3.66197	2.61585	2.56555	4.97766	3.39707	5.2462	4.21638	4.38904	4.34747	1.8649	2.33852	2.61436	2.53064	2.23726	0.676743	0.945537	0.507449	0.71281	1.14302	0.626881	0.680924	0.338011	0.841178	1.00108	0.554999	0.290767	0.330704	0.561053	0.207641	0.226196
ENSG00000131797.11	2.50382	5.97791	1.69789	7.77119	6.68491	4.80379	12.2929	6.63593	1.54127	2.49939	7.1358	5.63118	4.11912	10.2892	9.6847	6.41235	12.3718	12.4845	3.56673	4.2599	0.674171	1.14369	0.258376	0.533639	0.66241	0.530575	0.593113	0.500585	0.544011	0.392213	0.357222	0.687087	1.24686	0.495345	0.492835	0.241464	0.541768	0.519686	0.213651	0.114955
ENSG00000160305.16	2.46072	7.35203	8.76863	5.48	4.5439	5.83792	3.37741	3.8797	3.08522	2.47344	5.70571	4.04656	2.82592	5.38938	4.82402	3.44716	5.25003	3.27741	3.76548	4.07668	1.66884	2.56828	2.2187	1.81834	1.94944	2.55766	1.84234	1.41797	2.23306	1.22034	1.58336	1.80371	1.18576	1.70345	0.95243	1.28534	1.46384	1.56684	0.528989	1.27244
ENSG00000064607.15	6.50237	15.3916	19.079	8.2573	8.96138	10.6487	8.14559	7.44147	3.94659	5.67713	10.301	5.38286	7.05293	8.38435	7.07817	7.30413	9.60175	7.39824	6.2998	4.45023	2.61822	3.05684	3.79296	3.04591	2.08912	2.30997	3.11537	2.23046	2.52569	3.20458	2.09114	1.96639	1.09237	1.49025	1.23449	1.83825	2.27096	2.61195	0.916647	2.60565
ENSG00000090857.12	3.43832	11.8846	10.0287	7.83186	5.60021	7.62695	5.71939	9.28734	4.18686	5.28665	4.90617	6.26092	6.69778	6.2019	6.24004	6.38854	8.66281	8.35054	8.21783	2.13624	1.64881	1.94318	3.91425	4.0269	3.0147	3.74525	4.7536	2.87907	2.67703	1.6015	1.62427	2.43373	3.02482	1.48332	2.17585	2.5736	2.92641	2.00129	0.871551	0.793111
ENSG00000165699.12	4.43791	13.8719	6.36239	6.33243	6.3455	7.03435	5.90317	6.81665	4.39505	3.87338	5.80029	5.78153	5.49047	3.8496	7.98402	3.31208	7.33495	5.67766	8.69868	5.82628	2.95013	4.36973	3.85207	2.33126	2.10736	3.43674	2.49343	2.06843	3.33281	1.26392	1.84009	1.26996	1.05295	1.20032	1.37483	1.32052	1.79466	2.40412	0.957422	0.932778
ENSG00000051009.9	4.9688	9.14705	7.88093	15.4066	15.4158	16.8274	12.0453	18.1343	8.4241	6.50069	15.4907	13.3637	14.2179	12.3609	13.3367	9.4253	11.6144	11.2064	5.72483	9.80441	8.4383	7.64324	6.09949	4.43986	4.73087	5.99625	3.78026	5.24974	4.46452	2.83994	6.9486	3.4528	2.55406	4.36898	2.90332	4.1546	4.83669	5.01727	3.18648	3.6501
ENSG00000189339.10	6.55976	9.49465	4.77994	12.9219	8.24129	10.4875	8.91307	12.1241	5.1981	4.80929	7.9788	10.6504	11.318	12.6384	14.9621	7.26177	10.6539	9.82343	7.38203	6.83346	4.56161	2.86214	5.15756	6.82759	4.69543	6.17523	1.62218	2.27297	5.64899	1.77305	3.95775	2.76075	1.3718	5.98018	3.33865	3.88503	3.63645	1.47371	1.82372	1.74228
ENSG00000125676.18	7.38525	14.1674	14.4662	6.19033	6.3518	6.85119	10.4742	15.5555	7.40784	11.6049	6.7956	7.85736	6.38404	8.68171	11.3873	8.8689	14.5359	12.8379	11.315	11.6392	6.65854	4.99955	4.11214	4.82384	8.14381	3.74752	5.64889	5.23886	4.86744	2.46816	3.12064	4.20787	4.37465	2.60577	3.70278	2.62965	2.52371	5.33128	2.0473	2.30504
ENSG00000196388.7	2.05095	4.21111	2.39797	3.65356	3.84964	4.87729	2.87314	7.61664	1.95274	3.31766	1.82266	3.80759	3.53859	2.98696	3.93623	3.89123	4.22556	2.80408	1.7094	4.57186	0.975197	0.673272	0.9947	0.541588	0.937009	1.20095	1.03943	0.799333	2.49028	0.74716	0.874981	0.992743	0.899363	2.33244	1.57892	1.09421	0.79527	0.569029	1.71553	0.625791
ENSG00000234630.1	1.55961	3.65974	2.15604	1.24641	1.00789	1.78745	1.24678	1.15763	0.901936	0.241787	1.76789	0.776583	1.54102	1.31847	0.90534	1.19939	1.28568	1.4933	0.0830529	1.77813	0.117969	0.0798161	0.673836	0.165234	0.163356	0.0259804	0.224043	0	0.181489	0	0.0194979	0.0241167	0.100584	0.0970211	0	0	0.0805803	0.124923	0	0
ENSG00000257270.1	1.93067	9.72388	10.9074	6.10007	9.54203	7.82427	4.59178	9.48518	3.18617	1.04394	7.63305	5.77245	6.55268	6.49529	7.94979	5.79411	7.06497	2.52293	0.880175	12.0592	0.48619	1.73874	1.33897	0.639293	0.961781	0.275334	0.0659543	0.717321	1.56719	3.92528	0.275511	0.653155	1.53973	0.142806	0.418499	0.334971	0.711642	0.22065	0.041007	0.191095
ENSG00000247572.6	2.56809	4.46902	2.68253	1.84447	2.10492	1.38923	1.6248	3.61163	1.09514	1.89197	3.44515	1.99719	2.14832	2.86783	2.57893	2.35666	1.47436	3.06577	1.74796	2.30175	1.09021	0.425343	1.32954	0.703793	0.765847	1.81563	0.816108	0.712273	1.12632	0.883397	0.570819	0.442495	0.447811	0.481034	1.2147	1.14752	1.30727	0.741559	0.310086	0.738149
ENSG00000109046.13	25.7051	77.0104	82.1346	27.0322	51.0452	57.117	62.2168	41.1885	31.3309	34.3474	43.9447	65.9909	81.2207	37.8435	42.3802	39.8769	37.7756	52.883	113.737	73.3688	19.2554	5.6935	57.3561	10.9008	13.6826	11.7035	4.31271	8.29583	21.6284	8.23711	5.15239	7.03695	17.9098	4.74141	5.89598	4.72036	6.68802	9.69107	3.81636	6.27886
ENSG00000237015.1	2.12269	2.04351	1.3042	1.96148	2.52407	1.42794	2.02186	1.44428	0.40919	0.658164	1.47044	1.25514	2.50521	0.695821	0.66891	1.92541	0.907333	1.67898	0.67823	1.53171	0.4014	0.76043	1.26104	0.353398	0.667002	0.212162	0.0762329	0.184247	0	0.745366	0.0265374	0.0328237	0.136899	0	0.16124	0	0.137091	0	0.142193	0.0631074
ENSG00000170322.13	10.0424	11.7749	9.51791	7.70973	7.15962	7.60459	8.15147	14.8857	5.63258	5.67985	6.41793	8.34454	7.67624	7.59394	8.83646	5.39537	8.94282	7.20705	6.03162	7.60152	3.63965	5.91869	7.40598	4.12948	3.29693	5.04148	4.88312	1.65161	5.98473	1.55984	3.01104	2.9224	2.83706	2.37543	2.45468	2.56241	4.02912	2.71757	1.39993	3.61665
ENSG00000212694.7	4.10779	3.70098	2.76456	5.38405	5.88464	4.87846	3.11848	2.15925	2.66885	1.28782	1.49464	2.98833	5.82472	1.81192	0.685585	3.60752	3.67753	2.14898	0.716201	2.38053	0.261804	0.96664	1.18565	0.26941	0.5179	0.128494	0.198884	0.420598	0.368249	1.10214	0.338749	0.134568	0.395423	0.0922781	0.353054	0.36075	0.674441	0.253473	0.141321	0.196982
ENSG00000013441.14	12.2486	37.9584	50.2118	19.4665	25.5139	37.32	23.902	31.0681	10.2385	19.0821	44.0441	14.9327	18.4996	22.9711	20.7456	37.5131	25.8662	16.1157	17.29	19.3885	12.3332	7.27262	5.46368	4.70354	3.81634	4.80299	3.69	5.2481	10.9877	8.66858	2.0414	2.80608	12.5597	2.55179	3.14589	7.31759	10.2416	8.97693	5.64738	4.75353
ENSG00000137200.11	11.3714	17.3323	13.7414	12.02	13.1022	14.3966	13.0622	15.9058	12.1947	9.82535	16.0426	15.2965	11.632	14.169	12.0996	11.1802	13.2636	12.9338	13.7144	18.5746	10.1151	8.88574	9.29339	9.75395	8.02588	8.89771	14.6637	6.00541	11.1557	5.72739	8.08207	8.57571	4.42715	7.65141	7.17997	9.76789	4.90773	7.7263	9.30051	7.55748
ENSG00000113240.11	1.55759	12.113	9.44164	4.23448	5.01741	6.573	5.09771	6.62174	1.73463	5.58015	9.11229	2.68806	3.18735	6.25084	4.0454	6.72131	4.91697	4.44373	4.85505	3.69721	1.4432	1.1691	0.824352	0.796082	0.977621	1.00162	1.01116	0.823578	1.46419	1.22343	0.470616	0.486412	1.63958	0.388158	0.654147	1.18888	1.78509	2.03631	0.723108	0.925984
ENSG00000171456.15	10.0297	15.5151	14.1675	18.1475	10.2945	12.987	13.8591	13.5143	6.6488	7.35736	11.4346	10.3572	12.9068	9.65373	7.62587	8.50744	11.9915	8.05011	11.6096	10.9833	6.55491	7.98073	7.6774	7.70343	6.18629	7.84366	8.69873	3.68031	7.80933	2.7015	3.86996	4.24936	3.26137	3.94844	4.06451	5.74711	4.7856	5.49073	2.91074	4.09651
ENSG00000260853.1	1.11298	5.67368	5.86264	2.67274	2.57296	1.8646	2.25307	2.49971	0.468864	2.28178	2.4036	1.47894	3.20433	1.47193	1.7129	3.51222	2.38777	1.83815	2.11222	1.80369	0.311342	0.727701	0.545641	0.271844	0.235161	0.112201	0.188139	0.357274	0.43544	0.799793	0.112273	0.0578623	0.217195	0.0698339	0.0568474	0.0955526	0.290001	0.0899168	0.0835536	0.0333741
ENSG00000177225.15	11.6449	7.28208	8.30028	11.0421	14.5616	11.3817	14.0567	11.2154	9.5638	5.18897	10.0642	12.4465	14.5899	8.19616	12.6047	8.18905	12.7136	11.114	4.78638	16.4241	6.46764	7.63225	2.35901	3.28641	5.20038	6.95511	3.52622	5.79969	6.0466	3.58226	5.98735	4.44708	4.72537	2.4197	2.06173	1.94241	9.28393	3.44523	5.44131	2.50019
ENSG00000214021.14	1.01489	6.74601	5.80112	3.41447	5.87801	6.64766	3.51363	5.36223	0.892944	2.0617	5.55368	2.30898	3.11406	1.8677	3.37908	5.22548	3.81076	3.16417	2.05317	1.17543	0.644099	1.06123	1.56702	0.365161	0.243623	0.442627	0.161402	0.71859	0.678959	0.69817	0.193199	0.27798	0.755123	0.139789	0.323413	0.277559	0.291271	0.274721	0.154928	0.182838
ENSG00000172766.17	2.25727	8.17995	7.40296	3.70838	3.33426	4.03619	4.92563	6.00532	2.28238	4.92361	2.30265	2.66599	2.94764	3.32121	4.55119	3.06531	4.43363	3.40387	2.90774	3.40738	1.66471	1.13345	1.78667	1.3092	1.645	1.42936	1.02051	1.12442	2.50164	1.10371	1.07445	0.639719	1.0331	1.15248	1.41253	1.05184	0.671109	1.14362	0.597177	1.03323
ENSG00000235475.1	0.814194	2.91612	2.56706	1.00172	1.64165	2.29014	2.04667	1.34386	0.161082	0.431822	2.31541	0.884177	2.84393	0.865002	1.24732	1.71365	1.22462	2.01763	1.06797	1.3989	0.189618	0.812525	0.180516	0.17706	0.131286	0.0835198	0	0	0.324132	0.510298	0.0626802	0.206743	0.592808	0.103965	0.317369	0.0609661	0.323804	0	0	0.0496858
ENSG00000149716.11	5.01509	4.57863	3.43909	3.29537	3.64166	3.0211	2.80231	4.34091	2.53658	1.985	2.54646	2.42797	2.90637	2.12245	2.27109	2.02459	2.90976	2.16955	1.66958	1.94772	1.86892	1.45841	2.02123	1.11088	1.25049	0.978832	1.3534	1.60848	1.89266	1.18713	0.780023	1.1141	0.860357	0.876703	0.808299	0.516946	0.886373	1.41779	0.470575	1.49229
ENSG00000253352.7	19.6592	64.4309	44.5473	30.0937	24.8635	24.8665	28.9362	31.7676	26.4554	28.8407	27.9335	31.2457	32.2801	27.0471	31.0492	26.3038	27.3502	25.3269	46.4924	24.7204	19.0643	11.3687	16.6396	16.5496	19.1693	16.9485	20.0475	18.2063	14.4244	7.3946	9.38816	10.2485	5.17517	6.02465	8.57642	16.2404	10.3354	16.1938	4.62045	10.4367
ENSG00000154767.13	6.10562	15.0344	4.67443	10.7793	10.7872	12.485	12.3301	11.3258	6.10715	9.18053	12.5123	9.62355	13.7396	9.89142	12.6502	12.8973	16.9872	13.6142	8.00009	7.6227	4.99884	10.2554	3.01724	3.78441	6.3735	6.09752	5.57264	4.87143	5.53661	2.20515	6.13055	2.93936	2.01575	4.14034	3.90733	5.86866	3.78415	6.39178	1.89403	3.96753
ENSG00000259291.2	2.80167	6.30322	4.88795	8.3342	3.71259	3.40292	3.75528	2.25575	3.17574	1.86276	3.53802	4.66682	3.3545	2.40499	2.37269	2.5655	3.09961	2.61432	2.62438	1.37368	0.639031	0.569274	1.49808	1.70914	1.08399	1.13526	0.475339	0.659975	1.1142	0.54602	0.587946	0.396271	0.662912	0.350373	0.844954	0.631793	1.20401	0.33835	0.144627	0.301402
ENSG00000140398.12	1.23832	7.11568	1.94199	6.76901	7.67006	6.97593	5.2071	6.65934	0.618754	3.08007	7.9631	5.72593	2.65103	5.33254	7.27725	3.11938	3.52625	5.06054	2.92933	4.84143	0.882061	0.97054	0.505741	0.458174	0.851297	1.54425	0.325731	0.526543	0.507164	4.36094	1.01756	0.21493	0.771067	0.751082	0.559215	0.324422	0.453401	0.561377	0.168331	0.604082
ENSG00000178188.13	7.68098	8.62315	4.53862	11.0577	14.6651	14.4482	12.8439	14.1391	6.84613	2.90217	13.2607	12.3499	19.6112	10.512	11.1431	17.0509	11.1436	10.5992	2.63128	12.6657	2.87233	5.50527	3.68471	3.56959	2.34812	4.18415	2.94113	4.03074	7.6089	2.33819	3.70925	3.43122	2.89533	2.64868	2.31541	3.50698	3.88556	2.68892	2.33943	1.88216
ENSG00000261505.1	0.466803	1.46782	2.59131	1.9778	1.73182	2.27246	3.00982	1.83551	1.0616	0.442173	2.74008	1.55805	2.78318	2.24575	1.86601	4.01346	2.74029	1.89471	0.746496	2.00467	0.6059	1.83077	0.717743	0.484948	0.309863	0.181961	0.156915	0.347644	0.81916	0.511412	0.154767	0.157647	0.252435	0.101927	0.138288	0.0962976	0.286887	0.153113	0.0447158	0.0974235
ENSG00000259562.2	0.452262	5.87233	3.19092	1.76201	1.42862	1.9336	2.14004	1.49104	0.793358	2.18757	2.88798	1.68334	1.67824	1.90699	1.95025	1.78539	1.56172	1.90911	2.44211	1.34063	0.222358	0.481423	0.127011	0.124579	0.36949	0.137117	0.126689	0.153097	0.592951	0.610375	0.117604	0.127281	0.18959	0.0548623	0.0893199	0.0857911	0.227828	0.235466	0.131281	0
ENSG00000008128.21	1.17678	1.61082	1.12151	2.33146	2.95693	2.79801	1.94267	2.1506	1.07237	0.565971	2.39208	1.76912	2.65767	2.33343	1.72419	2.90692	1.9904	2.09151	0.694316	2.86011	0.874439	0.0578289	0.751096	0.881427	0.660061	1.12072	0.886546	1.13925	1.18681	0.833377	0.571589	0.0806454	0.560583	0.570466	0.389552	0.412212	0.662418	0.584832	0.329949	0.485824
ENSG00000184786.5	1.71564	2.71513	3.20277	1.22025	0.933185	0.752115	0.751653	1.8576	0.629913	1.04535	1.67566	0.876502	1.55458	1.28324	1.1149	1.20279	1.76258	0.880979	1.0275	1.43722	0.282478	0.262791	0.4538	0.146015	0.154834	0.124421	0.201178	0.202595	0.458721	0.451368	0.171189	0.211742	0.602125	0.169399	0.212756	0.238409	0.679348	0.224347	0.312705	0.111027
ENSG00000137504.12	16.2965	26.0425	23.4867	15.113	16.2174	20.755	16.4007	40.2037	10.5246	14.929	23.0014	13.0489	15.3243	15.5481	16.4703	13.7266	19.9899	13.8533	13.3667	14.9417	5.27208	10.8433	3.34162	4.74212	10.0582	3.00686	6.72936	1.7775	12.0116	4.10235	3.07585	7.75373	14.2024	4.88417	3.86664	5.77092	6.49383	4.71584	3.59606	3.26807
ENSG00000185670.7	1.67113	3.34862	1.71222	2.41409	2.49239	1.50217	2.56167	1.72878	1.30576	1.87951	0.799341	2.6094	2.29127	2.11409	3.62337	1.96382	3.05934	1.23973	1.53385	2.28627	0.886245	1.08682	1.57535	0.942077	1.04186	1.34592	0.885399	0.773337	0.710127	0.458376	1.22981	0.603925	0.716286	0.531472	0.778748	0.690102	0.551763	0.703865	0.436036	0.783753
ENSG00000113108.16	2.56679	4.03941	3.11375	4.93611	6.85339	7.25673	4.5327	7.03196	3.87753	2.07453	11.3764	4.30619	3.10855	4.9926	6.3153	5.53444	4.91575	4.21711	1.73751	3.28383	1.49887	0.992262	2.55555	0.866135	0.934892	0.899234	0.871165	0.993447	0.755395	1.66392	0.950358	0.752839	1.82885	0.430389	0.927787	0.807004	1.58649	1.50513	0.499687	0.79989
ENSG00000187742.13	7.2305	19.8481	13.2569	10.6324	7.94812	8.56743	7.17608	5.86476	6.46977	6.26188	8.33629	7.67943	9.40826	5.59355	9.76684	3.94948	9.05207	8.00522	7.89413	9.83749	5.05838	3.42883	3.94002	1.87179	3.93406	3.81512	3.1225	1.86139	4.00895	2.29243	2.98916	2.22917	1.64622	2.26659	2.40389	1.51751	3.84462	4.42933	1.96744	2.93027
ENSG00000078699.20	4.8814	8.39723	6.09706	6.39256	4.61511	5.12211	3.2895	8.41873	3.30252	2.79107	4.61484	4.68483	4.39025	5.0855	4.78705	5.95383	6.18317	3.80973	4.54203	5.67073	2.11455	4.67017	4.18634	3.88188	2.20626	3.16267	1.72243	1.59392	3.44588	1.13725	2.084	1.64629	1.14251	1.69473	1.2275	1.37603	1.11063	1.88619	0.947427	1.60443
ENSG00000185189.14	13.0648	17.8453	9.16912	11.1998	17.5687	18.6246	18.3719	35.9875	13.3415	7.59047	22.9629	22.0654	16.8182	7.56519	8.21677	12.3676	15.8026	13.9153	4.16283	16.9487	6.25814	3.81373	4.87614	2.30599	2.25122	4.23563	1.80008	5.33742	5.24043	4.93344	2.00437	3.93948	4.57057	2.25338	3.3661	4.12312	3.4858	2.9579	2.44593	1.90216
ENSG00000206149.9	0.585019	3.33138	2.4975	1.28698	1.5253	2.25176	1.4653	1.2531	0.421808	1.39758	1.83937	0.90439	1.29022	1.54569	1.00964	1.06269	1.30914	1.46566	0.727948	0.459845	0.275232	0.636666	0.156681	0.156286	0.203438	0.0868264	0.105955	0.332908	0.503539	0.514986	0.142618	0.0593079	0.221987	0.175887	0.108318	0.0484317	0.113055	0.244193	0.0439184	0.0687081
ENSG00000156345.16	2.06365	1.59699	0.825611	1.48611	2.38661	1.88788	1.72085	1.88889	2.89521	1.31999	3.71589	1.954	1.8878	1.61996	2.8377	1.59545	1.97147	2.56036	1.36023	3.07056	0.993021	1.17211	1.2061	0.602572	0.736114	1.22184	0.819966	0.922763	0.896702	0.49454	0.679698	0.942214	0.565989	0.772307	0.877993	0.752208	0.729908	0.982977	1.08017	0.742424
ENSG00000136932.12	2.51278	5.00727	3.86275	3.43809	3.66917	4.39395	2.8806	2.35731	3.45774	3.87857	3.80204	3.11938	3.09531	3.42844	4.32458	2.29281	3.20875	3.9987	3.9554	4.06328	2.13259	2.17925	2.39426	1.44201	2.03661	2.05356	2.6326	1.60334	1.48582	2.18188	3.53689	2.18887	1.84339	1.67528	3.00565	1.53921	1.85101	1.93902	2.51384	2.188
ENSG00000185684.11	1.15486	3.26206	3.31847	1.84298	2.0362	1.98671	1.52775	2.1104	1.64427	0.998452	3.95135	1.53138	2.77209	1.14384	0.877751	1.37104	1.80326	1.75931	0.791456	1.17876	0.588976	0.42495	0.605491	0.499764	0.455167	0.285256	0.445571	0.538449	0.799583	0.902684	0.126025	0.141889	0.595949	0.144715	0.149708	0.139079	0.437365	0.372664	0.191903	0.288167
ENSG00000198198.12	2.61043	9.1245	6.32319	4.31847	4.95376	4.90384	4.59172	6.81785	2.35657	2.18825	3.46546	5.55812	4.47546	5.27584	3.91588	4.66309	4.4228	4.26764	2.06663	3.11816	1.23232	2.13088	3.38961	2.52146	1.5879	2.04705	1.22777	1.28928	3.3253	0.64576	1.10947	0.582602	0.822629	0.854358	0.635782	0.687211	1.16152	1.25586	0.248488	0.578985
ENSG00000112159.10	3.2499	9.94963	8.27326	4.23188	3.08329	3.59679	5.54233	5.69439	2.4962	2.7062	5.52916	2.81101	2.78058	7.0672	4.04325	3.29193	5.45256	3.16584	4.24857	6.11583	1.80775	1.29842	2.02507	1.82987	1.77161	1.58297	2.32405	1.31559	2.73511	1.00005	0.789251	0.763581	0.675755	0.543182	0.66409	0.722793	0.682095	1.06448	0.324703	0.472161
ENSG00000099622.12	24.2685	40.485	22.7548	49.8616	73.2522	84.2945	69.102	77.8727	28.3386	45.893	62.6021	44.3741	32.8988	65.682	81.9427	48.2839	57.4813	73.9943	43.5402	42.8057	25.2582	6.52838	22.2414	13.8509	26.0808	23.2896	13.1908	20.9642	25.383	24.354	24.9149	15.7647	14.058	12.2607	34.7577	23.1271	13.2663	20.7285	7.34738	32.8867
ENSG00000144504.14	1.05897	3.68886	2.74895	2.11267	2.49227	2.31343	1.7392	2.61183	0.796133	1.02664	2.81833	2.06421	2.05795	2.13268	1.70063	2.78012	2.41647	2.79238	1.22858	2.14981	1.31419	0.563018	1.12677	0.672493	1.16535	1.5788	0.501223	0.553167	1.14901	1.05558	0.536793	0.273069	0.486786	0.217053	0.77617	0.529906	0.907797	1.33748	0.311634	1.09341
ENSG00000116754.12	19.9359	55.0739	36.0257	16.1825	24.7281	29.8128	29.3361	51.3731	15.1068	29.3078	32.6449	12.9537	22.3324	22.3283	27.0189	20.4341	21.5312	23.7664	28.7581	25.487	9.3493	13.3867	8.94133	11.8711	9.05437	9.49892	8.13671	6.43381	13.3078	8.24177	7.37236	6.34169	18.4313	7.44466	7.49134	6.13982	12.6465	8.9154	7.25789	6.04756
ENSG00000279520.1	0.811959	2.60149	3.89746	2.02275	3.33724	3.36828	1.79191	2.52372	0.821734	0.75527	2.9721	1.63932	1.32042	1.36583	1.1918	1.72917	1.8314	1.54642	1.03773	3.33963	0.345467	0.576555	1.57864	0.433189	0.287029	0.142021	0.153091	0.290718	0.448809	0.706583	0.365432	0.273083	0.353468	0.0568246	0.115643	0.0999671	0.235977	0.170721	0.0271954	0.126732
ENSG00000270605.1	2.16551	5.18264	1.59198	2.2876	4.67039	2.11465	1.45078	2.67693	3.44235	1.71534	1.82576	0.33998	3.7134	1.51507	0.982595	3.22297	1.55868	2.50131	1.00688	2.23149	0.270145	0.516076	0.453843	0.127187	0.319069	0.678936	0.0603592	0.364705	0.537842	0.891656	0.16284	0.103956	0.243884	0.0326729	0.398955	0.0766386	0.531871	0.0673105	0.103203	0.0499668
ENSG00000224195.1	0.894699	3.31496	1.5985	1.55942	2.18375	1.41843	3.34232	1.76072	0.442523	1.23375	1.33	2.14324	2.21783	1.29906	2.34534	1.3761	2.0466	1.07033	1.95594	1.03365	0.694557	0.751886	0.247957	0.41693	0.288534	0.244741	0.197863	0.239107	1.56719	0.420565	0.275511	0.0567961	0.355322	0.285613	0.697498	0.334971	0.545592	0.1471	0.328056	0.491387
ENSG00000259972.2	1.14403	9.11253	5.19073	3.18191	3.57536	4.32919	4.04318	3.79468	0.692843	3.35603	5.84584	2.04036	4.27245	2.00139	3.05453	3.41653	2.9553	3.64256	2.09877	0.704717	0.403104	0.558156	0.421684	0.356399	0.337513	0.185811	0.195842	0.559391	0.451897	0.631975	0.127052	0.187813	1.16698	0.0385495	0.0941422	0.103986	0.284952	0.188615	0.0608824	0.0368461
ENSG00000122257.17	6.78051	14.0484	11.7416	7.16957	6.87294	6.44502	8.89226	8.79686	6.27177	8.37452	6.57861	6.68624	8.02417	8.96591	8.03543	7.99356	7.68918	6.73634	7.80348	5.3251	6.59177	6.7134	5.66337	6.73711	4.28537	4.49438	5.10466	3.44018	4.95187	2.23476	2.42597	2.13855	3.08488	1.8299	2.39086	1.88644	2.91667	3.8922	1.20737	1.68959
ENSG00000232926.1	0.645235	4.18177	2.45414	2.6934	1.45586	1.4032	2.05855	1.89006	0.346492	0.061924	0.716892	2.23752	1.15112	1.8193	1.33157	2.00845	1.92077	0.798155	0.957179	2.69779	0.0906387	0.153312	0.0647159	0.14509	0.219644	0.179653	0.129104	0.0520052	0.046481	0.182944	0.0149808	0.0370591	0.193204	0	0.0455113	0.0874264	0.0464341	0.0479908	0.0267567	0
ENSG00000110583.11	9.18372	6.48725	8.6187	6.16021	6.62625	6.40957	5.58519	6.59779	6.07681	4.28592	7.2831	4.66265	7.91238	4.94186	5.20415	5.11824	4.42668	6.30427	5.38169	7.94406	2.07369	7.73042	2.45524	2.8499	2.4975	2.27194	4.89805	2.38628	5.54647	1.48427	2.29645	3.42231	3.10531	2.67763	1.55748	2.74536	3.36658	1.79611	2.26001	2.76022
ENSG00000202522.1	1.29808	1.30545	1.85147	2.70929	2.43035	0.540568	2.2142	2.23672	1.74268	1.49495	0.455445	1.91311	3.57297	1.37252	3.95832	1.28349	3.53298	0	1.54052	1.25248	0	0	0.58588	0	0.568132	0.240951	0	0	0.280532	0.331242	0.452074	0	0.233213	0	0	0.131913	0.0934161	0	0	0
ENSG00000261879.4	0.650651	2.62699	2.17814	0.848087	1.05145	1.24586	0.653758	2.60828	0.413628	1.23418	1.22201	0.754863	0.942279	1.1138	1.08929	1.28036	1.47545	1.84865	0.556417	0.770122	0.0846789	0.162329	0.191459	0.141198	0.146573	0.292167	0.187623	0.0809762	0.173699	0.0968517	0.242593	0.219275	0.276767	0.330802	0.212594	0.258647	0.120503	0.298902	0.358296	0.133131
ENSG00000165494.9	4.89177	18.2091	13.3506	7.35507	6.30938	6.80145	6.21888	9.70255	3.71642	6.55276	7.74487	4.77557	6.15364	8.43054	7.49154	6.41615	8.02636	7.25488	6.53824	4.91039	2.5904	2.79707	3.17128	2.28833	3.11177	2.48579	2.83439	1.7928	3.69213	2.02994	2.40868	1.35375	2.42318	1.44583	1.9713	2.03273	2.16509	1.85505	0.931568	2.03507
ENSG00000135469.12	4.04493	3.21444	1.80636	4.02788	3.50461	2.75001	3.02609	2.64985	1.80953	2.90403	5.25285	2.54096	2.64212	4.36942	3.08032	3.98524	3.69697	6.23148	2.96573	1.96388	1.0579	2.86304	0.973094	0.766621	1.36593	1.07886	1.81908	1.35614	0.957942	1.35425	1.40825	1.44569	1.44645	2.07322	1.77063	1.53521	1.32805	0.867948	0.917188	1.23242
ENSG00000276354.1	2.91039	5.46354	2.32462	1.41736	2.20056	1.97958	2.22018	3.33488	1.36752	1.4664	2.14439	1.23633	2.02496	2.1541	1.12952	2.68581	2.51249	2.83511	2.41776	0.737136	1.7171	0	1.07276	0.0858953	1.33748	0.0945398	0	0.98521	0.880557	0.693154	0.212852	0.263274	0	0.176525	0	0	0.219917	0.22729	0	0.421812
ENSG00000188315.6	1.21906	3.64728	2.35601	2.96842	3.56406	4.19243	3.34439	2.34737	1.59568	2.74645	5.65124	1.85741	1.78492	2.1971	3.73988	3.72654	3.00685	2.79918	2.30574	1.98734	1.32288	0.734282	1.18296	0.956002	0.924813	1.18516	1.17691	1.54015	1.27775	0.889161	2.25438	0.664283	1.01295	0.934814	1.28334	0.718521	0.877292	0.822833	0.610419	1.11562
ENSG00000215790.5	0.738297	3.61558	1.60245	2.16356	1.37859	1.38487	1.83548	1.93588	0.446455	0.310531	0.819912	2.26747	1.51872	1.8186	1.51156	1.45152	1.7009	1.69898	1.11999	0.534785	0.255671	0.0448477	0.385381	0.761689	0.301588	0.291961	0.332701	0.206459	0.398193	0.152902	0.294236	0.112278	0.153403	0.280363	0.171169	0.191808	0.397791	0.32088	0.262764	0.141431
ENSG00000113593.10	5.99738	17.9659	13.704	9.3377	8.19958	10.9112	7.80212	19.5668	3.22209	9.91791	14.7637	7.41378	7.42333	9.20931	8.65217	7.59451	9.29164	11.7007	9.73635	10.236	5.4418	2.77938	4.38208	3.22895	3.70542	3.92877	5.05868	2.51663	5.47219	4.58836	3.37046	2.95435	2.58855	3.37177	3.93633	4.80298	3.664	3.90815	2.64759	2.70496
ENSG00000279382.1	2.52319	16.174	9.92315	5.03507	7.22792	5.75561	5.55195	7.29297	1.53259	1.6434	8.6909	6.08751	8.23434	4.63773	5.67248	7.78531	4.81813	2.54785	1.75741	8.33039	0.476552	2.39519	0.421271	0.336013	0.251391	0.209903	0.129294	0.33853	1.04736	0.952705	0.232543	0.278351	0.986787	0.139975	0.250679	0.164165	0.387519	0.216276	0.13398	0.098113
ENSG00000262766.1	1.38927	6.15781	4.93179	1.87937	2.06196	2.21238	3.17428	2.93245	0.725314	1.94439	2.74861	3.79389	6.52669	2.62257	2.79572	3.08646	2.25162	2.81945	1.84338	2.04172	0.284602	0.423628	1.66629	0.660587	0.70938	0.250713	0.324306	0.195953	0.642174	0.55146	0.263419	0.116364	0.339726	0.210659	0.0571615	0.0823547	0.622086	0.301379	1.31064	0.178979
ENSG00000173681.15	2.11005	7.13932	4.81948	3.88334	2.47483	3.38806	3.26165	2.29905	1.12266	3.78279	3.46779	1.95242	2.10008	3.39173	2.62446	3.89334	2.44746	3.18925	2.87946	2.1429	0.859545	1.46601	1.85137	0.895779	0.986912	0.651503	1.21412	0.747983	1.07626	0.336858	0.892645	1.53901	0.619891	1.48747	0.989066	0.913718	0.52352	1.33498	0.293915	0.886831
ENSG00000083097.13	2.12781	7.7931	5.32776	2.89743	2.62253	3.59593	4.31331	2.5363	2.27407	2.12738	5.17983	1.4913	2.5456	4.71622	3.98329	3.17324	3.61917	1.7307	2.49117	2.31891	0.895387	0.568335	1.17096	1.1624	1.21431	1.67376	1.0577	0.451951	0.773172	0.284438	1.19104	0.489382	0.32269	0.727538	0.84665	1.18122	0.322618	1.32613	0.465059	0.449888
ENSG00000214135.7	3.3688	9.25308	11.4107	4.94223	6.10477	7.40731	5.37832	5.44182	1.86689	4.24493	7.17898	3.58402	2.97192	2.87466	4.71805	5.56336	4.84142	4.24538	4.27493	4.00099	1.30621	3.00958	2.09843	2.43705	1.1427	1.37226	1.8354	1.21534	2.4893	1.52486	0.723525	1.097	1.48998	0.907322	0.788818	0.808732	1.00074	1.56078	1.53718	0.721536
ENSG00000269352.1	3.15448	3.70111	3.354	9.13762	6.36033	8.39932	5.47587	6.89315	1.34747	1.52746	7.87323	4.22642	4.38521	4.82389	4.00135	5.29286	7.19525	3.82449	1.27624	2.05216	1.99405	2.57565	1.48847	0.43527	0.481126	0.252845	0.659865	0.624063	1.08456	2.2807	0.239692	0.432356	0.824337	0.273328	0.0303408	0.68484	0.78422	0.479908	0.267567	0.190001
ENSG00000232630.1	1.20764	1.36443	2.32214	2.30892	1.6233	2.34688	1.34997	1.26779	3.90903	1.26201	4.00957	1.92716	2.01083	0.902852	1.82266	1.0835	1.3581	0.653558	2.18295	1.67409	0.362845	0.334768	0.61235	0.250811	0.662315	0.726453	0.657783	0.227113	0.541303	0.186419	0.239884	0.620393	0.421873	0.230593	0.364381	0.222718	0.563288	0.558885	0.175275	0.194475
ENSG00000172661.16	5.96818	7.11449	6.94206	5.74859	6.27982	7.11328	6.03841	4.66757	2.99079	6.39186	5.51478	5.44836	5.29485	4.02561	7.46648	6.35608	7.51569	4.38542	6.67069	5.97569	2.66147	2.67724	4.71783	4.39268	2.19926	5.04009	4.44723	2.60626	5.28149	3.8008	3.14104	3.64132	2.13985	2.82637	3.49471	3.74877	3.28603	4.13857	2.89627	2.82932
ENSG00000060339.12	17.5828	22.3826	21.4568	11.5204	12.8447	11.5131	14.6298	10.1158	13.6179	17.7809	13.5522	12.9327	19.3799	10.3995	14.3551	13.3994	13.9357	12.6394	20.7076	13.7836	10.34	10.82	5.99507	8.69846	11.136	12.4364	10.1724	9.3425	11.191	6.95602	5.03509	5.07446	6.15875	4.4114	8.05295	4.63989	7.23712	6.7685	4.0026	7.43647
ENSG00000197124.10	1.49315	6.66117	2.96473	0.961341	2.14741	2.11893	4.65301	5.27069	0.665922	2.60126	4.35611	2.02728	2.113	2.62238	6.51793	2.60796	3.89242	3.73906	3.1536	2.21259	1.26916	0.399884	0.337596	0.184239	0.146455	0.263067	0.578959	0.471187	0.433898	0.0502286	0.269406	0.165341	0.350101	0.938906	1.19956	0.288043	0.169984	0.494108	0.143252	0.672453
ENSG00000114735.8	1.08415	5.10578	1.98607	2.46496	3.665	2.35532	2.74142	3.53914	1.06242	1.44796	3.70921	2.61859	3.6235	1.3987	2.64037	2.85795	2.28964	2.96866	1.50779	2.8986	1.19017	0.527505	0.548721	0.454641	0.675314	1.08349	0.630054	1.20508	1.17825	1.04888	0.873629	1.11376	1.03377	0.997153	0.960322	0.778116	1.08685	0.663861	1.14421	1.18949
ENSG00000214367.6	3.81023	3.08238	4.20977	2.41732	2.66347	2.85238	2.52947	2.97204	2.80323	3.10153	2.78555	2.24029	2.26303	2.35624	2.96133	1.95422	3.25886	3.56726	3.59637	2.02605	2.29173	2.09503	2.33266	2.02327	1.65032	1.48909	1.85226	1.05896	1.94229	1.10873	0.880441	1.56288	2.34929	2.41714	1.06288	1.04831	1.36674	0.898481	1.37113	1.32879
ENSG00000100445.15	3.17804	2.74499	1.03967	3.54327	4.09692	4.32984	3.26089	3.52331	2.93573	1.29463	3.88605	3.35251	4.53818	4.27217	3.68707	3.76482	3.9855	2.33835	1.55879	6.25293	0.867692	2.10535	0.868768	1.06567	1.4294	0.817087	1.43007	1.24749	1.3707	2.61292	1.29236	1.54957	1.38611	1.46825	1.30204	1.47186	1.56348	1.02445	0.977472	1.23481
ENSG00000068400.12	10.8373	7.18063	8.11051	13.4794	13.9704	12.721	9.69627	9.46931	9.7641	5.2906	12.3566	11.473	13.4038	13.7883	9.73821	13.3941	12.2369	9.26001	8.56272	10.6046	5.15958	14.523	8.17111	5.22348	6.56597	6.22876	5.08396	5.16382	6.11203	3.60935	4.34154	2.5991	2.8622	3.21599	2.84933	3.37955	2.35315	4.9805	1.94458	4.34003
ENSG00000267904.1	0.537302	7.83508	4.0617	3.47643	2.631	3.61732	4.27701	3.65699	0.649196	3.24863	2.21508	2.1893	2.05406	3.74438	4.46843	2.74484	5.25539	2.67934	4.62298	1.08005	0.226431	0.383	1.41462	1.20065	0.548709	0.972409	0.483786	0.194877	1.21923	0.936901	0.50523	0.18516	0.193062	0.209502	0.397932	0.109203	0.444667	0.0599445	0.200529	0.155746
ENSG00000276234.3	4.45484	4.42669	3.27108	4.00331	3.47108	3.10427	3.61152	4.35404	3.81725	3.98868	3.87309	2.98459	3.33242	3.10719	2.9151	2.80742	3.36499	3.26133	4.10259	3.03928	2.06088	2.04532	4.00458	1.57073	1.93028	1.67583	2.38784	2.00736	3.76207	1.27328	1.36611	1.84841	3.16945	1.35999	1.09794	0.690737	2.24227	1.39509	2.31409	1.66516
ENSG00000258890.5	4.37947	12.3052	9.7017	4.7855	4.83249	5.47744	7.39575	7.38022	2.81877	6.74309	6.04308	3.5868	8.97437	4.62159	5.81377	4.29904	5.51553	5.08545	5.72116	5.11599	2.41179	4.66411	3.97874	1.81353	1.5954	1.73386	1.82341	1.1987	3.64346	2.90525	1.15524	2.09467	1.80751	1.39921	1.08759	0.898299	2.60228	2.64343	1.46248	2.07702
ENSG00000196187.10	10.8919	19.0714	21.0207	20.7574	12.2453	11.3456	18.6287	34.8089	7.70625	16.0857	14.1319	18.0964	21.9747	21.3614	29.6295	16.489	23.9586	22.5273	17.0265	9.32788	6.75314	10.0059	6.18352	4.98154	7.1408	11.8954	5.72856	3.10114	15.1402	6.2233	12.4907	4.1643	5.7758	5.03277	3.13119	4.67702	3.99207	4.65668	1.64496	7.11571
ENSG00000161996.16	3.887	4.12644	4.09931	3.17368	6.12664	4.43799	5.97103	8.03067	2.77045	0.561279	6.48812	4.34226	7.04382	4.7168	4.33622	5.97385	4.60471	3.36209	0.599047	7.13876	2.13016	2.73954	1.16269	1.48183	1.83849	1.42677	1.04482	1.23231	1.7785	2.29069	1.03779	0.607024	1.10325	1.46234	0.556893	0.874505	1.12334	1.4106	0.185357	0.946806
ENSG00000255139.1	1.10288	1.7469	3.41352	1.39647	0.722711	1.2324	1.20713	1.62957	0.621861	1.9449	1.82837	1.10433	1.32811	1.05747	1.35542	1.31463	1.16551	1.07436	0.629891	1.11734	0.284677	0.908013	0.0871111	0.276673	0.450519	0.358256	0.115854	0.420011	0.500527	0.344753	0.551174	0.315928	0.4161	0.183957	0.326723	0.235361	0.55558	0.129196	0.0960426	0.399611
ENSG00000165113.11	4.42523	2.79237	0.990077	1.75667	1.11219	2.09576	1.63629	1.83899	2.48119	1.38651	2.93783	2.16644	1.91729	1.76818	2.13276	1.3584	1.94093	1.79113	2.1496	2.29883	0.749612	0.93395	0.926849	0.44632	0.886113	1.18783	0.269104	0.671376	0.515677	0.357955	0.4563	0.63167	1.05225	0.966108	1.23016	0.401202	0.583844	0.580829	0.852766	1.49831
ENSG00000103199.12	2.25916	3.99308	2.59538	2.69608	3.4147	2.77784	4.62053	4.19098	2.5769	1.78336	2.45186	2.92687	5.28752	3.72062	3.40271	3.62429	3.67038	2.76802	1.279	2.92984	2.10355	2.1769	1.82621	2.34369	1.46636	1.60038	1.86585	1.32763	1.99566	1.07109	1.14574	0.961712	0.974226	0.996729	0.624134	1.26582	1.50707	1.81747	0.465729	0.913227
ENSG00000197976.9	17.8746	13.3337	14.1805	20.8708	21.9497	22.6299	21.49	15.1463	7.36467	7.24425	24.2739	20.4526	11.7353	20.8535	18.171	16.6408	14.6832	14.8024	7.71074	15.9301	10.9675	19.6032	6.34154	5.47571	7.57783	5.36197	5.84832	8.87777	8.65042	3.79355	3.61289	4.25476	4.61744	2.47334	2.1251	3.06903	5.53576	4.795	2.91074	7.83744
ENSG00000158161.14	4.99708	10.4139	12.0243	5.44015	5.15508	5.19478	5.83842	7.11112	3.55998	6.21464	5.56092	4.34281	4.95453	7.08566	5.29792	5.04351	5.18431	5.33699	7.48489	4.28978	1.98805	4.99652	2.76745	3.03547	2.42615	3.25066	3.63079	3.11292	3.84332	1.07197	2.76894	1.85571	1.41054	1.55858	1.64697	2.13833	2.69152	2.46874	1.54249	1.13181
ENSG00000008869.10	3.73846	12.0024	9.96872	5.56885	5.74602	6.88556	4.49227	6.22786	2.8077	6.26844	4.82291	5.00077	7.37473	6.67864	7.59473	6.29002	6.65905	4.78023	6.19438	5.48172	3.16762	3.6518	3.32394	4.05464	3.53618	4.61201	2.37487	1.46089	3.79736	1.49308	2.97691	1.33517	1.21071	2.28144	2.35646	1.98362	2.81974	3.44607	1.1608	1.43451
ENSG00000133460.18	0.874491	4.69041	1.29907	2.31421	3.17237	1.84833	1.77467	4.50911	1.51513	2.04273	3.96555	2.37452	1.82925	1.84452	2.26565	2.63747	2.27905	2.29233	1.99241	2.81919	0.43111	0.505741	0.928401	1.1395	0.746219	1.24805	0.356554	0.670253	1.72942	0.637172	0.638986	0.471938	0.506903	0.541845	0.729706	1.0094	0.654259	0.688465	0.607586	1.07134
ENSG00000166801.14	8.81894	17.9636	16.1323	7.9735	11.4301	15.3845	7.28605	10.7351	5.4269	8.9073	16.0967	5.95587	10.8688	8.96427	7.48571	8.51604	7.3307	6.68083	12.6563	8.59124	3.85224	4.73492	2.72299	3.51147	3.84962	2.66958	7.91356	3.70344	5.76844	3.94467	3.33913	2.91734	6.30998	2.24238	3.78688	2.80536	3.60346	3.5626	2.3325	5.52144
ENSG00000221995.5	0.797043	3.62086	1.49748	1.23523	1.34186	1.9915	1.1564	2.32054	1.78585	0.466873	2.29988	0.869691	0.756504	0.988051	1.67364	0.857528	1.82567	0.796827	1.11715	1.06738	0.115825	0.336971	0.558216	0.183089	0.388938	0.102033	0.258466	0.325634	0.481114	0.334304	0.430728	0.203634	0.311081	0.0547732	0.0756048	0.16758	0.255148	0.122652	0.04103	0.0705628
ENSG00000267680.4	1.09434	4.89365	3.61062	3.07127	2.64959	3.04389	2.54369	2.6755	0.853775	3.94738	2.46315	1.48396	3.42265	1.93511	2.49754	2.13912	2.30585	2.49509	2.87926	0.710572	1.10944	1.86923	1.31092	0.62158	1.08745	0.532744	0.863468	0.758878	0.673805	0.769261	0.681701	0.314861	1.09804	0.681647	1.21026	0.652566	0.337305	0.870765	0.305676	0.598517
ENSG00000099290.14	5.92615	6.46221	8.06204	5.54263	7.63282	9.64986	6.36412	8.09345	3.69493	8.9065	7.25242	6.61339	6.87823	6.16565	9.92594	8.15896	9.80607	6.00105	7.33905	7.55568	3.05543	4.33315	4.50431	4.68	4.33053	7.25151	4.82429	4.18681	6.39654	5.71963	4.37074	3.24808	2.95252	2.32319	3.50757	4.2358	3.89175	4.15545	2.82971	3.25192
ENSG00000110455.12	1.97103	10.7442	4.92695	3.79403	14.1815	9.83121	7.46788	14.7068	2.37281	3.29101	6.8903	9.84408	13.2172	8.80919	5.0904	4.61097	8.74765	4.71837	2.19616	9.5066	0.923096	1.90597	0.632574	0.411873	1.46925	1.57028	0.322413	0.852293	1.81734	0.852344	0.640089	1.22988	1.30725	0.6152	2.28022	0.798273	1.30999	0.752795	0.432241	0.606783
ENSG00000186812.11	4.76836	14.0741	8.05156	5.06384	5.41353	4.5445	6.19528	9.14945	2.58193	3.61228	4.37248	6.32469	6.66215	5.55402	4.20321	3.90013	6.67765	5.68715	6.39056	4.27488	4.9857	2.4033	2.15867	1.64446	3.26768	2.44922	1.45569	1.55145	2.56949	1.0414	1.18943	0.800884	0.853221	0.859478	1.20449	0.723918	1.00712	1.53315	0.492343	0.93308
ENSG00000145833.14	10.9205	11.4852	11.3161	10.4418	6.66611	7.03883	8.15447	5.98298	8.503	9.00331	9.37559	8.23501	5.47259	10.8858	9.52265	8.66555	8.71225	12.2922	9.20229	7.2553	6.14335	4.65539	6.8272	6.34541	8.05213	8.8101	7.03666	3.06139	3.85681	4.3321	4.66418	3.52448	3.44915	3.41656	3.55757	3.75807	5.3982	4.92614	1.94314	3.56594
ENSG00000214765.7	1.41221	6.25585	3.74131	2.58303	3.06826	4.50161	3.70077	7.04391	1.48042	2.95888	6.63348	2.33061	2.11532	3.43394	2.57458	3.59144	4.14289	2.80737	3.81379	1.95433	2.13797	0.65582	1.03076	0.806071	0.828189	0.881138	1.13586	0.552208	1.07171	1.44859	0.404494	0.742038	0.509945	1.32017	0.918182	0.56694	0.65036	0.698855	0.458638	1.58877
ENSG00000243335.7	1.1283	4.95419	2.66623	3.2681	2.95795	2.94194	3.07225	3.42307	0.763984	2.1846	2.78019	2.44733	3.59951	2.86599	6.29748	2.46099	5.16722	2.24782	2.93167	3.41512	0.773966	0.767045	1.49957	1.32327	0.717011	1.02111	0.7384	0.688002	2.48204	0.284563	0.832389	1.15288	0.436842	0.877103	0.9451	1.52287	0.618022	1.19668	0.538476	0.64697
ENSG00000227775.3	1.34433	9.33892	4.48915	3.85415	4.78556	2.85606	5.53694	4.36974	0.927871	1.33171	3.73072	3.62276	5.74783	2.20768	3.34066	3.98929	3.42305	3.35404	1.45118	1.89374	0.537722	0.030318	0.28795	0.780063	0.581723	0.335532	1.18079	0.617051	0.792789	0.515532	0.259218	0.0458033	1.00292	0.156626	0.483749	0.189097	0.596861	1.0558	0.218263	0.369861
ENSG00000139190.15	2.08962	6.46926	8.48551	7.04658	6.06617	4.96522	2.53933	4.70198	1.50717	3.05535	4.01803	3.2928	6.02111	2.6348	1.60909	8.00792	6.90701	3.6017	2.50421	1.80537	0.716577	1.25004	1.53491	0.715186	0.60971	0.482945	0.729642	1.18886	1.30165	1.56482	0.313926	0.593028	0.87598	0.390524	0.832322	0.662036	1.32098	0.548543	0.530112	0.139127
ENSG00000230149.2	5.68602	2.33263	3.57294	2.36245	1.60345	2.27955	2.1101	2.35004	1.64414	0.240411	2.68557	1.59258	1.65993	1.47149	1.80037	1.9876	2.17794	2.32404	1.07354	0.492356	0.645134	0.595213	0.67	0.281645	0.162426	0.051665	0.445536	0.336504	0.240608	0.473502	0.252029	0.167856	0.200023	0.0964688	0.176691	0.0848551	0.360547	0.372634	0.0692528	0.0922063
ENSG00000234353.2	0.809511	2.60513	1.2008	1.23902	2.7048	1.86534	1.88712	4.21248	2.17354	0.139842	4.08996	1.61413	1.58448	1.36949	1.28661	1.10278	1.61112	2.10286	1.00874	1.35386	0.272916	0.392385	0.925595	0.354958	0.141719	0.0300524	0	0.117442	0.454857	0.523308	0.0902153	0.0697414	0.174523	0.0280569	0.034259	0.0493583	0.0932099	0.108377	0	0.0134086
ENSG00000147118.9	3.02609	6.93643	4.45611	3.2433	3.69267	3.89404	3.46829	3.60063	2.4485	4.36804	3.46497	2.51708	3.63938	3.7342	3.44618	4.48808	2.87289	3.36704	5.56888	1.8676	2.1283	3.44547	3.64213	2.01379	2.13579	1.19552	1.56281	1.4634	1.59959	0.400008	1.11369	0.6729	0.734681	1.19054	1.04703	1.5916	0.797514	1.78841	1.01237	0.941509
ENSG00000196757.6	2.63908	13.3486	10.3	5.20858	5.72849	7.49672	7.70609	6.59477	1.63756	8.55078	7.34997	2.95021	3.69671	5.04678	6.52188	4.20472	5.14971	8.29264	7.72315	3.61039	3.18483	2.31864	2.74605	1.7441	1.61835	1.24693	1.64478	1.33578	2.06304	0.537565	1.80081	1.35928	2.14381	1.59686	1.46824	1.21262	1.16406	2.14977	1.40751	1.41283
ENSG00000244425.3	0.35159	3.79515	0.561653	2.0547	2.69384	1.63984	0.97955	4.83446	0.528652	1.41719	3.62675	1.74959	1.88174	1.51404	2.04678	2.3253	1.9258	2.28331	2.33663	1.58311	0.103717	0.421043	0.370271	0.124519	0.718108	0.319786	0.0984888	0.238037	0.638256	0	0.102854	0.0424065	0.265299	0	0.104157	0.100042	0.177114	0.109831	0.12247	0.652251
ENSG00000279716.1	0.403704	3.19721	2.19166	3.64947	5.81234	6.88929	5.04628	6.6649	0.758763	0.533941	4.38431	3.95813	3.91619	3.11531	2.69289	2.86206	3.34241	4.50614	0.524019	2.40712	0.279119	0.352517	0.637731	0.24574	0.309206	0.163922	0.123689	0.384356	0.782482	1.44223	0.147625	0.152163	0.41251	0.0535631	0.0934337	0.125639	0.247854	0.0985241	0.0769035	0.0877653
ENSG00000241769.6	0.505845	4.48878	2.04339	0.838147	2.81945	2.66664	1.13779	2.84728	0.43712	1.11322	2.95597	1.39021	2.5953	1.38883	0.940222	2.60682	1.17697	1.33102	0.664147	1.17156	0.0857597	0.220491	0.183697	0.078936	0.100942	0.0302191	0.0488618	0.0984116	0.114345	0.176558	0.0538626	0.0946733	0.212053	0.0387923	0.0775106	0.0909924	0.0644374	0.090815	0.0455696	0.0707857
ENSG00000262222.1	0.429441	1.92382	2.06585	1.86323	2.32212	1.83983	1.29486	2.95482	0.421912	0.57044	2.06149	0.835134	0.793994	1.38566	1.12373	3.55773	1.5573	1.07753	1.17566	2.00506	0.345499	0.15584	0.21585	0.685562	0.308984	0.278996	0.259732	0.165196	0.280532	0.104603	0.247451	0.258982	0.417328	0.0947165	0.231308	0.249941	0.181916	0.198177	0.365472	0.311202
ENSG00000272301.1	2.83173	4.19137	1.56586	0.806216	1.58111	1.10062	0.924759	2.89006	0.655044	1.31701	1.55145	0.978196	1.30572	1.02595	1.18353	1.23961	1.34874	1.27315	1.08573	1.17697	0.128515	0.260854	0.0917594	0.10286	0.222449	0.0849089	0.122036	0.221211	0.72495	0.129696	0.106205	0.0788179	0.383516	0.0792709	0.0645295	0	0.175568	0	0.113814	0.0757682
ENSG00000135720.11	14.32	32.0229	28.8322	16.1791	12.6068	13.4619	20.1771	18.9913	16.8757	12.4431	16.0557	17.6615	17.4013	21.3145	19.9597	23.4092	23.7234	15.7325	16.613	8.42176	6.05237	12.1636	6.83531	8.68126	12.9437	13.3391	10.9591	5.52279	9.8876	4.33175	10.3613	9.00384	3.98893	4.4756	7.57782	11.6145	8.65981	10.873	2.52184	3.09354
ENSG00000178971.12	6.0683	9.03277	5.03598	12.6407	6.69084	7.32494	3.55025	12.4637	4.13286	4.64872	3.80746	7.09312	4.74235	6.71527	6.87999	6.93747	11.6021	6.29437	4.74884	8.11228	3.13991	2.16941	5.76298	2.14945	4.76229	3.72763	1.45222	0.928337	3.05748	1.10944	2.41776	1.83206	1.11812	2.9682	1.20564	1.19186	1.23765	1.98718	1.23224	1.71036
ENSG00000115687.12	1.7531	2.90356	2.68225	2.61476	2.42568	2.41227	2.75378	2.72475	0.729753	0.65605	3.67471	1.69221	2.56503	1.60972	0.971603	2.158	2.45991	2.86854	1.68605	1.23394	1.56188	1.50684	0.650521	0.662083	1.29167	1.04084	0.925588	0.594113	0.792057	0.749587	0.375747	0.491957	0.892738	0.284263	0.438596	0.550997	0.570969	0.869852	0.380809	0.542268
ENSG00000262692.1	1.5122	4.22439	6.75817	3.15619	4.35575	3.56849	1.71962	5.12446	1.21808	1.88666	1.50328	1.66058	3.69985	1.74427	2.04944	2.93501	3.0868	2.80588	1.04687	2.02649	1.27455	0.862343	0.606684	0.297534	0.44123	0.233913	0.302574	0.487527	0.43574	1.11476	0.175548	0.564546	0.362241	0.0873524	0.426648	0.25612	0.761775	0.112473	0.188125	0.125239
ENSG00000112365.4	3.64497	4.95372	4.93566	3.59089	2.59522	3.99185	3.42785	3.86519	3.42536	3.62712	4.14501	1.96543	3.12944	5.3496	3.55126	3.15932	4.31534	2.43494	4.061	3.49402	2.83373	1.55351	2.40314	2.9247	2.85768	2.98224	2.86636	2.14001	2.2688	1.72491	1.25513	1.44025	0.974093	2.77271	1.95152	1.78529	1.35991	1.56562	0.92249	1.3251
ENSG00000124508.15	3.118	6.43277	10.1632	5.23489	5.49762	6.10396	3.46964	5.99281	3.71808	4.56778	6.30244	3.04696	4.2666	5.69227	2.05919	4.40023	4.6916	3.30216	6.1899	3.73476	2.87436	1.34008	2.32823	2.61182	1.16397	1.21923	2.78909	1.68524	2.16024	0.820994	1.434	2.09566	1.53225	2.28053	2.7604	2.80511	0.953639	2.15367	2.22183	2.07533
ENSG00000250397.2	0.294851	2.64827	1.38056	1.27748	2.16276	2.38093	1.9424	1.54519	0.267532	0.717189	3.07144	0.956363	1.43659	1.27245	0.848373	0.766258	1.94916	1.51866	0.380085	1.23035	0.389909	0.111611	0.224857	0.282067	0.16613	0.132108	0.113924	0.189298	0.276856	0.53273	0.0545297	0.214604	0.153438	0.111002	0.12048	0.0723251	0.368769	0.063522	0.053124	0.0176829
ENSG00000230565.1	0.555707	5.05302	3.74508	1.60123	1.72738	1.8899	1.78169	3.43515	0.652782	1.3533	1.8482	1.4754	2.37935	1.33985	1.85716	2.90246	1.86104	1.20296	3.12573	1.44658	0.922111	1.01671	0.390155	0.20501	0.189168	0.0902567	0.356736	0.470288	0.490388	0.165438	0.0451575	0.181528	0.378552	0.266835	0.205781	0.148239	0.151633	0.361654	0.241964	0.161081
ENSG00000258461.4	0.237817	4.21172	0.743679	1.12758	3.732	4.59984	2.89912	2.5762	0.31204	2.32413	2.49061	2.20293	0.725264	2.59045	0.896843	2.97107	2.31351	2.40408	0.83871	0.894034	0.0661837	0.0537349	0.0803337	0.0662148	0.17413	0.0466423	0.0314236	0.205059	0.156125	0.0667922	0.0809474	0.0297663	0.0620735	0.0163295	0.0797568	0.0446867	0.0203435	0.070085	0.0117225	0.0104053
ENSG00000200924.1	1.95839	3.6764	3.91057	0.953738	1.38203	1.90293	1.55891	2.12593	0.36808	1.18408	2.16443	1.18846	3.35407	1.31771	0.760051	2.25909	1.74895	1.27183	1.62691	1.43294	0.866573	0.977188	0	0	0.399993	0.508924	0.274296	0	0.888787	0.466421	0	0	0.49258	0	0	0	0.493272	0.305885	0	0
ENSG00000139437.16	4.81168	2.57427	2.50486	2.81782	3.00291	2.47152	2.29676	1.81173	1.64429	1.52995	2.3476	2.65736	2.88617	2.99463	2.20814	2.63064	3.13067	2.58899	2.26395	2.25619	1.19821	2.34663	1.62818	1.23635	2.09411	1.59383	1.5106	1.58652	1.79613	0.943957	1.37895	1.15708	0.573398	1.12162	0.802192	1.16892	1.08312	1.38814	0.653014	0.864085
ENSG00000198894.6	3.97746	9.55605	7.88704	6.3194	7.42179	6.88446	5.41849	8.12135	7.49049	6.11969	9.5405	6.17112	6.30589	8.78428	6.67482	8.89055	6.80757	4.18527	5.51797	12.7355	4.75863	3.80753	3.69329	4.37813	4.15072	4.41804	4.86208	2.69018	3.57672	2.76608	5.05061	3.59801	1.85963	3.8537	5.1653	3.93468	4.02523	3.19887	4.13853	3.33043
ENSG00000018189.11	4.97773	21.1677	14.9018	7.78969	6.64651	8.95195	5.63762	9.48356	3.03071	7.45213	8.01634	6.56785	5.58674	8.34441	5.97092	6.41999	7.5798	9.22834	7.11847	6.23907	2.67714	2.7131	3.25416	1.91435	1.8907	2.38367	1.79298	2.06564	2.48651	1.611	1.24704	2.22833	2.0671	2.17657	2.36155	1.8545	0.954882	1.73991	1.60321	1.53847
ENSG00000244055.1	0.717425	6.94439	2.98453	1.51401	2.77252	3.48555	2.28036	3.82188	0.449467	2.7713	3.56072	2.21315	2.20784	1.30738	1.91422	2.1839	2.84755	3.00902	1.48998	0.925363	0.132273	0.149157	0.157405	0.29996	0.3358	0.135943	0.0418683	0.35417	0.768761	0.284777	0.145747	0.955447	0.225561	0.0906546	0.177111	0.127585	0.271053	0.18676	0.182221	0.138638
ENSG00000143390.16	12.6204	13.6493	23.7227	19.6757	24.1657	12.929	10.7874	21.6099	15.9737	25.0207	17.8322	13.2989	21.8287	16.7436	12.4607	17.4221	14.3937	16.9365	22.2249	26.5099	13.7623	9.08793	11.6452	10.7668	11.4091	9.08967	6.46384	6.01696	6.89853	5.20727	9.58194	9.79888	10.7803	10.997	8.57523	7.21908	15.6775	6.50883	10.3417	10.9191
ENSG00000229180.5	1.05775	7.84341	2.56838	2.48085	3.3299	3.04503	3.42783	3.77643	0.864138	2.17158	4.82855	2.53167	3.73185	1.7176	2.80974	2.66159	3.56692	2.1707	1.38837	1.95114	0.515893	0.427863	1.06048	0.467851	0.67405	0.492946	0.434576	0.391485	1.51481	0.310702	0.272303	0.234746	0.571118	0.340456	0.275751	0.260844	0.429118	0.400916	0.103166	0.802901
ENSG00000053900.9	4.55782	11.3252	9.52554	4.22961	5.14181	6.10788	5.75376	8.8027	4.57752	6.54841	6.86066	4.67325	5.30079	4.46655	5.30305	5.01251	5.36224	4.80312	9.56459	4.8568	2.4746	2.79048	2.16441	3.54695	2.28731	2.81394	2.83941	1.92151	2.66071	2.03118	1.63601	3.33888	5.67571	2.36082	3.22647	2.34314	3.00172	1.25346	3.32625	2.33918
ENSG00000236871.5	4.74314	7.47546	8.83512	6.96422	17.2001	7.80749	6.90318	5.20868	0.931391	0.998734	9.5628	9.51593	13.5264	5.88275	5.05994	4.87257	3.70903	2.29874	3.67565	13.8661	0.208836	2.33139	0.260941	0.146254	0.253036	0.160973	0.0495771	0.539203	0.910306	0.400437	0.0862912	0.0853861	0.445152	0	0.0524302	0.0503588	0.820231	0.0552867	0.0924735	0.123123
ENSG00000227388.2	1.25465	4.18374	0.703246	1.8652	1.02076	0.748581	0.978276	1.32746	0.455074	2.17372	1.18932	0.814821	0.942451	0.873816	1.99327	1.64196	1.874	2.39436	1.46285	1.53622	0.0324662	0.395392	0.27817	0.0259851	0.3147	0.171602	0.0308295	0.111768	0.366282	0.419387	0.225372	0.146017	0.138409	0.0534024	0.097811	0.0313156	0.487883	0.03438	0.0766727	0.0638034
ENSG00000100483.12	3.45677	8.27906	9.77358	6.68415	6.0652	5.92512	4.51844	7.74851	4.77214	5.46655	5.7601	4.43687	5.77404	5.18012	4.49829	6.493	4.08576	13.9893	6.43796	4.57993	3.53447	3.5718	2.25514	1.95014	2.65543	1.72242	2.09946	2.17465	2.22132	3.09035	2.12292	1.70955	3.94975	2.12757	1.79737	2.95223	2.19339	2.19791	2.02461	1.48379
ENSG00000110721.10	13.0961	18.8469	7.38218	16.2985	19.0276	16.0811	17.629	26.2528	10.2906	11.6882	19.9848	10.5058	12.2479	12.1284	18.2914	8.61233	12.0189	11.8202	7.39735	31.0688	2.50324	12.395	6.23281	6.21158	2.91989	4.11888	5.63223	2.87253	9.46014	1.49	5.82128	2.98897	2.41303	8.54967	4.26712	2.19152	3.71652	1.72217	4.36317	4.49642
ENSG00000256525.5	4.58309	10.5949	7.92896	5.04226	5.961	4.32109	4.08229	9.728	3.71991	7.10518	4.86095	3.97111	5.17063	3.68303	3.74862	4.33789	5.13321	4.90036	4.21325	6.57243	2.38103	3.08616	3.74533	1.41286	1.13693	1.60729	1.31675	0.994515	4.15432	4.37866	0.790089	1.30549	2.99466	1.6056	0.87949	1.09993	2.81348	1.6133	1.53504	0.925097
ENSG00000280128.1	1.48142	10.5084	4.7082	3.98728	2.50814	3.02729	4.80096	4.92403	1.34966	7.23622	6.13112	6.15239	3.40147	5.8133	6.61254	3.1047	4.81057	3.53433	3.22934	6.66406	2.03494	0.366775	1.38745	2.67671	0.993183	2.40242	1.87692	1.94277	1.24884	1.90552	0.617534	0.446699	0.362656	0.788788	0.8459	0.949235	0.441496	1.07745	0.270816	0.770324
ENSG00000128191.12	5.68343	6.56073	5.89751	7.83755	7.4567	6.18497	7.54397	5.80476	4.45802	3.41784	6.44811	6.23745	8.69923	6.14867	5.99425	6.23006	6.52189	6.84147	4.48584	4.055	6.42662	3.31616	5.87377	4.10719	3.69776	4.71967	4.29713	3.43281	3.92188	1.79945	2.05595	2.95932	1.63558	1.87128	1.99428	3.39694	2.02751	2.73829	1.16249	2.10579
ENSG00000224660.1	1.20619	11.2015	6.93372	4.11547	5.12198	7.24529	3.59812	6.40579	1.29152	3.26336	8.10176	2.96564	2.98523	2.20359	3.16573	7.12562	2.99002	3.85136	2.52024	2.2856	0.382776	1.05052	1.09321	0.489752	0.488985	0.420309	0.168941	0.581537	0.65247	0.835702	0.226329	0.18516	0.413705	0.0908949	0.395225	0.252207	0.176762	0.188397	0.0668429	0.112307
ENSG00000204681.9	2.56059	8.70232	5.87879	4.8025	5.961	9.37057	8.25483	10.9873	0.576586	2.69748	3.69432	13.9927	9.88047	5.05386	6.98355	4.03538	9.33846	3.55878	2.939	2.22098	1.75886	0.540695	0.724314	0.660065	0.432035	0.81168	0.658375	1.10129	1.42968	0.453701	0.273817	0.672886	0.553818	0.472677	0.546017	0.723312	0.464864	0.942863	0.568772	0.0989639
ENSG00000149532.14	18.1948	17.6044	14.9529	22.5978	18.483	17.0252	17.2533	17.0007	15.1901	19.115	22.4329	20.4885	21.7206	21.6258	17.5311	14.1686	17.3248	19.6936	17.405	23.2484	13.252	13.671	17.4286	11.5349	9.76385	10.278	13.9649	8.24991	16.4225	5.80017	8.22124	22.2511	7.79326	9.53233	6.36612	8.8805	11.9096	9.93387	7.57314	11.957
ENSG00000275023.3	11.2682	18.4722	17.6109	28.3425	20.9699	22.357	16.6198	30.4191	13.7395	7.70742	19.8073	20.7314	23.6045	14.3929	20.2799	16.4029	23.8404	25.9676	19.0617	15.7625	10.4666	5.06815	21.0604	11.4688	6.8016	11.2826	6.92136	3.41756	19.839	3.58045	6.30431	5.4212	3.69516	4.03009	4.56897	4.6146	12.4246	4.68024	2.64368	5.38936
ENSG00000265806.1	7.81895	8.073	7.4943	6.39717	9.45913	9.42094	5.60161	3.0179	8.22961	3.15166	11.5221	8.92056	10.713	5.6819	5.66446	4.08885	8.5655	3.55447	7.14503	9.50575	0.922621	9.67562	6.91688	1.10766	0.958193	2.43828	2.19027	1.5881	4.25822	0.931103	0	0.377228	1.17999	0.379396	0.463264	0.667442	1.73308	0.488503	0.817079	0.543948
ENSG00000268471.4	2.00467	4.40908	3.31956	1.95256	1.26048	1.22168	1.39003	2.49379	1.1159	1.99899	0.952108	1.23774	1.92901	1.70604	2.01506	1.65983	2.12505	1.61034	1.29109	1.10865	0.55634	0.662208	0.551703	0.272116	0.363794	0.231433	0.313063	0.342853	1.2363	0.42421	0.364402	0.842476	0.860865	0.177937	0.506965	0.660842	0.647436	0.589135	0.547443	0.255112
ENSG00000279672.1	3.16437	6.99372	3.85736	4.55148	3.87639	4.96968	5.95552	5.5698	1.31397	0.778645	4.20217	3.47221	5.43527	0.866521	4.74815	2.17883	3.59269	1.43374	0.687757	2.87865	1.68243	0.495715	0.833125	0.347503	0.563643	0.717141	0.61843	0.716202	1.47507	0.909194	0.475412	0.277373	0.555288	0.189698	0.381511	0.170132	1.03799	0.172413	0.480635	0.511951
ENSG00000182957.14	2.92162	8.89226	6.59951	4.9199	5.08385	7.66111	4.79132	5.86648	4.33515	6.91983	4.68971	4.3475	3.94583	5.27528	6.24029	6.22694	5.98333	7.51698	5.37216	3.28643	3.55744	1.68589	4.48328	2.49293	4.3023	3.30079	2.22748	0.862801	3.73467	1.76842	4.57952	1.4126	1.57355	2.5859	3.60683	3.46883	1.43463	2.68471	1.20884	1.33596
ENSG00000227719.1	2.91927	13.9821	6.54797	8.17958	7.57934	6.99437	9.28454	16.1586	2.17968	5.56111	15.3217	7.62022	14.0832	4.97789	6.02698	8.05744	6.21411	4.28513	11.2121	4.65915	2.83125	3.39218	3.79033	1.01501	2.24614	0.935294	0.67213	1.28604	1.51241	5.52407	0.487447	0.36175	0.352044	0.266808	0.592341	0.199129	3.06205	0.374768	0.104474	0.625956
ENSG00000111011.16	9.59878	14.7218	12.6903	8.98731	8.56761	9.29203	10.1425	7.10739	8.24548	10.3008	12.3585	7.62033	10.8007	10.2315	7.7548	7.08125	11.4782	11.2483	12.3674	8.96066	6.88804	9.32312	10.596	6.53044	7.07037	5.21592	4.3818	4.88942	6.19785	3.38719	5.29838	3.82251	6.53625	2.93862	3.18874	3.71589	6.04305	7.13681	3.32771	4.10406
ENSG00000243943.8	8.31426	14.8477	9.00988	7.22564	7.21472	7.74085	8.03422	14.0224	2.98205	12.8771	8.75893	6.12985	15.9532	7.21648	9.80972	9.32889	9.72423	5.58513	6.6002	4.53478	4.81397	6.65203	1.90675	4.48296	1.73708	3.33688	3.32336	2.48386	4.15892	1.36172	1.91421	2.95096	1.97138	2.82632	5.32132	4.69759	2.92583	2.29956	3.40648	1.37282
ENSG00000134900.10	6.96734	22.474	16.9244	10.8489	7.35259	9.08603	11.6357	10.5262	7.00546	18.0012	14.8367	8.65599	8.35158	10.2865	9.5253	7.75433	9.89272	12.2491	13.0521	11.892	3.68953	3.10332	3.81421	5.30882	6.1993	8.94006	7.23744	4.48597	7.48839	2.57777	5.37476	4.70711	3.11459	3.76662	3.99936	5.16154	3.47073	5.30307	2.44047	2.82474
ENSG00000199172.2	1.13269	0.88598	1.50786	3.67748	1.52255	2.20123	3.38115	1.13851	1.77408	4.18517	1.15913	1.71845	4.64773	2.92153	1.83165	4.64573	2.02311	2.45199	3.52863	0.743777	0.278449	0.37679	0.99406	0.334295	1.54232	0.490585	0.264411	0	0.285586	0.449613	0.092044	0.227696	0	0.343507	0	0.671451	0.285298	0.294862	0.164397	0.109443
ENSG00000234616.7	4.31449	5.63578	4.91132	2.77368	3.24717	2.16506	2.86324	4.16859	2.46921	1.39909	2.00746	2.75418	2.64474	2.0718	1.67542	1.42363	3.10757	1.64517	2.07348	1.96307	1.2689	1.96846	1.38552	1.00568	0.697503	0.757733	0.807645	0.546432	0.519442	0.760007	0.932612	1.00498	0.76508	0.27844	0.467142	0.938524	1.63384	0.69954	0.214511	0.355931
ENSG00000234912.8	5.18829	5.81925	5.6095	2.5398	3.13696	3.23249	2.03288	3.76935	2.93047	2.70893	2.04673	1.91278	5.02848	1.65052	2.00836	1.88644	2.49677	1.98585	1.53533	3.92257	0.793016	2.1663	1.03334	0.301488	0.439248	0.432251	0.555366	0.750756	1.84019	1.38453	0.389932	0.729533	1.41992	0.436159	0.676918	0.439824	1.48624	0.430378	0.409675	0.296107
ENSG00000161960.13	2.08129	8.63005	10.02	3.73569	4.39119	4.91416	2.52067	5.02075	2.2226	3.59085	5.80388	2.65287	3.67088	3.34453	3.06985	2.96167	3.93097	4.17907	1.35078	5.1716	1.43608	0.916564	1.04197	0.476981	0.829256	0.612054	0.839193	0.747247	2.06325	2.02783	0.605402	0.449289	0.837784	0.755509	0.145968	0.283207	1.67991	0.357096	0.497738	0.495891
ENSG00000235706.6	0.799457	3.42169	1.00055	1.05834	3.36008	2.41251	1.29965	4.2985	2.14806	1.80412	3.5951	1.97137	5.23696	1.90545	2.00655	2.92683	1.36423	1.32539	1.42649	1.88859	0.381988	0.404527	0.438754	0.285795	0.396715	0.160936	0.275991	0.647983	1.08165	0.579925	0.172935	0.26483	0.722195	0.242449	0.533712	0.352431	0.777095	0.237427	0.264749	0.163194
ENSG00000167280.15	4.8882	7.09738	6.47338	11.2878	14.9175	19.2498	10.2141	21.0413	2.48825	1.32724	14.1898	14.4902	14.2983	13.1539	9.73147	9.77909	13.4843	11.954	1.8471	10.5465	1.39193	8.4589	2.00554	1.09803	1.25839	1.03652	1.15059	1.33872	2.29547	3.66845	1.00299	2.12086	2.37361	1.79127	1.04082	1.63478	3.21315	2.22687	0.747897	1.1178
ENSG00000111271.13	7.46592	5.98475	3.53261	4.56374	6.56162	4.55287	3.97818	4.66953	3.53672	3.70259	4.15767	5.2384	6.73588	3.65158	4.2191	4.40628	4.31367	4.91788	1.91504	6.98591	2.68899	3.23828	2.37953	1.7201	3.60375	2.89621	2.82948	1.3145	3.01348	2.21707	1.3007	1.58477	0.433758	1.51988	1.24071	1.7792	4.82237	1.57217	0.860201	1.09362
ENSG00000052841.13	7.391	18.7467	13.2456	8.90812	7.96602	9.64839	11.0042	13.4908	10.3243	10.3148	11.7557	9.3571	8.63501	10.2448	10.2546	7.44763	8.52103	10.7033	10.8067	6.59738	6.3218	6.49	4.90881	5.70435	7.1743	7.76117	5.04854	3.0143	9.47856	4.70035	4.22293	3.44038	3.49381	5.25556	3.17979	6.17966	8.38569	4.61766	3.03219	3.15547
ENSG00000204599.13	3.61477	3.94446	3.85163	3.83955	4.29906	4.05204	5.72984	5.15546	3.31777	3.65759	6.61888	5.85575	3.63047	4.46741	5.33702	4.06876	4.16845	5.75609	5.74634	3.60579	4.41017	2.52862	3.50396	2.80393	2.63318	3.88181	3.66003	2.57656	3.7506	1.52638	2.35235	1.77028	1.23471	1.86767	1.79211	2.41617	1.21397	2.36992	1.64518	2.05823
ENSG00000178028.12	8.084	9.09842	4.64841	9.87146	10.1609	10.7862	9.23789	14.003	5.8806	4.14855	8.56223	8.57839	7.82798	9.34765	9.81647	11.2911	7.71857	4.75776	4.22839	9.07682	3.56055	6.97683	3.08221	3.87482	1.92631	4.46172	2.9617	7.0441	6.30718	2.46906	1.85214	4.03332	3.96307	5.4798	3.57563	3.87098	3.23901	2.8176	2.71163	2.24998
ENSG00000160299.15	4.74628	7.85232	6.51691	4.76292	5.36831	4.91398	4.48958	3.4249	3.16833	1.53934	6.31399	4.22613	3.74929	5.40885	4.96136	3.25753	4.53667	2.9528	3.16507	3.29954	1.9377	1.537	3.13988	2.24996	1.75822	4.95862	2.39882	2.08668	2.85192	1.18133	1.20482	1.13799	1.21595	1.08785	1.06479	0.664771	1.10721	1.74877	0.327089	0.762647
ENSG00000078687.15	1.83814	5.48726	2.70932	2.73905	2.26193	2.9627	2.72902	2.20795	1.67397	1.40163	1.88957	3.31886	2.42397	2.88927	3.15751	2.80968	4.02661	1.85521	2.21967	1.9433	1.79163	1.03254	0.842173	1.0313	1.50173	1.41948	0.923646	1.42409	1.20975	0.352031	0.882358	0.459408	0.355091	0.525264	1.14802	0.842501	0.756047	2.56025	0.184824	0.574561
ENSG00000100150.15	1.58772	4.34964	4.34973	2.10674	2.2708	2.50915	2.04027	2.33753	1.32147	1.62828	2.06276	2.05891	2.67106	2.3138	2.20943	1.97012	2.48877	1.86378	2.41068	2.06787	1.38022	0.918528	1.72054	1.07602	1.36816	1.8155	1.23544	1.1208	1.23768	0.715481	1.06208	0.892741	0.659147	0.451262	0.48853	0.974833	0.837166	1.40168	0.50986	0.978257
ENSG00000145020.13	3.27117	10.975	3.68799	5.43252	11.3015	9.82133	3.49564	11.7259	2.54734	2.74079	11.5207	4.96004	3.25562	3.67559	2.52897	5.49058	5.06309	4.93052	4.67544	5.45102	0.758972	1.14623	0.633836	0.263053	0.520798	0.295496	0.135133	0.466576	4.2883	1.07507	0.477131	0.310318	0.74535	0.245222	1.29299	0.454278	0.481397	0.437736	0.22405	0.271676
ENSG00000122435.8	2.81391	10.4102	5.3658	3.1852	3.49619	3.96094	4.20405	8.17016	3.37337	6.61124	5.21128	3.83373	4.63477	4.23361	4.52573	4.46054	4.57316	4.33807	4.82266	5.47332	1.44331	2.22628	2.05037	1.71184	1.53779	2.11798	1.73982	0.918226	1.44196	1.46413	1.18163	1.45543	4.97347	2.17416	1.74982	1.28035	2.74564	1.21163	3.04209	1.07579
ENSG00000130177.13	12.8597	17.8234	24.8742	16.4128	15.7533	19.2288	16.277	22.8517	17.7387	22.2041	24.4595	16.2893	15.2947	16.8031	18.1893	16.718	15.9938	16.5005	23.0819	19.4856	9.64234	9.48832	7.97644	8.507	13.1327	18.3738	14.7689	16.8564	11.336	12.384	10.3295	14.3119	8.51187	8.78052	12.1975	12.8199	8.18288	11.4105	10.9507	14.5056
ENSG00000109618.10	4.08874	10.0995	4.82754	2.9508	4.02033	4.07424	3.71373	4.63968	3.12195	3.62552	3.15051	3.05875	4.03113	3.28054	4.16284	3.46242	3.7936	3.06258	5.47488	3.75665	1.93918	1.82207	1.18627	1.16108	2.0809	1.91143	1.55414	1.18946	1.2971	1.06509	2.80669	1.41742	2.17776	2.81646	1.96233	1.57625	1.58035	1.03462	1.38501	1.02339
ENSG00000203286.5	0.520154	3.313	0.7419	0.868511	1.64808	0.722035	0.591501	1.34441	0.558646	2.09663	1.18626	1.80377	0.238621	0.59998	0.769035	0.685739	1.28298	1.32707	1.38893	0.920113	0	0	0	0.131584	0	0.241378	0	0.125771	0	0.176976	0.0362301	0.134438	0	0.0450701	0	0.105718	0.0374327	0.232126	0	0.0430786
ENSG00000280063.1	0.514491	7.99829	7.61952	2.93361	3.55512	3.04119	3.15689	3.03816	0.705094	1.81458	2.36925	4.05889	2.0652	2.58191	1.80261	3.14055	1.85064	2.83656	2.53772	2.4252	0.142286	0.545526	0.180609	0.253073	0.350275	0.111417	0.105088	0.145136	0.227008	0.784984	0.109747	0.219776	0.296556	0.0845151	0.0635062	0.0609973	0.21598	0.0837077	0.0280022	0.0310695
ENSG00000188529.13	14.9948	22.5357	19.3235	12.0053	10.4712	11.1584	12.1271	22.5524	11.7882	15.2458	16.974	8.88067	23.5609	12.9375	10.8017	13.8647	12.8255	11.5203	13.9278	11.4097	7.7262	8.61542	7.54573	7.15392	10.5738	7.23672	7.25674	8.0412	8.55041	5.07108	6.92525	6.8713	11.2777	5.64686	7.06729	6.45302	7.61734	6.7262	6.95157	8.28279
ENSG00000015171.17	17.9658	28.028	19.4531	20.0288	17.5062	18.9399	21.0943	29.9674	13.9629	20.4547	15.6726	22.3739	18.067	22.3943	24.5229	17.0362	23.9936	15.6883	23.5992	17.5666	12.0074	8.0767	10.8092	13.6945	21.1533	16.7346	11.6291	6.84591	13.8822	6.17483	11.5007	13.6505	10.7799	12.7433	17.9146	13.0106	10.2593	13.4007	10.2499	9.39306
ENSG00000174606.11	6.2873	12.6392	10.0023	5.18171	5.28788	5.70085	4.50675	7.22239	3.61976	9.37011	5.03411	5.66733	6.52973	4.99363	6.77619	4.88383	5.79315	7.48292	6.20002	5.65485	3.588	4.3352	1.25211	2.3025	3.97476	4.16697	3.64502	2.88457	3.17915	2.76481	2.24718	2.80902	3.60956	3.52186	3.10856	2.45536	3.06863	2.81478	2.63982	3.41464
ENSG00000273271.1	3.4656	7.94315	5.06946	3.454	4.42821	3.01505	5.74723	4.42311	1.74201	4.87295	7.96722	3.22805	2.97633	4.8535	4.97858	3.43991	3.2869	5.1032	5.43997	2.54028	2.43696	0.965161	1.40048	1.30825	1.72843	3.16781	1.69325	2.45545	2.43847	1.5356	0.943097	0.77767	1.01358	1.6376	3.76046	1.28996	0.548101	1.76237	0.386018	1.93904
ENSG00000167257.9	3.90699	5.17658	3.22529	4.33446	3.9532	4.07413	4.12457	5.8446	4.14621	4.35958	4.04888	5.27977	5.96204	3.82464	4.91564	2.64184	4.68057	3.89103	4.09667	4.78418	1.9045	3.81814	2.77984	2.80396	2.76862	3.09853	3.81719	1.55644	4.37516	1.583	2.36954	2.99694	2.01932	1.06926	1.3762	2.06748	3.67709	2.82794	1.68457	1.2568
ENSG00000135164.17	4.06991	22.2388	21.1815	8.2533	7.72377	10.9818	7.283	8.63431	3.21617	8.45362	10.1406	5.87011	8.66058	7.79914	7.9365	6.23923	8.97301	8.07813	7.17704	11.0991	2.77996	1.5167	4.176	2.11862	2.02702	2.21474	1.95415	1.66472	3.46051	1.71975	1.13919	1.13529	2.5382	1.23629	1.9084	1.46894	3.20593	1.89768	1.23243	1.82539
ENSG00000207554.1	3.27418	13.3174	11.7684	21.473	16.7243	17.8162	8.97727	16.0601	7.79486	5.71894	20.9078	10.5971	12.1498	38.48	16.6604	12.9255	16.6344	6.73339	3.17331	18.1827	1.60978	6.09928	0.919506	1.28843	1.11456	0.850858	0.611451	2.58618	4.95314	5.45859	0.744981	1.05309	3.56864	0.132393	0.32332	0.465819	2.19917	1.0228	0.190084	0.37963
ENSG00000121310.15	7.26681	14.5748	8.54436	7.37067	12.0542	11.9913	13.2324	29.2369	3.20944	7.76982	16.6777	8.76378	6.71825	12.7313	10.6576	11.1141	7.6125	17.3488	7.69455	6.04487	2.8739	2.89498	6.52013	1.60971	2.1285	1.90347	0.717763	2.12401	3.96936	2.06257	2.56305	1.18159	3.90786	2.69089	2.68222	1.27911	2.16648	1.31518	1.69519	1.60093
ENSG00000157796.16	2.1113	6.93826	3.92825	1.9851	3.85938	4.82588	3.03604	3.68313	1.38043	2.65111	4.04275	3.16731	1.82264	3.48158	4.5247	3.81941	3.27187	5.42164	4.06112	3.17551	1.46649	1.54841	2.76069	1.35636	0.911649	2.48861	1.4091	1.06726	2.40082	0.338882	0.934983	1.34304	0.751416	1.29633	1.90297	1.68163	1.12663	1.64884	0.701296	1.0638
ENSG00000113971.17	0.876986	3.57853	3.21771	1.8325	1.94029	2.87129	1.60052	3.52509	0.897225	1.66299	2.18042	0.983137	1.11446	1.2136	1.84151	1.73757	1.28732	0.873241	1.32789	1.27777	0.465162	0.599267	0.577807	0.307279	0.392654	0.35364	0.360026	0.80068	0.437873	0.282949	0.123222	0.382983	1.20342	0.332778	0.588714	0.345727	0.361262	0.536442	0.261466	0.346876
ENSG00000100416.11	4.9802	4.68276	5.27154	2.58835	5.10132	4.19605	3.83376	2.85284	1.39888	1.56546	4.83369	3.91955	4.50478	3.19298	3.32636	4.32163	4.02677	2.75739	1.73768	4.76547	1.37777	2.00644	1.21256	1.231	1.60944	1.4782	2.09191	2.6886	1.68891	3.05599	0.990027	1.46253	2.88972	0.872566	0.913773	1.09265	1.72872	0.983062	1.83134	1.7853
ENSG00000281433.1	1.09058	6.21503	4.97762	2.27621	2.19893	2.34648	2.06696	1.5973	0.732055	2.82595	2.39151	1.46548	1.83445	1.52002	1.36046	1.97692	3.06099	1.39121	0.647134	1.92916	0.114899	0.932869	0.492226	0.183924	0.0795525	0.202435	0	0	0.117844	0.324674	0.0759619	0.0469782	0.489833	0.0472482	0	0.110827	0.156967	0.121672	0	0.0451605
ENSG00000120832.8	10.2809	8.24504	3.25421	3.5968	4.73661	6.86762	3.79133	4.21713	3.35627	2.99329	5.24446	2.71445	3.11773	5.07055	4.58661	3.70651	2.60802	4.12835	2.74849	3.12907	1.45759	2.51449	1.46675	1.2212	1.67609	1.29154	0.558502	1.53569	1.53867	1.82025	1.23978	0.623841	1.54804	1.013	2.35401	0.966067	1.02183	0.695033	1.58526	1.26306
ENSG00000012822.14	5.43298	8.26163	7.64632	16.4349	21.0969	32.9929	14.7236	18.7985	7.7813	8.20628	12.8634	15.7892	16.3904	14.2913	15.3091	18.1849	18.3548	15.9363	12.2225	13.8858	5.17214	4.89776	10.3322	4.55946	5.90666	6.11531	4.11647	4.85895	4.88077	1.5284	5.69174	2.85465	2.86987	5.14504	8.3614	7.85516	5.14277	7.01824	2.25589	2.53667
ENSG00000226696.4	1.29288	8.39232	4.62689	4.48104	3.79174	4.45406	3.43052	7.35159	1.10453	3.38399	2.35058	2.87345	3.93609	2.56458	2.71519	4.55813	4.73842	5.69748	1.35999	1.81449	1.36212	1.39077	2.1573	0.644215	1.02883	0.458154	0.752555	0.625229	0.914425	1.1497	0.368397	0.344281	1.03469	0.0712888	0.149224	0.358322	1.35334	1.0228	0.365547	0.204416
ENSG00000132199.17	2.98452	19.1064	10.382	5.85038	9.90203	9.96205	8.42711	14.6588	3.86203	8.70025	13.2881	6.7344	13.6027	8.25439	4.50191	5.35847	4.76775	9.78722	6.19017	9.87107	6.69339	3.24827	1.9769	1.76982	3.13455	2.75968	2.20897	1.31634	4.08792	2.59267	3.41461	1.5606	2.64622	1.93951	1.44726	0.596754	1.66056	1.51686	2.434	1.87784
ENSG00000103168.15	6.92481	8.86099	6.81255	11.5463	19.8337	17.3238	19.5731	15.0462	4.9575	2.84728	12.1027	11.9025	13.1276	12.7217	11.5808	13.7772	14.4131	11.615	2.97311	5.67821	3.63556	7.83303	4.83149	2.983	4.02898	3.15139	3.5207	4.15919	4.59273	3.53475	2.07379	1.57709	4.66388	2.56155	1.75869	2.8893	4.35717	3.1691	1.13867	2.7359
ENSG00000204271.9	2.16904	6.24054	2.73054	3.2149	1.84443	1.97016	2.77755	2.11572	1.22301	2.6799	1.55183	3.03892	2.31168	3.17271	4.41641	3.7495	6.37267	1.9292	1.84107	3.39706	1.89175	1.13876	1.03289	0.784887	0.645263	0.796483	0.805729	0.446936	1.22692	0.656968	0.446011	0.591477	0.498122	0.949515	0.726378	0.8721	0.498822	0.456625	0.886946	0.743543
ENSG00000140400.13	2.51007	9.83208	5.99995	13.171	15.9558	14.86	9.65076	9.0354	2.9963	3.78545	13.8241	9.62695	11.5179	10.8486	9.599	7.48587	8.65596	11.8639	3.10238	11.0085	2.83541	3.49956	2.46033	1.99909	5.04918	3.04507	1.61891	2.21335	2.81177	6.43158	5.97706	2.54751	1.4105	3.19638	2.02765	2.88822	3.90932	3.25499	1.55462	2.03298
ENSG00000226179.4	4.45534	5.5146	2.24858	2.67047	6.81146	1.85536	3.54003	2.71646	3.40474	2.17081	3.96812	2.70375	0.995739	2.37189	1.36176	3.99107	0.728729	1.11285	2.03363	4.6846	0.938788	0.390875	0.309366	0.260094	0.249996	0.28627	0.617166	0.745813	0.592525	0.495573	0.620652	1.03341	1.04673	0.267261	1.45041	0.801035	0.468608	0.152943	0	0.312219
ENSG00000272420.1	1.47569	2.42397	1.32602	2.51532	2.41752	1.4339	0.783115	3.87133	1.73347	1.48705	1.67625	1.50002	4.42288	0.521286	0.811345	1.13485	1.18608	2.45577	1.91548	1.61962	0.761812	0.257716	0.582785	0.195986	0.376754	0.479357	0.155016	0.936643	0.44648	0.593086	0.107925	0.177988	0.185585	0.290893	0.327873	0.104973	0.501783	0.230491	0.0642539	0.149713
ENSG00000174233.10	6.85951	7.95754	2.31854	16.3474	10.8842	11.0281	13.2772	16.319	7.01991	6.06115	12.7072	7.57701	12.2313	7.96012	11.4478	8.1245	11.9729	7.88842	5.79573	8.87438	3.0724	5.67429	8.3733	3.48712	4.23158	4.07117	3.44448	1.67427	3.55825	2.10518	6.42534	1.49662	2.97372	3.27341	2.48014	3.76998	6.71518	2.92271	0.939528	1.62361
ENSG00000231587.1	2.19294	14.2942	8.75787	4.50919	4.17595	8.04985	5.1722	5.58399	2.2898	2.45536	5.08668	5.76681	6.78127	1.80343	3.15215	2.62335	8.559	5.14276	1.51813	7.40564	0	0.486321	2.82267	0.575299	0.746499	0.316598	0.68255	0.824827	0	1.45079	0.594005	0	0	0	0	0.86664	0.490978	0.380578	0.212187	0.141258
ENSG00000184068.2	2.54486	4.37595	2.51983	1.91877	2.29701	1.43736	1.9811	3.66989	1.9633	1.37053	2.2642	1.75709	1.44082	1.25948	1.84563	1.68751	1.50678	1.03578	1.51424	1.32975	0.961668	0.706622	1.19606	0.653827	0.737425	1.06578	0.824815	1.03234	1.43175	0.371507	0.635778	0.583448	0.440833	0.323166	0.623058	0.239377	0.444984	0.339452	0.225888	0.63403
ENSG00000182796.11	4.09806	8.30569	6.72731	6.12758	13.3545	12.0203	6.52112	4.60962	2.63006	4.39623	8.64975	6.36898	8.23201	4.47831	5.43082	8.37847	7.4666	5.76568	2.19797	4.48073	4.46619	2.96896	2.08669	1.9192	2.35372	1.64251	1.49878	2.39834	1.70775	4.08541	2.74055	1.06728	1.36793	0.916501	1.82888	2.09122	2.68639	2.23157	0.962582	1.09075
ENSG00000047056.13	3.13062	8.08519	10.5274	6.18868	8.21335	7.07033	6.20794	8.83459	3.29365	3.5542	4.72705	4.59558	4.58838	6.32684	7.26359	4.65553	6.23571	5.13087	5.70927	3.83477	3.06018	1.58244	2.53222	3.92105	2.70901	5.17013	2.72429	1.73701	2.84157	2.2302	4.01377	2.3393	2.33431	1.8404	3.23228	2.54059	2.6502	2.40149	2.2552	1.32307
ENSG00000244560.5	0.343441	1.99174	0.911124	1.06566	1.84	2.08334	0.976372	3.53292	0.488734	0.296644	1.03629	1.21479	1.6333	0.759282	0.799735	1.26021	1.47805	1.25061	0.50948	1.35864	0.101313	0.352529	0.242848	0.127425	0.0501045	0.086062	0.0274874	0.0830427	0.430486	0.29797	0.0239215	0.0621353	0.117234	0.0267825	0.0581385	0.0453713	0.175481	0.0383162	0.0256354	0.0341321
ENSG00000274816.1	1.30967	5.37818	7.19179	9.8861	12.2131	10.817	17.8097	17.3765	4.30768	0.659878	13.6705	11.3257	4.90664	13.6589	7.83604	11.3308	8.96701	6.91058	0.679996	4.97567	0	3.26747	0	0	0.334369	0.212714	0.458588	1.66254	3.46719	2.92424	0	0.789821	1.2353	0.794361	0.484979	0.465819	0.824689	0.511402	0	0
ENSG00000260404.2	0.653198	3.88229	1.97077	1.78326	2.87921	2.5805	2.13486	3.10545	1.05742	1.65277	2.33028	2.09772	1.78116	2.36436	1.38164	2.72798	1.65493	2.52354	1.32688	2.51985	0.928289	1.33227	3.30897	0.540349	0.399265	0.641193	0.420712	0.314729	0.807829	0.513833	0.167376	0.299036	0.617602	0.133026	0.0988718	0.135665	0.19695	0.484057	0.0415201	0.185194
ENSG00000140992.17	3.04752	5.70207	4.73349	4.53929	4.35617	4.16508	5.91455	3.94183	3.37396	3.11543	4.27935	5.03611	5.89192	5.70124	5.03167	4.39818	5.41008	4.39979	5.70385	2.61121	2.98159	1.76849	4.25164	4.48297	3.26106	4.05322	2.67816	1.71397	2.77078	1.15792	3.09143	1.97665	1.62566	2.12876	2.10788	2.34248	1.77866	2.59717	0.581214	1.3687
ENSG00000196440.10	0.0784765	4.49696	1.36333	1.36668	1.70889	2.02531	1.7512	1.39522	0.595886	0.860397	1.56504	1.7678	1.58093	2.36559	1.53502	1.60775	2.83138	1.89333	1.00072	1.32686	0.361143	0.0877134	0.583481	0.609599	0.280499	0.355868	0.318755	0.393169	0.61021	0.071958	0.258655	0.156178	0.430302	0.112333	0.334774	0.396353	0.0339981	0.384882	0.148981	0.186531
ENSG00000112701.16	5.72429	15.5563	14.4438	7.71231	5.98004	8.78212	10.8691	10.7109	5.77277	6.43436	10.923	4.69601	7.10209	11.923	9.98221	6.78959	8.52781	4.59619	7.85826	8.43489	4.89585	3.03399	3.16889	5.12897	5.56833	3.60321	4.79304	3.45851	5.64624	2.49885	2.88318	3.39677	4.31059	4.7091	4.30473	3.72198	2.53126	4.79447	2.22386	2.28936
ENSG00000099326.7	2.39582	7.26812	3.04553	9.23041	8.2121	8.9102	5.71925	6.95428	1.7894	2.46791	8.67626	3.98924	3.78812	3.61602	5.8078	4.9084	5.86221	5.59819	1.76264	1.85435	1.71376	2.75032	1.9888	1.00933	1.6599	0.901342	1.20188	1.60084	1.55871	2.83622	0.887163	0.54205	0.476568	0.497677	0.714386	0.719579	1.33784	1.08104	0.365453	0.855147
ENSG00000146830.9	11.0349	14.6878	10.5154	21.0519	24.608	23.712	18.8915	16.5649	8.5297	4.99812	14.2145	21.5778	19.9697	16.1402	21.2657	11.2821	19.36	16.141	7.37546	28.7128	10.5084	4.48845	8.67726	6.30153	5.18325	5.45442	3.67035	4.45129	11.9495	3.22659	2.93912	4.88043	3.5902	1.6671	1.84132	1.94632	18.0502	5.90296	1.65101	3.95282
ENSG00000261474.1	3.82693	11.8275	5.7779	3.27287	4.04629	4.21739	3.56021	3.9967	2.36834	5.36133	6.64808	2.49233	4.69588	2.32376	4.22627	7.21401	5.22373	4.84937	2.71393	7.27614	1.78976	2.04927	1.22874	1.73551	1.76344	0.485122	0.980501	2.44876	1.76504	2.05631	0.500604	0.703627	2.4064	0.62275	0.967798	0.464782	1.4106	2.40552	0.121925	0.351729
ENSG00000215041.8	4.79888	3.66598	3.01786	6.09654	6.02262	5.55731	3.80287	7.94705	3.28098	1.2389	2.85686	4.96914	3.92985	5.63753	5.98407	4.55239	7.37429	4.66484	1.31899	6.13221	2.34939	2.18947	3.80559	2.04278	2.62553	2.69406	1.7077	1.07495	2.35824	1.56718	1.56151	1.13468	1.05925	1.85394	0.840107	1.08233	1.75877	1.51183	0.550105	1.66176
ENSG00000156304.13	8.83148	8.64945	9.6932	8.16954	8.10863	7.39442	8.06787	9.03317	6.18032	7.68639	11.3771	9.38494	8.50308	11.2825	8.53542	6.90637	8.65127	6.76276	9.81609	8.82415	5.73007	4.3553	10.0262	5.11861	5.40702	6.93952	6.16238	6.32297	8.95509	2.37864	4.022	3.92327	2.0007	4.98828	1.77259	2.52857	3.57771	5.05838	1.82759	3.85382
ENSG00000204172.10	1.36854	5.31775	2.01282	3.41839	1.39451	2.2449	1.97669	1.7128	1.83924	1.45321	5.07786	1.99143	3.16608	1.84165	2.11785	2.91403	2.30856	2.30552	1.54336	2.19484	0.61859	1.27762	1.20879	0.27361	0.495918	0.047801	0.381298	0.958919	0.200352	2.75996	0.24753	0.288418	0.471912	0.120493	0.163476	0.151784	0.474428	0.344765	0.185813	0.196214
ENSG00000186166.7	3.89131	22.4235	11.9833	9.65127	12.3152	14.1393	7.12304	16.4571	3.40227	6.28726	16.2915	6.64847	8.69972	3.90534	5.38452	6.2313	6.06563	7.70395	8.40558	4.39885	1.36224	3.38358	3.43234	1.8729	0.964136	1.27204	1.4603	1.37563	3.18553	1.02405	0.842567	1.09167	2.51915	0.707066	1.38625	0.835098	1.10006	0.519316	0.8007	0.70676
ENSG00000172273.11	2.48407	3.46943	2.75239	2.37799	2.42268	2.31229	2.88718	4.55082	1.97804	2.45167	2.17404	2.37886	3.15612	1.93087	2.79187	1.85462	3.20267	2.48692	1.93352	2.41735	1.25378	1.96234	1.7029	1.05883	1.10523	1.23321	1.6501	0.760843	2.06585	1.24184	1.36177	1.42868	2.42739	1.18233	1.10762	0.980512	2.33743	1.33102	1.70682	0.796622
ENSG00000197283.11	1.13496	2.82859	2.15984	2.00873	3.26365	2.54795	1.51458	2.46915	0.64424	0.752228	2.46476	2.6799	1.43706	2.17054	1.23545	2.52033	2.50673	1.65098	1.15879	1.88745	0.733091	0.927387	1.53619	1.40842	0.735102	1.07138	1.13088	0.82835	1.03132	0.289129	0.510658	0.501856	0.210748	0.314164	0.265143	0.804643	0.591881	1.09159	0.359854	0.323466
ENSG00000059588.8	4.31112	23.1793	18.8654	10.6913	12.4357	10.2399	7.63501	25.5426	5.56969	12.812	15.8091	14.5182	11.5237	8.97359	6.54517	7.43411	6.93478	9.63564	8.95912	18.7613	2.12758	6.39535	1.03458	1.66133	2.46526	3.03641	2.35389	1.58489	5.98956	9.25244	1.72986	1.71694	2.63088	2.49337	1.94819	1.9694	4.66112	1.50904	2.30487	1.49048
ENSG00000118518.14	8.69134	13.5966	12.5482	12.9395	11.5624	15.7412	17.3912	25.3613	9.22865	11.473	20.8399	10.1573	14.5912	21.3302	17.4953	10.2716	17.6895	8.1271	18.187	18.9857	10.0882	3.30249	4.00724	8.53272	7.06408	8.84038	7.24538	3.00281	8.91	3.76651	5.67054	5.25587	8.69169	11.2605	10.5733	8.59614	4.11047	7.80923	5.96653	5.41266
ENSG00000081791.7	7.99103	16.1575	12.0056	16.3462	15.7733	16.8562	13.1946	10.0356	6.38932	13.3883	17.1409	13.2633	8.7429	15.3773	14.7176	12.6318	11.2256	10.3634	8.37721	17.2397	4.43146	4.78617	7.766	3.21342	9.95134	9.70544	5.73209	6.19377	4.1414	9.44372	9.09669	6.40948	4.81127	7.11049	8.45903	8.21358	8.26571	10.0565	6.53636	6.4347
ENSG00000267896.1	2.8679	2.4227	2.97789	5.51219	4.9344	5.31328	3.44971	3.78201	0.646826	0.308264	5.58793	1.99566	1.63725	2.88166	2.42393	3.11711	3.80194	2.73164	0.476494	1.24829	0.846016	1.45009	1.16784	0.157997	0.351454	0.124213	0.48202	0.517775	0.867703	1.18393	0.0559318	0.230605	0.384716	0.069579	0.11328	0.136006	0.500833	0.358355	0.0998984	0.177346
ENSG00000273188.1	1.04928	2.67947	6.10084	2.7053	3.11125	3.20864	2.17	2.38232	0.92806	1.43055	2.76654	1.59191	1.32138	1.47433	1.55704	1.42399	2.25998	1.75368	0.640939	1.51118	0.455196	0.400374	0.0650019	0.163947	0.252131	0.200497	0.216124	0.41788	0.51355	1.50677	0.105329	0.204725	0.232869	0.0187184	0.274274	0.0658595	0.21765	0.241014	0.0537499	0.232587
ENSG00000029363.14	14.2944	25.2127	21.8375	14.1094	10.2707	14.6781	14.5851	17.9347	12.6114	16.2487	18.3951	9.22042	14.0416	21.6778	19.3188	15.6347	17.5147	11.5417	20.0443	17.9887	10.2328	7.63865	7.72871	13.4998	15.7787	13.2345	13.0632	6.85164	11.1702	5.99078	8.9421	7.17967	6.89085	6.47724	9.68853	7.86596	7.65502	7.76613	3.78623	6.39226
ENSG00000249007.1	5.01046	8.07077	2.54366	10.2153	10.6162	1.69163	3.11242	8.80908	3.5913	6.11875	11.7843	0.940535	8.68125	5.24269	3.24093	8.08193	11.4646	5.96321	2.11646	14.208	0.751557	3.17809	0.245947	0.664187	0.758852	0.275861	0.267626	0.251543	3.72564	0.745825	0.890225	0.192054	1.52191	0.167403	0.157237	0.347358	0.513363	0.132643	0.166396	0.147698
ENSG00000172006.10	1.18528	3.43206	0.848474	1.23723	1.90286	1.78624	2.2193	2.76217	1.13488	1.98316	2.20801	1.50916	1.1299	1.77561	2.36657	1.35179	1.71759	2.4109	1.98788	0.926415	1.22708	0.410648	1.34717	1.02172	1.36117	0.64509	0.883309	0.68134	1.10291	0.498006	0.573541	0.380328	0.404998	0.512731	0.483634	0.604521	0.259113	0.789425	0.237595	0.648248
ENSG00000269867.1	4.69091	8.83501	8.19608	8.86738	8.68039	6.95706	8.59811	8.487	3.24821	6.53075	9.05758	2.49087	3.96413	5.52353	7.08653	6.26558	7.0923	4.05851	5.38389	1.77173	6.2817	2.92581	3.3476	2.60494	3.15164	2.06512	3.50121	5.2235	2.24095	2.62766	1.30908	1.11668	1.47484	1.21669	0.639973	0.570783	1.18153	1.15687	0.779374	1.78913
ENSG00000255284.1	2.82959	3.38956	1.38292	3.58476	3.90989	4.8452	3.57023	5.48935	1.85952	1.75469	6.26914	3.68648	5.76115	1.22489	3.03338	3.34775	2.96875	2.37732	1.31504	2.60608	0.963132	1.32303	1.02109	0.64239	0.990162	0.655619	0.720577	2.31092	0.538811	1.81438	0.443793	0.46539	0.497696	0.732102	0.937902	0.506727	2.09326	0.401781	1.44744	0.745639
ENSG00000272507.1	0.419096	1.96688	2.09216	0.8164	1.26752	0.814456	0.97302	3.03299	1.96923	0	2.57326	0.635827	1.34582	0.704977	2.03314	0.483446	1.4971	1.70107	1.30559	0.70765	0	0	0.220681	0	0.427993	0.136137	0	0.354676	0.317001	0.124768	0.408675	0.126371	0.52706	0.127098	0	0	0	0	0	0
ENSG00000235954.5	0.972389	4.39538	1.28028	1.31501	1.4314	1.72031	2.02375	2.02564	0.688083	1.13993	2.34776	1.84788	1.42444	1.8742	1.85935	1.30641	1.46001	1.84605	1.54077	0.884182	0.368562	0.28416	0.662982	0.751191	0.690375	0.704722	0.472069	0.665549	0.442476	0.509774	0.44955	0.462591	0.557852	0.379484	0.579572	0.32243	0.447884	0.704938	0.344113	0.688374
ENSG00000168826.14	1.9874	2.19563	3.28778	2.26071	2.03283	2.3399	2.35761	1.52227	1.34963	2.42663	1.95066	1.91034	2.073	2.70375	2.73524	2.3595	3.12652	4.22764	1.59678	1.2778	1.66896	1.96161	2.0548	1.01897	1.06665	1.01785	1.37148	0.822543	1.27283	0.427553	0.640102	0.909839	1.03077	1.45619	0.719831	0.810064	1.14366	0.838352	0.574793	0.677001
ENSG00000213983.10	11.5605	7.14372	6.10933	13.5416	12.5521	11.6908	7.10634	16.7107	6.01304	7.59898	9.94309	10.4044	9.20694	13.6539	9.19534	15.6219	12.0652	7.41889	3.85538	24.18	2.59021	4.25998	5.09708	1.56203	4.27869	6.50388	2.36602	5.03961	5.06962	4.38686	4.72699	4.21788	4.20685	1.89255	1.3546	2.83557	3.23553	3.48794	1.58748	5.12383
ENSG00000238105.6	1.93349	8.04647	1.19912	1.86274	2.99615	2.73728	2.98126	3.1164	1.89788	1.93103	7.20523	2.50803	2.08807	2.22618	3.76678	4.10336	2.43892	4.51155	1.5808	1.08717	0.344141	0.370256	1.63542	0.174973	0.445297	0.185128	0.120538	0.233062	0.656741	0.171944	0.164112	0.0334468	0.743186	0.0962773	0.15297	0.0625797	0.109828	0.11351	0.0333086	0.0643054
ENSG00000129566.11	2.5731	11.0515	10.4497	7.66997	6.10376	7.42343	3.89841	8.85335	1.97131	5.1038	5.63583	5.84638	6.94018	7.22776	4.47022	9.54545	7.90643	5.20471	6.1507	8.15639	2.27825	3.55361	2.57929	2.16522	4.49982	2.49729	2.7593	2.46094	2.21072	1.52215	6.63899	0.877951	2.76139	0.955925	1.03846	1.9975	2.22806	4.7673	0.594416	1.46276
ENSG00000100796.16	9.85357	28.3287	29.5705	15.4318	13.6357	15.4915	14.3259	21.3588	18.1734	18.523	18.5813	16.4291	18.4959	22.3179	17.8071	16.6709	17.0108	11.515	19.949	24.6736	9.89656	10.5373	16.1293	12.4045	16.0751	8.66977	12.0387	11.4586	12.7079	7.67347	8.93286	7.39161	11.0191	8.00165	7.47091	8.92557	4.85127	8.76372	3.42615	8.73099
ENSG00000258682.1	2.32831	16.1345	12.7128	5.3151	5.28135	8.37787	3.18548	5.66052	3.48717	6.59878	6.12044	4.01808	5.17923	4.82224	3.17677	4.67219	4.46184	4.60706	2.34221	4.93472	0.80489	1.45221	1.76239	0.493898	0.743043	0.330889	0.509543	0.431029	1.65105	1.53794	0.177376	0.570426	1.18955	0.132393	0.32332	0.336425	1.22787	0.0568224	0.190084	0.147634
ENSG00000074842.6	58.7558	14.3296	32.3424	52.4116	43.0565	36.9369	74.712	35.0956	51.9181	40.1432	38.0315	45.0611	40.7168	49.8021	77.1493	41.6509	37.8736	55.31	41.808	29.0145	80.3639	52.0303	71.6097	66.8865	84.1192	93.6086	71.0654	131.112	73.4316	134.873	71.7313	102.754	151.051	90.4681	56.0842	83.7608	101.817	79.2691	117.547	154.314
ENSG00000134262.11	2.14661	4.31364	2.87579	4.08276	4.25734	4.87703	4.04918	6.4776	2.6628	7.61422	7.95128	1.65085	4.56628	3.74482	5.45047	5.46267	4.82396	8.49108	5.59296	4.0815	2.04363	2.43043	1.36873	2.15172	1.43887	2.39109	1.93514	1.46653	2.54474	1.18981	1.82682	1.93711	3.59783	1.56002	1.51465	1.97954	2.63851	1.8593	1.696	1.59743
ENSG00000079974.16	2.43461	3.71093	1.87474	4.34278	4.58856	4.45037	4.56318	3.27669	9.68175	3.53973	8.33352	4.51903	3.90525	3.64138	5.31317	6.38006	4.29322	6.56664	5.03406	3.25897	1.94293	1.65656	1.59778	1.40336	0.925981	2.32616	2.10998	1.65556	2.52736	0.941603	1.77185	1.76748	1.08644	0.920213	2.68085	1.70647	1.64365	1.80097	1.40824	3.80795
ENSG00000274925.1	1.65486	5.14608	3.22387	1.48079	1.43775	0.81707	1.28963	1.84998	0.847115	1.39644	0.669131	1.2737	2.71468	1.20401	1.44462	2.73151	1.87037	1.19047	0.936059	1.46907	0.168678	0.429649	0.417984	0.127064	0.247315	0.0568149	0.0847984	0.227721	0.223885	0.504679	0.114796	0.0730236	0.406082	0.0734433	0.0199285	0.0622089	0.504927	0.0840571	0.0234326	0.0545985
ENSG00000272223.1	1.15272	4.34722	1.39751	1.20295	1.78466	1.24008	2.84014	2.38349	0.928516	1.41051	1.81999	1.82379	2.11524	0.803314	1.30483	0.823157	1.07846	0.935754	0.769504	2.45615	0.303613	0.369757	0.173423	0.291605	0.294298	0.320952	0.230646	0.905851	0.747349	0.441222	0.240869	0.223446	0.155322	0.14982	0.426858	0.0878558	0.414775	0.257208	0.143404	0.310268
ENSG00000157827.18	12.3723	20.3355	17.3496	17.3105	18.4843	18.2718	7.66552	18.4938	12.9046	19.3637	14.2143	10.4245	4.66912	10.7234	16.3008	13.8085	11.8137	13.0209	11.5559	8.63893	8.94188	12.8121	5.19629	8.37876	7.01832	10.2557	8.09941	3.75948	6.70569	7.4853	4.72211	5.82328	6.10012	4.29703	5.08027	4.06554	10.0816	6.73773	3.49342	3.35617
ENSG00000112763.14	4.76974	8.06331	14.8169	12.3635	12.4064	14.1299	12.076	13.2148	6.28156	10.7727	11.7485	9.87572	10.4422	13.2842	10.4762	9.66807	13.6486	7.93262	9.52677	10.919	5.98242	10.5194	9.99972	4.88617	4.46414	4.56547	9.97439	5.54444	9.76031	3.49231	5.19073	5.27243	3.70905	3.84616	3.77841	5.65625	3.16095	5.28066	3.69588	2.51496
ENSG00000167615.15	15.0917	50.0232	29.9739	85.3346	65.6556	80.2653	44.9584	52.6401	11.9268	15.9685	60.8092	39.5945	35.2665	37.6801	30.1026	58.5307	66.2864	41.9206	10.7504	16.9665	16.9326	18.8914	21.055	6.06114	7.44968	5.68414	5.43075	8.85455	13.5787	23.7481	4.60699	4.19805	5.42215	2.37142	2.58136	3.28356	6.94814	7.11867	2.12692	3.53422
ENSG00000125351.9	9.59565	7.71286	6.23266	5.20128	5.55887	5.61527	6.21147	7.60943	6.75341	5.473	6.75088	5.1851	7.17842	6.76288	6.54416	10.4164	8.41909	5.44395	8.90685	6.54714	4.66487	8.46883	4.874	3.05924	4.49807	2.53879	5.49654	5.36708	4.97231	1.48873	2.22422	1.83241	4.62297	0.88883	3.06585	1.27212	1.93103	2.63803	1.16078	1.73751
ENSG00000104365.12	18.3495	18.8975	10.7193	12.307	9.06789	9.03029	14.4555	7.27958	5.589	14.4074	14.0061	4.72694	4.95093	14.8693	26.1792	19.0045	22.3539	8.88163	8.64104	13.5462	2.44207	3.18814	1.28887	2.36651	3.91041	3.1179	12.5293	3.10371	3.22295	1.8522	3.59621	4.36295	3.73457	6.01042	2.18262	3.21155	4.88057	2.17367	2.55391	2.75734
ENSG00000145217.12	1.31303	3.47055	2.54392	1.66399	3.38065	2.6181	1.74523	2.24312	0.95411	0.108212	2.25977	3.1073	1.58836	1.58632	1.8849	1.60285	2.03136	2.60727	0.273709	1.74454	0.475172	1.15446	0.138793	0.492682	0.87732	0.840353	0.328158	0.214805	1.60974	0.854454	0.471219	0.57107	0.171881	0.485535	0.151831	0.288194	0.609805	0.182975	0.272043	0.200913
ENSG00000010322.14	7.82745	16.7091	8.46363	17.8791	21.9832	25.5823	21.3352	19.2659	7.18818	5.04334	18.2019	13.8381	14.5439	12.3481	18.7815	17.9566	20.4412	18.5611	5.65315	13.079	10.9245	10.1443	13.5767	6.83727	4.4383	7.51497	3.71636	3.82899	7.49507	3.33268	5.68001	3.4969	2.02229	3.28809	4.14369	6.26285	3.5905	5.65919	2.03775	3.92651
ENSG00000271870.1	5.59925	20.0072	8.55498	6.69316	4.87509	5.39948	6.61248	7.00943	3.66739	7.86511	6.71966	3.34646	6.81083	3.96728	7.02406	7.11142	4.7984	6.95578	4.14054	2.96048	1.62673	3.25953	1.34017	0.676034	1.16962	0.716512	1.06942	1.72312	1.2834	1.71745	0.661822	0.741856	1.54704	1.13204	2.51325	0.965584	0.918844	0.795054	0.70185	0.639378
ENSG00000267523.1	2.24115	1.66536	0.44752	8.18583	6.13804	6.82343	5.45109	7.97443	1.6849	3.98985	8.30233	4.35219	3.91831	3.87046	3.26171	5.1131	8.09484	3.578	2.32726	3.55297	1.32226	3.05663	3.50101	0.66144	0.419601	0.145601	0.261583	0.821886	1.07362	2.02386	0.109271	0.247787	0.610676	0.158589	0.110655	0.106283	0.865556	0.116683	0.195167	0.043309
ENSG00000205560.11	0.837783	0.851098	1.22408	1.07971	2.16816	1.40475	2.31107	0.930402	2.48674	0.710391	3.94584	0.601416	1.70606	0.233732	1.79423	1.6657	1.80659	1.96564	0.71083	0.454286	0.301392	0.239604	0.312031	0.0814142	0.114771	0.0796512	0.100169	0.0864641	0.463677	0.331538	0.0772119	0.067776	0.321222	0.00619686	0.0302669	0.0145356	0.290792	0.135642	0.0489345	0.0414613
ENSG00000267344.1	0.458529	4.73427	5.21895	3.0816	3.97546	3.83168	7.39118	6.91326	0.172361	4.52818	4.84247	2.81044	3.14123	2.77671	3.17353	4.79567	6.08777	3.72225	2.38073	3.3034	0.473423	4.66741	1.7867	0.324786	0.327784	0.119157	0.25689	0.620876	1.94224	2.26602	0.290633	0.248871	0.807314	0.0834339	0	0.0978526	0.415773	0.214856	0.0399302	0.159495
ENSG00000087157.17	13.915	11.7953	28.7635	12.8503	13.8581	15.1613	17.5426	11.9578	6.56012	3.4194	9.73331	15.977	10.3591	11.893	12.3858	9.35409	15.6293	13.0604	4.10216	12.5424	3.5919	9.00493	5.20924	3.58238	2.74122	5.04243	3.13299	4.37183	8.19158	3.21657	2.33147	3.95276	5.3343	4.63081	3.59461	3.24544	7.81124	3.17079	2.81899	2.34889
ENSG00000148399.10	5.89544	6.35114	6.66685	4.8756	6.66571	7.6668	5.12524	5.96431	5.00778	3.36914	7.3949	4.50123	6.02486	4.10226	5.82454	3.60469	5.58416	5.16212	3.219	9.76479	4.36508	4.11694	4.25089	1.87952	1.84109	2.68015	3.3252	2.7423	4.01652	2.95539	1.7968	2.70816	4.29304	2.15853	2.20565	2.30838	2.65375	2.09178	3.90244	3.64852
ENSG00000142330.18	4.5588	2.92768	2.95601	5.25406	5.29689	5.19796	5.11078	3.73002	2.69274	0.610259	3.18473	6.10306	4.67874	4.16157	4.29622	3.5921	5.51514	3.19547	0.704561	3.95611	1.15377	3.41069	1.78045	0.878766	2.12737	1.96173	1.1388	1.76056	1.88317	1.69273	1.5529	1.12777	1.55847	0.596886	0.789049	1.09294	2.68914	1.5108	0.688516	1.35883
ENSG00000247092.5	2.49949	3.10958	3.39908	1.68947	2.55242	2.11465	1.79382	4.13235	2.77413	1.56335	1.61408	1.57567	2.6063	2.21823	2.18122	3.34725	1.78318	1.11947	0.917383	3.62618	0.286036	1.10741	0.238268	0.400639	0.27506	0.223979	0.497963	1.00294	1.22237	1.24447	0.330932	1.02656	2.95371	0.274453	0.97345	0.53647	1.31882	0.42069	0.581688	0.543389
ENSG00000241878.8	4.66686	6.94029	7.94702	8.86256	10.6303	8.82517	7.69768	8.38286	4.26758	4.18776	8.47294	7.35485	8.0986	8.08426	7.59005	6.54969	8.50262	6.93758	5.49	8.98357	2.81766	4.14725	3.73244	2.65084	4.42367	3.48916	6.20204	4.24731	4.31582	3.50208	5.34333	5.0023	4.4993	3.88509	3.99618	5.9899	4.13842	3.25858	5.23876	7.592
ENSG00000125633.9	4.55471	11.2915	15.601	7.01507	7.27667	7.70022	7.37499	10.0755	2.17311	4.45624	11.0301	5.0267	4.26914	7.65903	9.97451	5.97839	9.2861	6.239	9.55114	5.30994	2.75928	4.15384	4.6079	4.22215	2.49684	3.45703	3.83929	2.38796	2.88897	2.41027	2.85034	3.09935	3.03558	1.65786	2.30529	2.28075	3.95278	2.91382	1.35758	1.1975
ENSG00000100307.11	5.46268	8.47541	3.51637	9.7085	9.0861	12.5973	7.29201	6.8294	1.99008	3.24341	9.73294	6.60797	4.28404	6.7767	8.31312	8.02828	8.79378	10.6245	3.73893	2.30951	1.94701	0.717521	2.01722	2.03911	2.00774	2.98878	0.810351	1.04107	1.72925	0.628772	5.86502	1.2212	0.893622	1.20607	6.09042	4.23751	1.32569	1.90825	0.94897	0.762009
ENSG00000225828.1	0.913319	2.09132	1.19132	2.41763	3.0073	2.71247	1.60745	3.62466	1.02441	0.905506	2.28835	2.54778	3.29557	1.33809	1.22917	2.5999	1.40326	1.53066	1.60618	0.439431	0.380236	0.411621	0.868763	0.273899	0.135393	0.291894	0.0722136	0.473732	0.958245	0.495563	0.161603	0.226536	0.37978	0.786263	0.207288	0.241014	0.311672	0.126547	0.288634	2.06241
ENSG00000267244.4	0.418413	2.70505	2.84752	1.43053	1.96275	2.52236	1.11021	1.8745	0.304933	0.240934	1.55193	1.19703	1.20652	1.00547	0.778789	1.22799	1.30656	1.33091	0.354684	0.759364	0.289682	0.374947	0.260789	0.105847	0.122084	0.0943086	0.0956794	0.216794	0.297107	0.681291	0.0791038	0.102992	0.161082	0.0569713	0.0126482	0.048594	0.279601	0.120036	0.0371803	0.0891064
ENSG00000197774.11	2.77517	4.44106	5.97154	2.77983	5.47627	3.85773	2.70602	4.10456	2.00657	0.592926	2.99451	2.8621	4.68476	2.13258	3.0938	3.34473	2.77181	1.62499	0.755879	4.27793	1.0155	2.87239	0.45037	0.478	0.507966	0.58916	0.492772	1.60679	1.89035	2.63296	0.288362	0.570674	0.52256	0.202356	0.170715	0.192018	0.980889	0.388455	0.203373	0.418478
ENSG00000263345.1	0.475473	4.0246	3.32304	5.77236	3.18422	3.39907	1.73472	8.95067	0.41491	1.33473	3.31563	2.96788	2.07217	2.90217	3.48192	3.6043	3.45765	3.50139	0.846413	3.02978	0.325609	0.355874	1.68104	0.0902109	0.242784	0.187547	0.0475683	0.172452	0.590844	0.84931	0.0662358	0.194575	0.320337	0.0514983	0.100612	0.0966367	0.316509	0.185663	0.0443633	0.0787564
ENSG00000143624.12	6.75967	12.6812	12.573	9.53313	11.2601	11.9031	7.53409	16.3186	7.1156	8.1393	14.8806	10.8657	14.7547	7.18469	17.8955	8.74984	9.92336	8.91717	8.15839	26.2643	7.23154	7.15004	7.34056	7.14675	5.07243	6.22453	3.75507	4.16447	2.9698	4.01883	2.81673	3.40054	2.14103	2.15884	1.67817	2.21097	6.07703	3.3638	2.03261	2.02508
ENSG00000102606.16	3.17135	11.7372	12.0644	5.65923	5.6332	7.04551	6.67256	6.57645	4.26711	5.6379	11.8517	6.16701	5.76007	5.55451	6.82549	4.95305	8.1324	4.79039	5.86895	9.06311	2.47409	2.13063	3.89305	3.48743	4.00061	4.75925	4.61893	3.45393	4.07295	1.82677	3.10031	3.22586	1.85197	2.70655	2.02828	3.41115	1.72136	3.36531	1.38784	2.09661
ENSG00000204427.10	1.99305	2.2141	2.35764	2.56047	2.32466	2.32884	2.52033	2.13616	3.17694	1.29147	3.55659	2.42512	2.19821	2.97065	2.21933	1.81598	2.66159	1.57286	1.03743	4.75118	1.84569	0.735162	0.903343	1.40278	1.1027	1.24894	1.34982	0.486793	1.29762	1.13562	2.08126	1.14108	0.418806	1.1201	0.553061	1.03371	0.673572	0.72505	1.10288	1.4538
ENSG00000272106.1	2.08725	2.82292	1.78624	3.42503	4.58166	3.33695	6.80009	5.86606	2.78281	4.24809	3.51014	3.37569	4.27035	8.01834	10.322	7.26672	4.45041	4.07321	3.24583	3.07875	1.34975	1.11844	2.57714	1.28666	1.10253	1.35603	0.676857	1.0964	2.51983	0.514254	1.83984	0.570469	1.09912	0.754604	2.1322	1.27266	1.07736	1.076	0.608867	0.810673
ENSG00000138834.11	6.18762	9.20808	10.8544	11.2835	13.3551	12.2802	18.1859	16.4748	5.83588	1.56035	11.8393	13.7626	17.5364	14.1941	11.5629	15.601	14.2262	9.6391	1.51907	8.151	2.49125	10.7334	11.6188	6.10809	1.49808	1.10657	1.94618	2.10012	5.4092	2.01861	1.16225	1.58256	3.13367	0.709325	0.594518	0.942055	1.50771	3.49096	0.406302	0.75712
ENSG00000133226.15	9.54612	16.4649	17.1409	12.2115	9.98594	13.8427	10.8796	24.9716	11.635	16.654	22.0781	10.3921	19.503	14.5242	12.6482	17.7287	13.9131	13.9368	12.7394	18.5547	7.96534	12.8011	11.8257	9.52353	10.0841	8.54191	8.24651	8.99281	11.7362	4.26636	7.97037	6.4377	9.16613	5.44304	3.94064	3.16994	9.2908	5.96251	4.13308	6.44591
ENSG00000123411.13	2.25615	2.79517	2.45232	5.87897	3.22715	2.48835	3.13206	2.15327	2.67269	3.40562	3.16744	2.97927	1.92411	2.68819	4.27054	3.15291	6.67406	1.53916	3.1259	3.84246	1.41646	1.06586	2.10049	1.40985	1.73825	1.41976	1.50025	1.12008	2.76584	0.432509	0.867414	0.64782	0.983206	1.84262	1.0714	1.00061	0.514777	1.28361	0.511955	0.849373
ENSG00000256223.4	1.33496	5.94571	3.53413	1.90434	2.38666	2.58697	1.92161	3.28879	1.43578	3.17065	5.01092	2.16418	2.13333	2.2087	0.93933	1.681	1.58959	3.291	2.01066	2.83946	0.909217	0.690645	1.08728	0.785754	1.96578	0.77884	0.48201	0.736107	0.97257	0.0968239	0.409339	0.298766	0.851325	0.277546	0.857051	0.629499	0.840138	0.626123	0.625725	0.392442
ENSG00000264247.1	2.89514	4.5072	2.24759	2.29081	3.63569	2.96007	2.91973	2.03982	1.684	1.47847	2.25556	2.0356	3.56656	3.28185	1.52494	2.10587	3.38735	3.43668	3.03545	2.76731	1.33807	0.586783	0.406922	0.793303	1.58982	1.4516	2.26672	1.86721	1.68581	1.17699	1.37881	1.27655	1.31695	1.39937	2.45522	1.33447	0.679851	1.24201	1.29229	1.30182
ENSG00000278768.1	4.26477	6.01417	2.00618	4.93275	5.51906	6.17616	6.29729	11.3267	5.81905	5.49597	5.94217	5.32552	6.78178	3.72493	5.35803	2.94861	5.0294	4.02797	4.04538	2.95431	1.96576	3.11017	6.06766	2.20268	1.82169	2.55757	2.52717	2.29047	3.75314	1.09874	0.929716	1.07576	1.23772	0.310904	0.941486	0.597999	1.54932	1.21696	0.357106	0.629993
ENSG00000279794.1	0.870525	11.5999	2.29703	5.14792	3.41642	2.26573	3.2379	3.63748	1.16868	4.63677	3.58882	3.49045	1.66397	3.91189	3.53939	3.15603	3.90564	4.18957	4.13244	1.67988	0.642002	0.837714	0.785809	0.385382	0.603254	0.525159	0.348364	0.578847	0.51736	0.148092	0.348647	0.206244	0.0781989	0.0942861	0.0460515	0.176928	0.125294	0.437044	0.081223	0.666888
ENSG00000137413.14	4.14989	7.88995	4.26272	4.80028	4.93896	4.2056	4.93381	5.65324	4.38973	3.83846	4.44488	7.91532	6.36243	4.97872	4.23588	3.80225	5.01129	3.8982	5.42708	7.61681	3.38501	3.59865	4.2064	3.55776	3.29314	5.41998	3.30919	2.25348	3.93947	1.87568	2.2291	1.34455	1.15788	1.7232	1.47071	1.69994	1.91204	2.46019	1.6566	2.31425
ENSG00000136925.13	1.78695	4.37734	3.40443	2.82092	2.25817	2.39138	2.17673	1.68212	2.46698	1.7468	2.24695	2.62556	2.726	2.53192	2.70854	1.41262	2.82007	2.11367	2.40748	1.69635	1.4941	1.17462	1.72413	1.54322	1.55534	1.46449	1.84341	0.301852	0.71224	0.775153	1.83817	1.26694	0.32745	0.984331	1.10418	1.99172	1.37992	1.4039	1.08712	0.765077
ENSG00000225855.5	3.26599	9.49594	8.24724	4.40591	4.63244	3.42252	2.37997	6.73566	2.1955	2.61849	3.49835	3.33827	7.45764	1.2712	3.42325	2.83248	2.82445	2.58353	7.00574	8.7081	0.993339	4.15144	1.27413	0.309575	0.626895	0.189725	0.325551	0.625423	1.26223	1.7317	0.174349	0.258781	0.861945	0.372328	0.308974	0.122947	0.471358	0.167558	0.249121	0.238403
ENSG00000162664.15	2.56402	10.1084	6.04562	2.10715	2.92147	3.85391	3.99646	3.87269	2.51353	4.53696	3.27046	3.0761	4.04947	3.19242	3.68719	2.73178	3.49378	3.35753	3.06667	4.11035	1.07772	3.53163	1.0809	1.14973	1.60731	1.23198	1.73148	1.13984	1.36509	0.797405	1.43059	0.854824	1.29558	0.613272	1.13032	0.901104	0.995633	1.14125	0.519998	0.764238
ENSG00000251615.3	1.87039	3.58687	1.37803	1.06793	2.43179	3.15229	2.02365	2.47381	0.921276	1.39084	1.77412	1.66344	1.04247	1.39737	2.46137	2.23694	3.28311	1.23562	2.47804	0.504583	0.551755	0.238146	1.12073	1.58752	0.500576	0.766793	0.325204	1.63747	0.65371	0.264973	0.471693	0.241152	0.146	0.297305	0.640071	0.610196	0.389881	0.554058	0.0842479	0.299124
ENSG00000265611.1	0.174623	4.09766	3.13824	2.041	2.99276	1.86646	0.926686	3.79123	0.984614	0.70387	1.92995	0.741799	0.747678	2.34992	3.27561	1.4772	2.07931	1.70107	2.17599	1.08113	0.51513	0	1.28731	0.515372	0.534991	0.226895	0	0	0.792502	0.207946	0.0851407	0.526547	0	0.105915	0	0	0.351867	0	0	0
ENSG00000028528.13	8.19336	17.5068	9.1687	18.0288	15.4876	19.3059	17.7492	10.3865	7.8608	13.4383	14.5924	18.634	12.1601	23.1172	22.194	11.7171	17.609	18.8335	16.113	19.3651	4.58876	7.93495	5.068	8.61398	13.1614	6.07328	7.55649	7.45254	5.18935	8.00657	16.5204	7.22824	7.39394	7.05015	10.8604	9.57777	5.03624	8.06195	7.39253	6.17594
ENSG00000251957.1	0.582077	1.36589	3.87437	1.70083	2.54287	1.69678	2.18801	3.74443	1.09402	2.34623	1.42959	2.00168	2.49226	0.652757	1.25502	0.596847	1.15517	0.315012	3.22368	2.0749	0.85855	0.193628	0	0.229054	0.198145	0.252106	0	0	1.76111	0.462103	0	0.351032	0	0	0.287395	0	0.0977409	0	0	0.112483
ENSG00000212541.1	0.970129	3.64236	4.64924	3.0237	1.95605	2.45091	0.514825	0.936107	0.364672	1.95519	2.62092	1.76619	2.69995	2.08882	1.75703	1.79054	1.73275	2.20509	3.22368	0.764437	0	0.193628	0.408669	0.916216	0.198145	0.630265	0.271756	1.64202	0.587038	0.346577	0.189201	0.234021	0.488019	0	0.862186	0.276041	0.488705	0.303053	0.168964	0.112483
ENSG00000172824.13	1.23121	2.77583	1.58117	1.45786	6.12344	2.20504	5.60175	7.54752	1.63346	0.32112	3.68795	3.99956	3.45758	3.0928	5.3686	4.32577	1.40281	3.62947	1.7448	4.08176	0.306229	1.50334	0.920353	0.170999	0.399394	0.759106	0.0879137	0.286029	0.693895	0.618089	0.237766	0.122295	1.37837	0.13764	0.550686	0.309115	0.342949	0.542981	0.243869	0.459055
ENSG00000067191.14	1.12838	7.7078	2.39474	4.83637	4.8689	4.69282	8.7783	9.85129	0.805013	4.82807	10.124	3.2374	4.8598	4.65678	7.51272	4.22749	3.84088	8.32549	3.80353	5.72584	1.41599	0.291834	1.93182	1.03743	0.757162	0.842462	0.719882	3.09979	5.03161	0.107285	0.856927	0.812311	2.0543	0.904769	0.599422	0.65979	0.379445	1.03347	0.18778	0.864791
ENSG00000259877.2	1.75838	3.784	1.04479	1.84634	3.0698	2.04197	3.17493	4.15903	1.30583	2.10902	2.28571	3.05031	2.60754	1.96805	2.50224	3.55543	2.2623	3.17514	2.26239	0.922099	0.531366	0.470794	0.578126	0.698695	1.05991	0.796874	0.696799	0.479095	2.98445	0.265572	0.543673	0.496588	1.41312	0.55667	1.67708	1.46438	1.12344	1.04499	0.478051	0.646444
ENSG00000048740.16	2.99293	19.9947	19.4307	26.1261	11.9403	20.1523	10.4736	17.78	5.40902	13.3175	8.49384	13.8322	15.4803	16.7311	15.6211	10.7351	22.6828	14.8785	11.2106	5.28981	4.90779	1.76019	1.7633	6.13731	11.5471	8.16104	3.35655	4.39153	8.58483	2.56714	3.42224	5.09108	3.55767	4.16294	8.696	3.67162	1.15358	5.07399	2.38374	3.66162
ENSG00000243302.3	5.26603	20.3956	17.6105	12.033	12.4548	18.1659	8.63026	13.8462	4.45217	5.4351	11.2329	13.8334	9.86935	12.5547	8.14433	7.65106	13.756	7.48469	6.13061	27.424	2.06948	5.12794	11.2835	2.65663	2.27022	2.72275	1.86307	1.51123	8.62793	1.84439	0.719624	1.03295	3.73525	0.696274	0.809705	0.544401	1.7624	1.99224	0.491905	1.29933
ENSG00000074755.13	3.81668	10.3001	10.4068	6.10192	6.06301	6.91708	4.46476	5.90087	2.6516	2.81938	2.7	5.06243	4.71125	6.34914	9.27319	4.286	7.63023	5.06099	2.43665	2.75207	1.6799	1.56068	2.72273	3.04199	2.53378	3.36613	2.46583	1.48991	2.40576	1.15433	2.29072	1.34028	0.634013	1.70819	1.30387	1.53305	1.27579	1.70059	0.572336	1.22262
ENSG00000155256.16	12.1838	11.7538	11.6118	11.9612	11.5678	11.7134	11.4867	8.42064	5.14151	4.18098	12.9686	9.87253	12.1788	7.9267	10.3004	11.0684	11.9831	8.11486	6.28408	10.7657	7.61002	7.33174	7.44849	3.42612	4.87927	5.57258	5.16385	5.33059	8.00022	5.72799	8.31448	4.50192	3.79175	5.88059	3.84501	5.04265	8.56069	5.01145	6.44464	3.68278
ENSG00000263013.1	1.64528	6.19422	6.17358	2.60628	2.75232	1.75681	3.598	3.62004	1.18935	2.66001	2.19804	1.74455	1.1999	2.28707	2.32726	4.60226	2.18515	1.73189	3.86759	4.27399	0.960035	0.54129	1.50421	1.28065	1.21862	0.669527	0.709051	0.795648	0.656429	0.236833	0.590622	0.872279	0.613919	0.263188	0.749856	0.797399	0.510041	0.875428	0.77149	0.943344
ENSG00000137070.16	1.82514	5.96372	2.59621	5.7536	7.58753	8.42869	3.86969	4.71056	1.27255	1.53266	5.47067	6.17218	3.2561	3.60164	4.12562	3.95043	4.91906	6.17339	3.87204	3.9544	0.67301	0.548378	0.68204	0.773239	0.656369	1.64474	0.776519	0.996513	1.73679	0.750768	1.02863	3.08014	1.15383	1.99976	4.23684	2.79906	0.311416	1.71657	0.9186	1.24298
ENSG00000100429.16	1.47289	1.71819	1.479	2.4652	4.20289	3.94808	3.28767	2.73628	1.93303	0.605632	4.04882	3.30307	2.86779	3.20095	3.15107	4.62192	3.47489	2.52875	0.465875	3.48037	0.930168	1.14041	1.48428	0.704511	1.00709	1.08888	0.818068	1.90555	1.83119	1.46667	0.740832	0.916326	0.856966	0.46208	0.432573	0.948385	0.942388	0.608187	0.387003	1.10416
ENSG00000231113.2	1.19541	3.33313	2.94868	2.23277	2.19761	2.54176	1.84715	1.81504	0.951573	1.64394	2.38329	1.75813	1.3398	1.97772	1.10981	1.33029	2.83846	1.27865	1.16832	0.64116	1.24461	0.589461	0.873839	1.2618	0.617573	1.25173	1.18187	0.499878	0.97866	0.594531	0.630841	0.525841	0.300672	0.750644	0.374964	0.330138	0.361313	0.571123	0.318423	0.54626
ENSG00000201207.1	2.75721	7.76398	8.80908	3.40167	5.55931	1.78609	3.04831	3.10393	1.72739	2.59321	4.96595	1.78478	3.54163	1.73152	1.30786	2.82717	1.75099	2.08903	2.29051	4.6556	0.271121	0.183437	0	0.650996	0.187716	0	0.257453	0	0.834212	0.766118	0.358487	0.775964	0.462334	0.222978	0.544538	0.784537	1.29635	0.574206	0.160071	0.106563
ENSG00000185324.20	8.27268	7.57382	7.29529	17.1431	17.3458	14.2029	22.0796	20.3063	5.38196	3.20893	20.5224	16.31	15.4743	15.6961	14.7717	16.7508	17.9174	17.1034	2.79408	11.5927	3.30879	5.95853	3.60707	1.98894	4.94735	6.50516	2.84378	4.70046	9.25655	6.24114	5.41761	2.25723	9.96921	6.8967	3.10798	2.81398	3.91868	2.87247	2.06369	4.43459
ENSG00000166783.18	6.36569	24.2459	12.7074	13.5556	9.86716	10.6627	12.3103	12.0321	5.88658	14.4655	6.97579	13.8567	15.0145	14.9234	15.5007	18.4512	15.3688	10.6965	13.1249	8.88857	6.00096	4.6309	10.9118	9.69101	7.99816	7.53561	6.20109	4.10253	4.56674	3.2646	7.7429	3.05541	2.95895	2.56081	4.02516	7.17939	3.80902	9.89175	2.12246	2.47659
ENSG00000275703.1	0.27273	2.98658	2.81375	1.54957	2.56621	2.3409	2.14082	2.13822	0.341731	2.56508	2.28859	1.29648	4.67096	0.611694	0.940858	1.57304	1.35313	4.05894	0.566417	1.68854	0.201135	0.498981	0.430831	0.160984	0.4642	0.383901	0.0636652	0.692425	0.756401	0.189452	0.0221624	0.0822373	0.171495	0.11028	0.067329	0	0.206083	0.0709972	0.158335	0.158111
ENSG00000115282.18	5.32714	5.90758	5.3228	6.49081	7.31965	7.1149	5.75222	9.67035	3.72661	5.57956	6.28414	5.89894	8.08443	8.91532	8.32306	6.72877	8.32947	3.72672	5.71549	9.97897	2.47554	8.39921	2.95022	2.63938	4.84369	3.81099	3.60677	3.725	2.61367	3.20369	4.27208	3.28208	5.23025	3.56792	2.38853	3.02865	2.29812	3.07765	2.03831	2.41103
ENSG00000091592.14	0.440103	3.28248	6.04386	6.12714	6.3452	8.73403	3.58251	10.0504	0.762599	5.14713	4.13072	3.6855	2.37823	7.47139	5.5961	6.63443	5.2093	5.33642	1.18585	4.66684	1.74954	0.496346	2.7947	1.39546	0.626551	0.836509	1.06555	1.5812	1.37364	0.63319	0.98994	0.684742	1.20778	1.5391	1.47342	1.95173	0.347801	1.5358	0.575596	0.269369
ENSG00000129197.13	6.63615	9.04683	5.53591	6.01312	4.67147	4.77109	4.66773	11.9265	2.91541	7.77004	4.7898	6.615	4.07248	6.34195	8.24929	8.26348	7.88513	11.1451	4.56869	7.17651	2.82871	1.5902	3.96217	0.995507	3.40436	2.92796	1.85262	1.50367	2.67509	1.83877	2.68829	2.15495	5.47632	5.21391	3.42553	2.28508	1.92509	1.58583	3.23947	5.35632
ENSG00000255455.2	1.85728	7.46073	5.50016	2.01852	3.54382	2.89056	2.73203	3.49317	1.91302	2.1465	3.93656	3.19028	3.22921	2.59821	2.19569	2.19088	2.16781	3.16874	4.00983	0.986293	1.05244	0.973861	1.49736	1.36572	0.637595	1.37705	1.35211	0.950182	1.6112	0.677882	1.08973	0.772023	0.409085	0.420052	0.963644	1.24281	0.954112	0.835862	0.12336	0.699569
ENSG00000251867.3	3.08682	2.46092	1.89657	1.58038	2.15443	1.61507	2.55954	2.60148	2.60332	2.03385	1.33644	1.58507	0.910769	1.5178	1.31831	1.94778	1.61397	1.79905	1.31504	1.05802	2.65591	0.276455	0.375096	0.385434	0.484978	0.617053	0.471147	0.703323	1.10756	0.176725	0.260487	0.453457	1.34378	0.228032	1.11376	0.830469	0.538267	0.989	0.516943	0.539154
ENSG00000258634.3	1.25749	3.41731	1.78647	1.34582	2.19973	2.25057	2.63103	4.26244	1.69084	1.15197	3.00295	1.65894	1.95787	1.99989	2.50123	1.99525	1.93825	2.03353	2.60127	1.02668	0.61581	0.744016	1.94195	1.51091	1.21312	1.37235	0.737918	0.689834	0.864684	0.799034	1.10263	0.626461	0.637573	0.268304	0.706763	0.830873	1.28946	0.621057	0.242385	0.579171
ENSG00000157540.18	5.50081	17.5782	14.6633	8.34546	7.12385	8.9197	9.64432	6.42947	5.09034	9.0725	13.4068	8.72838	8.4995	9.62242	9.57277	7.71898	9.87268	7.52847	12.9583	6.41733	4.82092	3.46039	3.45726	4.84438	5.46463	5.23728	5.70153	4.71604	6.47162	2.74628	4.40267	3.93975	5.57096	5.41469	6.07827	4.39611	2.40929	5.05703	2.36566	4.58902
ENSG00000259865.1	13.0169	11.9575	18.3693	11.9741	16.9376	22.4531	7.42985	18.3578	5.34188	17.93	12.3294	8.07286	8.6589	6.39345	9.23559	10.6958	9.5321	7.3722	11.8754	4.21221	3.22473	3.40698	0.584469	2.25341	4.46541	1.96667	2.02574	5.57917	5.8261	4.02541	1.92694	1.44019	13.5361	3.57016	4.01062	1.37577	2.50769	2.46918	3.95424	3.50016
ENSG00000280153.1	1.25129	4.81794	5.01484	12.7541	14.356	8.32266	5.44204	14.9013	1.98745	4.52868	13.0936	1.9893	2.094	5.14651	5.38636	11.0459	7.28194	4.00588	5.23408	6.96838	0.922815	0.281404	1.19714	1.51881	1.03489	0.42364	0.333238	1.05896	0.71985	0.430234	0.399567	0.441077	1.58473	0.160342	1.03114	0.351029	0.461659	0.756995	0.283928	0.495531
ENSG00000007545.14	2.33749	4.95066	4.25278	4.10735	4.33962	4.27266	5.00364	6.29684	1.96147	1.79561	3.52506	3.47795	6.17216	3.05296	3.7281	4.66144	3.27802	3.85193	2.50526	2.24248	2.04502	3.34669	2.5671	3.67389	1.62037	1.46169	1.7281	1.19454	3.27109	0.944736	0.993257	0.999138	0.862382	0.819691	0.630189	0.964907	1.08548	1.18832	0.396651	0.658697
ENSG00000048028.10	3.67506	11.4439	6.35805	5.52451	4.77621	5.44015	4.68366	9.75817	6.24616	6.15871	5.62437	6.24598	6.55379	6.91294	9.67686	4.55917	7.00252	3.5455	5.28873	7.55207	1.97261	4.52316	2.11073	5.23392	2.65297	3.22787	5.50146	1.48841	4.63944	1.15627	2.51358	3.39848	3.78776	3.238	2.29574	3.60209	2.24262	2.09461	2.27184	1.97761
ENSG00000114745.12	7.09435	9.52627	4.60168	9.44158	10.2216	11.3036	11.3917	10.2982	7.01317	6.75742	10.0487	10.1696	12.5274	7.37882	10.04	9.06204	11.4428	12.138	7.26952	7.57497	5.80015	6.02351	5.60169	5.58144	5.96563	6.00606	4.73836	5.4596	8.66989	3.21891	8.06114	4.29251	2.3042	6.85669	6.32086	6.40471	6.80168	4.26386	4.05449	5.27793
ENSG00000197857.12	1.61802	8.57527	5.69553	3.00375	2.47816	3.72895	5.11198	4.70386	1.44256	5.2677	3.94842	1.74352	2.23896	3.9221	7.03094	2.57104	3.53218	3.86746	2.86494	1.84278	1.18817	1.09027	1.26707	0.942822	1.28871	1.26456	0.871628	1.10598	1.55336	0.286136	1.16649	0.777702	0.926117	0.916378	1.78213	0.794375	0.661819	1.35541	0.620213	1.17854
ENSG00000143748.16	7.32743	9.09266	12.3799	6.55173	5.67089	4.47164	5.7126	8.41271	4.66428	10.7577	6.66172	7.16544	7.4193	6.74364	9.20888	6.37162	6.9339	8.87114	10.082	6.65551	5.51627	5.8786	4.01656	4.48447	3.33466	5.54109	5.58577	4.25935	5.92112	5.50347	2.12489	3.33717	4.00251	3.81055	2.55377	3.54305	4.15179	3.14853	2.66916	5.34843
ENSG00000177000.9	2.57062	10.5815	4.78488	11.2541	13.2908	7.35195	6.66843	11.17	4.68882	2.38574	6.94333	6.55499	8.9269	5.60586	6.17465	6.06635	5.09709	4.72981	9.62513	6.27121	3.40427	2.53874	3.0637	2.68716	3.05889	6.39635	1.45685	2.89602	3.13463	1.45241	2.93083	1.23229	4.47129	1.58405	2.09984	1.63889	2.45763	1.23049	1.28455	1.17628
ENSG00000112343.10	4.57029	19.7826	16.0251	8.77502	10.0185	8.10519	8.55016	10.2061	4.5941	11.0998	8.48824	8.53534	6.25514	10.0598	5.25293	7.99666	6.4851	8.68515	9.76455	11.1727	7.70314	3.09245	2.87896	4.30081	4.17399	5.25863	5.33177	3.67373	4.89662	2.45347	3.63284	2.34404	3.45756	3.68209	3.13915	3.43636	2.89329	3.99864	2.64814	3.36195
ENSG00000214106.6	0.775059	4.41456	2.71544	3.20493	2.29438	3.34108	3.13621	1.72522	1.11241	1.84606	2.24966	2.64251	1.77995	4.34744	3.66885	2.16202	3.03716	2.60823	2.37061	3.64057	0.841806	0.836754	0.541686	1.21859	1.27362	1.03453	1.06582	0.357776	1.30041	0.646074	1.16804	1.59345	1.19625	1.16243	1.79511	1.65402	0.88026	2.05799	0.533821	1.62575
ENSG00000251008.1	2.49335	1.7428	0.52966	1.2401	1.12312	0.257739	1.16129	0.127974	1.2962	0.962253	3.71332	0.804845	1.36286	0.856681	2.09319	1.10152	1.6108	3.35907	1.4323	2.35883	0.31299	0.105883	0	0	0.0541763	0.0344651	0	0.269374	0.561773	0.0315868	0.155193	0.0319927	0	0.707886	0	0.0377372	0.0267241	0.08286	0.138593	0.0922646
ENSG00000204084.11	2.99656	7.57126	4.57791	4.40883	6.87699	6.8905	3.38245	9.15896	1.47306	11.7049	12.0162	2.952	5.63396	4.28828	4.49278	4.21008	3.76371	7.85196	8.37743	2.20563	1.91746	1.391	2.11291	2.23832	1.5193	1.43607	1.70905	1.28684	3.05286	0.442905	0.99995	1.04437	2.21035	1.1073	1.48068	1.05328	0.880653	1.38176	0.880732	0.662504
ENSG00000225507.1	3.30655	15.3312	10.6597	6.20837	8.39393	9.75489	7.13513	14.6556	4.04328	10.1165	15.8994	4.23079	8.44336	6.00437	6.80289	7.81234	7.06806	5.36839	4.79875	4.08087	7.93261	2.34562	0.881047	2.63369	2.40034	2.45875	3.45947	2.02286	3.13385	2.72781	1.04888	1.56162	0.751512	2.00553	1.77027	1.5303	2.56877	1.12003	0.763229	1.82454
ENSG00000116731.21	3.33803	12.159	10.4656	8.37477	6.05157	6.48329	6.86043	7.70765	2.56722	6.1939	5.45844	5.3332	6.49521	10.1664	6.45387	9.44645	7.25273	6.54388	6.2393	2.71775	3.039	3.45946	4.16593	6.55645	3.61265	4.35844	2.99059	1.72418	3.47966	1.0246	2.40293	1.74349	1.73467	4.23077	2.19655	2.62561	1.61486	2.9964	1.43172	1.49475
ENSG00000272927.1	0.170595	1.53454	1.07872	0.996961	2.43644	3.45343	2.37644	1.64613	0.53439	1.26066	2.16475	1.57016	2.34347	0.688716	2.33567	2.60199	1.77743	1.56951	0.826698	2.06438	0.167749	0.0283743	0.0898296	0.151045	0.0871084	0.240134	0.0796463	0.481242	0.344098	0.304724	0.388158	0.188614	0.572114	0.241434	2.31632	0.303383	0.114584	0.0888188	0.17332	0.197799
ENSG00000175309.13	3.54151	18.7979	14.1087	10.9338	9.08427	10.8035	6.0882	10.8566	3.2672	4.51375	13.1297	6.20995	22.7454	7.94588	8.82268	7.87523	7.54014	8.93657	5.91002	6.69862	3.60873	2.05833	2.35863	0.973085	2.11653	2.05454	1.65926	2.66365	2.97306	2.75166	3.5325	2.03349	2.75386	2.30083	2.77435	2.7499	1.49885	3.67732	1.99161	1.93023
ENSG00000169598.14	2.60987	5.38731	2.06513	2.13066	2.51649	2.59384	1.45468	4.04921	0.753089	2.5754	1.92829	1.7744	2.66034	2.68511	2.11194	1.94045	2.5951	2.11864	1.88923	2.51731	0.758718	0.994257	1.08345	0.974812	0.713321	1.10809	0.978322	0.980627	0.868271	1.42177	1.64473	1.12983	0.844386	1.67821	0.882236	0.797309	0.739194	0.575096	1.25426	1.0045
ENSG00000103363.13	89.1693	16.5214	21.7006	65.8802	99.8025	66.8063	131.042	68.4528	129.711	22.4265	59.6322	114.111	179.105	83.9348	84.0891	133.219	69.4245	81.3436	17.4388	119.677	146.976	262.399	187.618	190.677	126.539	124.756	120.833	232.3	141.161	161.38	183.94	198.105	399.734	269.553	167.246	153.33	222.06	170.438	195.488	194.985
ENSG00000070476.13	4.97594	14.4434	9.59486	8.29772	8.62589	8.37482	11.4611	7.36912	3.80087	4.62103	7.28223	6.28308	3.433	7.18105	10.1035	5.25042	5.67577	5.81743	4.16446	4.63623	3.07523	3.63264	5.99622	4.40654	2.34736	3.80452	1.83111	1.73553	3.53324	2.02321	2.60109	1.70396	1.80176	3.61581	2.16009	2.05854	3.10066	2.83833	1.73378	1.86755
ENSG00000077097.12	22.4941	40.361	30.1639	26.9781	20.6046	22.541	33.6583	26.3203	15.3589	28.2014	21.2111	22.5064	23.3247	27.3803	43.9347	25.2975	32.0442	26.6756	40.3803	22.56	24.9809	18.3273	13.4621	19.3822	19.7462	25.9661	14.1018	11.8656	18.4515	6.12279	14.8554	9.63885	6.96759	10.6952	14.7747	14.5683	3.37953	14.5778	5.41042	16.0475
ENSG00000230163.1	2.56114	7.92214	5.81155	2.89142	2.34727	2.48861	2.81867	2.28176	1.96923	2.58086	3.43102	2.54331	2.80379	3.32906	4.80046	3.08868	1.71543	3.63839	3.26398	1.65446	0.729767	0.638972	0.950156	1.82098	1.15915	1.05885	0.733741	2.01968	2.11334	0.831785	1.31968	0.491444	0.439217	0.511921	1.42261	1.05586	0.469156	0.681869	0.456203	0.809878
ENSG00000125814.16	2.16194	6.34143	8.88987	3.67723	3.81419	3.69182	4.67415	4.62134	4.00317	2.05755	4.16422	2.80133	2.867	4.23202	4.08906	3.42372	3.38712	3.79604	3.8165	2.75588	3.10023	1.68206	2.3021	1.33756	2.68211	3.63362	1.35141	1.05711	1.52625	1.98093	1.3547	0.536004	0.74014	0.597364	1.47662	1.12494	0.574793	1.18812	0.721696	1.77557
ENSG00000174652.16	3.21065	18.4103	7.38829	6.8395	6.60595	11.3849	11.1134	18.0672	2.43022	10.3436	8.47169	6.05768	5.29777	9.97702	11.7786	4.52514	10.2445	11.4072	10.1466	6.29679	5.23443	3.14849	4.21084	2.43997	2.12087	1.31304	3.14839	2.44441	2.84079	0.492722	3.40627	2.09219	4.54811	3.05739	3.30011	1.92165	1.92201	3.38048	2.52224	3.51045
ENSG00000166887.14	6.19814	17.2696	9.22112	13.987	17.6837	15.2991	21.1582	13.1155	6.27022	9.02881	11.3662	15.1917	14.2573	17.3687	16.6321	11.1863	16.0451	15.2595	9.3145	10.2511	5.94181	10.0804	5.16174	8.96503	9.5932	8.48373	8.26316	6.93303	8.4999	5.71118	9.72157	5.75282	2.62773	5.30816	5.51741	8.11866	4.69044	8.58401	4.21581	2.20162
ENSG00000110066.13	8.21975	13.8823	8.45394	8.72485	7.20985	7.37605	9.33342	11.6448	7.14506	8.0433	6.86541	7.58986	7.91766	8.15232	11.3779	6.31751	9.58812	6.24697	7.82972	7.18007	7.2185	4.35824	8.91725	4.79023	9.1355	4.8118	4.47113	3.624	5.47921	2.48177	3.9852	3.34082	4.40235	4.25818	4.34728	4.74712	4.35595	4.90263	2.74187	3.59576
ENSG00000139651.10	5.6069	5.83791	6.31595	5.51293	5.69218	4.64383	6.22085	5.1788	4.19354	3.86767	3.86714	4.46054	4.04404	5.02188	6.4623	4.68706	5.90823	4.3132	4.05762	4.71481	2.92265	6.72833	4.27094	3.42694	3.49931	1.95877	3.17364	1.78844	2.54636	1.74562	2.88142	1.67045	1.88132	2.69818	2.48638	2.59045	4.94781	2.48461	1.07721	1.68222
ENSG00000003509.14	3.54699	8.33673	6.65869	3.56099	3.46593	4.46155	3.94431	6.2443	2.03881	5.33252	4.94072	3.53528	6.973	3.4293	5.21602	4.98762	4.14153	3.57825	4.75606	3.32731	1.90475	3.00131	2.04905	1.73117	1.91665	1.9315	1.96147	1.92347	2.9868	2.44683	1.81895	1.32913	4.43187	2.03301	2.16786	2.40067	2.63973	1.92739	3.09883	2.0796
ENSG00000267419.1	0.425838	2.33161	2.65727	1.2443	1.93187	1.91373	2.07151	3.61681	0.666969	1.96678	2.3532	1.08753	1.5574	1.48039	1.81335	1.93761	1.4578	2.70788	1.14235	1.02862	0.60193	0.28331	1.10247	0.492243	0.471118	0.968292	0.745546	0.390413	0.93946	0.940248	0.795896	0.353112	0.624796	0.570379	1.07755	0.429137	0.616736	0.415703	0.355382	0.76119
ENSG00000159140.16	13.5668	56.0183	43.2822	26.6064	22.9601	23.909	23.9857	29.5731	15.3807	26.743	42.2795	26.1427	22.5121	36.331	28.1159	24.7596	24.7357	30.2478	38.6101	19.6862	16.491	10.9655	12.4933	18.3966	18.321	23.5243	18.5608	10.1432	17.8668	7.19318	12.3267	11.1031	8.35286	11.9012	12.6964	10.3784	10.1281	16.5512	5.07738	9.97346
ENSG00000143093.13	2.6165	6.91563	5.66294	4.22525	4.58598	5.52516	5.98589	5.93025	3.69632	3.60743	4.88962	3.53026	5.6625	5.55582	6.81768	4.04187	6.23622	3.17446	4.83618	6.66871	2.13563	4.06745	3.10071	3.07036	2.73317	4.52742	3.59685	1.87179	2.63449	1.80058	3.5117	4.25249	1.81374	2.66573	2.44442	3.75696	2.22837	2.61766	2.05018	2.25217
ENSG00000184863.9	3.64459	19.3962	13.2711	7.35456	7.87456	9.57445	8.71255	9.03444	3.54797	5.67298	5.44359	6.65169	7.71363	5.00441	5.73258	6.12591	8.40779	8.28771	5.76971	7.20925	2.71608	3.76451	4.96247	3.42283	2.44763	3.40447	2.4607	1.98242	4.90516	1.93631	1.59182	3.46049	1.76597	1.35111	1.38743	1.45861	2.23065	2.06866	1.35346	1.89827
ENSG00000164663.12	1.24528	4.21435	2.71266	1.0391	1.61521	1.49154	1.507	3.17759	0.833058	0.738609	2.68848	1.32627	1.48495	1.42532	1.09715	1.41361	1.25432	1.07475	2.60616	2.07675	0.602816	0.264246	1.53372	0.603666	0.395818	0.397654	0.427305	0.259812	0.676322	0.784868	0.190847	0.1296	0.32335	0.335172	0.352422	0.249779	0.184617	0.248747	0.23727	0.282542
ENSG00000235298.1	1.18206	8.82572	8.26134	2.826	2.81672	3.39357	1.5326	2.46268	2.52465	3.24863	4.42073	3.22805	3.50834	1.19304	1.981	1.57017	3.07097	1.48298	3.23608	3.99187	0.237752	0.750681	1.69755	0.253721	0.329225	0.209442	0.150511	0.545655	0.568976	0.575851	0.157183	0.0972087	0.135144	0.0977675	0.159173	0.191105	0.324801	0.0839223	0	0.0934475
ENSG00000235351.1	0.179407	1.76817	0.429895	2.23671	2.96624	3.80033	1.14249	2.38034	0.472075	0.144631	2.9522	2.13394	1.26747	1.13472	1.39256	1.49007	1.51675	1.68942	0.22356	1.85799	0.264621	0.358079	0.151152	0.0423593	0	0.0932447	0	0	0.488528	0.49138	0.104968	0.0216389	0.361	0	0	0.0255243	0.108452	0.056044	0	0.0416033
ENSG00000148824.17	2.64557	3.87852	3.77048	2.76619	4.21476	2.86899	2.72914	1.87016	1.26954	0.721918	4.06569	2.89732	4.3327	1.29461	2.63141	2.05814	2.0595	1.56191	1.55162	2.83982	0.867984	1.48604	0.323343	0.410787	0.825676	0.964098	0.630713	0.961392	0.836046	2.58981	0.773439	0.737552	1.11333	1.54255	0.522996	0.582416	1.24765	0.679371	1.19872	0.836578
ENSG00000227671.4	9.61398	32.5536	59.6265	19.6824	15.1105	20.5688	13.8681	34.87	5.68888	24.0489	12.4851	14.7653	18.1935	17.4351	14.8406	14.0483	21.8558	17.4359	18.9996	11.4884	2.61858	5.42158	2.79938	2.846	3.49725	2.35089	3.09802	3.07057	4.38811	8.54312	2.36502	1.60304	3.55034	3.58933	2.58656	2.24283	5.11674	2.72748	4.07203	1.05172
ENSG00000011454.15	7.18162	15.2045	11.1162	9.39858	7.47989	7.6383	8.27766	6.70907	7.81931	8.40772	7.88101	10.89	9.14645	6.92512	10.3928	5.1975	11.7187	8.42179	8.38855	7.00287	4.01444	7.78316	6.91285	5.52565	4.44716	8.57061	7.04751	2.71755	6.39399	2.38042	4.70922	3.63997	2.34709	3.02138	3.82817	5.00616	5.07984	4.72977	2.25661	2.64125
ENSG00000167378.7	4.8857	6.51207	6.30891	4.94894	3.77598	3.39804	4.49446	4.08742	2.57402	2.69595	3.38443	3.04996	4.57516	4.16029	4.62704	3.55967	4.56229	3.44729	4.89481	1.52491	3.38861	2.86693	3.23117	2.7435	3.13329	2.27194	3.03638	2.56959	2.35125	1.08851	1.31063	1.09354	0.769041	1.13846	1.35867	1.42129	0.74766	1.79418	0.475201	2.07906
ENSG00000136169.15	1.21122	9.41762	4.75576	3.87234	4.17889	4.51256	3.78209	5.09812	1.61596	3.98417	2.63569	3.01442	2.53928	5.64362	5.84143	5.59122	4.69478	2.28745	3.23889	3.18432	1.94389	0.673262	1.4342	1.00018	1.65032	1.80823	1.60856	1.1472	2.0127	0.805255	1.67374	1.09756	1.3654	1.39316	2.35649	1.87499	0.671804	1.78401	1.15314	0.935035
ENSG00000165792.16	12.8112	7.11771	6.79986	12.4139	13.0769	11.8168	9.4012	11.8904	4.83344	9.54947	12.4181	8.86643	11.4395	13.7541	9.73382	12.6775	10.8186	8.25872	8.3831	23.978	2.86222	10.4442	4.87096	3.03871	4.22798	4.29923	5.36329	4.63175	4.54588	7.61395	3.71565	6.74605	7.77145	3.65952	3.18828	3.72571	4.96363	2.7661	4.37233	5.61399
ENSG00000196670.12	7.33442	17.1287	6.38066	8.12121	4.87741	4.57974	7.79303	8.68391	4.57	9.17698	9.8467	6.65369	17.7647	7.337	9.01032	6.06276	5.84108	9.2896	11.8728	7.73352	4.79413	3.13902	3.49136	2.59344	5.62907	4.11623	4.48252	2.00281	2.87015	4.23622	2.72401	1.75541	1.31231	2.0229	2.31477	2.66373	3.53879	5.7006	0.94784	2.85686
ENSG00000068885.13	2.73653	5.01656	4.08226	2.52885	6.89851	4.12904	3.38256	7.22492	2.88729	3.37858	7.7969	5.1132	2.71665	2.90834	3.44193	3.58008	1.5597	6.97023	4.29435	3.37634	1.06831	1.34069	1.07649	1.71355	1.13933	1.43632	1.06354	1.09245	3.42847	0.366913	0.83159	1.13778	2.35433	2.58447	3.23581	1.67656	0.990133	1.23164	1.17754	0.932912
ENSG00000267002.1	2.26966	8.00953	4.1808	2.4163	3.24597	2.64989	1.63395	5.13562	2.57934	3.26227	2.9384	2.55185	1.93982	2.08356	1.59328	2.42197	2.11597	3.22789	1.7174	1.72308	0.415218	0.737445	1.51938	0.768514	0.844486	0.777274	0.69	0.268017	1.59698	1.09997	0.437499	0.721516	0.287648	1.05648	0.651526	0.563207	0.744505	0.604579	0.490293	0.407999
ENSG00000178252.16	23.3094	18.4765	9.95589	47.0192	47.7392	37.9166	42.833	54.5192	27.1326	16.7129	43.3535	31.0433	49.7959	34.4939	48.2295	40.0624	45.9376	28.1266	12.7343	40.7771	16.8116	18.8064	16.2931	12.152	17.6757	31.0287	14.1602	9.74288	22.7351	10.529	14.1079	15.8298	5.60449	14.9335	11.2533	13.2565	13.2109	12.9771	7.83045	17.7046
ENSG00000213801.4	0.546024	5.4192	0.84008	5.4665	1.66043	1.72215	4.22174	2.41844	1.32908	3.77041	1.73676	2.02074	3.84219	3.07166	4.45825	2.35424	3.40541	2.61591	1.05964	1.50135	0.290462	1.7955	0.414779	0.248329	0.786146	0.494304	0.401191	0.454518	1.01559	0.421045	0.833586	0.188936	0.416515	0.249743	0.914852	0.140084	0.509539	0.321565	0.257235	0.742071
ENSG00000271646.1	1.70786	2.41636	2.17324	1.85916	2.45605	1.48053	1.56607	2.60524	1.6207	1.33294	1.35705	2.02713	2.12385	1.61669	2.22565	3.0324	1.70963	1.7534	2.12122	1.51256	0.642111	0.534701	0.493734	0.538639	0.760914	0.484068	0.691822	0.807691	2.44431	0.309053	0.779634	1.22181	2.56897	0.655038	0.905243	0.988586	0.729601	0.640734	0.88215	0.883327
ENSG00000242294.5	1.44232	12.1351	8.4313	5.69209	3.9855	5.92543	3.94601	3.39823	1.58718	1.85255	9.41572	2.54875	5.56759	3.16284	7.25567	2.50574	4.63172	5.33858	2.45225	5.82138	0.595228	1.24546	1.20415	0.419061	0.641073	0.271886	0.219808	0.531254	0.881814	1.18805	0.20769	1.34754	1.20299	0.321824	0.19925	0.191378	3.3957	0.303485	0.774438	0.788505
ENSG00000157734.12	1.18454	2.65172	0.863419	2.66494	3.0221	3.1423	3.04423	1.20524	1.14732	1.13508	2.08378	1.55236	1.27573	1.24933	1.5183	0.899773	1.99458	2.22404	0.679171	1.59723	0.568099	0.478648	0.394142	0.244504	0.623398	0.507534	0.458032	1.16852	0.406763	0.936786	0.646638	0.230085	0.722001	0.412125	1.54467	0.20161	0.450283	0.255391	0.47147	0.50556
ENSG00000117625.12	5.52448	18.1068	13.0932	6.82878	6.24328	7.87179	6.28968	10.0772	3.69068	9.38287	6.31995	7.45202	4.80826	6.44807	9.92119	6.28501	8.15897	6.53335	6.02633	11.4945	3.11729	5.17735	2.7209	2.75349	3.18217	3.42439	2.84393	3.6318	4.50119	3.85336	2.06765	2.72841	5.56799	2.83076	3.64257	2.55268	2.7493	3.48464	1.43504	2.02291
ENSG00000165359.13	1.22044	8.3449	6.35489	3.34147	2.52845	3.27961	1.49713	3.63082	0.960331	2.68328	3.38106	1.47949	2.98467	2.92914	1.82624	4.52213	3.68	1.71126	3.38965	1.31466	1.10677	0.358388	0.68569	0.477385	0.345877	0.362299	0.924206	0.731392	0.521194	0.537178	0.27617	0.558168	0.660937	0.104483	0.371928	0.654237	0.297104	0.921193	0.310195	0.154031
ENSG00000151657.10	2.52596	4.56945	3.62551	1.71475	1.84585	2.1004	2.4291	3.22768	2.41694	2.70276	2.14689	1.96397	2.70711	2.56692	2.54687	2.38285	2.40074	1.73984	2.9187	1.59059	1.96899	0.898316	0.828684	1.52172	1.45395	1.32079	1.5481	1.2282	2.03799	1.19773	1.12857	1.33314	1.95222	1.18295	1.45125	1.16958	1.56243	1.05688	2.00239	1.29221
ENSG00000140471.15	1.4741	3.62319	4.48511	2.24012	2.22373	2.58765	2.05203	1.83316	2.51778	3.4046	3.07536	1.62262	2.41004	2.07602	2.09142	1.70871	1.86897	1.79933	2.0056	1.3823	1.2498	2.03481	0.838533	0.744676	1.33233	0.903504	1.39401	1.29304	0.976639	1.60965	1.61844	0.66349	0.80852	0.649357	0.812823	1.07539	1.22092	1.33188	0.979166	0.759456
ENSG00000262877.4	2.3298	5.18426	2.16568	4.57758	9.92151	11.137	1.82969	9.6093	1.40929	0.431767	3.38717	7.84932	6.8366	2.56765	5.56027	3.60397	4.97439	6.45645	0.75082	3.42144	0.118496	1.16251	1.91774	0.110649	0.205108	0.15658	0.0937689	0.113315	0.202556	0.661708	0.189322	0.0565239	0.185229	0.0812126	0.257829	0.142871	0.182117	0.0836542	0.0349804	0.108674
ENSG00000032219.17	2.50582	13.1701	10.1235	4.33119	3.87727	6.11272	5.09873	7.53437	3.40868	7.09822	3.99182	3.76892	3.69887	7.71488	6.10012	5.81311	6.63026	4.17175	4.28987	6.45033	2.25437	2.15529	1.58338	2.7245	2.71737	2.0453	3.85098	1.53718	3.30488	1.4343	2.11277	1.20727	2.90413	1.28307	2.28443	2.22372	1.37948	2.74189	0.904207	1.41258
ENSG00000078070.10	11.6825	12.2332	8.08587	13.0509	21.7218	9.07569	14.9329	16.0739	13.435	4.50568	11.0589	15.5565	4.07494	18.981	19.8875	10.0918	10.9254	11.8024	8.8933	20.7606	3.91265	6.35921	3.43713	7.28796	4.04617	13.5696	4.23162	2.9057	5.1354	0.545733	3.90611	4.41028	7.10513	6.49166	6.43616	3.50146	6.98442	3.24949	3.15045	3.37371
ENSG00000077458.11	2.42773	7.13733	6.64144	2.63486	3.69572	4.60002	4.56671	6.50487	1.9425	4.88585	4.58264	2.92131	2.80286	3.55639	4.43732	2.96853	4.41259	2.79851	3.47899	1.98326	2.03596	1.40174	1.16148	1.80559	1.93383	1.36092	2.0742	0.915746	1.95174	1.00566	1.28514	1.2863	3.38899	2.00049	1.32539	1.26562	1.30858	1.26217	1.20506	3.11445
ENSG00000106459.13	5.12059	6.294	6.41088	4.91819	6.24799	6.08127	6.76649	4.98145	4.0769	3.38881	5.40229	5.01571	4.88846	6.59346	5.29026	4.8872	6.2848	5.17124	4.03019	4.13439	4.55562	4.29389	5.3017	3.69119	3.40838	3.56102	3.7781	3.02656	4.54175	2.14449	3.14556	2.87667	2.59378	4.35059	3.62682	3.32815	2.58207	2.84848	3.26475	4.31739
ENSG00000188559.12	6.94683	25.5031	12.5316	9.45799	8.40109	8.3624	14.8456	13.9583	7.83463	8.20789	8.86356	8.74137	10.6843	15.9839	11.4983	8.2531	13.5395	11.1798	7.92208	8.59815	3.89135	3.57852	5.96263	7.79723	6.92862	10.0971	3.26394	1.46663	5.51948	3.82009	6.01003	1.38424	2.09832	2.91745	2.64618	6.81442	2.09709	3.4757	0.67431	3.50679
ENSG00000198399.13	3.88348	13.0353	14.7645	10.1116	6.72842	9.6709	6.30727	8.42216	3.18431	9.5235	6.81095	6.21653	11.8533	8.3985	7.04207	6.95157	8.42965	11.2999	10.5849	5.36242	4.19834	5.53149	5.24811	7.29768	4.83459	4.96331	2.10931	2.00615	6.87424	1.88573	3.3535	2.46604	2.30386	3.61566	3.86757	3.11714	2.61398	3.58007	2.33907	2.41812
ENSG00000185418.14	1.91994	8.80674	5.00219	3.0054	2.45172	3.54903	3.46901	3.35786	3.27345	3.90629	3.17728	2.49116	3.5133	4.15543	4.55356	3.58929	3.2632	5.57374	4.54755	2.30789	1.81374	2.62766	1.68496	1.77277	2.20345	1.75517	2.20251	1.43139	1.70118	1.62492	1.30608	1.40045	0.609385	0.964878	1.65215	1.52509	2.26365	1.82784	0.672759	1.0415
ENSG00000197978.9	0.10197	3.76117	1.40622	1.89326	1.6962	0.817428	0.672185	0.953189	0.712707	0.822038	3.1344	0.835394	0.83568	1.9597	2.34561	1.735	0.698161	0.708778	1.75376	1.23215	0.183303	0.270302	0.285248	0.0752368	0.26359	0.204951	0.0624841	0.264281	0.265131	0.119531	0.0745758	0.0499643	0.0721342	0.0444533	0.10384	0.0884036	0.16855	0.179177	0.0194247	0.0461838
ENSG00000134453.14	17.2365	10.15	14.7191	9.98084	12.3711	14.5407	12.9973	15.9942	12.8909	11.4874	13.6861	10.4621	11.465	10.6488	11.3223	10.0646	13.4068	9.12677	14.0071	11.6123	12.6925	7.38869	8.09291	9.26079	7.91443	8.23313	10.5529	7.5477	10.8844	6.09164	7.10518	9.79038	7.07373	5.75791	6.24255	5.9727	10.2304	8.42335	10.5554	8.40664
ENSG00000198625.11	6.10864	24.1393	24.7797	9.91205	8.27321	8.0517	6.85039	11.4619	3.86046	10.7038	8.65625	7.38179	7.89993	5.87267	9.02918	6.91997	8.7834	7.06511	6.34531	18.7605	3.27384	3.67971	2.45781	1.29442	2.45139	2.58102	1.80236	1.40156	1.77103	3.04665	0.808403	0.952836	3.65323	0.633872	2.67585	0.423841	1.83254	1.77504	0.638219	1.39161
ENSG00000119638.11	4.75547	14.7466	9.53467	9.33558	9.81948	10.0571	7.59123	16.2962	11.2491	10.2654	9.8546	10.6346	11.6674	13.2212	10.6843	10.187	12.2052	6.76831	9.18244	17.0456	5.77354	5.36414	4.734	6.18618	8.19919	5.89251	11.1228	5.44162	5.28971	3.8262	4.82856	5.6303	3.38605	6.84563	4.92326	9.4119	6.8139	5.56772	2.27192	4.34145
ENSG00000262580.4	2.01693	3.01444	2.48347	2.61003	5.20917	4.81407	2.61343	6.40014	2.37599	2.31692	5.99859	2.86755	1.90058	0.828575	1.95031	1.33714	2.99595	1.50778	0.917636	1.16744	0.325853	2.02096	1.02973	0.149721	0.179653	0.207316	0.143253	0.311605	0.12378	1.43476	0.0598412	0.0863529	0.704874	0.0992563	0.0908981	0.0552944	0.758418	0.166141	0.0570031	0.0782682
ENSG00000196459.12	2.70727	5.28998	3.48065	3.26186	2.49755	2.89401	2.93165	1.96587	2.24428	4.98599	3.64058	3.23796	3.47088	2.51192	3.79084	2.68361	3.54439	2.34534	3.47759	2.20356	1.69545	3.50642	1.37677	1.07952	1.95179	1.09231	1.89833	1.38223	1.41189	1.02151	2.01929	1.5561	1.25141	3.17796	1.92118	1.13255	1.16156	1.38272	1.19523	1.74654
ENSG00000242861.1	18.8473	24.8685	21.643	49.1482	28.2279	30.7761	28.2799	78.4393	18.221	69.4161	48.1378	27.3333	34.7412	21.3519	55.7749	32.3224	28.214	41.3535	57.7762	14.641	13.6776	18.1476	25.4925	6.53989	12.1142	12.2445	5.14462	4.79016	25.5969	10.0388	13.2702	4.68446	11.9649	4.38268	6.3326	2.82704	10.7987	5.92521	2.09748	4.8872
ENSG00000100239.14	8.36781	15.1312	14.3701	12.3475	21.2913	19.2917	18.5727	11.5861	30.6815	4.78458	21.0277	18.8692	18.9792	13.691	18.2725	14.6025	16.6508	15.2202	7.00514	16.3165	7.63883	4.00331	9.45188	6.72903	11.1659	12.5041	5.58571	7.66508	8.68803	5.95265	7.89807	7.38052	4.13844	2.12899	5.80271	6.25063	6.31703	8.9274	3.34668	10.9945
ENSG00000173531.14	1.65281	2.4083	0.814806	1.23247	4.01399	2.10262	1.91662	2.46087	0.906371	0.423651	2.94073	1.83595	3.33984	0.812582	2.13818	1.64826	1.21715	1.90048	0.350966	3.39628	0.808563	0.909031	0.481818	0.184901	0.745031	0.356142	0.219372	0.334863	1.04752	0.763233	0.128615	0.146654	0.528719	0.469991	0.170945	0.137803	0.377891	0.225323	0.161519	0.143369
ENSG00000180787.5	1.97633	7.50896	2.28265	2.73649	2.5443	2.06117	1.89841	4.5054	0.801913	4.3157	2.05624	3.26097	1.76651	2.33999	4.46774	2.5816	4.4358	3.45703	2.40755	2.37877	1.06865	0.78329	0.966488	0.634365	1.3606	0.904792	0.817461	0.538213	0.846391	0.115037	1.1363	0.645693	0.496081	1.499	1.72901	1.12527	0.352814	0.917891	0.438151	1.12241
ENSG00000163902.10	83.2785	36.4232	68.949	93.7316	82.1678	66.3071	96.2748	54.5512	99.5565	82.4544	76.8885	74.6141	49.4737	57.7898	79.6617	103.637	44.0592	77.6389	87.7917	63.0776	120.643	111.615	146.434	130.221	86.869	88.2573	90.4017	125.158	88.6919	109.178	103.569	95.5952	168.773	149.881	106.085	120.497	117.013	114.931	189.777	144.083
ENSG00000100099.19	2.98327	11.7161	6.82639	4.24025	6.03079	5.55774	4.62054	5.44083	5.57053	3.92867	5.04295	4.69764	4.91795	4.03815	4.84493	5.74827	4.1158	6.40858	5.88497	4.67632	2.55128	3.61137	3.66574	4.80669	2.43529	3.10482	3.08686	3.11846	3.86622	1.61543	2.45614	2.31013	1.1121	1.37801	1.45377	2.60741	1.83668	2.97791	1.30658	2.34468
ENSG00000237977.1	2.15875	4.54163	1.78372	0.906306	1.3133	1.22964	1.06166	3.50167	0.629593	0.975166	1.4626	0.926072	2.86853	1.17705	1.39635	1.48841	0.99718	1.87329	1.54599	0.942696	0.384289	0.445723	0.391974	0.109848	0.07602	0.193445	0.260654	0.440982	0.675667	0.376741	0.217767	0.179569	0.187233	0	0.275654	0.0529528	0.506239	0.232538	0.0972368	0.258931
ENSG00000280992.1	2.30503	3.93375	0	2.041	2.95755	3.05421	3.33607	1.011	0.787691	2.53393	4.63187	1.14449	3.36455	1.97394	2.03314	3.70642	3.24372	4.08256	1.30559	1.53324	1.54539	0.418236	0.882725	0.494757	0	1.0891	0	0.354676	2.85301	0	0	0.126371	0.52706	0.381293	0	0	0.21112	0.327297	0.364962	0
ENSG00000213139.6	0.896253	4.61772	1.82857	1.92619	2.28834	2.56529	1.89344	1.92705	0.421127	0.824618	2.05765	1.0405	0.740379	0.812805	1.20986	2.66708	0.968603	1.40767	1.59835	0.477031	0.287381	0.554149	0.338563	0.18976	0.159179	0.0759483	0.163736	0.57711	0.250535	0.458236	0.237491	0.0705001	0.477809	0.0413614	0.303028	0.0831588	0.13741	0.167377	0.0424177	0.0564769
ENSG00000116350.14	21.5271	25.8002	20.6541	32.6548	31.3812	37.694	38.7972	32.5886	26.3632	23.5823	40.2661	28.7027	38.0703	37.3421	38.6977	38.171	31.2947	33.1219	37.6404	29.7527	18.0849	31.8963	24.5365	22.4955	19.1987	17.5175	19.467	34.2929	30.8896	9.885	25.5125	17.6817	12.4109	16.1808	11.9213	15.6121	11.2921	19.3982	12.6655	13.2105
ENSG00000164050.11	6.57945	19.1423	2.68264	21.3977	17.7025	19.4618	28.6946	10.4288	5.60035	4.22626	20.9843	16.6166	29.3302	12.2945	24.5865	13.3648	18.5952	24.0872	4.10471	14.2928	3.46137	4.68384	3.35115	3.15545	4.46769	9.17839	4.08296	3.48371	4.8138	2.52151	8.72523	2.02158	0.904337	3.65114	3.98308	3.35248	4.78508	2.94578	1.13242	6.35804
ENSG00000186376.13	2.18798	9.60507	4.38742	4.88176	3.86943	4.38939	4.13808	5.13356	1.8309	3.29484	3.44158	3.53579	3.65122	5.79158	5.33105	4.8848	9.75526	2.37985	3.31871	2.73796	1.92635	1.19908	0.647254	1.23163	2.16538	1.38553	1.53226	0.941432	1.65497	0.898386	1.08926	1.37695	3.17287	1.08105	2.05741	1.69632	0.617664	1.81432	0.915215	1.1277
ENSG00000236830.5	1.68203	3.06925	1.55323	1.88441	1.08636	0.722121	1.9111	2.29473	1.53646	1.55269	4.42009	1.27631	0.723902	1.90183	2.10067	1.12017	1.5663	1.11407	1.22446	0.500545	0.394614	0.180466	0.727865	0.147684	0.554028	0.457063	0.156134	0.180294	0.809459	0.334818	0.175133	0.301773	0.545192	0.878971	0.311891	0.16212	0.167219	0.274714	0.176894	0.934917
ENSG00000263675.1	1.39699	17.2102	6.97386	5.1025	3.87299	3.39357	5.79178	5.47623	0.656409	6.33483	4.28877	4.23885	3.73839	3.75988	8.58435	6.98311	5.4062	2.83511	3.62665	1.9657	0	0.34853	0	0.206149	0	0.907582	0.489161	0	0.528334	0	0	0	0.439217	0	1.03462	0.496874	0.879668	0	0.304135	0
ENSG00000144026.10	1.05497	13.6841	7.21031	4.82914	2.43719	4.82959	5.76373	5.33099	1.91344	3.62628	3.9885	5.49128	5.41252	2.8642	4.84435	4.8276	3.66969	2.11229	3.52604	3.97813	2.06869	1.18172	1.10454	1.11108	1.02397	1.16495	0.900349	0.806909	1.31676	1.11527	0.619341	0.665893	1.07919	0.363776	0.660591	0.619178	0.398194	0.840702	0.557112	0.859448
ENSG00000253047.1	1.38544	7.72121	4.84136	4.21694	2.96803	6.22621	2.18269	11.2797	1.30197	4.88637	5.52933	4.09872	5.74662	1.8644	3.24854	7.32494	3.60871	6.46687	5.75468	0.77978	0.510873	0.6913	1.45905	1.12445	0.530569	0.900081	0.242559	0.879361	1.30992	3.09342	0.422185	0.313317	0.871174	0.630236	2.05214	0.123192	1.3086	0.540987	0.150811	0.501991
ENSG00000189180.14	5.22546	28.2168	14.0274	8.07664	8.68828	6.83946	9.36417	12.3603	4.35047	11.2163	9.41329	7.93284	10.6025	10.1694	10.4787	9.30306	10.582	9.86316	12.8598	6.09854	7.41162	3.14942	5.92551	2.94138	4.65086	6.29203	2.45003	2.47042	3.50584	2.86586	2.67815	1.60925	2.56419	1.34143	2.52089	1.93783	2.04161	3.61972	1.33895	2.17837
ENSG00000047634.13	4.37622	5.37608	5.16855	1.5223	3.17822	4.19674	2.28595	1.59549	1.69804	2.30483	3.12705	1.53376	1.68115	2.60599	2.16	2.76448	2.06531	1.41111	0.957957	4.79105	0.269888	1.90972	0.397443	0.450024	0.424333	0.411111	0.934362	1.16784	1.18219	0.34954	0.485102	1.22762	0.805404	1.35722	0.903436	0.745717	0.226598	0.541824	1.04569	0.808847
ENSG00000112282.16	3.79968	8.59778	8.42847	5.36134	4.24959	5.75789	4.64906	8.9035	3.55481	4.39871	7.09626	3.41247	6.12204	8.71425	8.465	8.30747	7.77467	2.90549	8.68398	10.2443	2.71048	2.94831	2.78085	4.70259	4.01315	4.44301	3.36183	2.05762	3.39582	2.06207	3.53704	2.20962	4.81408	2.85678	2.24457	3.92766	2.04939	3.29858	1.75046	1.31283
ENSG00000281404.1	0.845364	5.41011	3.88763	1.1228	4.9327	3.23592	2.6679	5.62351	2.26293	3.04609	5.53661	1.13485	2.24852	1.77537	1.27589	1.81243	2.01322	3.82636	2.0217	2.47995	1.58695	1.07371	0.350716	0.362902	0.235448	0.0832135	0.466437	1.30077	0.813816	0.915167	0.324742	0.185386	1.83634	0.155376	0.189723	0.328009	1.20013	0.520154	0.178466	0.356426
ENSG00000167978.15	36.3084	110.653	74.5928	102.89	104.831	106.26	80.4888	111.308	43.3717	40.6723	102.172	119.986	160.928	90.108	53.9952	108.284	78.487	83.9865	41.4497	87.04	42.5337	51.6222	97.1124	90.5814	32.0736	37.7728	32.5045	25.5459	39.1316	26.7095	13.6402	18.1041	8.55589	9.92274	6.97002	10.5465	23.3607	32.7371	3.92721	14.0025
ENSG00000270127.2	0.666623	0.720392	1.62889	2.1102	1.58286	2.94895	0.721488	1.62927	0.280258	0.4773	2.88671	0.282117	0.788677	0.495756	1.25387	1.40305	2.13588	0.925654	1.45734	1.05155	0.0646877	0.0787804	0.0369496	0.295115	0.125406	0.131066	0.0859973	0.400847	0.132692	0.788612	0.153959	0.148112	0.0661859	0.0106402	0.181893	0.0249581	0.34465	0.0274003	0.0152768	0.0355953
ENSG00000169231.12	7.28409	10.0088	12.1284	9.81428	14.2253	10.8215	11.3325	15.9588	7.21581	6.73267	14.667	16.7573	13.5756	5.53246	9.60495	10.7502	8.31452	9.25045	9.27254	12.1666	6.25777	5.70857	2.75911	8.24327	2.55055	3.71042	11.4212	2.9307	3.75765	5.35451	2.68958	3.89802	3.59696	2.7245	3.59197	10.5727	2.92728	9.83378	2.94859	4.47772
ENSG00000115137.10	1.29291	4.59019	1.70378	1.4843	1.63774	1.85367	1.43847	2.07179	0.546229	1.10386	2.69955	1.30241	2.14173	1.81008	1.82442	2.10605	1.43082	1.19171	1.25359	1.08631	0.621014	1.04485	0.482642	0.659793	0.65447	0.93437	0.469678	0.504517	0.732754	0.377143	0.463248	0.399966	0.299892	0.54012	0.745061	0.795139	0.279667	0.448113	0.444522	0.276488
ENSG00000189298.12	2.52738	3.67621	1.78019	1.83361	2.0724	1.86289	2.51767	2.83442	1.33397	1.63102	0.972547	4.01824	1.83445	1.47052	1.92592	1.74395	2.17722	1.77765	1.72569	1.80737	1.05324	1.07971	1.99625	1.02691	1.38775	1.56606	0.794053	0.922948	1.12607	0.700884	0.77439	0.480222	0.2939	0.976463	0.878211	0.846594	0.344455	0.865222	0.508776	0.830451
ENSG00000088970.14	2.65607	7.76249	4.0019	2.64581	2.75884	4.41092	3.91354	7.07716	1.87581	2.48186	3.41487	2.61071	3.19633	4.13211	2.67336	3.71072	3.11716	4.09667	3.17601	3.62183	1.45427	1.0723	2.25894	1.07845	1.39322	2.82628	0.924399	1.58708	1.8751	1.52875	2.06221	1.05815	1.18429	1.40352	2.16979	2.12128	1.10486	1.85429	0.953233	0.92622
ENSG00000241058.2	4.14543	9.08091	4.17475	2.85903	3.20686	4.49953	2.8651	5.16625	2.33065	3.28392	5.83361	2.42116	3.19334	2.97469	3.03788	3.42752	3.2848	3.35545	3.91902	4.50121	3.34879	1.56629	1.98096	1.87762	1.8353	2.6309	1.86267	1.17617	2.60995	1.22342	1.36692	1.35475	1.12253	0.479614	1.07366	0.830964	1.75632	1.34736	1.2155	1.36485
ENSG00000164808.15	18.7492	24.0763	13.8563	11.8715	10.8636	10.3046	21.9445	17.9361	10.9194	7.64213	9.38517	18.0569	14.0336	16.0739	13.5959	10.9789	19.7992	13.4365	12.3569	13.3321	9.03217	9.87277	13.624	3.89083	7.42705	8.82516	3.21877	2.87459	9.03051	4.70904	4.54205	5.81068	9.61496	11.338	7.41823	8.19772	5.42131	5.99264	8.35405	7.45268
ENSG00000269131.1	4.96982	2.66619	3.74094	5.03492	8.61279	9.10195	5.62685	5.51319	3.43963	1.83542	10.5231	3.02123	5.28264	4.161	3.81493	4.98921	6.65619	4.999	2.37773	3.93465	2.91679	2.04271	2.27441	1.66387	0.850317	0.924111	2.21094	2.27544	3.09653	3.4497	1.60696	1.31811	1.36346	0.594455	1.00208	0.956317	1.01366	1.50372	0.453181	2.39846
ENSG00000137817.15	4.17408	12.4271	6.66032	10.441	8.23769	9.29438	10.3277	7.80645	4.42155	7.85817	11.1878	7.61076	13.3486	8.50259	9.82929	6.43883	8.16214	8.32409	8.02989	3.92322	2.78315	7.89084	2.15635	3.82189	5.71973	3.98364	5.12551	4.39658	6.09617	4.1292	4.0756	4.17735	2.44834	4.43752	1.99638	2.27002	6.05846	4.71638	4.0712	5.71577
ENSG00000272100.1	0.535928	3.14398	3.21047	0.313197	0.810437	1.77056	1.38647	1.68068	0.201455	0.864086	2.36925	1.36597	1.95046	0.937565	1.24796	1.19522	1.11676	1.04413	0.556518	1.90034	0.237144	0.641795	0.11288	0.15817	0.164192	0.0696354	0.225189	0.362839	0.486446	0.638198	0	0.0646401	0.404394	0.0325058	0.158766	0.0381233	0.188982	0	0	0.0932085
ENSG00000276381.1	2.99354	13.2686	15.9402	4.53556	6.03583	6.14074	5.29535	16.8499	1.87545	3.35176	6.94373	5.44995	6.05263	1.11901	6.4544	8.18533	3.76255	3.24013	6.21711	8.2372	1.4718	0.995801	0	1.17799	1.01903	0.432182	0	1.12595	0.503176	2.97066	0.162173	0.401179	0.418302	0.201742	0	0	1.17289	1.03904	0	0.385656
ENSG00000204859.10	5.21659	4.64092	4.42313	6.29116	9.34997	7.696	6.75412	7.79071	5.35273	2.14772	9.42901	4.70764	6.13186	6.98558	7.30237	10.2315	5.98164	5.63622	1.76862	11.7706	4.35853	3.48763	4.41069	2.61497	2.05775	3.31349	1.89668	3.42625	3.44245	2.43551	3.05168	2.05988	4.3951	2.6955	1.81283	2.29072	2.74742	2.36224	2.09916	2.45499
ENSG00000178607.14	6.53101	14.9227	11.2118	7.42079	4.89439	6.57285	10.4674	7.82861	3.96601	6.0565	10.2537	6.41329	7.25724	11.5999	7.83511	4.57162	8.03051	10.6755	5.47602	4.70073	3.12947	2.37144	7.54022	2.30437	5.41491	4.18286	2.4368	1.94902	5.64614	2.40256	1.7398	2.73239	2.05944	2.26726	1.33994	1.98265	5.61712	5.89882	1.13547	1.21325
ENSG00000268030.1	0.481719	3.66147	3.764	1.14239	1.26689	1.51617	1.38933	1.61678	0.511743	1.64623	1.09309	0.807097	0.739831	1.21195	1.13121	1.61874	1.39036	2.07426	1.58768	0.736768	0.370708	0.376225	0.264685	0.290524	0.245973	0.115659	0.41069	0.124074	0.491105	0.735762	0.132753	0.164201	0.263399	0.146089	0.0155116	0.0968419	0.411479	0.19628	0.145912	0.11535
ENSG00000269894.1	0.871537	2.93431	1.89164	1.55013	1.52806	0.515478	0.703812	1.91961	0.213659	0.610954	0.279197	0.666871	1.21684	0.611915	1.05395	1.16563	0.83473	0.922821	0.550883	2.41002	0	0.79412	0.119719	0.0447339	0.116092	0.0246179	0.0530735	0.0641366	0.171971	0.22562	0.0554261	0.0457039	0.190619	0.0459666	0.0561278	0.0269552	0.0381773	0	0.0329984	0.109839
ENSG00000268970.1	0.813462	2.9778	1.03958	2.9791	2.09942	2.87715	2.97863	4.08166	0.611561	1.57387	1.55834	1.7969	2.19427	2.64914	4.08311	0.875808	4.57189	2.69424	1.82459	0.897383	0.767895	1.46123	0.925217	0.614605	1.19625	0.761016	0.592462	0.550738	0.689132	0.561842	0.745642	0.333589	0.531971	0.45392	0.385574	0.347194	0.458957	0.508225	0.0850067	0.264091
ENSG00000260766.1	2.44586	5.28558	1.5447	4.26593	4.03699	3.59254	5.01074	4.45947	1.60361	7.06163	4.61008	3.59681	5.74762	3.39093	6.51957	3.02701	3.01398	6.1135	6.80439	3.82894	4.21165	0.840106	1.83302	1.82646	2.56749	1.97333	1.43402	1.30933	2.1512	1.23278	1.53641	1.33095	1.84557	1.2834	2.79719	1.96645	1.12896	2.29215	1.10955	2.44019
ENSG00000156313.11	2.26181	4.48144	4.19427	1.2058	1.90758	2.27758	1.81756	2.12659	1.38395	1.87423	3.7466	1.5524	1.47589	1.65413	1.9412	2.36433	1.7361	2.54815	3.58857	0.851994	0.610108	1.06272	1.25742	0.490047	1.07552	1.15115	0.858754	2.1649	0.621309	0.331876	0.607892	0.456444	0.265633	0.34519	1.08199	0.699087	0.642849	0.53152	0.298898	0.539125
ENSG00000138468.14	2.34578	13.3693	9.98321	4.36856	3.94037	7.19143	4.93986	5.24387	1.57637	4.74749	5.51184	4.18716	3.3386	4.47059	6.62454	5.29856	5.29969	4.29788	5.64069	2.36953	2.19389	2.16115	1.94597	1.63411	1.24798	1.70278	0.977404	0.842881	1.38279	0.758828	0.948847	0.661889	2.1796	1.13466	1.95569	2.29093	1.56789	2.42044	1.83451	0.831911
ENSG00000197813.5	0.919966	2.39863	0.612339	2.68815	1.68316	1.39053	0.678063	2.30145	0.384239	2.06011	1.75735	0.992511	0.87533	1.30679	0.881576	2.5417	1.48087	3.54043	1.48604	0.786278	0.402053	0.204018	1.54298	0.301681	0.208777	0.708356	0.381784	0.230683	0.10309	0.182587	0.0996769	0.123289	0.299953	0.123998	0.454225	0.266615	0.274628	0.212876	0.148359	0.158025
ENSG00000261799.1	4.40249	5.63072	4.61991	2.9939	3.21879	3.35289	3.7579	1.80193	2.8824	4.27651	3.33631	2.49116	2.49069	3.8518	2.12079	3.16706	4.63219	3.16602	4.00876	0.580407	2.20352	1.13465	1.65685	2.59474	2.92304	1.69205	1.87023	1.28668	1.28	0.944614	1.13772	0.757431	0.515422	0.52924	2.11494	1.33074	2.16448	2.31276	0.385685	1.0462
ENSG00000180626.9	0.981886	5.14482	2.26775	1.07542	1.455	1.06137	0.959993	3.42452	0.60774	2.12989	1.12828	1.7493	1.2072	1.25766	2.24203	1.65273	1.69506	1.93987	1.54784	1.0387	0.36061	0.133798	0.132891	0.567937	0.410757	0.245939	0.905786	0.253626	0.405646	0.0774809	0.226871	0.27348	0.247958	0.229608	0.31541	0.423567	0.220496	0.424981	0.127057	0.0891567
ENSG00000164074.13	2.19846	6.7118	5.64699	2.30167	2.94213	3.43173	2.41558	4.01844	1.63217	3.92328	3.80182	2.13346	2.55715	2.92591	2.71669	3.07352	3.12328	2.26949	3.78141	2.6928	1.20946	1.41109	1.59451	1.32436	1.69456	1.53944	1.03092	1.02725	2.38324	1.8472	1.23245	1.71909	2.79323	1.26686	1.22892	0.978285	0.941601	0.99838	1.11608	1.2296
ENSG00000163617.9	0.983922	5.53566	4.52913	1.63957	3.33831	3.47484	2.8178	4.40392	1.01748	2.8192	4.77968	1.56829	2.36866	1.26824	3.15916	3.69521	1.78092	2.733	2.80667	0.507085	1.06076	1.44328	0.570118	1.51375	0.53267	1.63529	0.614334	0.588562	1.24337	0.3388	0.425784	0.321707	0.55161	0.397854	1.18231	0.539693	1.10875	0.45055	0.237435	0.689534
ENSG00000163728.9	1.44042	20.5078	12.8115	6.96505	6.8916	8.66465	5.29186	9.36564	3.41066	4.49833	8.37476	4.35758	3.42666	5.11772	7.03748	7.59053	5.73379	8.15236	6.08371	4.30518	1.04839	2.48266	1.50278	1.27456	1.86968	1.05824	1.17655	1.08914	1.39296	2.1321	1.46762	1.90945	1.90292	0.821407	1.65502	1.51111	1.15692	0.769567	1.04804	1.25961
ENSG00000134086.7	9.53982	19.6081	17.8774	12.5231	10.3847	10.3474	9.98722	20.1695	7.46932	14.475	9.99865	9.08239	11.4308	9.58822	13.5124	12.6991	14.1726	9.28662	13.6561	9.70017	9.63255	17.0501	4.40001	6.70558	6.70485	6.67922	5.4199	3.99883	7.94571	3.32872	4.69496	4.11239	3.97203	3.31244	1.95972	1.85399	6.58968	6.23053	3.01464	4.65397
ENSG00000278820.1	2.22529	5.22179	8.14645	2.88991	5.98241	7.38776	2.58324	3.35507	1.39414	0.373736	5.92078	1.46297	2.38198	2.49549	3.83837	2.85219	0.883245	1.80644	3.8513	1.98309	1.3676	0.740241	0	0.328378	0.378755	0.120475	0	0.941616	1.68319	0.220828	0.0904149	0	0.466425	0	0	0.263827	0.0934161	0.289643	0	0.215012
ENSG00000167528.11	2.71764	6.23208	4.40454	5.17355	3.80427	4.21212	4.78817	5.23453	2.18906	5.09338	3.562	4.13881	4.57924	5.49573	6.35485	4.178	7.29794	3.47279	3.47685	3.00909	1.96958	1.87056	3.55476	2.90467	2.62887	2.20094	1.62092	1.01707	1.95273	0.954089	1.79163	1.53155	1.23151	4.69605	2.06949	2.75292	4.36118	2.54916	1.65383	1.62425
ENSG00000251369.7	2.81347	1.21794	3.6439	3.00914	2.5083	1.76916	2.9757	5.05796	1.29295	3.13815	2.15492	2.16734	2.91458	2.877	3.08281	1.61244	4.19867	2.44777	2.90873	1.3169	1.9868	2.28974	1.90011	1.30327	1.91406	0.968777	1.86933	0.104583	1.01575	0.061317	0.644706	0.658314	0.766709	0.876967	0.561344	0.635865	0.691007	1.56346	0.803534	0.549259
ENSG00000182841.11	0.674899	4.05581	2.00505	1.49508	2.19054	1.92338	1.77712	3.10724	0.355791	1.09479	3.82048	1.49342	2.2862	1.49247	1.48798	1.89885	2.22468	1.824	0.743562	2.43434	0.503799	0.332651	0.385716	0.259913	0.365626	0.481239	0.328541	0.835842	1.31357	0.445949	0.403298	0.786719	1.3042	0.334468	0.140198	0.196134	0.534849	0.347094	1.02852	0.713336
ENSG00000047188.14	2.64453	9.25155	8.11253	4.22692	3.69929	4.26015	4.30657	3.5683	2.44333	5.36883	6.55925	2.84406	2.0116	4.59122	4.20061	3.79182	3.64609	6.47336	3.65749	2.63886	2.43182	1.47713	2.30965	1.47407	2.30695	2.88109	2.32279	1.48875	1.52404	1.64496	1.60206	1.19875	1.30596	1.50882	1.57547	1.41124	1.97242	2.19691	0.90262	1.45899
ENSG00000187650.3	2.22191	7.61357	3.02592	3.97515	4.42377	4.14635	4.42786	5.75245	1.64248	3.37258	2.59153	3.701	2.51769	2.69605	4.87688	3.60333	4.71026	3.92438	2.10455	1.74244	1.67291	0.667991	1.80148	1.14141	1.38613	1.7455	1.14586	1.47913	2.12365	1.46134	1.50941	1.20541	1.9642	2.46414	1.70754	1.52765	1.01158	1.39399	1.16581	2.71097
ENSG00000221539.1	19.2557	14.6187	21.487	11.0324	15.4158	5.77823	5.63525	7.1726	6.38668	14.2676	15.996	3.95244	5.75914	4.19176	6.96028	13.9372	7.58666	7.81571	17.055	17.3725	3.75906	2.54333	8.05189	1.00289	1.44592	0.551908	1.18985	4.79291	7.71083	8.43025	0.414198	1.1954	4.98571	0.858768	0	0.604306	3.70887	0	0.986384	0.492494
ENSG00000148343.17	3.77399	3.90129	2.94137	5.95265	6.30879	5.22443	5.55394	4.76862	3.356	0.730452	6.13304	4.21934	4.37787	4.16364	5.64366	5.16535	7.03374	4.43217	1.42257	3.94699	2.77101	2.57831	2.42672	2.31598	2.64185	3.59029	2.27737	1.95291	2.27866	1.15225	3.02194	1.524	1.55559	1.71023	1.21653	1.90881	2.23449	2.24361	1.38989	2.38838
ENSG00000119397.15	2.75926	7.69143	10.1442	4.68799	3.26179	4.59467	2.94922	3.99105	2.09532	3.91961	4.82846	2.54952	4.94959	5.17298	3.41411	4.17204	4.70841	4.13299	5.94774	2.8831	2.14979	4.72776	3.05818	1.64315	1.39755	2.30004	2.30945	1.12613	2.70984	0.378927	0.962342	0.622664	0.551295	0.692377	0.70535	0.508112	1.11086	1.62658	0.313921	0.928819
ENSG00000120948.14	23.0706	23.367	15.5215	18.6417	17.3951	18.2183	20.3456	22.0734	20.0134	22.5178	22.2315	15.8187	21.4402	17.5507	19.2385	22.9367	18.9675	22.0514	27.1326	18.9589	18.7402	22.4653	15.3834	13.6178	16.137	13.7393	17.4232	19.6997	18.7976	7.84448	9.71201	11.6026	8.78145	9.5967	11.2682	11.2208	12.3556	10.227	8.43122	11.5018
ENSG00000177943.12	1.74719	4.37863	3.37408	5.96738	4.80913	4.05441	2.6789	1.28939	1.08741	0.223941	5.21334	5.10848	3.81016	1.22201	2.4982	1.23757	4.11299	1.84135	0.238726	1.79209	0.638614	1.26182	0.827202	0.241996	0.387377	0.321114	0.236128	0.408568	0.486891	0.793914	0.323189	0.226447	0.684244	0.0836628	0.07378	0.111749	0.61958	0.22143	0.0533863	0.133277
ENSG00000259015.1	1.8127	2.21188	2.027	0.776851	0.730982	0.634092	0.577174	2.53623	1.9079	0.730661	1.51368	2.02409	1.24182	1.90271	0.891109	1.84011	2.24479	0.824046	0.903524	1.91808	1.06947	0	1.52721	0.299593	0.444283	0.329744	0.203112	0.4909	0.438755	1.20882	0.106058	0.131181	0.547122	0.131935	0.322201	0.103157	0.54789	0.113252	0.252569	0.336282
ENSG00000130024.13	15.0364	10.7869	22.4943	14.4205	10.3031	13.8379	13.0613	22.6899	15.6926	10.2719	25.063	9.75226	14.7414	19.0678	15.4181	9.90654	17.2935	6.9223	19.0861	12.0819	7.60128	2.97013	8.59756	8.5827	8.92103	9.9606	9.83802	3.43524	10.076	6.2925	6.31586	5.53075	9.09546	7.49633	10.135	7.15681	11.4068	7.21544	5.82	5.85896
ENSG00000230415.1	0.16339	1.72533	0.570959	1.03443	2.18254	2.30207	1.54448	3.05466	0.076773	0	2.00644	2.47886	1.39916	0.742081	1.95519	2.4188	1.26461	1.85692	0.254501	2.75887	0.240996	0.244583	0	0.0723329	0.0417147	0.0796124	0	0.82965	0.556142	0.389139	0	0.147803	0.359593	0.0247754	0.0605042	0.0871708	0.226347	0	0.0355714	0.142084
ENSG00000055163.17	3.92283	7.00265	5.17998	9.81154	6.57798	6.12266	9.44069	2.57717	6.49834	7.84221	5.78267	4.22883	7.17508	12.8564	11.6111	8.70465	8.46263	6.78048	6.29642	7.85758	2.45054	0.871491	3.08645	0.973664	3.37112	10.3113	1.01512	1.96409	2.25274	3.6928	2.54794	1.76863	0.575274	1.61424	3.06515	4.86262	0.599524	4.90544	1.52441	3.14323
ENSG00000175265.16	4.53865	23.129	22.118	9.48536	17.7954	7.91832	14.3966	5.66906	3.3083	2.121	12.447	4.29913	2.71823	16.0192	6.93977	6.07113	6.846	8.41209	6.41513	6.51737	1.39657	1.7504	1.10504	0.635854	0.107791	0.167398	0.408721	1.19802	2.61584	0.737516	3.42076	0.11233	0.82768	0.103561	0.294293	0.324624	0.17046	0.305477	0.129764	0.161976
ENSG00000253200.1	0.388616	2.6821	1.53678	2.1078	1.75149	1.9695	1.38497	0.661743	0.644474	0.906073	1.08545	0.998827	1.02772	1.52788	1.82366	1.42397	3.13937	1.34848	0.696316	0.450323	0.236023	0.395424	0.393214	0.836589	0.396866	0.311878	0.640356	0.644865	0.449565	0.676014	0.531278	0.13786	0.172493	0.161761	0.0902943	0.238499	0.268699	0.130919	0.0862638	0.198788
ENSG00000037637.9	3.50801	4.94237	7.07477	3.93479	4.0586	4.85464	5.01766	4.88111	3.24844	3.86408	4.1446	3.13384	4.22941	5.38149	4.50651	4.03231	3.59805	3.80582	3.7639	3.11396	1.97474	3.22616	2.22548	3.73105	2.45819	3.02914	2.81278	2.64901	3.26386	1.22074	2.54398	2.63743	1.77466	4.80578	2.28368	2.93678	1.85529	2.42631	1.99055	2.30821
ENSG00000176715.14	2.89932	4.33832	4.73519	3.4628	4.01835	3.64716	4.47764	4.35774	1.39873	1.31828	3.25945	3.87106	1.14572	3.51003	3.57592	3.67916	3.89112	3.31759	1.15638	2.36715	1.19868	1.45478	1.17846	1.06363	1.81075	1.75835	1.42849	1.54631	2.50787	1.90118	1.47951	0.926948	2.69671	1.17163	1.15838	1.88427	1.71743	1.75061	0.894438	1.22328
ENSG00000213918.9	1.66411	3.37765	2.67413	2.98586	1.96697	1.90026	2.63784	4.61142	1.88918	0.697699	1.96337	2.43532	5.87372	3.45209	2.43173	2.43807	3.1784	1.52838	1.45371	1.54082	1.17128	1.3819	1.60542	1.20454	1.96304	0.523795	0.648623	0.629632	1.45167	0.655435	0.39606	0.515521	0.567122	0.293777	0.233898	0.380189	1.03334	0.630831	0.149412	0.459485
ENSG00000089335.19	3.54382	12.7425	7.26767	7.23598	6.1042	7.2147	6.58275	5.52511	3.14638	8.48505	9.21507	4.98604	12.6371	5.83932	7.03301	7.91333	7.55938	7.56556	7.03131	2.85479	3.43966	1.67477	1.32882	3.07502	3.69986	2.65132	3.4704	1.94536	1.87731	3.2754	2.36133	1.52439	2.24147	2.74553	7.07499	3.87467	0.67968	2.53668	6.49128	2.94048
ENSG00000279088.1	7.20533	14.68	5.4843	6.81985	8.83643	5.96345	5.52188	6.56411	2.64475	7.41455	2.53995	7.09904	9.07376	3.5477	4.0575	6.24517	4.45133	5.11972	6.51388	3.12985	1.10028	2.67319	2.51748	1.17084	0.865681	3.51357	1.51972	5.96865	2.3339	5.05733	0.710883	0.72592	1.30059	0.473017	1.20539	1.54369	2.85252	0.820891	0.900594	1.01235
ENSG00000111203.10	2.5481	4.18551	3.37423	5.95972	5.86103	5.75983	6.41415	3.75686	2.86089	5.57465	4.13369	5.34705	5.28279	7.01593	4.02723	4.99432	6.23792	4.53981	2.98023	9.88635	1.13246	3.08157	1.85019	1.12607	3.65677	2.52235	2.68608	1.90106	4.28078	1.85654	2.7136	2.18168	1.34506	2.6843	3.87363	2.72605	2.19059	2.70217	2.34452	2.23526
ENSG00000114841.16	1.13898	4.55138	3.60155	1.89799	3.90466	3.41118	1.59825	1.29909	0.772246	0.885926	2.48756	1.37231	1.12055	1.3386	1.22918	2.84961	2.07931	2.10917	0.426664	0.637661	0.409965	1.3703	0.755649	0.170305	0.199002	0.5113	0.129061	0.240337	0.221663	0.467699	0.131099	0.0546589	0.132981	0.0366487	0.259551	0.0988589	0.286881	0.174596	0.0526185	0.0648043
ENSG00000272141.1	6.072	3.98556	2.45887	11.7249	10.766	2.86751	9.33727	6.22269	4.18985	1.28365	2.86787	6.21011	3.7043	3.91416	11.3433	11.9025	4.34821	3.51588	0.440929	3.23832	0.407093	2.71197	0.603688	0.125318	0.260178	0.303447	0.0594725	0.718694	1.15623	1.55486	1.29393	0.192054	1.0146	0.18028	0.0943425	0.12082	0.342242	0.0663216	0.110931	0.332321
ENSG00000184465.14	1.82669	5.04007	5.88598	2.02028	2.76131	3.55788	2.05845	8.36904	1.58784	0.948204	5.37311	1.38536	2.86182	2.65502	2.20567	1.56052	3.50624	1.50778	1.46142	3.38835	0.401282	0.285792	0.579493	0.362229	0.233967	0.333566	0.630313	0.339303	1.13568	0.78193	0.168553	0.318272	0.715164	0.280399	0.257545	0.325946	0.596636	0.386597	0.311735	0.211087
ENSG00000236337.1	0.549834	2.72381	4.51369	1.84464	1.53975	2.07769	1.53997	3.53701	1.26306	0.738756	1.50045	0.778564	1.83105	0.739918	0.474201	1.73834	1.85501	1.19025	0.634399	1.27226	0.270331	0.792576	0.386032	0.216366	0.124779	0.158761	0	0	0.4621	0.40013	0.0595736	0.147372	0.691479	0.0370547	0	0.0869167	0.0615511	0	0.0532015	0.0708348
ENSG00000139746.14	4.43856	20.2818	13.5178	6.65614	6.41359	7.97599	7.63266	11.3365	3.99604	9.09983	11.4274	6.24269	5.89677	7.23503	8.10415	6.17721	7.67753	6.89703	11.8237	8.31139	3.27949	3.27457	3.16567	2.62727	5.22623	4.53118	4.12902	3.53204	3.30092	4.18234	2.31046	2.05375	3.32212	2.20117	6.20958	2.78774	2.97116	2.97484	1.56665	3.15406
ENSG00000197776.6	0.641331	5.46354	2.00446	1.52769	2.3824	3.23777	1.12368	2.51404	1.16608	1.85451	3.10743	1.21835	0.887961	2.2608	1.43839	2.39096	1.75973	2.6031	1.59254	1.37716	0.688896	0.410445	0.286313	0.555491	0.662064	0.55252	0.390548	0.460158	0.706555	0.112067	0.438449	0.34893	1.12215	0.52006	0.98093	0.892587	0.330095	0.46819	0.236752	0.456668
ENSG00000090686.14	5.53381	12.5298	14.4823	11.3215	6.27733	6.42123	8.46575	8.68134	3.89823	7.53749	8.26956	7.31098	7.90978	14.9161	9.73073	9.95705	8.26293	6.71686	8.10639	7.32712	3.22193	7.74202	5.40724	7.02516	4.38944	6.10661	4.83959	6.65507	4.76986	2.8548	4.22897	3.17758	2.84425	4.17146	3.42514	4.47328	2.85658	3.26022	2.40182	2.44064
ENSG00000022976.14	0.925909	3.80005	3.42081	2.0337	2.63784	2.48781	1.63869	4.76108	1.9798	1.62432	3.88061	2.21573	3.21809	2.72911	2.31319	1.88247	2.8344	1.34503	1.40914	4.86958	1.28276	1.08861	1.86336	1.05988	1.22502	1.074	1.13933	0.843861	1.20222	1.49096	0.663457	1.50561	0.749576	0.891275	0.605226	0.805309	0.910197	1.04805	0.401524	0.921436
ENSG00000258297.1	4.60486	25.9839	11.0556	10.2268	7.78541	7.52997	7.45825	15.2687	3.7044	9.35283	9.39533	5.76839	8.44854	5.2926	7.28417	7.09633	5.14715	6.93808	6.28887	4.40706	0.779632	1.67187	1.44353	0.893693	3.76941	0.890509	0.991288	1.84995	4.81125	1.6056	0.895451	0.745586	2.27589	1.42367	1.64549	1.07702	1.61116	0.699652	0.631935	3.10586
ENSG00000199226.1	0	2.86438	3.6562	1.7834	1.23061	0.988417	1.21459	1.9631	0	2.05011	1.24916	0.370385	1.74216	1.36889	0.657973	1.56455	0.726748	0.990913	0.845044	0.114507	0	0	0	0	0	0	0	0	0	0	0	0	0	0	0.301346	0	0	0	0	0
ENSG00000031003.9	4.00135	13.463	12.194	7.34796	4.96484	5.63767	6.14773	3.35613	2.57434	4.84479	7.94884	3.91882	3.78561	8.28824	7.55756	5.46788	5.82743	3.85788	5.27376	2.98666	1.28934	0.820132	2.24312	1.50433	2.80697	2.79353	1.82789	1.22949	1.38292	0.890675	3.10048	1.30863	1.03353	2.0013	4.42693	3.41564	0.894657	1.84129	1.23834	1.61488
ENSG00000270179.1	0.491128	5.6855	3.33438	1.08428	2.70669	2.51336	2.51943	6.79263	0.861537	2.90346	2.73409	1.84787	2.6636	2.02681	3.17677	2.54313	2.53415	2.92371	1.69999	1.40056	0.627814	0.261398	0.344815	0.425182	0.43468	1.59536	0.229294	0.775853	0.693439	0.331414	1.35693	0.434402	0.411766	0.218449	0.727469	0.652147	0.511307	0.715963	0.484715	0.37963
ENSG00000136936.9	5.76171	18.0538	9.61046	7.18192	6.62689	8.04236	7.5151	7.1426	8.55158	9.51549	9.23736	7.20119	8.85956	6.49979	9.53899	6.44419	7.37116	7.73972	10.7315	6.76251	4.35036	6.71962	3.78036	2.13909	4.31962	4.12942	5.89235	3.86989	5.75893	2.36875	5.60173	4.70876	3.14856	2.93302	8.61903	3.8709	3.01765	2.9105	2.9866	4.37414
ENSG00000042753.10	32.5635	9.63815	15.9613	30.8186	37.7877	31.5817	30.2641	17.7696	22.7663	16.6302	23.2711	26.0824	18.9684	30.1518	24.579	32.3338	30.7064	24.4379	18.7206	17.0614	64.0829	60.5142	25.267	36.0615	28.5328	40.0902	88.6518	115.041	27.8306	98.0642	42.9541	77.2171	58.8767	66.2042	45.119	54.6561	42.2551	53.2242	80.0818	77.7797
ENSG00000260121.1	0.726887	2.98496	5.82856	2.82089	4.17928	4.28196	3.51839	3.72616	0.533666	1.32762	2.7755	1.79203	1.38594	2.65178	1.52807	2.01763	2.61688	0.903548	1.39169	1.26572	0.418805	1.07676	0.287065	0.261457	0.278369	0.243498	0.509046	0.69205	1.47762	1.57566	0.182741	0.273976	0.528489	0.0413326	0.302816	0.129268	0.554978	0.0709587	0.0395623	0.125103
ENSG00000279457.2	1.09954	0.818704	1.30892	1.88448	2.2916	2.87648	2.39152	1.27522	1.74866	0.447465	2.27205	2.87438	2.48975	3.02336	1.85328	1.79687	2.51153	3.41587	0.70264	4.23091	0.982437	1.62483	1.12456	0.386919	0.367098	0.686868	0.459051	0.55474	1.5994	1.12681	0.433006	0.26779	0.598328	0.29498	0.140943	0.248186	0.39412	0.42935	0.441932	0.686476
ENSG00000163945.14	3.78417	15.6433	7.08074	4.84053	7.29001	5.88478	3.17061	2.76636	6.31259	1.79069	4.63713	5.67941	8.37629	6.99755	3.17997	3.69839	4.23828	12.0661	2.15653	1.78193	1.35394	1.47424	1.53885	1.02363	1.00849	1.1423	0.865871	0.557153	0.874485	1.34169	0.44234	1.13298	0.737077	0.517805	0.210096	0.753877	1.20525	0.330223	0.223732	0.535264
ENSG00000049618.20	5.90131	8.1612	8.51772	6.37391	4.37407	6.0795	5.34175	6.85334	5.77965	2.52349	5.25397	5.03555	8.09519	6.93065	6.51656	4.89247	7.44395	3.95117	5.31541	6.31949	3.54416	2.10987	4.67465	5.3689	5.91392	5.50917	3.67095	2.8771	5.15461	1.25501	3.32327	2.76278	1.88121	2.87437	2.36581	2.57806	1.84766	3.13792	1.45904	1.85636
ENSG00000179335.17	1.69028	5.01749	3.10707	3.00015	3.58686	3.93324	3.64115	2.58523	2.1982	1.83241	3.87821	3.56061	3.39039	2.97261	2.79068	2.54694	3.31135	2.701	2.06284	4.78044	1.51039	2.81	2.6588	1.54528	2.14279	1.7654	1.5089	1.92232	2.02826	1.74857	1.93263	1.29196	1.16792	1.16323	0.857841	0.955199	2.69852	1.89881	1.46303	1.29605
ENSG00000171467.14	3.96122	7.30968	6.67985	3.22196	3.62661	3.55723	4.78999	5.35958	2.14248	3.97625	3.65032	5.64456	2.51546	6.38528	4.77284	3.30423	6.65883	3.46299	4.90331	6.77126	3.41767	3.37118	4.10935	3.10161	2.39316	2.78	4.30159	1.22072	2.65964	0.648704	1.47391	1.53221	0.843605	1.70057	1.35727	1.46895	0.801723	2.10916	1.20458	1.21749
ENSG00000186104.9	3.89306	7.121	4.78102	4.22572	4.77146	3.54386	2.66555	3.47558	6.47107	3.76873	3.69807	4.42939	3.23839	2.7506	2.69524	2.99745	4.40632	4.1585	5.06895	4.4189	3.77108	2.42181	1.81784	1.04353	2.1466	3.10499	1.16983	2.13622	1.34072	2.56111	1.7918	1.75174	2.38671	3.71499	2.30934	1.14206	2.85639	1.464	2.92552	2.6712
ENSG00000260279.2	2.71561	11.6985	10.7643	12.7513	7.92713	4.05653	7.1249	6.50205	6.01814	0.898557	8.56095	16.4307	4.25179	4.88166	3.72283	3.92742	6.17759	6.90956	2.6095	2.66909	1.67392	1.173	1.96351	0.59811	3.93223	4.21315	0.454153	0.960437	1.65552	0.120665	0.237142	0.122216	0.662649	0.270421	0.480289	0.0288321	0.102089	0.126614	0.0705923	1.19837
ENSG00000255062.1	3.96442	3.67421	1.9957	2.75811	3.22422	3.23711	2.3204	4.42009	1.37752	3.75994	2.90464	1.98127	3.49471	2.24158	2.47812	3.25372	2.08261	2.05534	3.66701	1.57506	0.638794	2.99215	1.89456	1.21919	2.44956	2.20763	0.653252	1.86078	2.1671	0.952123	1.62431	1.02463	0.418967	0.646602	1.283	1.13752	0.671289	0.988656	0.638248	0.637345
ENSG00000144791.8	5.21679	11.2754	5.54365	12.2753	12.3638	12.7393	15.4929	11.9464	8.61158	4.3122	7.11693	12.3934	7.18946	5.97114	26.7641	4.83713	18.5469	8.57715	9.35779	7.84634	3.48027	2.93884	3.99466	3.29304	6.3694	6.97498	2.15149	1.83593	2.72401	1.5516	3.32393	1.5506	1.72595	2.95455	3.73013	1.23503	1.61676	1.91115	1.34345	2.73293
ENSG00000131149.16	18.5612	19.3633	12.0516	17.5571	13.4212	14.563	33.8263	20.9891	15.1065	8.65567	13.2419	24.4393	19.5574	22.4057	24.2785	17.3441	28.5498	15.0793	10.7377	9.85688	10.491	12.5824	15.9659	8.70068	15.4802	13.5776	5.20464	4.16281	13.125	4.69489	3.52414	2.56022	5.9089	3.6294	3.27076	3.06828	6.67209	7.87276	1.19824	4.3133
ENSG00000168405.13	7.36398	27.136	10.502	9.50383	13.8864	12.9386	12.2608	21.3094	4.38659	9.97124	30.271	11.5451	2.68477	12.0695	7.99314	9.84171	5.72196	4.9357	10.7038	5.73708	1.32559	0.585714	1.2024	1.47236	1.25026	3.04149	1.20738	1.48234	2.06709	0.696188	1.05299	1.0895	5.01688	1.43506	3.72192	2.57678	0.406534	2.59259	2.50362	0.518358
ENSG00000267152.1	1.10937	9.90669	2.39983	2.37116	3.80568	4.40165	4.02699	6.43023	0.897736	4.81323	4.82487	1.65502	3.52948	2.93395	3.57792	2.61867	3.25656	4.67793	4.28797	1.20543	1.86356	1.18398	0.373211	1.50064	1.08572	1.07108	0.820064	0.86061	0.978973	0.871539	0.285472	0.390264	0.658826	0.682216	0.867257	0.49322	0.442421	0.649781	0.483038	0.777126
ENSG00000168010.9	1.84087	5.69497	8.8717	5.99249	11.9907	14.792	6.23956	21.0218	2.49553	1.73006	12.4497	8.97552	5.03687	6.54172	4.15735	8.19863	8.16424	4.61146	1.81816	4.79733	0.97562	0.696494	1.51867	0.55981	0.536419	0.573492	0.548369	0.814968	1.317	1.04975	0.429211	0.60128	1.4435	0.408565	0.713202	0.480901	0.929792	0.353239	0.300711	0.298876
ENSG00000146556.13	0.878429	1.03065	1.23068	2.10448	2.98526	3.99243	2.4154	4.00741	1.31814	0.47115	2.6011	1.44018	1.61517	1.47764	2.70352	1.88497	2.23958	2.47282	0.676778	2.08531	0.762768	1.47754	0.45509	0.439059	0.484711	0.625918	0.426652	0.731413	0.943072	0.66644	0.618263	0.260604	0.721634	0.421081	0.556136	0.292279	0.428236	0.5975	0.320792	0.928157
ENSG00000206913.1	1.65829	6.01383	4.21442	2.05568	1.67179	2.05079	1.80004	2.182	0.850026	1.82297	3.14716	0.548916	2.25917	1.11579	1.26766	1.50715	0.897542	2.93709	1.87855	0.848502	1.11179	0.601779	0.317527	0.266955	0.153954	0.195881	0	0.510325	0.684174	0.359044	0	0.363659	0	0.0914372	0.4466	0.107239	0.151885	0	0.131281	0
ENSG00000140265.11	3.2345	8.44238	4.28902	4.73485	3.18123	3.8427	4.94703	3.22699	2.30347	4.16975	3.83623	4.6005	4.57127	4.36971	5.26519	2.59917	5.06443	4.66165	4.36247	3.84724	2.90721	3.17428	2.31193	2.91231	4.33541	2.67801	3.21192	1.73756	1.73935	3.19536	2.88149	1.26486	0.850097	1.26829	1.12757	1.5459	1.52119	1.84024	0.885723	0.910106
ENSG00000276103.1	0.537302	5.88382	5.00687	0.697778	3.0695	3.13252	1.06925	4.96857	0.33662	1.08288	1.31962	4.23885	2.87568	1.92814	2.54866	3.16788	3.0923	5.81561	3.34767	0.806439	0.264169	0.536201	0.377233	0.528586	0.365806	0.34907	0.752555	0.303141	0.812822	0.639835	0.174648	0	0	0.217261	0	0.254807	0.36089	0	0.623867	0.415322
ENSG00000265511.1	1.15976	0.804069	0.73686	0.898554	1.62094	1.7416	0.71687	3.75149	0.346782	0.796834	1.78025	2.15941	0.620714	1.57844	1.3469	1.39865	1.74191	1.02706	0.0547418	2.64071	0.155511	0.394563	0.610691	0.124467	0.134589	0.20549	0.110753	0.0446133	0.637989	0.282493	0.0257028	0.11127	0.397781	0.0319743	0.0390424	0.0374999	0.19917	0	0.0229536	0.0305614
ENSG00000166432.13	0.231468	9.90767	2.2052	3.20791	5.01847	6.21627	2.53994	3.11143	0.393112	4.10856	11.3013	2.91766	6.70164	4.21823	3.71416	7.70572	4.59085	2.52194	3.01175	3.34174	2.67368	0.409108	0.14391	0.488897	0.549658	0.279014	0.13671	0.415377	0.94923	0.101289	0.100619	0.264044	1.04514	0.0541273	0.648532	0.244006	0.224775	0.304908	0.216141	0.208559
ENSG00000254910.1	1.60368	2.88509	2.02811	3.54051	5.01189	5.03841	2.12759	3.35279	3.51648	0.861882	0.984667	4.70382	5.72203	2.62568	2.00547	3.45319	3.91461	3.03762	1.77632	2.1061	0.551925	1.38701	0.0562963	1.00971	0.873454	0.764036	0.598973	1.17622	2.26429	1.20948	0.443079	1.51517	1.27731	0.875418	1.66279	0.950651	1.91193	0.834942	0.418962	0.929707
ENSG00000131368.6	16.3146	38.5665	7.92867	15.208	22.393	10.3604	24.1002	47.8641	8.93341	13.5099	23.352	35.6739	26.9889	11.1371	17.7995	11.6034	17.0717	35.4055	18.8696	14.0378	6.63745	7.29952	4.73914	2.97562	6.72639	7.32658	3.6912	6.41091	6.93126	8.40206	4.49824	4.46748	3.98012	7.2462	5.75452	3.68017	3.4435	9.34527	4.84424	8.72015
ENSG00000168137.14	9.37614	25.8962	19.5511	12.1029	11.2644	11.7745	13.4	14.5854	10.5203	14.0474	13.4615	10.967	18.7072	10.3881	14.698	13.9082	18.4309	12.5912	14.4596	15.511	8.67923	21.7264	12.7002	6.69945	7.43681	6.40757	6.59879	6.05456	9.36806	3.06032	3.9079	3.14058	2.34807	3.03045	1.92412	3.06317	4.47517	6.65012	2.17971	4.58816
ENSG00000253106.1	3.77275	6.61889	5.34811	2.288	2.48481	2.19609	3.14601	3.68123	7.64278	2.56442	2.84097	2.50551	1.69537	1.70033	2.31372	2.16234	2.97195	1.58911	1.51534	0.831352	1.66679	0.266393	1.52743	0.751064	1.20856	0.763062	0.411269	0.316271	0.807645	0.513905	0.516267	0.402457	0.570702	0.40477	0.698535	0.392435	0.318249	0.416939	0.240209	0.13412
ENSG00000188206.6	3.30204	18.1583	20.5497	4.45131	5.49336	6.15274	5.33025	14.437	1.71477	10.6361	6.30596	4.76712	6.09252	4.162	5.74167	6.099	5.57139	10.5047	5.09338	2.68767	0.919764	1.69149	1.0049	0.45454	0.666735	0.513879	0.328257	0.623356	1.48782	1.26088	0.171404	0.22715	0.805275	0.11169	0.371943	0.217326	0.575553	0.235324	0.178581	0.118886
ENSG00000266189.1	0.246527	8.0989	2.46136	3.84188	2.98241	1.19773	3.59772	2.37881	0.926695	0.993699	1.21095	2.09449	2.37498	1.99052	2.073	1.32711	3.37581	4.00251	0	4.3014	0	0.492043	0.259625	0.145517	0	0	0	0	0	0	0	0	0	0	0	0	0	0	0	0
ENSG00000257337.5	3.70119	4.2857	3.10363	2.61387	4.69704	1.68411	3.07329	6.98184	3.23651	3.29024	2.38469	4.87445	9.03278	2.74116	2.08304	5.2369	8.03762	8.38733	1.55594	5.11668	0.582751	1.96397	2.95969	0.94824	1.8994	0.893537	0.391538	0.750736	1.78743	0.577012	0.53247	0.510251	1.12968	1.15975	0.966163	1.07647	2.57235	0.582172	0.395992	1.22087
ENSG00000099991.15	6.61812	15.4461	12.9033	13.0269	14.2239	14.0174	25.0022	15.0228	22.0919	5.54669	16.0952	12.0041	12.8733	12.6157	14.4349	15.739	17.8353	12.7091	4.15357	19.8169	5.8306	3.29448	11.0411	17.8841	5.06953	7.835	6.46518	6.585	7.69203	2.4826	5.50893	4.0679	1.41758	4.05337	3.49797	5.63667	3.0764	7.32828	1.50059	5.30415
ENSG00000177463.14	4.97235	27.5872	12.9413	7.78173	8.27609	6.75383	9.29194	15.5036	3.0652	6.27713	8.15669	11.3277	11.3774	5.66081	7.046	5.8483	7.63473	9.63281	9.43216	4.84398	3.02254	3.07282	2.58747	3.23009	2.70822	3.12329	2.07317	1.72822	2.34646	1.41117	2.30076	1.57149	0.858296	1.4601	1.58331	2.49298	1.48593	2.42268	1.02039	1.02871
ENSG00000108389.8	6.92699	11.8868	16.267	10.7907	9.16517	5.31712	6.09753	14.9452	6.97594	6.31082	6.66467	9.833	10.2054	8.31637	9.55234	5.94148	9.11946	5.33418	12.8492	8.36716	5.4745	5.4105	5.97832	4.71591	5.21321	6.27051	4.45251	3.51591	5.99227	2.3902	4.44896	4.28733	4.59724	5.38316	3.06442	3.38007	6.56945	3.92757	3.69356	3.63064
ENSG00000156256.13	8.28402	14.6548	9.47239	9.74977	8.97848	9.03997	9.94796	7.88342	4.98013	11.7707	5.41407	8.5581	8.70978	13.9683	12.295	8.0348	8.72257	10.4323	15.1333	13.066	4.48907	3.34942	6.391	5.34814	6.55444	9.13559	6.66475	4.92086	5.82337	4.41968	5.48884	6.9178	6.04444	6.62051	8.07311	6.11013	3.32958	5.66188	4.52517	5.87781
ENSG00000095574.10	6.64658	11.979	7.10672	5.98567	5.87863	6.74724	6.61771	5.07649	6.18626	6.84754	6.3106	6.02838	4.44152	5.16945	9.10667	5.67646	8.2734	7.08835	9.15555	5.97119	4.29727	2.38193	6.49878	3.26897	4.38922	5.27553	2.96233	1.77553	4.6323	2.89287	4.1849	2.45622	5.17019	4.50277	5.43523	4.11175	2.69356	3.28359	5.83984	2.92994
ENSG00000168795.4	5.69724	11.0523	6.64679	5.81379	5.23227	4.91103	5.41351	4.61033	4.10273	5.85975	5.42793	5.15313	3.61639	4.15947	7.10081	3.31213	7.04546	5.61018	7.47746	4.42505	4.26844	2.50833	4.2114	3.05547	2.5761	2.85691	2.93687	1.70171	4.53543	2.70191	3.04276	1.87085	3.57107	2.7194	3.9444	3.40198	2.14451	2.0938	4.74048	2.23955
ENSG00000182700.4	1.66644	7.90618	6.00179	7.10632	5.55931	6.88919	4.98851	4.88248	2.34622	3.57838	7.83588	5.25872	2.27676	7.47382	8.02357	4.74872	5.79416	8.63815	5.43682	3.10032	2.92274	0.671259	1.95282	2.42514	2.50013	2.98415	2.3001	2.16416	1.2284	1.80765	2.67388	1.1475	1.59277	1.38565	5.53813	4.46152	1.41032	3.8049	0.686019	1.12769
ENSG00000242687.2	0.689499	3.52903	3.26245	1.18742	0.972151	1.9371	1.59751	1.09079	0.741864	0.876061	1.55844	1.27651	1.23009	1.87254	1.43169	1.26414	1.71937	1.09511	0.363183	1.66761	0.420063	0.443765	0.399899	0.634077	0.469424	0.473916	0.538847	0.355183	0.740726	0.285591	0.292328	0.213933	0.213639	0.32729	0.281228	0.302105	0.913647	0.398001	0.117477	0.246208
ENSG00000113649.10	8.91432	17.538	17.2866	7.82063	6.42441	6.53322	8.06516	5.26729	7.77386	9.91105	9.28135	6.45897	7.92038	6.44624	5.88895	5.8956	6.08329	9.05388	7.73107	11.7942	5.99783	4.33163	5.06752	5.86367	3.56579	3.43077	4.93427	4.53418	5.61317	3.99761	1.82201	2.59008	2.89115	1.95153	1.48889	1.76534	4.4361	4.14662	2.2407	2.74219
ENSG00000103479.13	14.0271	28.6836	23.5168	19.4843	13.6074	18.6813	20.8789	26.3246	8.39881	15.0697	10.2755	22.4138	12.113	35.4126	22.059	22.4001	24.0484	14.4684	17.5268	5.17042	4.18437	6.9449	4.88092	8.09725	11.5505	11.925	6.4874	2.54862	11.8789	3.72428	10.0759	7.72385	8.34152	13.9478	9.53634	12.1978	9.02886	8.91125	4.9933	3.26441
ENSG00000037757.12	6.13606	7.37009	4.46763	5.56905	10.4221	10.0275	7.05069	9.30988	2.01709	8.35846	6.15766	4.80918	4.04992	6.55204	7.80075	6.65858	8.59519	5.52256	4.16812	3.38536	3.34477	2.0815	4.27826	2.64128	2.26009	2.96619	3.63474	2.80169	3.65982	7.02541	2.35024	1.40413	4.4303	1.6586	1.49984	1.86328	3.48813	3.04947	2.79318	1.75052
ENSG00000213719.7	187.417	59.3506	128.567	130.29	130.146	115.909	142.911	119.359	177.068	170.299	139.396	198.567	195.44	151.944	118.875	137.665	137.562	167.251	226.988	262.363	380.729	255.045	211.829	242.799	207.848	128.489	356.805	415.986	292.254	331.842	476.637	416.772	375.768	326.462	253.216	267.015	219.198	295.478	682.819	430.416
ENSG00000260051.1	0.551442	2.41546	6.82704	2.36326	4.48451	3.25068	2.43865	4.43419	0.552766	0.148183	2.61841	3.05643	2.99071	2.02835	1.3792	2.4031	3.61143	1.61154	0.687154	2.25538	0.379569	1.65093	0.58074	0.303798	0.150173	0.0238837	0	0.0622238	0.778598	1.07256	0.0537731	0.133022	0.601034	0.0445957	0	0.0523025	0.351867	0.114841	0.0320142	0.0213126
ENSG00000205268.9	6.63215	11.0397	15.2833	7.94959	7.13284	11.0185	6.41379	14.0995	4.01006	7.67289	9.95342	3.92543	6.1083	6.11455	3.1727	5.41286	9.89329	3.96343	5.89641	2.16187	4.89529	3.2952	3.22477	2.42547	3.48735	2.02418	2.64048	1.74352	2.99283	1.52242	1.17924	1.99301	2.40283	2.0678	2.44547	3.35666	2.49079	2.31863	1.92435	2.49999
ENSG00000241975.1	0.922538	5.72126	4.4738	1.4762	2.05939	2.36909	1.61733	3.49715	0.495403	2.65611	1.45656	1.75952	3.95	1.8622	1.70494	2.17906	1.68698	1.06985	2.32653	1.18684	0.194389	1.18369	1.52673	0.311168	0.538356	0.770588	0.184589	0.223066	0.6978	0.274646	0.257028	0.476873	0.331485	0.0799357	0.390424	0.374999	0.298755	0.308771	0.172152	0.152807
ENSG00000264201.1	2.66092	3.12202	0.664177	3.88762	0.670647	1.93918	3.97151	4.41308	0.625151	2.01106	2.45073	1.6148	0.356037	1.34281	1.93632	3.32529	3.16847	1.08004	0	2.24651	0	0.663867	1.05086	0.588996	0	0	0	1.12595	1.00635	0.792176	0	0	0	0	0	0	0	0	0	0
ENSG00000105355.7	14.6304	8.00595	23.4429	16.0421	19.8412	18.6025	17.4977	17.413	10.7807	11.305	13.2917	13.8331	26.1621	18.9815	19.5773	20.7494	18.6228	17.7787	18.8436	8.29324	49.114	52.8631	30.9487	54.7653	30.772	31.5976	45.1357	126.639	35.3625	78.8702	45.0589	67.9252	29.557	30.3805	14.9511	55.9791	56.1987	65.8201	33.8625	49.8321
ENSG00000255031.4	2.09721	3.98581	3.98012	3.41011	2.95301	3.41883	1.52915	3.21946	3.74626	1.11781	4.53354	1.92484	2.43042	1.43444	1.8162	1.23961	2.35276	0.900482	0.395961	1.19015	0.409036	1.27996	0.273798	0.194383	0.477907	0.326549	0.267036	0.586725	0.812822	3.04437	0.388732	0.512175	0.348758	0.0946137	0.179711	0.098635	1.27476	0.0812152	0.120748	0.120577
ENSG00000163257.9	10.386	24.637	15.7607	9.70492	7.82552	9.45773	10.5031	9.16845	7.81803	12.119	9.25969	8.74527	10.2697	7.54747	10.2726	7.91021	9.84907	9.33185	9.77748	8.83339	6.7322	6.61745	7.72568	5.55523	7.00287	7.92344	6.39281	3.07837	6.49667	2.67359	2.95517	3.57125	3.38168	1.66525	1.95925	2.45445	7.69564	3.04462	2.70539	2.92101
ENSG00000261663.1	2.81879	2.05923	1.06201	1.76127	2.01067	1.88627	1.99331	2.6622	2.44904	0.589536	3.06963	1.33943	6.17688	1.19882	1.18686	2.69945	2.26402	2.80633	1.71207	3.03835	0.706015	1.67188	1.28824	0.345325	0.543138	0.380079	0.670424	0.945201	0.925256	1.17168	0.350071	0.561294	0.401315	0.19355	0.315113	0.283748	0.482255	0.249211	0.27789	0.369995
ENSG00000196476.10	10.3442	5.37196	2.22518	6.29997	11.6983	7.53254	14.4547	11.9946	4.82631	2.75852	9.19235	8.4973	11.8116	11.4915	7.99935	14.8667	7.7379	13.3922	3.67276	13.5463	3.55529	5.93509	3.85236	2.40229	3.46352	8.05807	3.22337	2.52168	3.35324	2.53141	1.9607	2.66622	1.79749	2.6595	5.49008	3.80841	1.24476	2.19459	2.76359	4.07982
ENSG00000270083.1	0.682737	4.31332	3.25097	2.19957	1.53543	0.816497	1.11481	2.02706	0.493541	1.05845	2.32174	1.33858	1.12433	1.02478	1.29088	1.85786	0.812962	1.5348	0.654432	1.41885	0.154926	0.419285	0.497778	0.278998	0.321799	0.477675	0.073558	0.0888911	0.715039	0.375241	0.179244	0.0950161	0.264191	0.0955622	0.388956	0.635102	0.0529124	0.328117	0.0457346	0.0304466
ENSG00000132846.5	6.13781	4.98966	1.32968	2.76353	3.90142	4.52927	2.48814	1.83528	2.54542	5.49135	6.6129	2.61984	3.66723	4.50432	3.37295	1.80099	2.82114	5.62496	2.39846	5.62369	1.85048	0.683792	1.76166	0.958905	3.08806	3.50061	1.28861	1.14886	1.03655	1.47101	1.17791	0.735259	0.262964	1.91407	1.75349	1.65904	0.646585	1.3516	0.364178	1.15999
ENSG00000079134.10	4.78737	7.69562	7.35948	3.42854	3.77556	4.25976	3.40044	6.87245	3.76248	4.6444	5.6979	2.57721	5.43179	3.55708	2.19993	2.89996	3.37226	3.40549	5.20497	3.09193	4.65791	3.15407	3.4238	2.63042	1.58477	1.49546	1.7859	1.84736	2.33192	1.07489	1.00252	1.527	2.10122	1.96247	1.22975	0.978783	1.10225	1.18767	2.03608	1.93873
ENSG00000170242.16	6.80777	14.5118	12.6977	8.51301	6.49211	8.67339	7.64777	5.9461	9.23373	7.77802	7.02701	7.72361	6.86298	9.76278	8.82277	6.6984	10.4196	6.72621	12.4615	7.75532	4.72564	7.67654	3.31477	6.047	8.50769	6.985	6.59434	4.54231	3.14216	2.12792	3.99683	3.43393	1.83276	4.38771	4.59544	5.62957	4.49563	5.35326	1.79406	4.94942
ENSG00000189007.14	1.96259	5.3044	3.29497	2.21594	2.93253	3.57566	0.978347	5.12191	1.67419	1.99536	4.54042	1.17329	2.68226	2.1223	0.568617	1.54748	1.2728	1.46043	2.46865	5.71216	0.745233	0.434266	0.824287	0.289614	0.456327	0.709621	0.67494	0.835403	0.808517	1.76327	0.159483	0.343448	0.819056	0.311766	0.415291	0.309551	0.60173	0.22352	0.493398	0.230265
ENSG00000236015.1	0.636537	5.13825	2.2879	1.26478	1.2321	0.964878	0.996497	2.42614	0.526403	1.3855	1.03181	1.25157	1.33546	1.02791	1.10344	2.05597	1.50074	1.24015	0.687432	2.26425	0.413105	0.152456	0.294957	0.225436	0.104008	0.0661663	0.213971	0.172382	0.308142	0.379003	0.111728	0.0460649	0.288186	0.0463297	0.0377141	0.0905602	0.243699	0.238613	0.0443453	0.0147608
ENSG00000183207.11	23.756	5.53822	5.99393	15.2378	15.281	10.6594	17.4495	13.9295	19.4123	6.13048	11.0725	13.0398	9.87229	11.652	15.7219	18.6171	17.3836	19.28	5.23474	12.8453	27.9759	31.4192	33.3134	17.8534	14.1221	19.6577	45.2039	39.3944	22.7741	34.2821	19.1881	33.904	22.3331	30.6556	17.8782	20.0936	20.9158	19.0222	25.0924	34.9733
ENSG00000149292.15	0.679785	6.61252	4.13538	2.07488	3.42262	2.63062	2.32021	6.83595	1.29994	4.03842	4.36804	1.93315	3.21521	3.47569	3.80654	4.10318	4.00017	4.97936	2.84824	4.58465	0.734512	1.28973	0.624334	0.816508	1.13819	4.46773	1.18461	0.75591	1.31536	0.656548	1.88267	1.43723	1.05372	1.16982	1.34645	0.969944	0.997466	0.851886	1.00843	1.23269
ENSG00000260942.1	1.88593	3.62643	2.67796	1.07663	0.961205	0.656655	0.97997	0.853028	0.511999	0.897434	0.591851	1.0205	1.44676	1.14911	1.48758	1.33753	1.20704	1.13971	0.500477	1.2207	0.293624	0.496656	0.270335	0.173165	0.192597	0.105506	0.117399	0.0886689	0.380401	0.492833	0.107277	0.167442	0.45459	0.0349519	0.155193	0.122976	0.831287	0.114554	0.127737	0.0850372
ENSG00000197943.8	1.24485	3.9877	4.72201	5.42654	3.4154	4.09171	2.67624	4.06742	0.66639	2.65683	1.95258	2.94407	1.92102	4.90163	2.85108	3.24916	5.40936	2.23411	2.41344	0.748125	1.1542	0.469175	0.916216	1.00954	1.05116	1.24914	0.914442	0.758735	2.27779	0.788633	1.99677	1.42516	0.993935	0.883886	1.30947	1.36551	0.58697	1.40521	1.06638	0.353145
ENSG00000198169.7	9.38065	5.635	4.93917	6.05399	6.98049	4.74508	7.24706	8.64331	8.93907	3.39465	6.27295	5.71331	3.42427	5.25557	5.23343	3.84682	9.35119	5.70352	3.55982	4.2267	7.79109	1.77405	6.40284	2.51936	2.28338	2.27125	1.3727	1.56548	2.16297	1.61423	0.926739	1.61706	2.37972	3.59754	1.44541	1.63579	1.94492	2.53143	3.11832	1.33067
ENSG00000264176.1	0.493054	3.66379	1.23068	1.20059	1.98827	1.71675	0.654131	0.842496	0.308898	1.90459	0.857755	0.673229	0.439811	0.746446	0.850462	1.20072	1.10081	0.600377	0.59733	1.68819	0.0606035	0	0.0865417	0.291033	0.29372	0.133468	0.115097	0.139088	0.124314	0.0733928	0.180298	0.0495574	0.103345	0.0996845	0.12172	0.175367	0.0206981	0.128352	0.0357806	0.02382
ENSG00000132485.11	17.0895	72.7779	30.7056	16.494	24.3663	29.1821	28.0344	40.699	10.349	49.9715	27.3612	13.6665	21.6352	18.2393	21.728	24.2707	20.9088	39.9494	37.8281	19.9199	8.53632	9.69575	6.90817	7.16669	9.02616	8.27784	7.89437	6.40732	8.88211	10.0029	7.77367	8.27121	14.0131	8.24239	11.2642	7.46355	10.3235	7.0992	13.877	8.80518
ENSG00000261437.1	5.55786	2.86066	2.51097	1.37438	1.46126	0.904744	2.29867	2.48928	3.64438	1.66375	1.80352	1.7068	2.44545	1.6147	2.05518	1.42472	1.60591	1.07534	1.43537	1.71267	1.13267	0.670558	0.424582	0.317297	0.519551	0.411592	0.228559	0.11373	1.68447	0.617266	0.336975	0.578889	1.09855	0.349329	0.824665	0.232163	0.764018	0.914573	0.543347	0.628834
ENSG00000116580.17	4.95021	9.37664	11.0491	5.56512	4.92167	4.31831	5.37101	8.73755	3.24173	6.5464	4.22534	5.41306	5.48622	5.18998	6.49453	5.19118	5.76618	6.53874	10.8154	5.71427	6.10562	5.05015	6.2625	3.99791	2.60901	3.59142	2.22691	1.68343	3.69529	1.98198	1.32417	1.68432	2.18893	1.83313	1.00376	1.44491	2.3349	3.04405	0.991165	2.37238
ENSG00000271267.1	0.978433	6.3139	8.46632	2.62074	3.288	2.05991	1.29808	2.3603	1.37923	4.43685	1.70216	1.78131	2.88016	1.42641	2.05687	2.50815	2.81556	2.64758	4.91079	3.99258	0.721583	0.650952	1.45976	0.144384	0.0832671	0.476745	0.114201	0.138006	1.11012	1.99046	0.0795088	0	0.512705	0.0989087	0.362319	0.0580008	0.82148	0	0	0.0945383
ENSG00000239149.1	0.413581	2.26449	3.02812	1.34276	3.47457	3.21496	2.28623	4.48962	0.259109	1.66706	2.87799	2.50984	1.77082	0.927601	1.24842	2.86251	1.55948	1.34295	0.858942	2.09502	0.406681	0.963044	0	0.325498	0.422361	0.179128	0.772359	0.233339	0.625659	0.246252	0.739379	0.665112	1.04025	0.668935	1.02101	0.196134	0.27779	0.861308	0.240107	0.7193
ENSG00000164073.8	2.84097	10.8172	7.47229	4.98974	4.63472	4.77113	5.80032	6.04826	3.33236	4.96058	5.43546	4.18484	4.89868	5.1368	5.27814	4.86045	5.36488	4.29415	6.32479	3.62536	3.15662	3.08494	1.69586	2.15957	2.51359	2.29561	2.16777	1.41927	3.12394	2.65035	2.96763	4.4757	3.42595	2.50754	2.99079	2.63522	1.80732	2.07859	4.79907	3.57698
ENSG00000229931.1	0.750529	2.39519	2.21805	1.54976	1.69487	2.80042	2.70836	1.52084	0.394974	1.08908	1.29032	1.78542	2.47441	2.24219	1.10686	1.40832	2.19846	2.58328	0.498794	0.912443	0.664207	0.389475	0.600709	0.567057	0.398561	0.292559	0.504579	0.203252	0.862896	0.160875	0.292747	0.615562	0.415306	0.528056	0.44468	1.45218	0.181479	1.68807	0.601299	0.626553
ENSG00000245694.7	15.46	7.75823	5.80225	16.6727	13.7738	8.43414	13.4246	24.2414	9.25974	8.23997	18.253	17.8823	4.187	9.0989	12.3856	17.7264	15.4312	13.5632	11.5859	18.0267	10.1378	0.966591	1.44178	2.45729	4.05166	7.31511	1.57836	1.57634	9.20006	0.121995	3.29211	1.93208	14.3243	8.45058	7.84934	5.83661	4.5602	2.45837	1.68694	6.17127
ENSG00000265678.1	0.868396	5.75887	7.01155	1.87551	2.81672	3.1551	1.90346	2.8235	1.27734	1.2936	3.61648	1.55806	2.142	2.66748	1.8805	1.85829	1.8208	1.71639	1.25462	0.786278	0.779656	0.527505	0.556674	0.356582	0.192789	0.441526	0.47594	0.57515	0.62829	0.809304	0.0552264	0.113848	0.142449	0.045801	0.111851	0.107432	0.228238	0.176917	0	0.0875544
ENSG00000199906.1	3.15249	4.35149	0.740587	2.52867	5.42156	3.78398	2.58324	4.47343	2.43975	3.36363	5.23762	1.5755	2.18348	2.24594	4.07827	2.56697	1.76649	4.81718	6.93235	0.730613	1.91464	0.740241	0.195293	0.109459	0.378755	0.481902	0.259732	0.627744	1.40266	0.662484	0.361659	0.782831	3.49819	1.01228	1.37339	0.39574	0.280248	0.86893	0	1.7201
ENSG00000118482.10	8.58948	23.1077	17.8855	8.46844	9.89502	9.30566	11.9488	12.2575	7.61278	12.7006	11.4951	16.2259	9.43855	12.7749	11.2752	7.51707	11.3206	10.2018	14.2242	8.40525	3.99377	12.6644	5.39264	9.30947	9.56364	8.97656	7.53679	3.69098	6.07244	1.26234	4.45278	3.95504	3.31127	4.47989	3.72955	3.95852	3.3149	7.05496	1.76362	3.17927
ENSG00000269915.1	0.669608	3.23499	5.19107	1.07421	2.66053	3.21496	3.76248	0.902675	2.07287	0.158768	0.919023	1.76884	1.47568	0.901098	2.80257	1.60543	2.18093	0.511599	0.081804	2.70468	0.522876	0.393079	0.373333	0.0464997	0.0402249	0.0767691	0	0.133337	0.119173	0.515957	0.057614	0.047508	0.148607	0.0238905	0	0	0.0595264	0	0	0.0456698
ENSG00000197912.12	5.94691	8.63931	11.4012	10.4309	12.0296	9.7999	11.1153	11.177	7.05843	2.86884	8.38188	10.0397	10.7336	8.05012	8.04456	11.7334	9.23132	8.59664	3.29208	5.33626	3.24786	8.34439	3.51269	3.27584	5.25659	6.96442	3.3918	5.05362	7.65917	5.44316	2.8584	2.40046	6.7518	3.92037	2.85293	5.51795	4.02269	2.68173	2.23434	3.26526
ENSG00000145041.14	4.30477	8.82351	5.50455	6.74969	5.38236	5.53257	6.99378	6.17388	5.50314	8.64499	5.88368	4.97967	7.13946	5.66123	8.10009	5.6822	7.20607	6.39297	7.7648	8.00916	6.65179	5.42871	7.57193	5.38533	4.08371	5.42641	4.1524	2.47015	4.27666	2.6451	3.71292	3.44297	1.98542	2.83553	2.98649	3.54754	3.87933	3.41681	1.92632	2.76345
ENSG00000235280.2	3.82601	3.03871	0.411379	1.46195	2.04726	1.54426	3.45555	3.23036	2.59982	2.60986	4.58995	4.4115	2.20523	2.77238	3.78833	3.12339	1.66461	1.6724	1.10022	4.68785	0.217049	0	1.51873	0.642767	1.082	2.14148	0.28855	0.74721	0.0445226	2.34816	1.57845	0.461468	0.148051	0.410568	0.95906	1.1724	0.103781	2.02262	0.38444	0.955474
ENSG00000090905.16	3.86731	17.5255	13.2025	5.40811	5.85917	6.45704	7.70832	7.76292	3.45346	6.37429	5.23201	5.69513	8.65723	7.09143	5.58211	9.04322	6.30666	5.56426	5.52251	4.53513	3.09275	3.78423	5.70825	4.87665	2.68649	2.61685	3.42671	2.66247	3.61758	1.41886	1.30954	1.22718	1.58682	1.3134	1.42775	1.60228	1.68094	2.57196	0.542109	0.973057
ENSG00000271335.4	1.18724	3.09936	2.01511	1.63338	2.07962	1.52855	0.905684	2.55971	1.08782	1.64502	1.22102	1.20681	2.76408	0.88871	0.835141	1.62062	0.910064	2.55401	2.65064	1.46174	0.35023	0.636833	1.60979	0.735828	0.394044	1.0702	0.145501	0.678204	0.898019	0.485993	0.23878	0.232695	0.447927	0.07201	0.395677	0.158352	1.74937	0.394055	0.310166	0.714092
ENSG00000155366.15	14.4103	11.4507	26.8116	22.7966	21.4715	27.681	35.8343	28.8703	23.9553	14.71	24.5572	23.4726	43.6133	23.6136	36.48	36.5105	27.2096	25.0346	26.6758	16.1277	45.1416	61.9827	30.2369	61.8508	31.5097	33.4699	69.097	88.3343	43.7804	58.1496	133.329	180.609	160.277	92.0764	54.8571	108.366	101.425	74.5194	138.043	112.072
ENSG00000272341.1	1.01554	5.32792	3.85788	1.72094	1.5482	4.08351	4.98942	2.07139	0.589682	4.60927	2.62599	1.86389	2.25364	3.07212	1.76771	2.33659	2.52171	2.73458	2.46921	0.59482	1.30305	0.370777	0.399974	0.467855	0.640809	0.321837	0.740102	0.335391	1.21155	0.235967	0.422684	0.557667	0.550319	0.811262	2.04234	1.15115	0.291143	1.27669	0.539247	0.598314
ENSG00000172840.5	2.43771	4.14469	2.58143	1.75452	2.71518	1.72113	1.99596	3.91936	2.60868	1.88338	1.73828	2.44783	1.3972	2.45613	3.56358	3.54897	2.7565	2.1843	2.9086	1.46934	1.37466	2.18519	1.18995	1.10764	1.6912	1.44862	1.15097	0.983796	1.50844	0.769729	1.07861	1.52298	2.60884	0.920866	1.23205	1.31347	0.908696	1.19352	0.549799	1.30719
ENSG00000131437.14	4.24594	5.95654	5.29444	4.6949	2.67301	2.56744	2.30793	2.36906	2.91078	2.53639	4.23501	3.05123	1.18364	4.2833	5.78722	4.04986	3.03166	5.21231	2.93727	1.28429	1.87429	1.36872	2.37088	1.34688	1.83425	3.80827	1.63006	1.52004	1.05359	0.407405	0.915945	1.20845	1.12942	2.01763	1.56551	1.03214	1.25103	1.07827	0.657038	1.20419
ENSG00000088448.13	16.0502	79.7979	92.187	25.6299	21.6902	31.5037	33.3083	29.2409	15.4414	29.1266	59.8285	27.1415	32.6796	27.9704	33.0375	27.2042	31.3878	33.7231	34.2683	16.7233	6.17749	7.34182	5.48439	8.11855	8.77465	10.7943	7.35832	7.48526	9.37177	9.82994	13.7233	11.4933	9.51781	10.1862	8.23753	11.1625	5.13805	9.71204	6.0747	7.43054
ENSG00000198920.8	3.69927	10.6166	6.86868	3.66466	3.88366	3.782	3.57493	8.34605	1.77571	5.8397	3.11292	4.03562	3.97401	4.88862	6.15632	3.68398	5.08421	4.83396	4.26285	3.25796	4.88715	1.5371	1.8358	2.21498	2.11652	3.38452	2.24118	0.945952	2.54144	0.938878	1.52791	1.35018	1.20072	1.63841	1.20725	1.0223	0.811099	1.85498	1.48326	2.24873
ENSG00000269227.1	0.459169	5.28941	4.16764	1.30104	1.26247	1.50074	1.68908	2.41672	0.549187	1.26192	1.07646	1.24126	2.14473	0.954949	1.51203	1.44456	1.6651	0.948802	0.433464	2.02052	0	0.333256	0.0439604	0.0985571	0.0852575	0.0813569	0	0	0.50518	0.198833	0.0814094	0.201389	0.209984	0	0.06183	0.0296936	0.10514	0	0.0363508	0.0483991
ENSG00000278311.3	6.97416	10.1235	12.3994	7.86695	7.22636	7.43173	8.23387	11.0332	8.31492	10.1619	8.13584	8.11302	8.96614	8.91275	8.87037	6.50955	8.34415	10.2844	11.8719	6.11954	6.43317	10.6762	7.288	5.63206	6.27318	6.71941	6.16014	5.24959	7.6277	5.7158	4.46417	4.05391	5.02465	4.62197	4.84291	3.99583	5.18524	5.80987	2.54524	4.41025
ENSG00000123870.10	0.929488	4.65303	2.63969	2.08224	1.18694	1.36479	2.158	2.77787	0.48527	1.8941	1.11605	0.908772	0.917555	1.89013	2.40489	0.52419	2.94526	1.79413	1.45852	0.674285	0.487456	0.87605	0.532942	0.493782	0.875392	0.342188	0.462883	0.437008	0.468705	0.356655	0.458224	0.161935	0.259764	0.300675	0.198868	0.0734658	0.270534	0.274226	0.0359746	0.0957964
ENSG00000280120.1	6.52103	4.57196	4.40663	3.5824	4.73016	3.24546	3.32341	3.7169	3.40037	3.32569	4.34574	1.7253	4.08598	2.56842	0.964485	1.75826	2.72243	3.67973	3.46837	1.57778	3.16702	2.91654	1.5075	1.29087	2.13184	1.16246	0.891071	2.82664	0.842127	1.77563	0.36835	0.527546	1.20014	1.35056	0.942351	0.608128	1.41214	0.714216	1.40237	1.08342
ENSG00000196177.11	13.3501	13.1204	4.22111	5.79181	17.5184	8.69795	7.09348	11.8434	9.54548	8.00082	14.8184	9.47998	3.0696	8.11484	8.32323	6.0157	7.53935	16.2247	16.8095	14.7262	2.56453	2.64783	4.01495	4.4888	6.79793	8.94741	1.17774	1.00931	6.94817	0.570481	3.87768	2.43449	2.06864	6.73384	7.93955	2.98839	1.48172	2.3128	2.97863	2.55199
ENSG00000001036.12	26.6793	9.36607	15.3859	15.2363	17.6083	19.5741	8.98815	17.4834	35.5913	19.8686	31.8871	9.95287	22.7998	23.7668	14.1997	14.1474	14.5529	13.5817	23.4817	17.0853	18.1928	23.3377	29.1634	32.9484	45.1821	38.2968	49.3154	30.1976	27.6822	25.0072	33.8331	33.6402	51.0549	36.7596	27.1825	31.595	29.6574	26.683	35.7449	31.5252
ENSG00000132849.17	11.0051	25.1535	15.7369	3.96028	5.80043	8.02099	10.362	11.234	7.57316	9.42432	7.0407	9.31724	6.33526	7.86349	12.8514	6.24529	7.4423	10.0226	8.83638	13.3061	5.44048	5.34133	3.96748	3.93478	2.8705	6.6033	3.13874	1.60342	8.03867	1.78271	3.81659	2.51284	3.11323	3.06075	2.10887	1.22263	4.09281	2.73892	1.99459	1.96415
ENSG00000132256.17	6.98347	12.8048	7.83035	12.427	6.23999	8.40904	6.09078	6.69753	11.1579	10.2064	7.99726	8.35152	7.95147	7.44012	7.27934	6.2695	6.46905	11.8551	10.0284	8.55839	6.53027	4.60983	2.60922	4.59071	8.20082	5.37861	9.23745	5.3157	3.04859	2.1063	5.36578	2.35697	2.35883	4.64843	3.68277	5.37728	4.06068	4.98713	2.48423	7.42445
ENSG00000010803.15	7.27551	15.4802	8.76006	10.781	9.13517	9.68391	12.5593	11.7821	5.18987	10.6554	10.7571	10.3002	10.1332	15.8973	15.258	10.1357	11.3593	11.2614	9.46337	13.6454	3.34307	6.83737	8.04418	8.09946	6.91987	9.18398	5.70889	11.8438	9.77306	1.55434	6.14116	5.00427	5.8075	5.85615	4.27855	5.14527	8.07784	5.35805	3.3197	5.0128
ENSG00000198556.12	1.90954	5.79791	6.93107	2.41878	2.46563	2.65067	2.13819	3.57396	1.33187	2.12962	3.06112	1.57363	2.89651	2.3777	2.31617	1.9387	2.41377	1.83775	1.72568	3.55961	0.578105	0.488141	0.795813	0.703305	0.592388	0.517415	0.579703	0.482949	1.30443	0.685168	0.447934	0.400879	1.06469	0.403183	0.710597	0.463937	3.22699	0.362412	0.835541	0.772553
ENSG00000103855.16	11.8915	6.13983	10.7817	11.5897	14.5347	9.87943	17.8682	7.05982	8.66289	7.29271	8.40884	15.0111	15.3273	12.6876	15.5842	9.53168	11.357	9.994	5.18279	10.1704	26.4685	38.4691	27.2367	29.4337	15.9474	16.6057	39.004	32.6069	18.3153	12.5173	23.5438	33.0226	9.25827	25.126	8.29453	28.1125	13.4264	40.5962	22.3804	28.8185
ENSG00000266589.1	1.08856	3.19298	1.63025	0.265065	1.09742	0.528867	1.26366	0.984736	0	1.64541	1.67095	0.6606	1.16521	0.549333	0.704116	0.627852	0.324048	3.09285	1.13038	1.83805	0	0	0	0	0	0	0	0	0	0	0	0	0.342247	0	0	0	0.411273	0.425061	0	0
ENSG00000126775.8	4.88198	14.3272	11.1731	5.88626	7.80703	9.93485	6.22376	15.1239	5.55063	7.68238	7.41621	7.09579	8.48908	7.97355	7.00785	7.09093	8.1246	12.5391	6.92594	6.67216	4.64963	7.37626	5.91891	4.94071	4.38836	2.92647	5.11237	2.45015	5.82925	3.07474	3.258	4.06229	5.39371	2.58372	2.54969	3.44625	4.87265	6.36843	3.37005	2.06557
ENSG00000154781.14	5.50976	9.95606	5.57752	6.2619	5.37046	6.19545	8.35346	5.95623	4.46343	8.28967	5.41283	5.13168	8.20007	5.58272	8.52285	7.41393	8.13946	7.11808	7.03708	6.30172	4.66746	8.27417	3.31394	3.0644	4.28474	3.78244	3.8214	6.65266	4.51075	2.98937	5.29519	3.40449	2.83836	3.59919	3.62234	3.99064	2.06015	4.46398	2.11423	4.46162
ENSG00000242085.1	0.591943	5.00053	6.02825	1.0378	2.2677	2.81839	1.92405	4.85506	0.445023	0.7158	2.32611	2.83787	1.58406	2.15078	1.49326	1.50223	2.07931	1.05716	2.21287	3.63154	0.17462	0.354438	0.124679	0.314464	0.846313	0.153827	0.331635	0.601145	1.16413	0.387696	0.144306	0.535472	0.297774	0.0359033	0.0876799	0.168432	0.119277	0.0924568	0.0515483	0.137268
ENSG00000225032.4	1.55739	6.58689	4.80442	3.65146	7.94435	5.2376	1.94864	7.53635	0.718632	1.59757	9.90598	4.48786	1.16793	3.55783	2.40683	4.56839	3.01485	5.02674	1.25892	1.17049	0.467675	0.893429	1.01158	0.649547	0.190473	0.508924	0.561653	0.315688	0.663063	0.966159	0.254626	0.320568	0.809238	0.130096	0.221014	0.238818	1.23083	0.349583	0.203027	0.0865024
ENSG00000213930.10	4.29366	5.23295	4.28211	6.92375	8.0868	8.00687	7.10943	7.12881	3.9322	4.03444	5.37191	7.12727	4.29062	5.74284	7.9966	4.95111	7.54155	5.85936	5.21407	6.66651	3.31731	2.23496	2.82424	1.41175	3.19028	2.30448	2.35756	3.93547	6.48819	1.72132	4.26573	6.1967	4.68219	4.24524	3.93706	2.16135	1.64077	3.50543	2.96475	4.06593
ENSG00000086712.11	11.0318	12.4583	6.07007	7.0657	5.43292	6.76126	8.95103	4.80563	6.09312	11.4481	10.1604	6.6434	4.18431	8.16572	11.9709	5.29334	7.13584	7.16279	11.2898	6.86231	3.72834	8.09747	6.41262	3.40284	3.95365	3.79109	6.02129	4.0398	4.81187	2.54851	3.02383	5.81422	1.9617	5.46007	3.5771	2.97456	2.25321	2.87669	1.64069	2.14091
ENSG00000136709.10	5.40541	14.3941	8.30262	6.74594	5.4755	5.67968	9.27353	9.68351	4.42738	5.56434	6.84439	7.02027	7.41832	7.67642	6.40712	6.0801	5.97094	9.82372	7.31896	6.37193	6.94683	5.06875	6.05436	4.16963	5.25891	5.1439	4.25953	3.34971	5.0594	2.69988	3.44277	2.96687	2.54674	2.39463	2.65042	2.82686	3.71778	4.16193	2.67964	3.57113
ENSG00000272760.1	1.19679	7.60811	2.78085	4.06928	3.97061	6.08939	5.45619	2.75583	1.02244	3.33297	5.15722	3.73705	2.49226	5.84187	6.84046	3.9325	3.53676	3.92146	4.69995	4.86219	1.57267	0.933757	0.34374	1.29726	1.99997	1.55505	1.95055	2.39397	2.27134	0.868062	1.54898	1.92903	1.36828	1.87413	3.0942	2.0587	1.09616	2.31113	0.795867	3.30511
ENSG00000265298.1	3.82918	43.494	11.6335	20.1812	18.3545	26.4561	24.8865	44.061	3.92962	68.4143	46.388	13.0872	22.5309	25.0694	21.8965	51.3797	27.8329	20.3289	8.24533	13.4602	5.6826	8.90862	4.18107	2.01064	1.67934	1.73987	2.79677	7.23665	9.73746	4.26616	2.07316	1.75673	4.43156	1.0829	1.46146	1.05279	2.59167	3.9261	0.57281	0.939713
ENSG00000120008.14	4.75287	13.467	12.4638	7.39597	8.48174	8.61653	6.56727	5.52983	5.69853	6.65614	6.21411	7.56281	7.48644	5.72204	7.51568	6.54439	8.14607	5.72621	8.4895	5.36109	3.76472	4.41701	5.07871	5.37352	4.74121	7.45194	3.76993	2.89645	3.59503	3.70608	4.93355	3.85866	3.3607	3.4985	3.79785	4.79772	3.89337	4.80511	4.12211	2.67917
ENSG00000142082.13	3.40384	5.17997	3.18529	5.44973	6.62757	5.2841	5.7183	7.93424	5.23916	3.74261	5.80246	7.57566	7.6665	5.08201	6.37586	4.8388	7.59055	9.35227	5.80598	7.09419	4.78887	3.02301	2.23566	2.83187	4.45517	4.40967	2.39785	2.64541	3.99145	2.73664	2.95783	3.01231	2.15302	5.56572	2.84014	3.38126	3.55317	2.41603	2.05212	6.1278
ENSG00000151092.15	3.03776	7.24054	5.66888	4.50805	4.04442	3.87126	3.70964	4.58384	2.57329	5.93462	4.05182	2.5094	3.31094	3.52065	4.19358	3.72581	4.80093	3.91454	4.66768	4.64344	3.15908	2.81051	0.864066	2.66216	2.05874	3.5416	2.6579	1.80618	2.82506	2.56549	2.16584	3.32245	2.03836	3.14768	3.19483	2.07677	2.03995	1.90655	2.94126	2.8087
ENSG00000156398.11	1.68494	5.96746	2.45309	2.20511	4.79358	1.252	2.14197	2.93836	1.26478	4.08444	3.0204	3.60888	3.43965	2.37449	3.13127	2.04395	2.81848	4.77247	5.52528	5.06031	1.76583	0.559627	2.25241	1.25321	2.6077	1.04552	0.679492	1.04186	1.58224	0.711272	1.43576	1.03658	0.475627	2.07716	1.1088	0.673507	1.34414	0.871815	1.69443	0.759072
ENSG00000221944.4	2.0835	4.2522	1.92877	2.28592	1.89123	1.47378	2.05459	4.52541	1.57538	6.33885	2.53895	2.41251	4.05882	1.89605	3.65061	2.95286	3.24134	6.80427	2.78526	5.80049	2.11939	1.80041	1.10971	0.706796	0.684788	0.477129	0.916827	1.43221	1.42499	1.6303	0.354185	0.924316	1.20471	0.406713	0.910468	0.766605	1.31498	0.81045	1.55717	0.273045
ENSG00000278600.1	1.54774	10.352	14.287	4.87457	3.52246	4.02545	4.40801	3.59952	1.63739	4.25871	1.45678	4.29697	4.15671	3.79771	4.20835	5.38113	4.69568	8.00502	3.02194	2.58209	0.628818	1.42433	0.517298	0.421233	0.72878	0.37933	0.337502	0.266673	1.82265	0.744964	0.967011	0.335351	0.97906	0.0786983	1.16687	0.435122	1.43797	0.636934	0.217912	0.225663
ENSG00000252840.1	0.388052	5.00825	4.2618	1.13389	0.586816	1.50825	3.73248	2.10624	0.729343	3.91039	4.05051	2.94365	6.23065	1.30551	1.75703	1.34291	2.88792	1.26005	0.805921	1.31046	0	0.387256	1.63468	0	0	0.252106	0	0	0.587038	0	0	0	0	0	0	0	0	0	0	0
ENSG00000125846.14	2.66859	6.55202	3.14633	2.54279	3.95566	3.76757	4.34736	5.89251	3.14292	1.22976	3.86511	2.97173	3.48071	2.86356	3.41978	3.47483	3.18449	2.43905	2.67086	3.50391	2.48926	2.85196	1.63091	2.14735	1.20289	1.7588	2.07709	1.83678	1.99221	2.16378	1.25593	1.16683	2.53525	1.11029	1.45869	1.6538	0.797635	1.86992	1.658	2.19858
ENSG00000105483.15	1.29194	7.7864	7.64227	4.44293	5.08729	7.13838	2.8764	3.75594	1.1029	4.73385	3.96729	2.70818	2.59753	4.2243	2.40845	3.53787	5.91606	3.5661	4.46745	1.72711	1.82429	2.75815	1.11647	1.31373	1.29785	1.22689	1.54615	2.15379	1.67733	0.886993	1.43844	1.28551	1.38013	0.706918	2.09854	1.29955	0.781474	1.79258	1.16177	0.975463
ENSG00000197724.9	8.37589	14.3216	9.45209	13.5566	11.456	14.6577	13.2264	8.60499	10.4172	7.54553	12.2587	16.2285	13.6177	11.4488	21.0433	8.59421	18.8112	11.9799	9.48698	7.73642	8.04746	9.71054	9.72837	7.62036	9.09936	7.92525	8.05284	7.12026	6.27284	2.61006	7.34757	5.16695	2.74461	4.124	5.1889	6.7264	5.48557	9.18007	1.81531	5.70652
ENSG00000110274.13	2.72301	4.50186	3.82735	2.68494	3.90029	3.88982	2.8326	4.57256	1.63839	1.36129	3.22879	2.61499	2.48511	2.81848	2.47158	2.65703	3.0729	2.58368	1.66353	2.49398	2.42808	2.65919	2.44126	1.91937	0.906473	2.06658	2.30815	1.50238	2.00616	0.882249	0.862111	1.14631	0.682675	0.768957	0.770009	1.16095	1.89369	1.17928	0.578963	0.721653
ENSG00000139842.13	8.99279	16.0594	14.4795	12.7196	9.61368	11.1756	13.1372	13.3714	14.7598	15.1078	16.3899	12.521	13.2974	11.247	13.7282	11.4006	13.768	14.8857	14.1969	15.0226	8.00877	9.2906	9.39207	7.30598	11.5415	14.4441	10.559	7.93276	11.7793	6.64191	9.69364	12.4268	7.90691	8.33912	7.87702	9.97157	10.0704	10.9765	5.44034	10.2092
ENSG00000279926.1	0.661125	5.29492	1.29146	0.993903	1.10119	1.11722	1.4396	2.28826	0.513242	1.36139	1.35899	1.28212	1.21536	1.02507	1.06909	0.994745	0.855681	1.05004	1.49245	1.27002	0.233186	0.129085	0.227038	0.0593844	0.249516	0.0560236	0.0201301	0.0729785	0.152195	0.213936	0.0350373	0.0346698	0.144598	0	0.0638656	0.0511187	0.115841	0.0224484	0.0500634	0.0499925
ENSG00000256667.5	0.699346	4.7831	5.1942	0.888836	2.08073	2.38668	2.26863	3.09635	0.528974	2.44077	3.01628	1.29391	4.50067	0.918163	0.833004	1.91516	1.69086	3.22628	4.19787	0.600029	0.226431	0.272356	0.56585	0.211435	0.435483	0.160683	0.17918	0.490801	0.993449	0.401166	0.0997986	0.12344	0.482656	0.0672475	0.265288	0.151671	1.58963	0.213136	0.155967	0.168107
ENSG00000204410.13	2.35968	2.95	1.39611	0.939633	1.82314	0.986388	0.691224	2.88671	0.991879	0.819714	2.50144	1.32388	1.8566	0.664945	0.593569	0.661759	1.06467	0.971415	0.956401	4.63518	0.28756	0.358929	0.545154	0.073412	0.154473	0.0589622	0.098868	0.204817	0.650884	0.452318	0.0393335	0.0750039	0.101455	0.0856289	0.0298736	0.0239111	0.165943	0.0315012	0.0790341	0.0623583
ENSG00000135722.7	3.07292	4.24166	3.44905	4.85797	6.27012	3.29816	5.15154	12.161	4.54243	1.51118	5.23696	7.829	6.69327	4.56321	4.24382	7.57862	4.19316	5.39124	1.14013	4.6197	1.02697	1.30281	1.21974	0.782443	1.92802	2.05728	1.03146	2.69689	4.53726	2.96573	1.19469	0.892271	2.06278	0.540064	1.15032	1.31918	2.83293	1.6208	0.641307	1.22646
ENSG00000111669.13	245.862	25.8972	149.798	102.942	105.463	76.6418	111.3	77.9215	309.212	125.273	103.884	109.753	169.316	106.034	86.5162	113.282	125.119	122.93	145.034	250.071	228.157	510.736	267.785	275.067	277.173	156.876	309.106	393.926	445.926	264.572	207.914	343.346	241.667	299.018	123.212	239.797	618.919	284.264	565.806	410.208
ENSG00000116984.11	4.09184	18.313	16.1612	5.63994	5.35285	6.43924	4.76867	10.9864	4.19677	8.29495	6.69673	6.41194	6.09765	9.23896	8.04388	5.92796	7.49055	6.59848	6.47401	8.61906	3.40219	2.18973	2.16917	3.63651	3.8137	3.58357	5.01375	3.99143	5.02508	2.37162	1.88636	2.3721	1.84429	1.89741	2.43692	2.76002	2.57172	3.40707	1.03803	1.59676
ENSG00000205517.11	9.42436	8.32695	1.58424	10.1207	7.89172	15.4556	12.1077	20.3626	3.63299	3.71155	18.3518	10.7703	8.43583	10.8416	12.1578	8.01676	9.58446	11.952	4.43386	7.49923	5.47517	6.39159	8.31986	1.80226	2.74984	4.22344	0.868771	1.08242	7.13579	3.09772	3.01958	0.643746	1.4392	2.10857	1.23927	0.537007	2.65233	2.193	0.682524	3.68236
ENSG00000198218.9	9.10365	15.0404	12.7226	15.1173	14.8289	15.0368	15.513	16.7442	10.7718	15.1372	12.7751	13.0542	17.2786	11.5919	16.9336	13.999	16.251	15.8568	17.696	12.6328	14.0684	12.576	16.5862	10.7269	10.6551	11.3906	9.83659	8.39121	10.878	5.75851	10.5959	8.63848	4.73003	8.702	6.32175	7.4897	11.2279	8.98743	5.79732	9.11058
ENSG00000272140.2	0.755919	6.4765	3.1593	1.3698	1.80771	1.53735	1.77252	1.6963	0.429529	2.33836	1.81337	1.32286	1.63711	1.02908	1.2167	1.39248	1.67461	1.68394	1.78898	1.49406	0.207435	0.333326	0.444325	0.249039	0.233385	0.296944	0.0738666	0.089264	0.771226	0.429151	0.0857121	0.084813	0.265299	0.149276	0.0781175	0.0125052	0.168259	0.0823734	0.199015	0.0305743
ENSG00000141084.9	5.29384	5.11509	5.30488	5.69648	7.30232	8.99558	4.13781	4.3116	2.51793	2.02662	4.97126	5.94095	6.23258	5.84498	6.57569	4.78208	6.03707	3.87612	2.6543	3.68614	1.34923	4.53197	1.70123	2.57718	4.2203	3.12947	4.17528	2.51457	2.41922	2.19213	3.06823	2.37876	1.57057	1.20408	2.38796	2.80357	3.60147	2.35086	0.847435	1.26559
ENSG00000160602.12	2.4463	2.12485	1.09815	2.99685	5.18576	2.65804	4.50659	4.8434	2.89592	1.67209	3.99962	5.803	6.34342	3.35263	4.38826	3.78809	3.43509	3.31747	1.09292	7.03114	0.860104	1.02194	2.39155	0.828326	1.69938	2.73507	0.876506	1.01909	3.39951	0.790384	1.53715	1.12648	1.00165	0.960421	1.18677	0.674489	1.57385	0.710872	0.458267	1.4237
ENSG00000140948.10	5.34786	15.6232	9.69357	8.13914	8.07281	8.61295	10.9491	10.2262	2.76065	5.87479	10.1921	9.29392	7.70038	10.7511	10.0914	11.1103	11.0172	8.88974	6.13634	4.59957	4.78464	3.49191	4.92427	7.65066	6.19981	5.74208	6.02482	4.17548	7.03922	3.06601	3.63743	2.44364	4.22932	2.01568	2.46545	5.45821	4.05814	6.52823	1.18526	2.74361
ENSG00000006194.9	5.5457	4.92073	4.5428	5.27222	4.438	4.33907	9.457	4.82934	4.82595	4.66409	5.3429	4.46407	7.20548	7.37764	7.17623	6.2232	5.64781	4.29124	3.9478	4.65823	4.41031	5.06762	2.85345	4.03749	3.3124	3.11871	4.33166	2.58921	4.22211	3.17084	2.54208	3.07331	3.71864	4.28051	2.91393	3.75392	2.89702	3.13866	2.52242	2.12003
ENSG00000274211.3	7.69306	7.05552	3.63537	8.25302	5.74632	3.17903	8.10218	6.44699	5.50497	1.5676	5.43248	7.02427	3.20805	6.24756	6.5798	2.47303	7.27769	5.18154	6.56254	2.3271	1.90014	2.65127	8.06341	3.34869	1.69291	4.37263	1.46391	1.21366	2.3092	1.4516	1.16852	1.36325	0.748926	1.7308	1.45454	0.88182	2.5285	0.990889	0.478375	0.883529
ENSG00000128699.12	12.468	21.8155	14.1873	12.7782	15.2062	20.2122	10.4516	16.7818	10.4382	15.2155	20.7135	11.7334	9.32803	9.76067	9.93795	11.0663	9.21661	11.9994	18.3843	8.00085	7.78551	7.10622	7.2148	5.79696	6.63399	6.52482	6.29557	7.93047	7.34436	11.1276	6.41201	5.20428	8.40261	8.55453	8.56348	5.92784	8.21705	5.49079	13.1121	7.7806
ENSG00000273899.3	1.80413	1.68519	1.38739	2.94577	2.8901	2.4622	2.83118	3.35919	6.97926	0.800164	2.43058	2.52985	2.82489	2.36891	2.48501	3.11162	2.20734	2.2466	0.606293	3.11203	1.24871	1.01966	0.830092	0.454917	0.828796	1.04312	0.695102	1.15623	0.582949	1.14373	1.05329	0.742947	1.24826	0.658684	0.665918	0.776668	0.911777	0.547167	0.55929	1.23208
ENSG00000270231.3	0.566133	2.81378	3.05384	1.28663	1.96985	2.34557	1.10055	3.38105	0.591138	2.29781	2.49119	0.644178	1.24566	1.20626	0.778161	0.834466	1.91234	1.55107	1.7065	3.68872	0.191362	1.45951	1.34562	0.531423	0.285061	0.329488	0.390962	0.745284	0.404429	0.308993	0.136097	0.564285	0.266991	0.476914	0.209642	0.262886	0.287171	0.583363	0.14037	0.0524218
ENSG00000243368.2	1.09567	6.10631	6.01666	2.00098	3.83847	3.27379	2.65286	3.07263	0.823729	0.938493	3.29647	1.34646	0.908942	1.89837	1.96669	2.907	0.799106	1.20075	0.739551	1.23338	0.121207	0.710729	0.490403	0.210191	0.25176	0.160161	0.0383656	0.139088	0.538694	0.0815475	0.066777	0.0495574	0.826761	0.132913	0.0811469	0.0584557	0.151786	0	0	0
ENSG00000169230.8	24.0617	7.05453	18.5895	20.0617	16.8778	12.358	16.3541	12.8194	22.2444	19.7985	16.0023	19.0986	17.7409	16.8292	15.6434	17.0431	12.9017	25.7473	25.9494	22.041	41.8533	27.8155	21.715	13.9587	21.6051	25.7463	31.8229	43.1475	28.9274	66.4097	32.3289	42.2518	38.8057	47.26	22.3975	25.3366	38.7955	41.4751	50.248	55.3633
ENSG00000266235.1	0.465662	7.10261	8.36863	5.89622	3.28617	5.20347	4.47898	3.93165	0	1.40774	0.857755	5.79309	6.97833	5.79648	3.16266	5.90879	4.57447	3.02412	0.483553	1.17942	2.06052	0.464707	2.20681	0.54973	0	0	0.652215	0	0.352223	1.8022	0.113521	0.280825	0	0	1.3795	0.331249	0	0	0	0.13498
ENSG00000075292.17	7.35954	26.0602	26.1478	9.98575	8.34075	8.61042	8.2294	17.1336	7.44183	11.5957	11.5708	10.1394	14.5993	9.92755	11.8309	10.8143	8.12519	10.1213	17.3151	9.02291	7.91154	11.5188	4.07254	5.19388	7.11606	6.16405	5.93393	3.86123	4.16772	2.79262	3.48098	2.09403	3.48162	2.41479	3.21484	3.36149	3.72854	5.1847	1.36634	2.46976
ENSG00000185485.13	2.14985	7.46451	11.2688	2.3557	4.278	5.23457	2.39203	3.35441	1.73842	1.64999	4.67378	3.49297	2.9702	2.30437	3.78775	3.35947	1.9497	3.68319	3.30973	3.35218	1.01397	2.9874	1.60591	0.675071	0.497814	0.584663	0.761533	0.602938	1.09669	0.714447	0.463157	0.358046	0.817392	0.170575	0.166626	0.328977	0.714648	0.741861	0.391847	0.239123
ENSG00000088888.16	10.3697	21.7349	10.7247	11.8704	12.4373	10.7991	15.3315	18.9921	12.1155	5.19875	7.78909	15.1181	8.30633	13.3377	17.8631	9.34775	13.7042	13.0178	15.9904	9.5157	9.7153	5.39362	8.13658	11.502	6.82658	14.3366	7.39289	7.82209	6.44989	7.26708	5.51856	3.54175	2.27015	2.57089	3.46486	2.92907	4.35208	4.67965	2.59203	4.88259
ENSG00000123066.6	10.7864	18.1842	10.6701	10.9392	5.9894	6.99636	7.76374	5.42189	8.81312	6.0747	5.26708	9.51718	7.87462	8.23221	9.17204	4.67415	11.8286	7.07187	5.52492	4.79953	3.18373	3.32968	8.89107	5.88543	7.40261	6.02657	2.72617	1.86671	4.12706	1.06222	2.28033	1.71541	1.25287	1.44299	1.94598	2.71829	3.30723	3.73297	1.13246	1.44598
ENSG00000116977.17	11.6837	12.1284	15.3367	7.89075	8.3566	9.26852	7.56141	22.9999	11.1461	10.9125	7.9265	9.05612	8.19597	11.525	10.9704	10.7726	7.90821	7.12661	13.4234	8.46363	4.04889	6.25201	3.43181	6.88125	6.27443	5.05292	7.27545	5.59956	10.0879	3.41666	4.83382	4.70346	5.27332	7.5434	5.44695	6.43531	4.40831	5.39316	3.27188	4.13238
ENSG00000278108.1	0.303693	4.27582	3.03211	2.36638	0.61233	1.18037	0.805814	2.93042	0	0	2.98349	4.60744	0.975232	2.24775	1.57151	1.16774	2.16971	1.47919	1.89216	0.51279	0	0.30307	0	0	0	0.591901	0	0	0	0	0	0	0	0	0	0	0	0	0	0
ENSG00000170004.15	25.0414	25.7802	15.9517	40.9455	24.2386	25.2712	15.1852	36.0008	28.8301	9.54314	15.1421	33.2066	44.6078	21.1045	19.4285	24.7156	26.6278	25.19	18.5131	27.7075	8.64392	4.95686	32.1953	10.6945	20.6452	23.3532	9.20673	8.0727	14.1413	6.90583	8.34689	8.19899	2.11732	4.92865	4.96848	9.82392	8.51037	12.1017	1.70924	9.11051
ENSG00000140859.14	7.72053	9.30168	12.104	13.3664	15.6834	14.8384	18.2586	16.0311	7.89332	1.88725	9.51035	16.3461	14.0563	15.3259	15.634	11.5423	14.5227	11.7693	1.81786	4.36016	2.98775	8.73504	4.26651	5.88168	3.91658	5.77449	4.91607	4.35955	8.55241	7.08187	2.65	6.05529	4.78472	3.45944	2.44753	4.80104	7.13081	5.2913	1.85332	3.2509
ENSG00000044446.10	3.27469	11.5455	6.53437	4.77868	4.95788	5.62199	5.23743	4.15136	1.60958	3.32563	4.1952	4.22946	5.13496	5.35936	5.3007	3.73735	4.61505	4.22394	2.88236	3.75418	1.0783	5.01661	1.82577	2.0124	2.10228	2.13049	1.85609	2.11336	2.23996	1.22156	1.34316	3.87834	1.06241	2.54927	1.3785	1.41319	0.942314	1.7291	0.840759	1.37237
ENSG00000116198.11	3.88712	7.62302	4.34051	5.69594	5.14455	5.04123	4.68226	6.61717	2.87533	3.94117	4.55451	5.55905	4.66492	7.32546	6.46907	5.62875	6.58957	5.46864	5.32669	4.89677	3.00994	4.77127	3.82746	5.57669	3.72782	4.52523	4.07303	3.93133	4.37908	1.50178	3.18986	2.62819	1.65292	3.62445	1.87194	2.40172	1.96082	2.76765	1.72379	2.272
ENSG00000198408.12	16.2532	40.1409	52.4382	35.7168	29.1738	33.6285	30.9309	26.1642	9.32034	28.7531	24.0886	24.0118	27.822	18.8195	28.3953	27.0353	46.0781	28.5006	28.7409	26.2509	37.6335	11.1787	26.2491	13.6422	12.101	16.1291	13.5429	8.24167	20.2046	9.12301	9.28218	6.59496	7.57827	4.72122	10.6732	10.5847	9.07611	21.2357	6.00296	7.87528
ENSG00000144535.18	2.90191	5.39559	4.25186	2.59063	2.70939	3.04783	2.46446	2.49472	2.11913	1.98551	2.9303	3.67688	3.01327	2.60425	2.55853	2.76328	2.71372	3.01292	1.76966	3.02735	1.94656	2.50676	1.84534	1.54489	2.25379	2.75349	1.66203	1.93653	1.22472	2.32653	1.32116	1.43236	0.908885	1.67042	1.13072	1.11497	1.7328	1.45215	1.04785	1.91165
ENSG00000196696.11	1.13445	7.29455	6.65904	3.17133	1.64815	2.06811	3.06925	7.71806	1.24325	2.20348	1.90659	2.2151	2.87258	2.456	1.89768	5.32418	1.81404	2.56523	1.88628	0.763901	0.257818	0.564352	0.6497	0.210397	0.448013	0.369624	0.163214	0.33646	0.513298	1.01014	0.177133	0.130216	0.849124	0.0436548	0.0710732	0.0682653	0.505874	0.219483	0.0567082	0.0496736
ENSG00000280254.1	0.776103	2.28815	1.33119	2.20963	2.14664	1.45024	1.00985	2.98834	1.23427	1.32352	0.928623	4.88494	4.16442	2.06874	2.27835	1.92828	1.56392	2.19701	0.57861	1.75849	0.220141	0.238311	0.440105	0.25842	1.3108	0.892068	0.487767	0.336824	0.782718	0.319917	0.654928	0.390035	0.450479	0.229331	1.09063	0.651173	0.631557	0.559482	0.112643	0.449932
ENSG00000222713.1	0.0689302	14.3957	3.57869	1.61132	3.05762	4.08567	8.32188	4.57276	0.259109	6.11256	5.58669	0.920276	3.09893	4.12783	5.17201	3.9227	2.13402	4.70032	4.15155	2.90975	0.10167	0	0.0725926	0.122062	0.422361	0.044782	0	0.350009	0.31283	0.123126	0	0.0831391	0.260063	0.0836169	0.102101	0.0980672	0	0.215327	0	0.0799222
ENSG00000088387.16	2.12328	22.807	14.1147	8.69383	6.00358	8.34021	16.1122	8.26486	4.0133	16.3871	8.86664	13.4233	9.73456	13.4069	18.2265	10.8488	17.0466	12.8303	12.1993	6.51661	4.52147	3.73848	7.221	7.32911	5.70708	7.10022	6.05725	3.31658	9.07015	0.850872	3.61785	2.13141	1.7575	3.67303	3.84617	4.81445	1.83869	5.7057	0.832255	2.22492
ENSG00000094880.9	9.93741	8.31599	7.6202	7.90236	6.46845	6.22129	7.23007	6.18463	10.6265	10.526	8.97689	6.50147	6.38716	10.7746	10.2523	7.81317	7.01867	9.21626	11.959	8.9082	5.63542	3.84908	6.57552	4.42474	5.75075	6.45605	7.82361	6.25943	4.26969	4.62813	5.9934	6.34593	5.16446	7.50531	6.23059	5.4712	6.1512	6.15188	6.22364	5.60058
ENSG00000269069.1	0.30831	3.52089	0.985027	1.11109	0.859935	0.629116	0.695355	1.87175	0.193156	2.79615	0.769834	1.34088	2.64016	0.905856	1.46245	0.782429	1.49294	1.96887	2.0063	0.572645	0.409274	0.738426	0.292222	0.333639	0.398816	0.153563	0.0863649	0.295708	0.0932812	0.183572	0.0350751	0.0247908	0.129245	0.0498667	0.0761125	0.0365527	0.0569476	0.272881	0.143193	0.0178737
ENSG00000234771.3	4.33129	3.74694	1.61061	2.85823	3.19971	2.05494	1.75956	1.36044	3.6975	1.16302	4.75516	2.26236	3.23943	0.509622	0.928924	1.16997	3.33418	2.58713	1.63429	1.00945	1.37346	2.90233	0.845986	0.216761	0.786874	0.447329	0.142363	0.233084	0.252966	0.776992	1.53949	0.132481	0.164938	0.129265	0.155412	0.0513123	0.516982	0.215091	0.0599609	0.0494215
ENSG00000173275.11	1.57259	4.33598	4.50619	1.21771	1.7915	2.44872	1.29353	2.76933	0.975377	1.41038	1.96012	1.44344	1.61179	1.79088	1.18504	2.20106	2.46708	0.989364	1.96778	2.37875	0.939411	0.729756	1.18828	0.693866	0.726704	0.352475	0.688313	0.372642	0.719645	0.388582	0.511802	0.713654	1.52778	0.567528	0.640573	1.15502	0.295093	0.988646	0.674461	0.339602
ENSG00000166938.11	6.63414	9.30792	4.50299	6.11624	4.80723	6.71596	5.84037	5.15634	3.14439	6.26957	5.43907	8.0613	7.34061	7.63336	7.33564	4.52675	5.59531	6.13335	5.68415	9.02137	1.97864	4.24699	2.17596	3.049	6.49547	5.04379	2.80215	2.75337	4.06456	4.84519	5.14979	4.33559	2.39	5.01049	3.79704	3.70462	3.22933	3.12486	3.47103	4.22147
ENSG00000188917.13	6.48022	12.1747	7.28514	7.11204	5.29828	5.60378	4.48031	5.11731	6.75996	7.00919	7.18356	10.2893	10.4822	7.29143	7.32029	9.18011	8.74078	9.41355	11.1295	4.50825	3.9254	5.2344	3.61362	3.96233	7.90019	4.39802	3.11229	2.61524	5.24556	3.12304	4.49744	4.18849	4.77019	3.36315	3.78894	6.63519	3.28265	3.01872	4.74316	5.59625
ENSG00000270728.1	1.99569	6.27527	4.54297	2.33257	1.9717	1.9004	1.82689	3.17741	2.02549	1.68929	2.15664	2.51909	2.00805	4.80727	3.61446	1.811	2.80409	3.24013	2.07237	1.77474	0.941952	0.955969	1.72342	2.4031	1.83425	2.02261	0.894466	1.14847	1.20762	0.45154	0.700586	0.481415	0.301177	0.992572	0.945941	0.312321	0.924908	0.561081	0.243308	0.323951
ENSG00000082258.11	4.30587	19.3146	16.2931	6.17177	6.23921	6.7535	7.58309	8.51403	3.92501	8.37575	8.03915	6.42339	6.19236	6.47917	7.9794	7.55967	7.34592	5.00149	7.5624	7.19002	3.03598	3.12031	4.94534	2.83037	5.18908	2.9848	2.51448	2.7496	2.65302	2.61873	3.12436	1.87031	3.52592	3.35484	2.75489	2.96778	3.43963	2.60223	3.27345	2.14309
ENSG00000179271.2	18.3913	3.42161	8.26531	10.8693	14.9253	13.3343	20.0392	12.0134	18.0568	2.82022	9.2418	13.5158	12.562	14.8116	18.156	13.4924	13.365	20.0653	3.95634	18.0884	28.5836	18.1071	37.1394	16.1171	21.2435	17.6551	26.3521	65.4418	28.7293	67.614	25.5995	49.2508	58.9024	40.1905	26.7016	26.3159	25.9162	20.7729	52.1842	57.2232
ENSG00000254419.1	0.290534	2.81226	3.48089	2.12236	4.06398	5.32855	1.66225	4.02996	0.341287	0.365964	4.32594	1.89536	1.74933	7.1353	1.8088	2.2343	5.53521	2.06369	0.678817	4.02678	0.214265	1.30472	0.229478	0.0214366	0.259614	0.141564	0.050866	0.0614689	0.164818	2.05423	0.194776	0.0876058	0.639415	0	0	0.077502	0.128063	0.0567239	0.126503	0
ENSG00000135299.15	1.17492	3.42414	1.58249	1.69573	2.20917	3.1218	3.47799	2.19702	1.20579	1.52115	4.4242	1.63213	4.14998	4.9549	3.61598	1.31566	3.83307	2.46306	1.63545	4.27926	0.634558	0.497123	1.51025	1.0321	0.98147	0.95945	0.53914	0.319374	1.62135	0.269639	0.434239	0.843588	0.683426	2.83219	1.28567	1.53375	0.376412	1.04135	0.935519	0.386513
ENSG00000124181.13	5.79905	9.38282	9.82759	7.31528	9.35841	12.8778	7.58983	12.069	3.7964	5.69487	8.17747	10.4851	9.13209	10.4928	7.33766	7.98562	10.2776	8.45949	4.65961	8.6806	5.0616	6.43524	6.04312	5.35371	4.52258	7.56741	6.91153	6.30093	7.54388	2.08981	2.15393	4.65641	1.26193	1.69806	2.14903	4.83587	1.10615	6.05201	1.95948	4.41328
ENSG00000124406.15	3.43914	18.0284	6.92342	6.71403	9.04134	11.327	10.693	20.7679	8.72516	7.5346	11.2269	13.1707	2.68788	10.0405	12.0268	4.42911	9.89132	4.85759	9.03115	8.84326	2.26033	0.145649	6.17766	1.82127	6.46632	8.92386	0.490078	1.41883	5.14606	0.594928	2.63382	1.19386	5.09694	3.11871	7.21159	0.653536	0.666408	1.20409	0.78702	0.99906
ENSG00000250909.1	0.623654	3.02446	4.40017	1.29587	1.34129	1.37359	1.1032	1.35401	0.234432	1.59209	1.5317	0.706475	0.66757	0.839258	0.72612	1.63067	1.0149	0.675027	1.29523	1.24026	0.306625	0.207459	0.262716	0.122708	0.0424596	0.297125	0.0582335	0	0.377382	0.297066	0.0405432	0.125368	0.0522877	0.0252178	0.246339	0.147879	0.125667	0.19482	0	0
ENSG00000254635.4	9.32036	8.82187	8.31745	11.0268	12.8131	8.49602	11.1278	16.1715	12.9141	10.8486	8.52508	11.1092	9.2831	10.3866	10.7909	10.9732	8.9531	11.9878	12.4363	8.03911	10.8907	4.54759	1.79964	4.47601	8.7111	9.68642	6.56204	11.1235	11.6977	2.61152	4.13813	2.66655	4.02056	4.02498	7.43536	3.22639	5.06459	6.35021	2.86464	6.57149
ENSG00000180902.15	8.82014	5.26276	4.69239	8.40139	17.7839	9.97434	10.0533	24.7099	5.32687	1.19201	14.4335	16.4624	14.693	5.61685	8.40881	7.93686	7.38766	9.01607	1.77245	11.9863	3.18504	2.21438	1.24575	2.44145	3.56323	3.53302	1.50668	2.31792	3.31473	6.26084	1.18832	1.4028	2.18153	0.481522	0.876068	1.62079	3.05943	1.488	0.732828	2.10332
ENSG00000273151.1	0.471312	5.2679	2.40855	0.9755	1.93186	1.3739	2.60399	5.19859	0.303048	0.949881	4.05523	1.53923	2.47603	1.49591	0.932631	2.77802	1.83316	1.93818	1.22999	1.82724	0.686027	0.396081	0.156743	0.298333	0.272324	0.138998	1.07271	0.08922	0.337734	0.62587	0.368884	0.100977	0.140383	0.0601824	0.0734861	0.0374971	0.552949	0.101705	0.0621051	0.0952728
ENSG00000009790.13	0.486692	1.90343	3.30426	5.11699	2.37967	3.38393	1.74516	2.60576	0.772445	2.79005	2.02541	1.44558	2.38775	2.74896	0.610378	2.53263	5.2978	1.18526	2.83019	0.167401	0.853454	0.188881	0.552415	0.467625	0.574339	0.210793	0.511252	0.370693	0.437665	0.603715	0.594556	0.665284	0.567865	0.165637	0.756943	0.702034	0.359586	0.730612	0.890037	0.272746
ENSG00000151849.13	3.47564	4.86473	5.81715	1.43277	1.70835	2.19309	2.0042	1.80473	3.01551	2.60863	1.54963	1.9473	2.31945	1.69816	2.18519	2.06843	2.15086	1.50438	2.59831	1.42861	1.20717	1.13698	1.04417	0.757628	1.34024	1.75442	1.36851	1.10455	1.52173	0.768528	0.2338	0.467478	0.399013	0.78944	0.48064	0.492428	0.659297	0.810922	0.414444	0.679311
ENSG00000106415.11	1.55221	11.6413	6.95259	6.80037	13.7215	10.9836	15.2106	17.9622	1.6589	4.7354	10.2445	9.08721	1.67128	10.2618	10.8926	3.66534	9.21055	15.5208	7.24381	2.40337	3.73048	1.23922	2.41355	2.93549	1.84313	2.22447	2.076	0.994225	4.02869	0.73574	1.4409	1.12147	2.44201	2.02692	4.95447	1.04138	3.45735	0.936493	1.56905	1.02514
ENSG00000182973.17	6.31757	8.34075	7.02854	5.66477	4.87811	5.4706	5.81712	5.96145	4.28305	6.63201	7.81643	4.98848	6.61894	4.62905	6.83026	4.88168	6.0989	5.86914	8.30701	6.13317	5.86138	5.08771	3.64311	3.26962	4.35853	4.88251	5.67491	4.47187	4.56596	4.47217	5.00302	4.45664	3.00727	3.76362	4.56677	3.66042	4.6964	3.61337	4.57521	4.03602
ENSG00000131381.11	4.19307	12.9619	4.88637	5.93413	6.36882	6.26188	10.5678	12.7635	2.83911	4.80917	7.54014	7.13771	6.50454	5.48068	10.0189	7.79194	8.21222	6.58865	12.3675	4.01577	4.2844	5.2405	3.30702	5.23895	3.13119	4.5889	3.73864	2.63286	3.73389	1.32628	2.65966	2.83821	2.21577	4.358	3.98123	3.24244	1.30734	3.84278	1.714	2.84188
ENSG00000095564.12	7.01994	28.2891	23.9845	9.25476	9.15006	10.3579	9.2418	7.29045	2.77905	11.7138	9.60477	7.29247	6.0972	8.32174	6.88795	6.95647	12.0743	10.1768	8.4778	9.27107	4.29252	3.67929	3.85363	3.52209	3.79052	4.28414	3.17806	1.37997	3.38658	3.65154	2.03071	1.92174	1.20608	1.43827	1.44918	2.23338	1.71943	2.65049	1.65826	0.881231
ENSG00000264304.1	0.484719	2.71233	3.7227	1.3074	1.16528	0.543454	0.469938	1.39417	0.350396	0.0751463	0.778389	0.724074	1.357	0.802821	1.01295	1.14697	0.954557	1.45287	1.239	0.671554	0.0549961	0.0372096	0.196336	0.088035	0.0761553	0.0968948	0	0	0.112812	0.177605	0.0181795	0.134916	0	0	0	0.0265235	0.0939148	0.0582379	0	0.0432319
ENSG00000197119.11	2.0727	14.3206	6.49745	5.6976	15.6931	15.1938	12.7959	32.9886	2.17775	7.97486	18.8393	12.336	8.44111	20.5088	17.3253	17.618	7.25511	4.10941	4.60254	19.0438	2.73777	3.39877	1.90442	2.754	1.90417	0.940957	1.49683	2.13729	2.59523	1.92736	2.19805	2.06577	4.54131	3.19663	3.06179	2.06258	0.451935	1.74828	1.20495	5.15698
ENSG00000198837.8	9.65401	6.87265	8.96008	15.1595	16.9025	14.0334	8.103	9.08816	5.92015	5.1231	8.67255	12.4248	12.1586	10.9353	9.47403	7.43486	15.7149	9.3128	6.39254	13.7987	6.98115	9.46602	12.006	5.0999	4.99438	4.76229	4.31112	5.17703	6.55402	5.64614	3.24936	4.35901	3.73543	3.16068	2.54154	2.44506	5.09846	4.23795	2.32432	3.94688
ENSG00000170325.13	2.27384	3.91089	4.07317	2.07612	1.84919	2.19716	2.26357	2.42984	1.53354	2.03321	1.83694	2.1399	1.90925	2.77054	2.15608	1.7219	2.55316	2.26432	1.99011	1.72302	1.43204	2.90354	1.79516	1.74725	1.15298	1.38685	1.74521	0.727979	1.32522	0.828521	1.16416	0.80484	1.01817	0.734658	0.819766	0.902111	1.21714	1.10647	0.481953	0.757198
ENSG00000135686.11	5.66901	10.7445	9.41104	8.88688	7.46311	7.04857	9.99235	9.06811	4.44086	3.769	4.64964	7.00523	5.13687	7.60345	9.39372	8.53065	9.28666	4.50327	5.35125	2.79072	2.87586	3.89991	4.40259	5.90911	3.73825	4.0167	2.73969	2.62946	5.39488	3.78111	4.21657	2.36686	6.07477	2.03077	2.59924	4.50691	4.56037	3.27788	1.78738	2.30931
ENSG00000104979.7	43.9087	10.9736	12.724	31.5886	39.9115	34.0628	62.9538	26.7604	39.1497	30.2172	32.3521	35.2467	33.3398	40.5692	56.7338	42.4834	42.1139	61.7832	24.9108	44.4743	85.7994	45.7958	73.197	66.6384	52.0226	43.2416	84.224	147.973	69.4755	156.821	70.0039	81.1941	149.992	80.5132	56.2873	64.7036	71.7971	72.4849	101.095	148.976
ENSG00000206344.6	0.836767	5.43105	4.49716	1.49997	2.10895	1.531	1.13375	3.21036	0.870007	1.86582	1.10408	0.84813	1.19108	1.15599	0.737019	3.50502	1.91854	1.7054	1.44203	1.56821	0.354507	0.177671	0.918724	0.173396	0.11818	0.0925317	0.074808	0.436941	0.511726	0.21201	0.121526	0.214735	0.660505	0.0215969	0.303267	0.151975	0.192824	0.291981	0.124031	0.0309639
ENSG00000047410.12	14.7226	24.9045	26.5052	16.6255	11.2452	10.4956	11.5659	22.465	10.594	17.9119	12.6142	15.6717	17.8299	14.595	20.0372	11.4005	15.465	11.6031	21.6048	12.2841	12.9112	14.2556	8.35015	13.054	9.97552	12.3615	9.85055	7.92061	14.3253	5.49786	4.77836	4.28435	3.58913	3.62357	3.77491	4.00959	7.59606	10.7756	2.06566	6.69871
ENSG00000078403.15	7.1768	13.4281	13.585	6.19099	5.76596	8.11005	4.96381	8.87428	2.6241	5.09082	4.5081	5.89747	3.78864	6.26692	5.13928	5.7099	5.9736	4.89144	6.80393	10.4328	2.6464	4.43047	4.59162	2.47415	2.6859	3.80723	2.50441	2.29575	3.91851	3.26686	2.49301	2.56842	3.08427	1.87564	2.73017	1.85348	3.20197	3.23758	3.68748	2.02529
ENSG00000102878.14	3.48832	4.22708	2.196	5.86951	10.2391	7.02084	9.85662	21.3555	2.93677	1.42412	15.8637	12.0673	8.90609	6.17085	6.87529	15.3916	7.88665	12.8943	0.857786	11.15	1.37988	3.88838	0.833254	0.41122	0.736867	1.11535	0.327579	0.816992	3.25206	4.7762	0.201378	0.462151	3.1541	0.178076	0.25798	0.389381	2.59952	0.28758	0.160337	0.43273
ENSG00000179583.16	0.909146	6.16386	17.7402	11.6905	15.6739	11.9216	4.99947	9.43165	2.63269	3.64966	6.5859	3.28247	3.80707	8.8162	5.50234	9.21549	8.52116	2.89441	3.37961	9.15565	2.08134	0.582197	1.49075	3.41474	2.13361	0.8321	1.30033	1.27816	1.30142	0.691195	1.0793	2.12792	2.05022	0.591841	2.18885	1.31872	1.51866	1.71373	1.47125	1.61123
ENSG00000112624.11	4.07582	17.6625	7.91247	5.4194	5.58466	6.11169	7.60727	9.02701	3.97702	6.59743	7.06209	10.5349	7.1785	7.3372	6.40375	4.6204	8.51777	4.99159	6.23891	8.46947	4.65672	1.81217	6.0951	4.78814	5.22873	5.10888	3.82579	2.11468	4.59542	1.13044	2.66508	1.80979	1.17073	2.02264	2.2407	3.20212	1.32664	3.19501	1.23734	1.6226
ENSG00000120616.14	2.94474	10.4783	7.99343	3.46858	3.35618	3.90594	4.31566	5.66591	3.08837	4.62511	3.76208	3.20562	4.35251	5.31325	5.1582	3.93377	5.08606	3.46363	4.7854	2.26875	4.1791	1.80287	2.70426	1.95737	2.71525	2.8178	2.52252	1.71901	2.23018	1.48359	1.99522	1.51946	1.67654	1.52031	1.95264	1.53606	1.36089	2.23012	1.30482	1.38424
ENSG00000266173.4	1.51616	4.63388	5.51305	2.32146	2.87773	2.62209	2.01147	2.76191	1.5538	1.98052	2.58591	1.51455	2.5379	1.75064	1.70109	1.81373	1.89636	1.92468	2.13161	1.84015	1.33902	1.74966	1.64928	0.789976	0.853819	0.907987	0.751547	0.628352	2.12372	1.07735	0.737708	0.840971	0.592423	1.01421	0.462091	0.861041	0.628615	1.06711	0.575941	0.74694
ENSG00000058600.14	7.26836	6.44707	6.75629	5.5693	4.8828	4.07743	5.92755	6.09762	4.79854	3.35614	4.55094	6.07816	7.47757	5.96793	3.93856	6.29785	5.10184	5.9774	3.12362	5.59751	4.64203	4.14357	5.06814	4.45584	3.76884	5.2228	3.26348	2.72885	3.50812	4.12123	2.50684	2.81299	1.86093	2.87872	1.42631	2.54826	5.06662	2.24913	1.85597	2.40582
ENSG00000144445.14	2.53397	10.818	8.35084	2.37169	2.89139	4.14538	2.22917	4.35475	1.96272	6.52834	5.26018	2.56644	3.09649	4.02273	2.2425	3.79084	2.55174	3.03733	2.64161	5.83023	1.25923	0.716158	1.1597	1.11449	1.41519	1.37616	1.08138	0.946583	1.59848	0.609989	1.46714	0.665584	0.703328	1.19923	1.6421	1.48569	0.927454	1.28708	0.976192	0.750295
ENSG00000171163.14	11.7761	6.14492	5.44206	10.8414	14.8668	10.8985	10.6773	30.7622	9.89375	6.71803	11.1471	18.7754	14.4892	11.5014	9.9216	9.79033	8.37332	17.5692	5.81519	18.8305	7.25299	10.1978	4.79669	1.97072	2.58713	3.2016	1.81521	3.84555	5.69617	12.5879	0.928334	1.33158	4.15853	1.89563	0.971687	0.838451	4.75545	1.97428	1.49087	2.46426
ENSG00000212327.1	0.610333	7.63835	8.12488	1.7834	3.28161	2.96525	2.29422	6.87084	0.764748	6.97036	1.24916	2.46923	4.35541	1.64266	2.5003	3.28556	0.968997	1.32122	5.49278	3.09168	0	2.43633	0.214254	0.120087	0.207763	0.264344	0	0.344345	0.307768	0	0.297579	0	1.02342	0	0	0.14472	0.102486	0	0	0.117943
ENSG00000268006.1	4.67656	5.27636	2.87715	6.57024	4.40301	3.85621	3.51228	4.66049	2.93299	4.25035	3.97959	3.75778	2.21475	3.0762	4.51485	3.74595	4.46732	5.4881	4.26603	2.82578	3.39008	5.12471	3.74365	1.77161	1.63438	2.38394	3.28202	2.93664	2.97919	0.941027	1.58006	1.57551	2.16944	1.60875	1.66898	1.01077	1.75808	1.34719	0.85097	1.64172
ENSG00000007944.13	16.7127	14.7694	6.64965	19.4073	21.2577	28.9544	31.4257	18.2666	8.18077	19.9674	19.4798	16.5529	10.7234	36.0461	30.6345	9.1121	30.151	10.3982	19.83	22.7834	13.6553	2.33733	8.0982	7.98903	9.99778	8.08834	6.73504	3.88237	10.8802	3.27037	11.534	5.99149	7.77644	15.3707	13.8154	9.46075	3.14627	5.24452	5.89017	4.06541
ENSG00000262903.1	1.31866	1.8566	2.58527	1.82149	2.70714	3.6343	1.38367	5.34995	0.450624	0.483206	2.23762	2.67717	2.74605	1.51643	2.07811	2.63664	2.88343	1.47919	0.348556	0.607252	0.636545	1.36381	0.530241	0.33965	0.146908	0.186916	0.0671617	0.284065	0.544051	2.08422	0.0350694	0.159049	0.482435	0.0145421	0.0710267	0.204662	0.362335	0.0748964	0.104394	0
ENSG00000102901.11	5.37205	3.28464	3.34655	8.29076	8.36396	11.6051	6.65276	9.61441	4.01738	1.15893	7.93953	6.94486	7.61716	6.90086	6.48225	8.15199	7.5837	4.8093	2.1371	5.05495	1.80235	3.94527	4.26303	1.53411	1.97422	1.83597	1.82276	4.26456	4.15495	2.91703	1.58999	2.70356	5.39526	1.76684	1.54101	2.39242	3.41513	1.59542	1.97998	2.2919
ENSG00000276698.1	1.94262	6.27726	3.75189	1.51989	1.7658	0.99022	1.71113	2.11264	1.25695	1.54038	1.32965	1.50743	1.90897	1.09282	1.79213	2.13069	1.40306	2.01646	1.91804	2.20469	0.657613	0.413151	1.10676	0.432348	0.390267	0.331033	0.356835	0.592923	1.25259	0.739505	0.186326	0.288081	0.841054	0.0386315	0.37737	0.226538	0.609618	0.596894	0.166396	0.276934
ENSG00000259891.1	3.70067	3.3942	2.4757	2.20476	1.93168	1.76143	1.94392	2.52636	9.58575	1.94976	1.43023	2.02348	2.93575	1.92123	1.79832	2.02249	2.37662	1.37244	1.11189	3.28291	0.692689	0.196839	0.553929	0.476794	0.383678	0.280695	0.223642	0.317952	0.554147	0.65991	0.192339	0.113287	0.236244	0.0740596	0.389549	0.273938	0.4353	0.35209	0.0408967	0.0707872
ENSG00000204120.13	5.38864	13.8433	11.2842	7.39208	4.97272	5.35291	5.73998	5.6292	4.89371	6.68614	5.04449	7.58007	5.71292	7.48171	8.92805	5.87251	7.99082	6.97113	8.58003	7.10587	3.93489	5.63634	4.28006	4.99238	6.69137	6.03262	4.81942	2.65161	4.14681	3.05874	3.91891	2.21357	1.75215	3.05429	2.42461	3.36212	3.89871	4.31322	1.48803	2.5354
ENSG00000198040.9	1.87537	9.35919	6.42152	3.17727	3.18434	3.63169	5.39804	5.08684	2.43671	4.64909	5.39791	3.69608	4.60387	5.1333	2.83899	2.58989	5.27471	4.46351	4.10055	4.86881	5.25952	1.7573	2.51048	2.50497	2.98516	1.3485	1.75111	1.19591	2.09114	2.91343	0.943344	1.1761	1.60277	1.37645	2.36703	1.67225	1.37162	1.98029	1.16351	1.47386
ENSG00000273015.2	1.36755	4.45731	4.94549	1.84592	1.77384	1.74736	2.2129	1.00268	0.813596	2.7171	1.15837	1.36837	1.30479	1.94177	2.9198	2.73936	1.98741	2.68534	1.55651	0.888503	0.759194	0.595331	0.435466	0.416959	0.510248	0.537273	0.437379	0.532196	1.02626	0.421877	1.06264	0.323396	0.419807	0.333093	1.57905	0.890083	0.697587	0.861131	0.375089	0.289658
ENSG00000277678.1	1.57879	0.673587	4.01236	3.77445	3.03858	3.34708	1.42811	1.21181	1.07903	0.578523	1.58626	2.61299	1.53632	1.93144	0.835535	0.662255	0.93996	0.932091	0.596161	2.2619	0.423394	0.429695	0.90691	0.593031	0.586291	0	0.201025	0.242928	0.434247	0.854574	0.0699786	0.0865557	0	0.0870532	0.212594	0.102097	0.578412	0	0.374961	0
ENSG00000167984.15	0.705179	3.84638	4.75633	4.52402	3.92112	4.62288	1.95219	2.11317	0.942496	2.55819	2.2823	1.73459	2.06657	1.78195	0.741976	2.2126	3.97264	1.24667	1.62727	0.266366	1.05861	0.243961	0.81196	0.477293	0.81937	0.447954	0.728693	0.572913	1.01937	0.74271	0.397306	0.682322	0.469041	0.144472	0.571008	0.639857	0.667843	0.631489	0.526755	0.359758
ENSG00000270175.1	2.109	1.3324	0.809867	1.02708	1.60826	1.52382	3.37194	0.913157	2.28684	0.980877	1.89259	3.15042	3.03895	1.96484	2.81578	1.35157	1.22344	1.84374	0.842318	0.989189	0.119643	0.161898	0.427125	0.462837	0.828373	0.685078	0.265094	0.869527	0.24542	0.965944	0.711886	0.472873	0.272031	0.442792	1.88235	0.903989	0.912585	0.591246	0.235459	0.658353
ENSG00000156504.15	10.958	17.1275	12.5415	8.04073	8.45207	9.44096	8.04537	15.9317	6.65352	10.769	11.9197	7.85689	8.04212	10.3281	7.87894	12.5692	12.7053	9.10789	11.7001	7.10489	9.97976	7.30299	6.10832	6.93997	9.25665	4.68629	8.07049	4.38915	4.7219	3.50166	4.23151	5.10478	7.77905	5.00714	5.11673	4.96874	4.31205	8.46484	5.19184	6.16512
ENSG00000008311.13	1.9444	13.3988	12.2494	3.12974	6.47428	4.86527	3.36077	4.73457	2.76232	1.6834	2.86416	4.33764	2.79952	6.93767	7.51668	2.8853	4.61424	6.46191	13.0531	5.26897	0.451061	0.482826	0.672956	1.8024	1.04877	2.17357	0.837466	1.23607	1.32573	0.345143	1.06597	1.23867	0.78066	0.426335	0.70988	0.948075	0.227629	2.44528	0.345804	1.5215
ENSG00000173914.10	6.20649	8.73156	4.25688	4.20942	3.93201	3.53088	4.84983	6.49842	2.87758	4.38434	4.42661	3.89288	5.63741	3.99351	7.36786	4.21409	4.34419	2.07668	3.44133	2.87151	1.81516	2.56744	3.01555	2.44805	3.36457	2.515	2.72799	2.58319	1.69311	1.37894	2.45678	2.37841	1.93154	1.92483	2.49745	3.36725	2.14049	1.80865	1.75941	3.89865
ENSG00000088854.12	0.659974	10.5701	6.51579	3.79237	5.79025	9.16155	4.32421	5.85634	2.92352	2.03719	3.49188	2.99117	3.52961	6.28462	4.04516	4.48107	4.70637	2.13505	3.59735	3.79192	1.52711	0.651276	1.60453	2.93257	1.12748	2.59172	1.5326	1.70673	1.03551	0.774229	1.74169	1.15408	0.944155	1.12053	1.83521	2.68071	0.93065	1.73976	0.944346	0.732503
ENSG00000147050.13	3.99488	10.3386	10.7436	7.38465	3.78771	7.36992	8.60809	3.56872	3.12252	8.24649	6.72963	5.7749	3.84574	5.95068	11.2797	4.16924	6.34889	3.96971	6.32771	3.90551	2.77083	5.6007	4.0433	3.19142	3.62106	2.58583	3.78228	1.47057	2.5932	1.24086	2.80789	1.57898	2.61721	3.51259	3.5043	2.84176	1.47716	2.81955	2.13691	1.61828
ENSG00000170234.11	3.59869	8.89022	6.6332	5.23261	3.86812	4.7291	4.61848	3.23022	3.25482	5.15739	6.77507	3.9224	3.65225	6.24408	5.79647	4.24037	4.56297	5.39847	4.88009	6.40618	3.55131	3.85793	3.27802	4.99317	2.92232	2.89841	2.87185	1.50914	4.7964	1.4585	2.04338	1.61895	2.29526	2.30962	2.77965	2.44315	1.79339	4.5349	1.73791	2.38112
ENSG00000223396.2	1.55654	3.20916	3.03628	3.12854	1.83226	1.08408	1.12802	5.57806	0.913167	1.66825	2.57437	3.21053	2.72554	1.51348	2.5025	1.23854	1.3499	2.14733	4.09224	2.88651	2.29586	0.870952	0.862259	0.913463	1.44257	1.58408	0.327648	0.335031	1.2386	0.3	0.228114	0.379819	0.769431	0.267402	0.333176	0.185608	0.421516	0.702656	0.235055	1.05364
ENSG00000274828.1	3.71159	3.32242	1.63576	1.26085	2.20226	1.9359	1.75766	3.35453	1.59667	0.448411	0.919023	1.83506	3.62653	3.17784	1.94286	1.6566	2.64329	1.75689	0.777138	1.61088	1.26794	0.615647	0.223664	0.304447	0.950177	1.14981	0.623255	0.222528	1.46873	0.517858	0.793879	0.707484	1.13196	0.797428	1.42311	0.589918	0.616447	0.726625	0.801437	0.615617
ENSG00000186532.10	1.61095	5.82633	4.84064	1.85819	2.92707	3.65045	1.57729	3.78545	1.08094	2.70456	2.41872	2.73958	1.61186	2.73169	4.36808	2.49439	3.35966	3.58436	2.98608	1.6359	0.971427	0.98434	1.97008	1.38163	1.37044	2.03292	1.39451	0.905399	1.23956	0.778763	1.28295	1.31835	1.21713	1.66538	1.36026	1.57486	1.35358	1.12045	0.813181	1.36772
ENSG00000080298.14	2.09004	4.30568	2.92591	1.4619	2.01248	1.94152	1.11262	0.977594	1.0085	1.11923	1.8754	1.48012	0.775191	0.679161	1.30093	2.48454	1.0377	1.98602	1.94045	1.38227	0.531318	0.709605	0.351699	0.58694	0.793218	0.860533	0.691106	0.301676	1.17502	0.242408	0.633924	0.656239	0.63234	0.261729	0.91985	0.581888	0.687101	0.336997	0.292453	0.35458
ENSG00000072135.11	10.354	12.442	11.7181	13.0435	19.7936	17.967	13.9388	35.8681	8.88096	18.5269	20.0415	22.6603	13.6625	18.4315	17.9135	21.0716	15.5699	11.8079	17.2149	19.6869	8.02939	6.00119	10.3194	7.98175	8.04988	11.9798	9.26136	9.2078	10.2117	6.43935	17.2487	9.20318	7.23864	10.4645	8.06877	7.96943	6.58152	9.93115	8.08112	8.06442
ENSG00000102893.14	6.95893	17.6773	14.6108	9.88906	7.17463	8.00884	12.7739	10.5102	8.12877	13.5677	8.86777	10.0672	7.44516	16.9846	14.4623	12.9633	10.1394	7.98301	9.01538	13.0582	2.80267	4.85737	2.0067	3.26748	8.32852	10.4849	5.60826	3.53115	6.31213	7.7307	7.06678	6.55481	6.86801	7.58587	7.35928	8.41642	7.53262	6.31505	3.29861	4.98484
ENSG00000168397.15	8.738	5.88166	7.11044	9.9498	12.7713	14.4474	12.336	11.9749	7.03084	2.68484	11.6685	11.933	9.82975	11.4232	10.5485	10.9439	10.4329	8.19013	3.92058	10.0743	6.80269	9.08237	7.62644	5.17639	3.39467	4.38067	5.56662	6.66286	5.79274	6.18952	3.9156	4.59948	4.86328	2.94481	3.75008	5.47923	5.21122	5.77873	5.45684	5.20845
ENSG00000171448.8	2.28721	7.61132	5.20675	2.30244	2.41498	2.4197	2.45986	2.39962	1.6873	3.77317	1.65642	2.51593	3.00359	2.07623	3.55124	1.96015	3.71992	2.20461	2.74516	2.3563	0.978137	1.64773	1.2495	1.19296	0.967475	0.917351	1.6681	0.610851	0.92814	0.607051	1.04698	1.27596	1.04391	0.80445	1.42998	1.5532	1.22718	1.27537	1.43392	0.81075
ENSG00000261685.2	3.55032	4.81573	0.668809	2.47933	3.00213	4.63324	5.69988	0.866736	1.22469	0.920493	1.58539	3.32604	1.63616	2.15119	2.75339	3.08154	2.87513	0.346047	1.04974	2.46098	0.125751	0.0364635	0.654156	0.787211	0.597026	1.95838	0.230294	0.484445	0.617235	0.087022	0.985761	0.253404	0.0382927	0.059098	1.43422	1.07432	0.0122709	0.237792	0.0583345	0.0458955
ENSG00000130414.10	10.648	12.0333	9.34293	7.63901	8.47058	8.92376	8.29606	8.67372	9.48507	9.45199	9.97995	13.1962	9.10224	7.94683	8.61791	8.89645	8.41598	7.75016	9.7996	14.1451	8.37891	7.83122	5.7066	5.8368	6.14984	8.41399	6.39296	6.79761	6.6751	8.95412	6.5035	6.90083	5.1172	3.95169	6.20643	6.42485	8.34765	8.50484	7.44151	5.43138
ENSG00000267369.1	0.918686	2.4124	4.84821	3.5366	4.25595	6.37622	1.77018	1.92596	1.39778	3.5267	2.49805	1.92474	2.99696	1.19213	0.764017	1.95128	2.98222	1.74013	2.22596	0.246225	1.35504	0.349258	0.437677	0.21949	0.670135	0.184737	1.19482	1.25876	0.794156	0.911664	0.26662	0.303397	0.605184	0.0928689	0.518391	0.342314	0.319545	0.580799	0.419059	0.304338
ENSG00000244480.1	0.270773	3.77702	1.77225	0.600725	1.86534	2.39718	0.868144	3.30225	0.197912	0.303174	1.81034	0.775956	1.06274	1.3968	0.681117	0.821361	1.52254	1.44096	1.06222	0.601139	0.11094	0	0.269317	0.159828	0.13826	0.136821	0.0210694	0.0763838	0.13654	0.394098	0.0220033	0.0453594	0.2081	0.0273721	0.200537	0.053504	0.159136	0	0.0130999	0.0610461
ENSG00000178567.7	3.46324	23.3212	9.62403	6.31439	5.49063	6.36951	7.75754	7.27205	3.83861	8.95992	8.18593	5.55547	7.04157	5.60268	7.7529	9.09065	7.40321	8.04689	8.28514	3.66191	3.27487	2.3161	2.49034	2.96665	2.84942	2.51132	2.17793	1.9903	2.64492	1.49703	1.76274	2.06524	2.38688	1.28568	5.09927	2.74424	1.66797	1.94139	1.74487	2.82401
ENSG00000006327.12	3.27702	1.91579	28.5973	30.4935	16.1413	17.5848	58.0758	14.4428	11.5298	3.19941	33.4329	38.4249	58.4306	37.2936	33.0054	59.9337	20.8066	25.829	8.47787	9.97527	73.0882	166.638	41.1986	96.408	26.1358	27.5148	104.709	134.577	102.03	65.4828	47.0319	173.781	135.943	92.3934	26.1679	62.7061	157.952	49.803	100.078	84.2287
ENSG00000164080.12	2.59211	9.65376	5.65676	3.29668	3.25633	3.54327	3.7327	3.65218	2.6721	2.56071	3.45504	3.16741	3.00789	2.79058	3.59885	3.35839	4.40797	3.49229	3.89794	3.30561	3.24267	2.33425	3.06851	1.96778	1.86646	2.75037	1.64175	1.71924	2.36341	0.64351	1.13016	0.901896	0.353613	0.864443	0.892844	0.992581	0.93308	1.47399	0.503491	1.15838
ENSG00000139625.11	0.946396	3.62728	4.97645	1.84614	3.09288	3.86741	1.5904	2.58108	1.03266	0.996067	2.22429	1.78041	3.39649	1.78654	2.37212	1.93273	4.11792	1.12679	0.808044	0.766451	0.407141	0.868374	0.869326	0.94501	0.504721	0.613139	0.736411	0.698583	0.906739	0.513409	0.478095	0.656351	0.373591	0.529374	0.432228	1.23424	0.633017	1.12507	0.485334	0.31243
ENSG00000104852.13	38.4156	50.1797	18.3041	97.6186	61.5496	80.1936	64.2013	66.0525	35.1299	15.6613	66.3698	47.926	42.7345	55.5704	53.1405	63.3001	83.9722	58.0992	18.9539	40.8818	29.3175	57.5745	34.8925	18.2471	23.5332	19.011	17.6637	32.8855	27.186	27.2683	13.9708	18.4134	11.6743	14.6038	8.91931	17.2325	22.6941	21.6055	9.48636	24.0629
ENSG00000258559.2	0.291252	4.5323	3.97923	1.65729	1.51448	2.18956	0.681287	1.84893	0.259298	0.83414	1.35534	1.14421	1.00092	0.938594	0.813056	1.93331	1.52411	0.447977	1.01875	2.22597	0.13566	0.351845	0.129148	0.081434	0.172199	0.0199177	0.0858805	0.129728	0.162327	0.301195	0.0896873	0.0554666	0.327726	0.0557854	0	0.0654259	0.0926644	0.0718282	0.0533961	0.00888674
ENSG00000187605.14	4.04034	7.04058	8.39864	3.2018	3.58259	3.83964	3.79027	4.11739	2.81479	2.62252	3.11409	3.96595	5.4216	3.86988	3.47057	2.83268	4.08914	2.42039	4.12819	3.62254	3.97965	3.62306	2.73716	3.21344	1.82937	1.57316	2.62619	2.06082	2.17517	1.09506	1.27638	0.800184	0.762393	1.64167	0.80436	0.90256	1.62758	2.18447	0.548737	0.803872
ENSG00000167685.13	6.95598	6.07941	1.30633	13.0456	9.57194	7.14997	10.1348	8.38307	5.80513	4.09546	10.6855	10.6103	7.75565	9.6081	12.8989	8.00067	10.7748	10.6167	3.53496	5.86043	5.14062	6.99372	6.38662	3.17638	6.35574	2.95632	2.93132	4.76232	4.88704	1.40986	3.49595	1.73174	1.40156	2.61253	2.33251	2.3948	2.08962	4.04205	1.79229	6.2075
ENSG00000258515.1	1.57818	7.92099	7.00304	2.77542	1.72362	2.55582	1.59941	3.43696	0.247183	2.29715	1.83035	1.4366	2.34627	1.74032	1.58794	1.85422	3.31471	1.56584	0.819409	2.27001	0.129321	0.568732	0.0461677	0.155258	0.223846	0.113922	0.122802	0.1484	0.397909	0.365429	0.0854969	0.158625	0.275659	0.0797684	0.0649345	0.0311845	0.198754	0	0.0763519	0.0254146
ENSG00000136935.12	4.66861	9.13344	6.35399	5.50687	6.30006	6.25828	4.64421	5.45054	5.8694	4.29409	5.86135	5.89875	8.74631	4.12047	7.19485	4.45776	5.8327	5.12101	6.8761	5.01042	4.23641	6.12172	4.847	4.30313	3.96777	5.98244	4.94931	2.7106	4.45033	2.43566	2.68025	2.97085	1.08582	2.12639	1.62439	2.59045	4.12314	3.24633	1.43099	2.34123
ENSG00000128908.14	3.83603	12.2895	8.50703	7.55409	6.62917	8.75244	7.17607	5.2683	3.94744	6.32821	5.27934	6.97833	6.77963	9.39969	8.34047	5.19701	7.27846	8.10517	7.87996	8.37733	5.31875	4.68682	5.81751	5.51611	5.26296	6.23235	6.01722	3.8633	4.69128	2.73408	6.19072	3.48809	1.70201	1.71783	3.01359	2.83928	3.52018	4.36303	1.49076	1.98486
ENSG00000123416.14	85.9005	9.49317	49.5819	33.339	50.4846	40.2328	39.4217	28.7047	54.6469	33.098	32.803	25.0559	41.7666	46.938	42.5058	32.9241	39.871	37.5053	32.4145	35.6894	59.1434	59.5876	108.754	75.4317	63.0792	37.8967	113.243	99.7537	90.9403	91.5057	73.6765	194.472	66.4356	191.518	65.1864	109.169	141.617	71.4577	199.473	119.453
ENSG00000099251.13	0.848766	8.48917	2.02825	3.36101	2.16023	4.5563	3.28586	1.93002	1.93523	8.07628	2.0675	1.90833	2.53198	1.89117	3.89707	2.99613	3.81896	5.03769	3.43881	0.219281	0.759355	2.04119	0.732674	0.427081	0.824156	0.289269	0.175396	0.211957	0.673574	0.223687	0.312069	0.360821	1.60988	0.371335	0.26793	0.267243	0.280372	0.391192	0.47256	0.217796
ENSG00000184208.10	2.64044	4.06006	2.00559	3.5386	4.44578	2.99264	5.00212	6.72924	2.52191	2.39587	7.88216	3.66901	4.98499	4.15779	5.44098	4.90295	3.83782	5.36341	4.21264	2.17732	3.15386	1.9655	1.87585	2.15142	2.68046	4.16747	2.96189	2.76914	1.99424	1.46002	1.65085	1.44093	0.715444	1.09226	0.842653	1.57686	1.28467	2.62279	0.437326	1.6331
ENSG00000266104.1	0.710332	5.83395	1.41841	2.42153	2.14834	1.38043	1.64919	3.4271	1.33507	0.7158	1.74459	1.93981	0.760351	2.38975	2.29733	3.55074	0.42291	1.15327	0	1.39931	0	0.708875	0	0	0	0	0	0	1.07458	0.211471	0.346335	0	0.446661	0	0	0	0.357831	0	0	0
ENSG00000139168.6	14.0241	6.25203	14.2157	10.7557	12.5405	11.7707	16.27	18.0623	13.9601	18.4917	15.7384	13.2312	13.7645	12.8372	18.0095	15.5812	11.7006	18.9301	15.8884	16.6112	13.0278	19.3558	30.7925	22.8972	25.3891	13.5191	20.8543	21.7358	21.9931	18.1745	16.6536	25.6359	28.691	32.055	27.9297	21.3233	35.2889	17.7431	19.6805	33.5689
ENSG00000161547.13	73.7758	37.6001	70.4274	44.7302	51.4025	49.2939	55.8868	59.9242	56.838	54.3825	80.4987	35.6839	53.931	43.5698	41.7275	51.8432	48.0301	44.3958	61.8537	61.1366	39.9742	46.7449	25.389	27.7594	34.1174	27.5433	37.4045	39.5351	41.188	29.6887	24.2706	36.8475	58.2876	31.747	36.3061	26.8776	32.4028	26.2207	46.4217	42.7179
ENSG00000263990.1	0.515282	4.83658	4.37295	2.17484	2.16449	3.21276	1.70905	2.74502	0.726354	0.951955	2.0565	1.25081	2.02241	0.548958	0.999903	1.51903	0.843653	1.25489	3.03211	1.74012	0.0633356	0.771338	1.2662	0.152077	0.394665	0.055794	0.180428	0.290718	0.77951	0.562478	0.125617	0.414332	1.02604	0.0260446	0.190812	0.152728	0.584042	0.134138	0.149575	0.0995752
ENSG00000158286.11	0.786003	3.73363	4.43531	3.62948	3.45513	3.47551	3.16846	7.285	0.855276	3.09126	5.6858	3.01258	10.5526	1.97629	3.56506	6.56831	2.38528	2.55225	1.98929	1.97376	0.42243	2.95655	0.445719	0.394453	0.467965	0.212941	0.276337	0.764828	1.13129	1.50062	0.235834	0.241804	0.760376	0.117737	0.268672	0.212784	2.33723	0.253488	0.11916	0.226914
ENSG00000162572.18	0.291545	1.75919	0.883644	1.15107	2.66626	3.14653	1.79581	3.44115	0.127205	0.0944323	3.40118	2.40746	1.32074	0.966826	2.15521	2.01786	0.985668	2.22301	0.36762	1.65558	0.621995	0.405248	0.252207	0.553144	0.106334	0.11838	0.167712	0.67851	0.291404	0.52387	0.0964575	0.335944	0.713659	0.138939	0.115672	0.114806	0.440599	0.154501	0.131477	0.247491
ENSG00000141258.11	4.63446	10.4222	7.53271	23.867	14.369	12.4219	9.04066	30.9864	4.4822	3.55285	10.4	15.6696	10.9569	14.3578	20.8606	11.9917	15.4304	12.2388	2.77037	13.6374	2.47996	3.94866	7.47349	4.52046	4.22693	5.97856	1.63704	1.58989	8.1432	2.84114	2.10277	3.28506	2.54064	3.79043	2.19504	2.56599	3.04332	1.90932	0.844145	5.06765
ENSG00000247400.3	0.765789	5.34193	2.23812	1.53923	1.17207	0.825279	1.44083	2.04886	1.66174	1.57143	1.78675	2.27715	1.58726	2.01422	2.36861	2.46809	1.59575	2.14753	2.92059	1.09713	0.266978	0.340425	0.403238	0.324633	0.703842	0.524649	0.575292	0.47133	1.24273	0.596896	0.777297	0.281292	0.787964	0.304021	0.845572	0.91121	1.81662	0.739409	0.430437	0.548888
ENSG00000112378.11	74.5629	46.1688	25.5643	41.9142	21.2239	22.3121	19.0262	85.8345	52.0078	27.1211	67.8346	29.5267	68.938	32.3139	23.2665	69.2188	17.1957	28.6842	81.5919	11.7117	70.2522	112.48	28.8943	167.531	111.353	87.112	124.261	43.5201	97.9155	92.3194	165.475	74.9892	67.4859	99.6754	55.4066	98.8396	103.368	118.994	88.7181	86.8326
ENSG00000107104.17	6.69575	9.34051	2.37186	5.89778	3.18974	4.45769	5.03109	4.54642	2.1432	4.96516	4.27437	6.44691	1.59167	5.62892	8.04626	2.9055	8.88647	4.03982	3.99455	10.8414	3.20291	1.54011	1.69199	2.19687	1.87256	3.68238	1.3753	2.15343	4.37114	1.97294	1.94248	1.64809	1.33668	1.67678	2.22599	2.05042	0.762359	1.29731	0.852028	1.23542
ENSG00000088808.15	3.83548	12.1528	6.70436	16.2087	11.4832	9.74218	11.0189	16.6046	15.8611	6.75266	8.92422	14.119	14.3359	11.4392	14.4127	8.37417	13.9374	5.15726	3.68166	31.3118	3.07675	1.67647	10.4537	4.80184	7.13242	6.70963	3.06139	1.49238	7.19579	0.78472	3.33737	2.74124	3.60673	3.27209	2.08964	2.14243	0.681448	3.12764	1.14366	2.81812
ENSG00000160712.11	1.50674	13.1597	11.8209	14.682	15.272	12.7318	19.9016	34.585	7.03099	12.6638	15.9468	21.8446	13.6014	29.0468	20.8932	9.80428	16.588	25.4804	18.9779	34.8105	9.67515	3.67488	14.353	3.89488	7.12326	11.407	2.50152	4.22115	4.91245	8.95397	3.70012	2.94729	3.24257	13.8915	7.17646	2.81585	2.81036	5.26475	3.74973	2.25531
ENSG00000211456.9	4.32378	15.4966	12.1341	10.1606	9.62596	11.9089	10.1643	8.9796	6.76587	12.3101	8.1377	7.7299	6.27879	8.43249	13.0343	7.65851	11.305	10.0046	10.3709	14.4508	4.64542	4.80414	2.57241	3.70294	5.57112	5.9199	4.00005	3.57474	6.53663	5.15736	6.55787	4.89191	5.53084	9.94031	12.429	4.94508	4.80707	3.51693	6.81077	3.42039
ENSG00000166326.6	7.22689	16.2026	11.5511	8.3516	7.70414	7.88796	9.10848	7.66538	8.62563	8.626	8.38667	9.15257	7.91932	10.5523	9.43003	7.50844	10.3894	10.5131	10.5763	8.57889	5.40774	5.68011	4.53614	5.87659	6.68646	5.58416	9.4937	5.02572	7.27233	2.28889	5.66589	6.03881	1.62628	9.38387	4.78979	7.7432	7.44661	6.44233	3.71325	4.66623
ENSG00000168026.15	0.450376	2.18414	1.16095	1.01292	1.99779	1.76906	0.921616	2.23217	0.548931	0.638131	3.01002	0.85307	1.75598	0.646481	0.833346	3.00383	0.945804	2.07399	1.43989	0.425555	0.370394	0.299635	0.20697	0.44146	0.108712	1.04448	0.378483	0.577497	0.701968	0.126767	0.191641	0.149795	0.175069	0.284757	0.764141	0.19805	0.154002	0.200377	0.168766	0.272175
ENSG00000063601.15	4.53363	8.39103	7.51099	7.33701	6.48162	7.35818	6.83033	10.9566	5.40658	6.04462	8.38356	6.09381	6.88909	8.47355	7.0933	7.96186	12.6593	6.0101	8.21114	6.21512	5.31342	5.01381	4.82337	6.35954	5.21876	3.90778	7.15755	2.82708	5.00844	2.35802	4.56633	6.00379	4.84716	3.19604	3.59819	4.67248	2.0668	6.47037	3.23231	4.88578
ENSG00000228477.1	1.09832	12.8186	1.61601	2.81517	2.76815	9.23986	2.49246	4.95039	1.03215	4.71836	3.90426	3.89389	3.43416	6.10656	1.90694	4.68998	5.66145	7.83664	1.14052	2.45644	1.02315	0.0865317	1.6437	0.0511817	0.501785	0.337996	0.202411	0.831653	0.874485	0.705583	0.225476	0.174305	0.836027	0.333084	0.299684	0.164482	0.436801	0.270867	0.276868	0.134049
ENSG00000136450.11	75.2427	71.8145	80.7548	46.1242	40.5747	37.7295	48.9007	60.8413	65.9868	57.3675	58.5379	51.3307	75.3364	46.9717	51.287	48.2385	49.1488	48.7503	70.9215	54.8041	50.5629	39.7638	43.3831	35.0848	51.8909	37.8046	52.0473	47.7538	39.9952	26.6495	37.6128	43.2008	32.4126	31.6184	36.9026	39.7469	31.6048	28.1926	31.4862	41.402
ENSG00000205890.3	0.444973	3.00397	1.29863	2.2337	2.09805	0.731706	3.73732	3.17897	0.257331	0.289734	2.46314	1.98995	2.47679	1.12852	2.01476	5.25405	1.55693	1.71163	0.255915	1.19444	0.424086	0.532872	0.245121	0.363673	0.524329	0.395825	0.0575296	0.0695215	0.683504	0.489125	0.19359	0.0908255	0.275497	0.157782	0.0507002	0.102264	0.227604	0.0855399	0.0178845	0.111123
ENSG00000139675.11	0.883845	2.77623	1.90386	2.06066	1.68386	1.98813	2.70065	1.11643	0.837134	2.04779	4.67478	1.1023	1.60908	0.875661	2.53889	2.15686	1.64079	2.65527	3.09307	1.45322	1.51921	0.277806	0.718259	0.686021	0.952358	0.51091	1.39389	1.20149	1.33707	0.236193	0.641312	0.637942	0.245063	0.582513	0.72159	0.683181	0.294489	1.17397	0.399992	0.589051
ENSG00000065413.15	0.592806	10.4793	11.3244	4.24647	3.90091	6.79353	5.69238	4.48296	1.12768	7.43634	4.51121	2.16503	2.46128	5.47181	2.70271	5.59496	4.83953	5.40725	4.44338	0.959509	1.58182	0.333442	1.63075	0.899172	0.928265	0.913806	0.581206	0.629386	2.01369	0.690956	0.825058	1.08767	1.47071	1.74439	2.93224	1.3213	0.52124	1.11671	1.08722	0.525918
ENSG00000169249.11	6.14418	3.90629	3.92846	11.281	7.50628	12.6854	8.67346	4.33214	5.61282	8.82464	8.95748	8.02667	6.66323	7.63697	11.8379	7.22337	8.66161	10.172	9.05177	4.19071	4.37501	6.99746	6.8	3.69222	3.34852	3.72296	5.38383	6.83054	4.63978	2.69719	3.28593	4.25294	2.09352	3.34113	5.40973	3.40898	1.91096	3.29346	1.38816	2.60276
ENSG00000174579.3	6.85606	17.034	19.0861	9.03728	7.20627	8.94782	10.2554	8.32409	5.20232	11.4553	8.15666	6.1299	4.87348	8.23834	10.846	8.35633	9.7358	8.79413	9.79728	5.51861	6.36961	5.86927	7.08173	7.33396	4.67474	3.80757	4.60263	3.8983	4.92144	2.20394	4.75651	2.69609	3.38788	3.68197	4.59336	4.33875	3.06839	5.66587	2.99061	2.94704
ENSG00000271032.1	1.31465	3.83279	6.44353	7.33363	3.45396	6.73552	3.35615	3.21943	1.04826	2.00723	4.74537	2.22419	14.6693	2.43927	3.94258	2.97175	5.6924	3.16929	1.48927	7.89268	0.41132	1.43123	1.88796	0.611392	0.447521	0.543514	0.223191	0.134858	0.964261	0.664163	0.15539	0.0960999	0.501008	0.0724892	0.0590089	0.0566776	0.160548	0.186671	0.242845	0.161668
ENSG00000176444.17	13.0753	11.9513	17.5696	19.8316	19.7899	15.9174	14.2109	28.3602	12.1158	17.1	17.9778	20.6167	22.8582	14.9524	22.0044	15.7636	19.5602	13.2841	26.0763	46.2062	11.7652	13.9431	24.2148	4.37799	8.48988	4.64425	4.40645	9.46124	11.8854	7.26169	5.64573	4.62099	9.71543	5.83195	2.96009	5.1664	9.42276	8.86467	3.25681	7.26573
ENSG00000108518.7	321.841	39.9661	113.168	249.07	273.811	225.615	214.758	210.251	288.833	257.857	143.44	291.706	193.452	298.375	265.798	214.668	319.82	210.035	189.389	191.954	337.901	338.515	539.875	251.954	267.889	288.999	416.228	615.747	385.235	316.114	387.306	534.588	461.052	494.235	298.562	325.791	245.923	280.089	462.448	514.784
ENSG00000181555.18	5.65752	26.0264	18.5557	9.30357	7.57596	9.13509	12.9735	10.6912	5.60165	10.9005	7.62296	7.64084	8.78497	8.84194	11.1299	6.6959	12.6713	9.40944	9.95146	8.54751	7.1385	5.49355	5.20261	6.02953	5.80966	6.82385	5.5102	3.11523	6.5906	1.82563	3.55077	3.55944	1.72811	2.32401	2.77269	1.92223	3.33781	4.73354	1.9707	3.80851
ENSG00000011258.14	5.67447	14.0462	10.4651	3.5174	4.12475	4.41951	6.66349	11.9477	4.4739	4.83257	3.61994	3.93275	5.21122	4.79318	6.19267	3.44855	5.72769	3.4678	5.86226	3.92429	1.55805	1.87599	3.83994	2.21064	2.50816	1.97372	1.51619	0.994924	4.30533	1.19379	1.61177	0.845869	3.19852	2.66162	2.02585	1.40968	2.18421	1.67716	0.760232	1.38504
ENSG00000130023.14	3.06114	7.68058	7.0969	4.60437	5.68015	6.0974	4.28028	7.57474	4.42856	3.63608	8.55939	2.99741	6.07851	5.16751	4.85606	3.90836	4.1322	3.50537	5.40542	5.09943	2.27573	1.94311	2.60602	3.30245	3.14626	3.46188	3.42447	3.46249	3.10215	2.82056	2.73027	2.80627	5.05859	4.69702	3.11044	2.32482	2.81593	2.08651	2.15921	2.52051
ENSG00000066739.10	1.70582	6.94422	9.77416	3.3188	2.98912	4.36355	2.85944	5.13947	3.3047	2.99781	3.41813	3.12966	2.45583	4.55769	3.20375	3.76428	3.46804	2.13641	3.04503	5.69357	0.943254	1.04573	3.70341	2.26487	2.30244	1.68951	1.85297	0.878409	1.92414	0.895781	1.28592	1.46655	0.859532	0.970133	1.21609	2.23422	0.522872	1.43295	0.355627	0.747239
ENSG00000146247.13	5.37626	23.0795	16.0211	9.46881	4.69949	6.07984	11.6357	9.08996	4.08943	5.86381	7.68756	4.30666	6.52328	7.83923	12.1509	6.15313	7.82799	7.3552	8.44648	7.56671	2.9014	1.9883	2.52621	4.45307	4.94943	3.11168	3.9976	2.68977	4.79615	2.69834	2.57041	1.5744	1.83946	3.95526	3.54607	2.14729	1.74686	2.85261	1.10298	1.73991
ENSG00000206417.7	0.821035	2.04164	0.648446	1.28308	2.20519	2.82202	1.30061	2.76398	0.806116	0.17288	2.39268	1.49475	0.459101	0.469985	0.86002	1.51254	0.649327	1.45237	0.445377	0.548326	0.280158	0.269041	0.548477	0.253165	0.168944	0.366217	0.0943995	0.477049	0.509796	0.113094	0.0955965	0.0849866	0.223461	0.096624	0.326723	0.122039	0.166674	0.200972	0.176078	0.145636
ENSG00000263002.6	1.13019	1.84984	3.30087	2.76181	2.06388	2.14948	2.52393	2.40621	0.718144	2.61823	1.36813	1.5377	2.79411	1.93226	2.36484	1.08876	2.69152	2.10266	3.72549	0.735721	1.80345	1.73797	1.69006	0.98524	1.26098	0.857064	1.59987	0.483339	0.608447	0.895646	0.762834	0.431749	0.429944	0.680619	0.577879	0.577937	0.743581	1.27527	0.395784	0.825423
ENSG00000106948.15	3.66872	9.31859	15.5673	12.7762	9.67491	12.7285	6.94424	7.04531	4.74056	3.34639	6.96415	6.15015	6.06197	7.77796	7.79679	7.4015	14.9284	4.65342	3.61262	3.4122	4.99143	2.10874	6.54488	3.46881	3.14101	4.0542	2.94299	2.68658	3.95615	1.59005	2.25907	2.28043	1.97878	1.69528	1.86507	1.91653	1.91484	3.74813	1.47692	1.8083
ENSG00000213865.6	4.43355	11.1299	8.08466	3.21834	3.32272	2.68234	3.01866	6.96195	2.1068	2.63003	1.68469	2.71591	4.72783	1.97	2.12647	3.05571	3.80999	2.60762	2.46699	1.30889	1.07344	0.818107	1.44478	0.399953	0.623622	0.668458	0.550672	0.807046	0.961758	0.886573	0.428252	0.63564	1.05202	0.263836	0.408893	0.416541	0.918648	0.352775	0.626482	0.378267
ENSG00000103248.16	2.89758	3.8045	3.3594	2.86686	4.55875	2.415	4.55916	4.26465	2.01428	1.83993	3.73073	3.07954	3.35001	3.89314	2.74126	2.76604	3.39209	3.4403	1.37604	1.71164	2.01759	2.44068	2.18012	2.20597	2.24193	2.21771	1.42408	1.96898	3.25176	1.4762	1.35917	1.32761	2.29624	0.916703	1.00854	1.37486	1.66731	1.25425	0.622185	1.31164
ENSG00000230295.1	1.79101	13.5888	6.67583	1.97704	4.75472	3.30655	2.97015	7.56086	1.90751	1.92511	9.45729	3.33311	5.17623	2.28967	2.35558	2.8465	2.06153	5.91254	2.23178	5.71228	0.528338	0.893668	0.502977	0.493347	0.914514	1.24114	1.00341	0.404189	1.9869	0.853113	0.14554	0.10801	0.375399	0.0362102	0	0.127403	0.721779	0	0.155967	0.242271
ENSG00000270195.1	1.46318	1.65541	1.40868	1.50148	2.08093	0.837813	0.918597	0.787871	0.982158	0.526586	0.641712	0.967219	3.13242	0.562575	0.760524	1.5271	1.85115	3.22397	0.162792	1.22059	0.385384	0.417193	0.60536	0.200494	0.240146	0.101848	0.109787	0.265343	0.434789	0.808968	0.050957	0.173327	0.427169	0.0475428	0.0774032	0.185863	0.723917	0.16324	0.0455065	0.181768
ENSG00000220205.7	18.236	18.9586	9.1932	38.428	31.6558	40.9159	20.7909	49.2273	20.0538	28.8311	23.9452	31.7369	37.8323	30.7446	34.5616	27.9495	37.0992	32.9907	24.0637	21.1848	15.4634	5.80386	21.17	10.4689	19.5137	37.5835	10.6604	9.85451	14.8897	6.23839	16.9354	14.5397	4.6771	15.4594	24.9126	11.5081	10.2556	10.4959	7.05243	8.96987
ENSG00000233609.3	0.857373	1.19349	0.580349	4.23203	4.18992	2.03332	2.25566	0.630996	1.58412	1.99153	1.07071	5.8027	3.01767	0.752888	1.66373	1.6316	2.14564	2.92555	0.814863	0.261729	0.128604	0.0290039	0.0459115	0.120087	0.178083	0.349312	0.0203534	0.0737883	1.14314	0.0692193	0.14879	0.0613453	0.292405	0.0969539	0.40897	0.113709	0.0292816	0.204277	0.0506189	0.0589717
ENSG00000136436.13	14.7813	16.6876	15.511	16.5524	12.1079	16.5911	16.4925	26.6307	15.9183	20.2875	21.1809	15.9319	24.1719	24.0384	18.4974	15.5425	19.255	12.8198	16.9629	22.0513	4.25432	8.47716	17.7223	8.38498	16.8413	16.3159	11.556	10.7982	14.7411	9.1663	13.8019	13.1603	7.88725	13.1795	14.1579	12.6559	11.629	9.41868	12.0333	7.39708
ENSG00000227946.1	1.31727	3.85196	2.75177	3.03979	2.77858	3.01286	2.56765	4.05767	3.23761	2.94073	3.08593	3.59113	5.20627	2.23629	2.62171	4.62874	1.72538	2.36899	2.52532	2.57784	2.03262	1.37525	0.93907	0.945014	1.17967	2.60688	1.19215	2.33249	4.01616	2.20817	1.72916	0.831069	0.892027	0.737511	1.20072	1.41277	1.10256	1.45606	0.582386	1.08088
ENSG00000276023.3	6.82561	4.48627	5.14039	3.67527	3.64347	3.1858	5.20079	3.37808	7.34422	2.78844	6.38425	3.69436	3.45565	3.75762	3.50924	5.32004	3.32489	4.90103	5.5031	2.91197	4.58855	8.37644	8.98974	8.42413	4.76118	6.41191	15.6438	11.3116	15.0192	7.68378	5.18407	18.6548	7.29744	13.1065	5.34079	10.7547	6.79235	9.36444	9.90903	12.4642
ENSG00000187792.4	0.702124	4.48115	2.43541	1.4208	1.58044	1.29979	1.65422	1.6901	2.19561	1.54315	1.50144	1.78884	1.68454	1.19736	1.86752	1.84562	2.19823	1.00728	1.98617	0.895976	0.669579	0.495312	1.10277	2.09364	0.899378	0.607545	0.65278	0.783728	1.16746	0.207225	0.342333	0.359549	0.319707	0.390985	0.300345	0.576959	0.205815	0.803589	0.231923	0.654429
ENSG00000160323.17	1.03526	1.87797	0.571788	0.539928	2.36125	2.07966	1.13725	1.7092	1.08328	0.30335	2.46146	0.998075	2.53854	0.429804	1.70259	0.700156	0.946397	1.09073	0.251603	2.93408	0.985497	0.424977	0.0811897	0.132184	0.0937265	0.4937	0.0771277	0.39146	0.188823	0.461212	0.2309	0.0863434	0.216992	0.1002	0.0598153	0.156688	0.939464	0.206424	0.0703326	0.174518
ENSG00000245164.5	0.205008	2.03594	3.1068	2.59939	1.07768	2.35486	1.00537	0.830133	0.323388	1.80763	0.566442	0.542075	1.43814	0.943418	0.239165	1.0107	2.14905	0.439829	1.15566	0.0494515	0.129592	0.00365336	0.300719	0.0950791	0.15702	0.0118918	0.0461473	0.0619629	0.260291	0.198355	0.0696119	0.0927253	0.128911	0.0177635	0.135564	0.125	0.0368834	0.0972057	0.105204	0.0764036
ENSG00000280968.1	0.571494	2.23509	7.98824	3.89646	3.45688	3.33186	1.76913	2.29772	0.716083	1.15179	2.1054	0.69363	3.05868	2.81991	2.46441	4.24847	2.26833	3.40213	1.1869	0.536099	0.56196	0.380215	0.401239	0.449779	0	0.247522	0.800445	0	0.576365	0.453701	0.278642	0.689298	0.239573	0.34663	0.28217	0.813066	0.287891	0	0.331784	0.220876
ENSG00000147121.14	2.98046	5.0246	4.04213	2.50667	3.1483	3.7807	3.87993	4.25133	2.00746	4.34623	3.59757	2.50318	3.96886	3.43249	3.68794	4.97918	3.80028	2.52683	4.32028	2.10692	0.71268	4.04025	1.85865	1.42603	1.94259	0.964856	2.39356	2.04885	1.8543	0.387628	1.4507	1.64405	3.45404	2.09464	2.32037	3.02466	0.950554	1.52527	3.21999	1.95786
ENSG00000204311.10	0.707874	3.96257	0.613086	0.407037	1.69381	1.27621	1.52185	2.00594	0.833535	0.825049	2.47167	0.786697	1.78931	0.401696	1.12538	1.62657	0.502689	1.12158	1.31073	1.06085	0.528338	0.263845	0.116763	0.291981	0.391935	0.299203	0.131399	0.303141	0.39996	0.258981	0.108115	0.16973	0.214514	0.0982847	0.353717	0.224473	0.481186	0.159852	0.163394	0.173051
ENSG00000213398.6	1.13355	7.15568	4.71831	5.90918	8.36968	12.3565	8.01715	5.14163	1.69541	1.12619	10.2931	4.10805	4.20409	4.23255	4.24441	5.37776	7.36193	3.00684	1.19368	0.808743	1.46003	1.54548	1.52165	0.984802	0.464678	0.731252	1.58768	1.94565	2.13749	1.88696	0.428136	0.611397	1.60628	0.300193	0.673983	0.647355	0.57103	0.947603	0.187695	0.291556
ENSG00000165684.3	6.49975	3.23887	2.82295	5.71969	7.59418	6.53922	4.63065	4.69679	5.62075	1.44989	4.95649	5.11708	6.10678	3.68952	6.23062	3.73441	6.37986	5.83999	1.5549	4.52228	3.33138	4.70412	3.36528	1.72326	2.21685	3.73358	4.05389	3.44057	2.43603	2.13176	1.60085	1.47307	2.4775	1.23039	1.0594	1.08896	2.63163	2.45636	0.644693	1.87436
ENSG00000130940.13	1.4973	2.18619	1.32144	2.48283	3.82031	4.32518	2.75283	3.02558	1.23685	0.98353	3.78181	2.83811	2.04002	2.95399	2.65082	3.2298	1.57819	1.47958	0.978964	1.60328	0.42261	1.15849	1.937	1.47737	1.03449	2.25534	0.476388	0.362935	1.82885	0.541511	1.90981	0.260858	0.12321	0.631228	0.77761	0.295862	0.498189	0.614981	0.157755	0.431873
ENSG00000260751.2	1.20736	5.85837	4.45401	1.55467	1.7742	1.11351	2.15834	2.49293	0.653845	1.48473	0.854404	1.06799	2.32189	0.867452	1.12511	2.95859	1.15743	1.49508	0.849995	1.2324	0.1811	0.878133	0.366366	0.241581	0.271675	0.172831	0.114647	0.173181	0.402442	0.341162	0.0498871	0.0863867	0.283089	0.111707	0.0606224	0.0727842	0.206172	0.0639252	0.0178204	0.106771
ENSG00000103064.12	1.16814	4.64632	4.62657	2.92109	3.36035	4.31486	3.73153	5.27282	0.996551	2.48228	4.63242	1.75799	2.32048	3.04177	0.821685	4.23684	2.13904	1.82033	3.19458	1.2792	1.01831	1.25394	0.636916	1.35458	0.566859	0.862968	3.02857	1.00495	2.47317	0.715261	0.401243	1.12082	1.26764	1.35841	0.666751	1.07652	0.461861	0.780717	0.471353	0.465883
ENSG00000129472.11	5.78724	11.2101	10.7911	7.6382	8.22193	9.33466	5.07495	9.49384	6.18588	7.73282	9.6729	7.44323	7.24481	10.8422	5.62444	9.49037	6.80469	9.12262	11.5972	13.333	3.05653	7.06715	11.1563	6.36605	6.01087	4.18594	4.9431	6.02261	5.29505	3.04834	4.35279	4.1167	6.06631	5.12968	4.37637	3.90617	4.69611	5.05905	2.64876	3.97424
ENSG00000103540.15	6.4071	11.859	6.64242	3.46338	3.30566	3.61374	3.16327	3.469	2.02321	3.502	6.4395	1.61621	5.6109	4.76982	6.08217	9.15221	3.64483	2.66683	4.23097	2.15602	1.4689	1.12374	1.96268	3.6136	1.31031	1.52755	2.60159	0.979187	1.15961	0.437954	0.814973	1.1102	2.20605	1.60282	1.75974	1.70197	0.59535	1.31345	0.626143	1.06725
ENSG00000176248.8	6.48225	7.45658	5.86895	10.5778	13.2795	13.0123	8.34221	9.68863	8.8429	2.02361	11.3758	9.72593	10.6737	7.2685	11.1928	6.52938	10.277	10.3869	2.42886	7.30559	6.15659	6.48815	4.254	3.99203	3.91691	6.19078	4.95717	6.60255	6.61703	3.92147	4.79989	3.97419	4.48006	4.16037	2.88334	4.34571	4.14334	4.43446	2.36853	4.03006
ENSG00000196943.11	16.7485	10.3756	8.71125	9.12411	8.20434	7.19888	7.61486	10.6914	12.2273	5.01914	6.49607	8.73907	7.46563	12.2135	10.3797	7.44976	9.38221	10.0942	9.63739	13.4285	5.34342	6.7661	3.29211	6.24494	8.1264	7.21868	9.0243	4.0741	8.1549	4.2189	5.19904	5.43985	3.51636	4.3967	4.43998	8.05474	3.74614	6.43961	1.69989	4.83873
ENSG00000153208.15	3.03621	11.1212	8.97402	5.88416	5.05211	7.67668	7.97344	11.2231	5.41328	4.2951	6.57003	6.25546	2.72982	7.17577	8.61127	4.93732	7.66866	4.11875	4.51865	7.00624	2.13724	3.13677	7.13693	4.63177	2.15818	1.56413	3.29091	1.07157	3.7568	0.65304	2.67378	3.26952	3.58289	4.94058	1.50571	2.79729	1.30266	2.49303	5.76174	0.987362
ENSG00000122965.9	11.9802	10.9539	9.0311	6.90115	7.39317	6.88816	5.38424	5.81853	4.62329	4.41467	7.05123	7.25093	9.75447	5.47335	5.31669	6.12485	6.94063	7.92987	3.96772	9.38227	4.23466	7.66507	5.91271	4.28268	4.02148	3.90773	3.55453	5.15335	5.21185	2.57049	2.76333	3.30036	2.07722	1.74566	1.31778	2.54656	5.86545	4.67805	2.5619	2.96923
ENSG00000138399.16	6.70873	8.73848	6.95662	4.17279	4.30481	4.56999	3.30721	6.25768	5.34448	5.20905	4.70021	2.81701	6.00696	3.54152	3.62685	3.28018	3.26261	4.17337	5.66118	6.0733	3.7081	3.04915	1.99808	2.70666	2.98566	3.22986	2.48592	2.78896	3.83164	3.92159	2.05898	1.87669	3.0314	3.29809	3.0683	1.32619	3.13764	2.25012	3.91119	2.54918
ENSG00000153914.14	3.23972	18.7845	14.2528	5.70898	4.77869	5.3884	5.87028	13.4883	2.66018	6.6775	10.4313	4.49053	4.60658	7.0977	5.97308	6.30371	4.23864	9.66176	5.62846	5.50072	3.42968	1.94214	2.45484	2.46158	2.74065	2.68244	2.13042	1.80838	2.991	2.38044	1.8098	1.25194	2.85925	1.48072	1.48046	1.79463	2.51516	2.18736	1.09649	1.60577
ENSG00000081052.11	1.18804	10.8829	1.6492	5.77957	3.85787	6.94283	9.3783	9.20062	2.43989	6.84593	4.99309	6.63651	2.2419	7.28702	4.39023	7.85468	5.32193	9.49984	2.87639	2.93454	0.902714	0.0401541	3.00189	2.77504	1.1354	3.51659	0.456781	0.444465	5.42377	0.683417	0.892106	0.259256	0.679133	4.99656	2.85449	1.0304	0.254966	0.965849	0.21208	0.538964
ENSG00000201499.1	0.783356	10.1101	5.08375	1.14449	2.17177	4.75734	1.68882	5.19671	1.8404	3.15755	4.80984	1.30731	2.30592	2.50366	2.15348	2.86152	1.39916	2.2257	2.84709	3.96813	0	1.17263	0	0	0.59999	0.508924	0.548592	0	1.48131	1.63248	0.19097	0.118104	0	0	0.870243	0	1.0852	0	0	0.227069
ENSG00000092529.21	0.143557	5.76883	0.967472	0.952554	3.27441	4.35475	2.75863	1.9155	0.202361	1.74498	2.18157	1.31222	0.44659	2.07977	0.658705	2.06309	1.69603	2.55652	0.801263	0.61862	0.0727865	0.0492464	0.0425205	0.0556085	0.114535	0.104923	0.0565504	0.189828	0.156091	0.0560934	0.207794	0.0351708	0.107195	0.00544199	0.0797397	0.0446771	0.0112995	0.042042	0.085947	0.0234069
ENSG00000197948.9	2.46364	5.67586	4.74034	6.16367	5.17612	5.94447	5.73819	5.14404	0.784708	1.73852	3.55926	3.23934	4.58727	3.46394	5.30519	7.40069	6.60872	5.57405	2.64429	1.99062	2.42254	1.25684	4.62584	1.9919	1.10645	1.79334	1.50784	1.6995	0.610721	0.624558	2.23752	1.84365	2.05252	2.08237	0.894413	2.56987	1.96415	3.38992	1.32211	2.20439
ENSG00000261220.2	1.111	2.67947	5.05322	2.25442	2.95569	1.01957	1.63774	1.5634	3.77024	3.85625	1.17483	1.21734	1.61868	1.95192	1.47719	2.25466	2.57234	1.75368	0.83322	4.60303	0.455196	1.23192	0.292508	0.364328	0.535779	0.280695	0.518698	1.14917	0.186746	0.937136	0.225704	0.409451	2.13463	0.0561551	0.274274	0.263438	2.02103	0.530231	0.16125	0.107348
ENSG00000261326.2	1.8322	7.73166	5.74152	1.92703	2.0489	1.58583	1.89201	3.44024	1.00559	1.86182	1.77727	0.780185	3.33736	1.50475	1.73038	2.96012	1.54458	1.43735	1.33501	1.14389	0.323612	0.545459	0.693176	0.277187	0.275161	0.130036	0.0862591	0.410444	0.53571	0.380445	0.101343	0.0789241	0.493756	0.0303503	0.108327	0.109524	0.292792	0.0721449	0.0435756	0.0267778
ENSG00000108469.13	4.89806	4.62774	5.20295	4.28875	5.99107	3.92316	5.03461	7.18515	4.38055	2.18243	4.86707	4.90616	8.49774	4.01465	5.39015	3.93037	4.97553	4.03242	3.43054	4.06863	3.25085	6.28834	2.68866	1.83996	2.5535	2.82649	1.85821	2.11203	4.18039	2.73276	2.49886	1.6492	1.84585	2.0719	1.05162	1.36717	3.92931	3.62917	0.909699	1.67547
ENSG00000261490.1	0.770133	4.28678	2.30078	1.44207	1.51669	2.62784	2.16623	0.856898	0.179531	1.55212	1.20965	0.456491	0.587918	0.602544	1.10056	0.844768	1.75586	1.27943	0.619939	0.0940846	0.0704451	0.0774512	0.264063	0.148004	0.0609676	0.0853282	0.0836173	0.282932	0.189659	0.0995298	0.107699	0.0432039	0.135144	0.0832834	0.132644	0.0934292	0.051126	0.0652729	0.0363922	0.0346102
ENSG00000183891.5	6.39406	5.24896	3.58174	2.71311	6.57376	4.08048	2.51269	4.9888	3.96622	5.08232	2.83759	3.36162	5.69229	2.99597	3.51482	3.66764	4.35335	6.47536	5.10579	2.52987	2.28774	4.0539	1.61122	1.09614	1.1745	2.35807	0.871918	1.07153	5.82604	2.98412	1.12149	0.763573	1.23405	0.671967	2.23491	0.885666	4.25217	0.692169	1.11179	2.04916
ENSG00000106268.14	6.07719	1.33913	1.89924	3.21801	4.53192	3.37573	5.37947	4.49224	3.95163	1.73529	6.19649	3.34774	4.17957	4.9244	3.7496	3.79581	3.77315	4.16123	2.84864	5.89427	14.2651	13.0287	5.8518	5.82693	5.52117	3.60344	13.7704	8.4729	8.70881	10.0267	3.50976	10.1133	9.60695	13.5478	5.62048	7.54925	13.7485	5.64521	9.52075	19.7226
ENSG00000080503.18	8.16818	20.272	13.6517	14.9439	13.7351	20.2632	12.8944	11.8484	8.35463	25.5372	13.1802	17.4982	7.1975	15.2131	20.3566	14.2335	19.7997	18.2698	19.1715	9.7686	8.96347	3.50212	2.72544	9.27627	10.7927	14.3887	9.40565	8.83389	13.248	4.81873	11.3477	7.81569	4.27896	3.39336	10.7769	10.5196	2.65101	9.44673	2.39703	5.65799
ENSG00000159388.5	71.8558	75.5859	30.8094	68.4553	127.128	101.578	84.2336	110.909	50.7842	244.325	159.492	39.907	20.5672	138.167	68.838	60.9525	122.944	84.3315	42.7305	154.809	29.3383	4.71028	30.0805	18.8113	24.3725	33.6269	9.92161	32.766	37.3686	12.599	46.9339	13.6455	8.27774	15.5818	39.3472	31.3425	7.57338	43.2597	43.1547	23.1904
ENSG00000136878.11	7.88319	4.99646	3.57724	9.36028	11.5097	10.9386	8.21026	7.19197	7.15499	2.91441	7.11248	7.93489	9.31584	6.44069	8.35448	6.47689	10.5822	8.71331	3.20033	6.11819	7.02017	4.96187	6.23552	3.99005	3.92643	6.94125	3.886	3.62963	4.43835	2.38191	3.77142	2.72839	2.39139	2.49085	2.70415	3.46939	4.10884	4.57066	1.65261	3.19052
ENSG00000213380.12	3.6481	4.56077	2.62854	3.75325	3.84227	2.8342	4.00776	4.94302	3.35694	2.65298	2.89794	3.83033	3.65509	3.56936	3.9371	4.63546	3.49826	3.08247	2.29574	1.83483	2.27763	2.01539	1.96984	1.88937	2.49327	3.18324	2.86011	1.53772	4.02953	2.25084	2.02143	2.8141	2.03396	1.34945	1.73317	2.407	2.64255	1.67383	1.19041	1.6877
ENSG00000135426.13	0.350289	2.26044	1.86525	2.48982	1.7615	2.49199	1.76485	1.34799	0.603504	2.15994	1.31096	1.2299	1.01773	2.11844	0.628485	1.33088	2.50758	0.65673	1.8707	0.100925	0.510517	1.85189	0.478692	0.305223	0.306622	0.214027	0.502303	0.529366	0.485752	0.268158	0.351745	0.367169	0.25173	0.169464	0.759753	0.605148	0.168056	0.716471	0.388567	0.251425
ENSG00000139636.14	4.45987	5.48884	13.1335	7.81703	8.49278	9.52578	7.94433	8.3762	3.65383	4.42785	7.73639	6.50863	6.94387	6.28615	6.95083	9.05546	8.5538	7.84848	4.14542	9.3581	3.29165	3.36484	5.29898	2.29092	3.57781	2.43593	3.97994	3.86524	4.58175	2.44088	3.35888	3.14936	4.45391	6.29288	1.43721	3.27853	7.88865	5.35302	5.2991	4.83556
ENSG00000163660.10	7.56907	37.8154	51.0804	12.1492	15.1017	22.652	16.8495	15.0306	6.56033	18.2979	32.8903	7.32778	8.07636	13.0706	11.7716	17.6269	10.4978	21.7871	12.2547	14.5938	4.13213	11.5184	3.7644	3.10605	2.55697	2.3971	2.6058	3.13272	8.54148	3.00735	1.66438	2.14841	6.03502	1.20997	1.92369	2.13287	3.89154	4.13949	2.32883	1.38753
ENSG00000145247.10	43.3021	24.3978	21.8737	30.3479	17.3563	8.52013	38.5883	13.8437	43.1438	25.7339	23.2765	26.2884	33.5416	18.6366	35.6897	49.2922	34.0159	31.692	44.5538	10.4642	81.9934	100.407	51.6464	65.4163	50.9609	42.7108	55.4251	133.743	64.23	16.2907	83.4797	116.218	114.678	81.3415	17.1632	47.1079	62.0777	126.384	162.675	140.426
ENSG00000251474.5	1.64233	10.9611	9.7826	3.38052	3.88362	3.3137	3.34236	3.54095	1.10179	3.98505	3.38798	2.64834	1.81275	1.82818	2.3744	3.59579	2.67577	3.50486	2.35764	3.71579	0.857787	1.30002	1.78838	0.68106	0.517886	0.359688	0.228072	0.464606	0.710858	1.09421	0.337992	0.246907	0.51489	0.262435	0.723593	0.36405	0.642173	0.733948	0.348432	0.118677
ENSG00000120798.15	4.2943	10.0844	5.87688	3.51994	4.4781	6.65199	6.82772	3.82085	2.0208	4.92892	5.81733	2.61576	3.6107	4.30825	5.88547	5.82495	6.47008	4.12696	3.35947	1.52824	2.19654	4.84281	2.10575	2.18621	2.2714	1.27818	1.85205	1.52105	2.26741	2.15558	3.13282	1.38198	2.57516	1.88437	3.30876	2.30591	2.11961	1.51392	1.9285	1.59085
ENSG00000086102.17	8.10983	19.2711	11.3756	9.8209	8.66357	7.29614	8.10834	7.34871	12.454	12.5745	12.0292	9.72557	6.9422	7.31511	10.315	7.19499	11.2173	10.8724	20.338	9.53831	10.0157	3.10737	3.74544	5.19886	6.91962	8.74692	6.05309	4.11398	10.9733	3.95584	5.18921	4.63615	2.57004	2.463	4.04758	3.9565	4.39994	6.97	2.08856	3.64768
ENSG00000198231.11	17.0152	20.9014	26.5516	19.4064	17.8727	15.7687	22.9132	24.2723	22.9254	18.1498	18.7295	21.6857	29.7299	21.1121	21.6763	18.1517	21.6369	28.3757	25.8483	23.6036	19.5327	19.643	23.2957	12.173	15.2693	14.935	14.2908	9.96471	27.8161	8.35494	10.4087	9.98098	7.29571	9.87427	7.79518	10.783	14.0483	17.135	4.18458	9.80437
ENSG00000114742.12	4.99243	11.7939	8.10264	6.90146	6.22082	7.38264	6.82391	7.36172	4.34976	7.80574	4.88329	5.01325	6.27259	4.96723	8.36279	6.5811	8.8887	5.6884	7.33466	4.77091	6.06763	3.46855	4.00515	4.46325	3.66091	5.57421	4.48006	3.60928	4.25038	1.81453	5.61737	3.69089	2.0166	4.12287	6.0726	4.84531	3.7837	3.75465	4.11606	3.63407
ENSG00000236017.6	6.93784	4.64094	3.98058	6.31411	19.717	7.70225	6.35144	4.97925	2.18311	0.854134	10.9291	6.6869	13.7438	4.7949	2.80222	4.88878	3.42969	2.77777	1.43436	14.6124	0.532494	2.69426	0.661218	0.203832	0.272505	0.173358	0.197863	1.08927	0.807342	1.23366	0.153062	0.350243	0.848824	0.0952043	0.278999	0.111657	0.85397	0.269683	0.109352	0.0727981
ENSG00000204138.11	9.3792	12.3667	7.74376	8.61692	7.95482	8.0252	8.29943	9.79953	4.8097	10.256	8.69487	8.65932	9.4292	9.88641	9.04057	11.3962	8.5372	7.10816	12.816	5.92589	4.72783	7.70512	7.44742	6.99841	7.15611	7.10042	7.60674	8.07858	9.42817	1.23984	5.48132	4.56277	3.13367	4.46305	2.5732	1.9764	4.69091	4.11577	2.81426	4.71685
ENSG00000100058.11	1.56957	5.40241	3.82343	1.77616	1.89751	1.87635	1.89441	2.21524	5.36756	1.35852	2.57526	1.68368	2.27963	1.57757	2.6961	3.45837	2.61731	1.52263	1.89363	1.3013	0.806917	1.53386	2.39714	0.914935	0.615219	1.15934	1.13111	0.953518	1.26603	0.715451	0.441382	0.769815	0.53648	0.254788	0.588457	0.60922	0.48556	0.488275	0.314769	1.13836
ENSG00000272954.1	3.50871	3.88801	1.07041	0.522116	2.60383	0.426169	1.13142	5.17254	2.83935	0.392858	1.19687	2.01099	3.12982	0.327896	1.22934	4.49717	0.841394	2.0571	0.80967	1.01485	0.143757	0.194529	0.307927	0.0575299	0.0497666	0.0633197	0	0.0824827	0.368605	0.0580315	0.0475204	0.205721	0.367717	0.0886728	0.360915	0	0.0736466	0.152231	0.16975	0.0282516
ENSG00000177202.2	0.258701	2.1753	0.645728	4.19959	1.56484	1.0055	1.9449	3.35438	0.769862	0.521385	1.85317	1.85777	1.59228	2.08882	3.41645	2.91792	4.67202	3.85015	0.805921	1.21339	0.381578	0.473313	0.227038	0.369032	0.748547	0.322135	0.0905854	0.255425	0.978397	1.24511	0.494026	0.143013	0.37957	0.22229	0.478992	0.199363	0.173762	0.303053	0.0375475	0.724891
ENSG00000272034.1	19.1126	24.8561	24.83	8.97143	21.5897	10.7401	6.56827	23.0529	8.22315	7.42544	19.7943	4.75124	6.16218	5.88772	2.83001	5.84386	4.9355	4.48633	5.73887	13.9975	4.4154	3.6768	2.91008	0.951456	0.940643	0.448804	0.322524	1.94877	2.43847	4.11322	0.561367	0.555479	5.50228	0.139668	0.682169	0.655218	5.56801	0.719334	0.802114	0.800979
ENSG00000178761.13	1.34704	4.74137	1.94175	4.29705	3.58786	3.94991	3.06134	3.3216	1.33329	3.65456	3.4209	3.77772	3.30184	3.22053	3.395	3.01273	3.08218	4.17988	3.29419	3.59792	1.2697	2.37435	1.11222	1.33146	1.42854	2.11274	1.16662	1.45702	2.21864	3.14886	3.60836	1.32188	0.977337	2.87166	1.75323	2.15173	2.30072	2.11641	1.41598	1.91072
ENSG00000275066.3	2.85914	10.2187	9.05327	6.26867	4.60624	5.21549	4.61785	7.39109	3.44273	5.60848	3.98507	4.57019	5.49407	5.641	5.66587	4.62102	6.51099	4.89934	7.95591	3.52082	2.83164	3.20188	5.67895	3.55551	3.72774	3.9162	3.17816	1.79611	4.88923	1.70587	2.4653	2.82891	1.52097	3.39978	1.71096	2.86076	2.51904	3.3837	1.98624	2.5782
ENSG00000259244.1	0.340728	6.79611	2.55141	2.19864	1.20226	1.40709	2.62749	2.41447	0.480299	1.11589	0.836834	2.24866	2.3251	1.34691	1.10197	1.31015	1.80037	3.04256	1.41528	0.479438	0.251283	0.34003	0.179416	0.251401	0.304466	0.138351	0.0596538	0.216266	0.386586	0.202874	0.145362	0.0513705	0.107126	0.0258329	0.126173	0.0302972	0.0214553	0	0	0.0740742
ENSG00000116883.8	0.775259	5.27033	2.64081	4.74161	3.62051	4.66385	1.20247	3.96037	1.0714	2.8262	6.16015	1.95799	1.73292	1.84107	5.59721	4.45395	1.99559	3.07266	2.32042	0.904776	2.20289	0.625762	2.46135	1.13057	0.302715	0.851784	0.686635	1.91039	0.620894	1.93465	0.289052	0.508786	0.387123	0.352665	0.42218	0.608251	0.470943	0.605446	0.228349	0.24455
ENSG00000120733.12	13.1004	23.3661	20.6509	23.2071	13.1831	12.9749	17.0257	8.72763	14.2083	18.1905	12.4768	16.5949	15.7021	21.3592	21.856	14.4449	19.904	22.6025	18.9746	17.2861	13.1458	6.81913	15.0771	11.5035	16.709	15.8163	11.1301	5.18581	6.57813	5.34114	12.183	6.35905	4.14114	6.4866	5.86386	8.50446	10.5878	19.993	3.42224	9.53726
ENSG00000100425.17	5.84227	12.9612	12.7318	8.33845	11.386	12.3874	19.0565	6.70109	9.00122	4.38204	12.3033	13.7534	11.6408	12.651	18.1858	9.02708	14.1457	11.416	4.03952	10.4736	7.03747	3.7963	11.1472	5.6305	8.99516	6.76497	4.85649	5.66268	8.38833	2.21809	6.4899	4.05468	1.66677	3.29802	3.22059	4.28331	3.12891	7.62574	1.60646	5.84358
ENSG00000137478.13	8.24782	17.231	18.5665	12.6402	10.0415	13.7718	9.77414	11.0639	4.74467	15.3283	8.64037	8.33145	6.08317	12.0341	15.5738	8.89611	16.9823	13.5548	16.7939	6.24946	3.92007	7.04988	8.04798	6.99268	7.06996	5.66014	7.72211	5.55804	5.99417	2.07545	5.71302	7.33918	5.16596	8.41765	7.30498	9.65686	2.92183	5.91759	5.59965	6.74847
ENSG00000251414.1	0.595306	7.1709	8.00409	2.04873	1.40036	2.31379	1.57958	2.48919	1.04429	1.83966	4.28877	1.70999	2.03912	1.68233	1.87398	2.16696	2.03205	1.99746	2.30787	1.80933	0.23415	0.514874	0.208979	0.11713	0.121589	0.438321	0.0555865	0.0671734	0.480304	0.590756	0.116101	0.191472	0.399288	0.144429	0.117571	0.254083	0.219917	0.371929	0.0691216	0.0230079
ENSG00000143164.14	13.9399	23.6034	23.0449	11.6259	11.3533	9.95467	15.2118	19.1466	13.1532	18.5444	9.68748	13.9063	13.609	12.8094	19.564	11.7271	9.8861	17.3182	20.0345	16.4307	7.94506	8.01189	6.9711	16.7096	9.49851	10.2438	6.21342	6.73242	10.5164	5.29462	8.37797	7.52497	10.3724	13.6288	10.6858	10.8381	9.39596	9.12446	7.28651	6.70982
ENSG00000196730.11	8.8435	16.7053	12.3129	17.4449	24.147	27.5303	39.7142	14.4947	19.7785	13.8166	19.6483	23.874	13.8757	28.2545	64.0048	8.37858	29.0178	21.8253	7.10427	18.8625	1.86689	1.19503	5.6341	4.67428	8.73092	8.37121	3.38739	2.26575	8.69465	10.8855	12.1244	3.47603	4.0031	5.33962	10.0221	3.99641	1.87844	6.01533	2.91945	3.33062
ENSG00000173480.9	0.991913	5.68448	6.14111	2.30608	1.89948	2.36839	3.10475	2.80164	0.805678	2.83289	2.47288	1.75745	1.17914	2.21018	3.53364	2.02394	3.29998	2.45206	3.08489	2.99343	1.72037	2.12401	1.40157	1.58583	1.33366	0.838714	1.29155	0.57369	0.950097	0.293816	0.495776	0.541076	1.04058	0.743721	1.47663	0.429032	0.539854	0.918674	0.442747	0.728197
ENSG00000167766.17	2.22912	20.9905	10.3774	7.81519	6.52077	9.87127	7.15099	12.7476	1.7465	6.81249	10.7957	3.58781	4.81967	7.45547	5.24239	5.44991	7.45784	5.91602	6.83045	2.70761	2.1868	4.26155	2.21836	1.58386	1.6207	0.891981	2.32882	2.16039	2.34157	1.27596	2.00571	1.3569	2.92811	1.66709	2.24246	1.32017	1.90924	2.87832	1.23427	2.11852
ENSG00000165028.10	0.461813	3.25103	1.59457	1.04018	1.21243	1.57992	0.746709	3.46979	0.397824	0.872566	1.276	0.718152	2.98659	0.860991	1.13885	1.84973	1.49504	0.718541	1.63848	0.931404	0.212864	0.480069	0.0911906	0.318026	0.216158	0.287526	0.175182	0.276836	0.261984	0.120299	0.19702	0.249494	0.375089	0.309283	0.769554	0.855499	0.0920865	0.360658	0.326757	0.368127
ENSG00000053702.13	0.418647	4.92947	3.65736	2.83978	1.98969	3.04368	2.57376	1.68619	0.379373	1.65735	1.42296	1.89183	1.79251	2.44969	1.17022	2.10994	2.63492	1.4565	1.17999	2.28899	0.23156	0.805736	0.582605	0.516291	0.534418	0.835377	0.764369	0.417563	0.825581	0.752256	0.645162	0.468877	0.188034	0.403557	0.996604	2.60579	0.440619	0.59551	0.221347	0.19503
ENSG00000052795.11	3.7579	20.9483	15.6816	10.5806	6.28047	8.55074	17.6925	17.7608	4.25083	13.9427	11.7748	7.05214	4.94301	12.2314	23.1175	6.75555	12.7846	15.5175	14.9404	24.1093	4.33414	2.00113	12.4453	4.80166	4.89112	2.87983	2.07403	2.84576	9.23467	0.546462	6.97075	3.86626	3.23472	6.29407	5.80333	4.52618	0.711958	3.76145	4.45457	3.28408
ENSG00000113742.11	2.42963	14.6912	14.0577	6.22116	5.81812	7.16772	5.22208	7.86888	4.40546	8.94639	9.59713	4.44807	3.83447	9.22263	7.21916	5.13003	4.84726	8.88291	8.20656	4.49745	3.21655	2.20478	3.3837	3.53174	5.99781	3.72549	2.3858	2.58618	4.37295	2.50459	2.76707	1.54766	1.9421	2.4932	3.02168	3.11272	2.05838	5.60471	2.35207	1.72312
ENSG00000229431.1	1.40463	5.17953	3.89239	1.36811	1.24267	1.14202	1.5973	3.31927	0.269388	0.866598	1.58409	1.23512	1.25806	1.21515	1.59462	1.63133	1.33121	0.977357	1.96464	1.25848	0.211408	1.00125	1.05661	0.270729	0.322019	0.0372469	0.12045	0.388154	0.433653	0.392566	0.0978361	0.20745	0.504709	0.191255	0.0424606	0.142741	0.216608	0.134322	0.124816	0.149567
ENSG00000152520.12	7.03001	26.9857	27.0479	8.10681	7.932	11.3122	11.1014	11.7103	4.38364	11.8745	6.50203	7.22513	7.93113	7.729	10.8144	8.51409	11.9946	9.764	7.79683	9.10929	4.24301	6.66992	2.90791	3.50505	4.51441	4.7408	2.94328	2.51824	6.27813	2.52207	2.93703	1.91785	3.16137	2.69322	2.84391	2.87001	3.33033	3.679	2.11439	2.08462
ENSG00000089094.15	3.35326	3.51202	3.49538	2.82111	3.27511	4.15209	2.68251	2.40819	1.81846	1.97164	2.48203	2.07789	2.31005	3.29434	1.50636	2.14226	3.70529	1.6957	1.7091	1.77393	1.64941	2.32405	2.25979	2.40242	1.66667	1.3231	1.47793	1.22625	1.72194	1.11643	1.38445	1.39145	1.18582	1.4237	1.1711	1.45418	0.829883	1.60489	1.29932	1.73978
ENSG00000119866.19	2.25695	1.84265	4.41329	1.32454	0.941061	1.12431	2.28365	3.0641	1.19243	3.33288	0.523657	1.98504	1.23299	2.59807	4.38297	5.37696	2.86701	1.22002	0.988226	4.96851	0.559938	0.272458	1.50608	0.170362	0.995764	0.533805	0.528068	0.352079	0.232076	0.0681199	0.25482	0.29323	2.2792	0.159286	0.400549	0.453161	0.454515	0.190879	0.437013	0.515532
ENSG00000066654.11	9.23047	20.7233	15.1776	11.6239	11.4339	11.2963	18.4154	15.7348	10.1633	14.9953	12.2346	11.8025	15.9109	18.4745	18.1087	19.8936	15.1807	14.8192	17.7857	13.9668	12.1094	11.1007	12.0482	14.6596	12.7087	8.81203	9.93116	7.76636	10.0479	6.3903	8.87857	7.7704	11.7429	10.6905	11.417	12.1779	7.43606	9.03731	4.87381	6.59418
ENSG00000106479.9	1.26276	3.1848	1.46923	2.09184	3.67126	3.50709	2.88064	3.79573	0.579322	1.38269	3.98657	2.64136	1.85456	3.38356	3.45368	2.0913	3.89518	2.48198	1.5694	5.33606	2.46016	1.72157	1.41362	1.67267	0.677782	1.30001	0.765946	0.68579	2.02309	0.407012	0.43752	0.688072	1.08476	1.07498	0.802661	1.00082	0.86652	0.904629	1.01306	1.92382
ENSG00000215769.7	0.958761	15.5867	4.49008	4.40716	4.77025	6.05212	5.48142	11.0401	1.12787	21.3663	11.2824	2.81706	5.30118	6.11228	5.05942	14.0621	6.81284	5.99125	3.88211	3.21836	1.2005	1.46617	1.91771	0.382712	0.401507	0.398822	0.473382	1.48268	2.0556	0.948695	0.326214	0.245422	0.737329	0.255199	0.275854	0.152104	0.538572	0.840328	0.228251	0.215932
ENSG00000136883.11	16.2144	6.85927	0.393818	14.7775	5.44644	2.93615	11.6389	21.6727	20.096	8.21931	4.74864	19.1753	11.709	3.55451	18.247	4.06799	10.7691	3.648	0.248684	22.3396	0.612961	0.238992	2.87071	0.26193	1.22284	6.77712	0.0493272	0.727234	0.127866	0.150979	1.69308	0.424778	1.49703	3.00335	1.24155	1.10231	0.372565	0.286041	1.40464	1.90287
ENSG00000149925.15	231.112	31.135	93.5469	92.4703	123.532	87.273	95.7613	89.2816	393.429	63.3861	77.0055	139.958	249.697	110.995	120.184	253.121	102.374	122.671	113.506	228.475	377.147	593.735	530.64	534.787	297.449	215.932	259.234	511.683	300.473	338.811	183.862	360.012	261.359	141.931	73.7755	294.902	423.183	372.235	476.782	242.136
ENSG00000068745.13	9.71357	14.4525	7.90139	13.3768	14.8862	12.6173	17.3383	15.5586	14.251	9.04868	15.0077	11.4707	21.0265	10.0632	19.0564	14.4816	14.9204	11.6752	8.40371	25.6813	10.8705	11.4227	11.5834	5.50487	7.21819	9.18878	5.74051	11.03	7.31627	6.96383	10.2096	5.11867	6.75226	9.80126	8.61511	6.36641	9.43735	5.54613	5.50623	8.20823
ENSG00000102710.18	2.90373	12.4583	12.0099	5.25885	3.5399	4.6336	5.83448	5.51595	3.69602	6.97625	2.8244	5.28296	5.91687	4.45052	5.42641	5.14562	5.91783	5.89687	5.38573	6.03355	4.52888	1.89742	3.34262	2.24231	3.85792	3.4604	2.3731	3.47766	4.23905	1.90695	2.01291	1.72109	1.29439	1.76005	1.75166	2.08875	1.78042	3.47864	1.64739	2.40786
ENSG00000272155.1	3.20208	6.51942	4.23133	1.88047	3.6554	2.56233	2.40522	3.29426	1.15056	2.27769	1.96609	0.914448	1.26013	1.33074	1.06606	1.52095	2.18678	1.4526	1.66255	0.84812	1.18075	0.187971	0.545505	0.555907	0.52898	0.428297	0.329771	0.876726	0.284944	0.588792	0.160715	0.255583	1.77661	0.342735	0.767248	0.401965	0.355821	0.588399	0.287049	0.518686
ENSG00000258441.1	1.78198	9.92902	7.64379	3.58916	2.45077	2.84311	2.27658	2.76852	0.895886	2.93372	3.84976	1.59318	2.24892	2.07484	1.96851	2.96356	2.15899	4.89931	2.59672	0.976141	0.443471	0.450071	1.61408	0.947959	0.778849	0.462128	0.405708	0.50269	0.865304	0.567622	0.185924	0.236601	0.332007	0.115644	0.401901	0.289517	0.27152	0.251987	0.0798255	0.106283
ENSG00000116525.12	2.39089	4.15385	3.08717	3.98572	2.89127	2.50748	2.89367	4.7971	1.83636	2.4788	2.73136	4.11561	2.14706	4.18423	3.37927	3.08949	3.32598	1.59563	1.69495	1.69505	1.97518	1.66905	2.89924	2.1169	1.51429	1.97896	2.02856	2.63623	2.02581	0.4346	1.80463	1.10913	1.09864	1.28283	0.723612	1.7948	1.18705	1.51709	0.645641	1.17617
ENSG00000196911.8	1.99515	9.30159	4.58648	2.72942	2.15588	3.9726	2.4368	5.30427	2.38179	2.49319	5.38181	1.64564	3.20549	5.62104	2.92504	3.64006	3.02465	2.49833	3.69714	3.08652	0.511792	0.703836	0.417054	0.910527	1.37503	1.07322	1.67456	1.2512	2.16811	1.60339	1.11253	1.1327	1.00555	1.75	3.62565	1.93706	0.849269	0.812941	1.25135	1.04077
ENSG00000196189.11	3.9047	7.38757	7.17025	12.6447	9.02797	7.07891	16.3947	20.728	5.35078	28.663	15.6955	19.4139	6.90449	18.051	23.3869	4.4777	14.6548	17.9432	7.55533	19.0392	4.50006	1.40957	6.71696	3.00886	7.47513	8.25674	3.83357	3.71357	2.18899	2.73046	3.37757	3.66469	2.6882	10.0387	3.71478	1.76615	1.7314	3.32396	3.3238	7.59352
ENSG00000140326.11	1.54034	3.75946	1.77301	4.04214	3.44436	3.91248	4.09992	3.39451	1.28428	1.77394	3.04354	4.0811	3.48356	5.98477	5.78577	3.32213	5.04504	2.56978	1.37102	5.25827	1.25271	2.47721	2.293	1.7569	1.9318	2.23217	1.83841	1.58127	2.20172	2.02047	2.24553	1.8206	1.07781	1.05837	0.960667	1.40604	1.31659	1.42303	0.621942	0.877318
ENSG00000008294.19	9.87921	21.9368	29.6991	12.5705	9.56232	12.7754	23.4584	24.7573	4.49714	14.7493	10.9293	10.0208	11.8686	19.0673	20.4713	15.5356	19.3848	31.9197	16.8033	13.8152	4.03561	7.139	17.9581	7.6087	6.54171	8.73518	7.25216	3.91646	12.4251	3.67847	4.1327	10.4991	5.24946	9.43113	5.64835	6.35349	4.60254	9.7289	3.59837	3.30031
ENSG00000170145.4	2.75946	14.4614	10.2814	7.65271	7.25457	10.2098	6.81676	8.42926	12.9339	4.57415	5.58206	7.81738	6.72956	10.6538	9.90693	5.22631	7.07083	8.46019	4.90019	3.65769	1.63752	2.21372	5.2039	8.61759	5.23194	6.04668	4.21849	2.44392	4.8508	1.0495	3.98517	2.59038	1.60335	2.63381	3.60259	3.372	4.34159	3.28433	1.60947	1.94946
ENSG00000244723.3	0.888193	6.40701	3.94127	1.66612	1.9235	1.56626	1.81118	2.73778	0.927423	0.596687	1.65626	2.07617	0.598612	1.30592	1.19158	1.03722	1.48848	1.54885	0.546559	1.25903	0.388167	0.131314	0.415726	0.310679	0.134378	0.0427433	0.0460748	0	0.149294	0.195868	0.0160391	0.0793541	0.165482	0.0997627	0.243632	0.0234006	0.0662858	0	0.0859408	0.0572128
ENSG00000134744.12	2.65832	5.57619	8.57837	2.1961	1.93009	2.99658	2.41382	4.29076	0.991968	3.89238	2.4654	2.38411	3.21383	3.78448	2.60642	2.34874	2.72791	1.87129	3.47642	3.67171	1.36613	2.30819	3.0475	1.17817	1.52052	1.21607	0.938522	0.937102	1.64577	0.266496	0.630711	0.881534	0.844325	0.815986	0.607399	0.880625	0.887542	1.15369	0.581272	0.624695
ENSG00000108465.13	22.3874	16.8578	12.6908	31.8389	38.3146	28.6603	24.4801	72.5768	18.5438	14.743	30.3662	21.5259	37.7325	20.9449	25.5565	27.5094	24.4378	27.7551	15.214	25.4051	6.85369	16.5262	29.7684	4.80289	8.3871	9.45784	5.85059	7.56096	19.1349	13.8293	6.55261	6.50594	10.8538	8.4676	6.56568	6.79743	11.4429	5.44597	5.47744	6.3843
ENSG00000264608.1	4.98706	2.57669	1.55313	2.40642	3.92065	2.75635	1.79065	4.85631	1.28989	1.75199	3.42727	1.11062	2.15488	1.66239	1.12459	2.60371	1.25303	2.45132	2.56557	0.746793	1.01226	1.09582	2.16827	0.59414	0.513965	0.535037	0.704904	1.23904	1.38428	2.09762	0.267691	0.358696	0.805551	0.222005	0.13554	0.130185	0.968019	0.285849	0.119529	0.159146
ENSG00000275131.1	0.224837	3.48213	4.5794	1.06367	1.02324	1.95687	1.24003	2.0223	0.253549	1.81901	1.629	0.582809	0.80796	1.6425	0.70015	1.76612	1.41701	0.923019	1.01395	0.699624	0.27004	0.144242	0.585191	0.290074	0.124645	0.150243	0.134962	0.489283	0.136052	0.131959	0.0751702	0.100725	0.149458	0.0896152	0.061849	0.0616903	0.0954637	0.285959	0.0447532	0.0391036
ENSG00000171314.8	20.2449	5.34227	16.1963	9.83145	11.6979	8.72178	9.85686	6.76162	14.7845	9.32463	9.22888	10.1069	11.8965	9.83893	10.8202	9.15561	11.1884	9.24723	16.3199	14.9815	25.6241	23.9981	15.116	22.5415	17.7414	14.5627	37.9214	30.9789	19.973	27.5966	16.7377	39.6239	11.9553	18.545	13.4283	25.6215	19.2253	27.7591	45.5705	12.8294
ENSG00000134324.10	2.54758	9.81282	7.17906	3.89409	4.34227	4.83585	3.2275	5.52335	1.89601	6.81142	6.47601	2.5699	6.8212	2.85058	5.66807	4.85987	5.76406	2.21149	5.1368	2.39046	1.67555	5.6912	1.91452	1.802	1.5444	1.36585	1.29415	1.24993	1.16794	0.426026	4.4034	1.08781	1.21978	1.52697	1.69311	2.03843	0.652353	3.2727	0.670784	1.62338
ENSG00000258914.1	1.97998	6.19488	3.29474	2.41063	2.99415	0.480978	3.17408	5.97045	2.79103	1.66269	1.82357	2.90378	3.88557	1.55428	3.41524	3.426	2.35764	2.41096	2.05605	7.98661	2.19032	0.98796	0	1.65568	1.85351	1.07195	0.2311	0.558544	0.249607	0.785939	1.04582	0.79604	0	0.200154	0	1.17372	0.332473	0.773143	2.15529	1.14786
ENSG00000214193.8	0.777491	6.71525	4.41439	3.38038	3.7444	6.38512	1.9791	5.12955	0.924313	3.96458	5.46402	1.81056	1.56922	1.58202	5.16539	3.40019	2.85823	4.82108	3.91036	3.70644	1.89979	2.64553	1.82997	1.06162	0.564407	1.0011	0.754406	1.08607	3.40808	1.58679	0.98652	1.40946	1.34298	1.51983	0.444004	0.583055	0.799841	1.88741	0.681143	0.578355
ENSG00000185722.15	3.53055	12.9024	9.391	7.31118	6.03689	7.42066	3.96335	9.12366	3.26903	6.05966	4.20251	6.91305	6.74499	8.22307	7.5489	5.41309	8.55461	7.36326	4.68793	6.26294	2.93318	2.24965	3.2899	4.70142	4.40572	6.46073	5.6787	1.72816	4.29702	1.79994	3.61136	3.79293	1.29525	5.85261	3.41381	3.83318	2.10149	3.55113	1.92303	2.42103
ENSG00000143379.11	8.87764	8.73489	10.5124	8.37636	8.02961	6.83498	7.00991	10.4656	7.14063	9.9552	5.68491	10.065	10.7013	8.47602	10.3248	6.65451	9.21836	7.37697	8.57142	13.2142	8.7673	6.53623	13.2571	4.94896	5.15003	6.24738	3.22337	4.09529	5.66695	5.57435	3.31296	3.23723	4.12776	6.12642	2.35427	3.62725	5.97822	4.48517	3.0898	3.60866
ENSG00000153291.14	1.35747	8.43459	1.80709	1.68221	4.626	4.58874	0.866654	3.73589	0.670783	0.770661	7.62275	1.99179	3.2745	4.51546	1.03471	4.14635	1.80991	1.85213	1.93245	0.656428	0.112802	0.139921	0.604055	0.349851	0.182235	0.248426	0.0803367	0.302035	0.279593	0.0720981	0.111864	0.0384341	0.152283	0.0502515	0.32096	0.217609	0.237575	0.0895886	0.0221996	0.103452
ENSG00000047936.9	0.498796	54.1291	20.341	15.6271	10.6219	18.065	32.8079	32.1566	3.13332	34.4104	19.0931	6.93939	14.0161	64.4207	40.7783	21.8626	13.092	34.0387	35.2989	27.6614	1.74289	0.0266189	0.342708	9.45461	7.12322	3.90251	0.672472	3.29122	8.57871	0.967204	3.5062	7.1856	3.30755	9.12625	5.33774	10.322	0.670501	10.153	2.17416	8.33641
ENSG00000104957.12	5.59512	5.94761	4.95994	8.42445	12.8784	14.4629	10.0585	9.38541	3.50138	3.26926	8.94067	7.19848	8.21383	8.13911	9.4269	7.85034	9.28425	9.81444	2.38194	4.24405	5.21516	3.31984	5.98582	3.90479	2.28427	2.90635	3.5145	5.99527	4.27524	4.6255	3.28411	3.30545	3.78521	2.70183	2.08364	2.66392	3.47611	4.38442	3.18942	3.70653
ENSG00000148158.15	3.94554	28.2469	9.94579	17.14	8.68152	10.5078	15.2653	13.6962	5.41546	39.2484	28.1419	10.2497	6.2963	16.7153	15.7926	6.98432	13.5135	26.2021	9.23921	7.65328	6.6845	2.40401	3.83114	3.44851	3.01088	8.65409	2.2485	1.62971	3.6141	0.379325	2.965	2.60754	3.57807	1.67736	6.3911	3.26629	1.62926	4.95271	1.30816	2.33877
ENSG00000237883.1	3.10082	6.87838	5.36947	2.52471	1.73399	2.18914	1.31771	2.60054	1.54806	3.7594	3.59959	1.45542	3.39696	2.39611	1.15955	2.42189	1.16826	1.49458	2.71684	2.90423	1.2506	0.846143	0.714344	0.300286	0.841142	1.16464	0.712535	2.70619	0.806244	0.923137	0.614194	0.219141	1.88889	0.352641	0.75354	0.189559	0.341698	0.794594	0.147673	0.688163
ENSG00000215481.7	0.220897	0.393232	0.0608406	1.95123	2.37286	4.30024	4.35552	1.60782	2.87761	0.491251	2.70328	0.698	1.55732	2.48574	1.31551	0.743944	1.75959	2.0158	0.237294	2.14362	0.134821	0.0760153	0.21659	0.125892	0.108904	0.376097	0.0320062	0.219174	0.48397	0.0317475	0.0408527	0.0229683	0.0191589	0.776169	0.654396	0.0379293	0.0920918	0.0832817	0.232164	0.0574069
ENSG00000149187.16	12.8767	34.3652	34.6656	14.399	16.1197	15.2754	12.7767	12.6435	14.1341	13.2752	15.5022	11.1746	12.9284	10.7222	11.7108	15.7522	13.4807	13.7669	17.1811	16.7091	11.9593	12.656	10.0143	10.1584	7.00135	8.2848	9.21165	8.14928	12.1809	4.17884	5.66767	4.80504	4.17973	4.75962	4.37889	5.65211	7.93547	7.492	2.33323	5.55458
ENSG00000185220.10	2.70329	2.94951	1.84518	4.23741	2.77159	2.12481	3.07245	8.30728	2.73998	5.12431	3.07297	2.10027	3.71074	5.09375	4.78538	3.18237	4.14153	3.52234	2.59855	2.50356	2.68358	2.77221	1.91608	1.78199	1.73495	2.24472	1.47914	1.31145	2.13591	1.94448	1.17252	0.906856	1.523	1.82414	1.37723	1.7066	0.610058	1.21022	0.704734	1.47402
ENSG00000271858.4	0.244066	0.368176	0.765848	1.7829	2.00357	1.82948	3.18018	2.60739	0.557019	0.456754	1.60561	1.1849	1.08233	2.28736	1.05998	1.91716	3.7469	1.78315	0.217237	0.412109	0.308564	0.260963	0.201955	0.216096	0.142427	0.0792813	0	0.236057	0.0263728	0.799261	0.186998	0.210268	0.328865	0.0951647	0.30987	0.334832	0.263461	0.190606	0.500988	0.0909597
ENSG00000278350.1	17.4314	35.6823	1.11088	52.9215	19.0689	13.6944	12.4241	64.8648	14.987	9.71714	22.0891	13.5043	35.3328	10.8554	11.3952	10.6957	53.2155	56.9029	6.54722	9.91546	0.27352	0.18506	3.12469	2.73649	1.89377	0.722853	0	1.25549	1.40266	0.220828	0.361659	0.111833	0.93285	0.112476	0.824036	0	0	0.579287	0.161488	0
ENSG00000070018.7	7.30387	14.8034	5.49705	3.58562	6.49886	6.87446	7.39591	5.82665	5.20454	5.11101	4.16223	8.70733	2.87513	7.30143	6.39227	5.4345	9.36563	8.33995	5.23315	4.85595	1.62657	3.60702	7.44856	6.32865	3.33923	4.82018	2.58943	0.878368	4.46812	2.17864	1.91844	0.926666	1.53473	2.10375	2.94863	3.01239	1.30304	2.3462	0.96563	1.66528
ENSG00000203772.7	2.86721	3.36406	1.8594	1.74216	2.41105	1.33443	2.16859	0.848422	1.34723	0.351035	2.15536	1.8213	2.04369	0.991656	1.60328	0.808835	1.53954	1.34867	0.37565	1.30837	0.701551	1.24348	0.239871	0.336112	0.51994	1.3666	0.731865	0.827727	0.506715	1.35218	0.535668	0.404001	0.219047	0.341311	0.287763	0.657627	0.48933	0.596417	0.350028	0.407787
ENSG00000079739.14	5.77409	13.934	15.438	7.98435	17.8042	21.1231	11.6946	16.1351	15.1857	9.25185	13.011	12.5984	26.0499	25.5343	17.2195	15.5081	11.0269	11.9199	28.2612	20.2433	33.1749	33.5049	22.8559	51.0967	18.3911	17.0821	25.1661	32.7013	25.4996	27.4062	18.885	29.0963	39.2138	34.0025	32.7917	19.5895	58.3962	23.463	37.7053	26.7765
ENSG00000243679.1	8.39303	14.282	16.593	18.434	26.0845	37.7523	10.84	21.42	9.45438	2.18442	18.2244	20.7951	16.9269	16.437	10.3365	11.6053	17.1253	8.93399	2.42418	37.9322	5.94381	9.87349	5.15118	3.69099	2.46919	3.44857	2.45229	5.6447	15.6819	3.37568	1.44988	2.27938	7.58436	1.34852	1.1938	0.850089	2.548	4.03695	0.895464	3.23844
ENSG00000153093.17	0.514116	3.43099	0.356763	4.93647	2.52167	3.45439	6.29346	2.69153	0.548245	0.690765	3.16565	2.37868	0.230275	5.19134	4.64386	0.33929	3.77293	4.03141	0.999583	5.82629	0.505539	0.0436648	0.353275	0.146352	0.417045	0.303212	0.0204278	0.271546	0.253733	0.128089	0.392889	0.0439782	0.0412697	1.5326	1.66886	0.0700309	0.0312254	0.182243	0.577894	0.291708
ENSG00000120662.14	1.64212	6.97701	3.72569	2.84815	2.52999	3.28136	2.13516	4.36931	2.23531	2.78176	2.15723	2.2811	3.30528	1.71059	2.72779	2.83196	2.99797	2.36493	2.27739	6.68777	1.43233	1.05621	0.821594	0.904886	1.09199	1.97773	0.840527	1.25582	2.47592	1.40327	1.05068	0.871867	1.92107	1.41293	1.14749	0.970204	1.29442	1.03106	1.91935	1.07534
ENSG00000228474.4	145.314	55.8056	59.1275	113.83	113.942	88.7519	140.549	141.525	109.335	158.356	103.432	173.539	220.248	143.996	195.528	188.134	130.536	145.596	169.539	222.449	177.752	342.529	217.244	189.955	216.556	144.374	165.852	333.168	161.895	270.376	263.422	196.271	445.106	350.517	212.349	243.205	338.468	194.922	400.545	404.32
ENSG00000088876.10	2.7711	3.84437	2.21697	1.81989	1.85638	2.02605	3.20039	2.42243	1.01791	1.36438	1.98412	1.87886	2.2126	2.69054	2.33835	2.07206	2.72195	2.0297	2.35267	1.85689	2.31659	1.73852	2.35273	1.20945	0.880321	1.48657	2.14291	1.6882	0.832955	0.82229	0.926407	0.647779	0.544883	0.585805	0.768781	1.50571	0.620675	1.50854	0.416605	0.975936
ENSG00000184752.11	23.9681	7.34192	8.69139	10.458	14.0603	13.1143	17.2854	12.9508	19.7248	16.7998	13.4263	13.0599	15.6951	12.476	16.6534	17.1626	15.6584	14.752	19.5419	16.0895	24.8965	23.1931	17.7031	17.003	20.8926	12.1211	17.6421	31.8133	40.2058	28.0538	24.1096	22.4544	40.5386	27.7164	23.4628	18.5609	27.4922	19.8001	35.893	30.5411
ENSG00000269940.1	1.44043	6.59917	6.91679	4.60979	4.11444	5.56523	3.43526	3.30931	2.12715	1.31328	3.32713	2.70565	2.79003	2.49223	3.21664	3.5342	3.94081	1.94885	2.13681	3.1271	0.91054	1.43747	1.30025	1.27536	0.945647	2.65145	3.36248	1.97364	1.81588	1.5111	0.8528	2.56466	0.819488	0.540841	0.609598	1.09784	0.846555	1.76773	0.418123	0.89471
ENSG00000276718.1	1.95904	3.44778	5.16927	2.28292	1.79866	1.25772	1.27632	1.05488	3.15602	2.82018	2.10501	0.615659	1.0485	0.988616	0.859868	1.61418	1.33298	1.02234	0.72654	0.551314	0.257995	0.27929	0.589466	0.123896	0.392982	0.0454548	0.342984	0.47369	0.264608	0.229123	0.307018	0.337553	0.219975	0.190965	0.932715	0.248852	0.740155	0.218562	0.456964	0.405615
ENSG00000272669.1	19.5464	6.9101	7.32894	5.3623	6.36773	5.76422	5.15245	4.83878	7.4598	1.03215	8.54261	2.87482	4.2942	3.04389	3.64391	4.98872	3.43022	6.79041	0.797714	1.05691	1.44782	1.27771	1.3933	0.453443	0.523005	0.388171	0.537977	0.794589	0.645623	1.75336	0.582633	0.386063	0.75141	0.207084	0.252861	0.182153	0.730967	0.599934	0.222991	0.346384
ENSG00000270223.1	1.22719	10.758	4.76226	3.83392	2.12421	4.97223	4.37744	1.11712	1.56668	4.8532	5.34556	2.85244	2.08193	2.80433	3.9839	4.55846	2.79845	2.33074	2.35632	0.508257	1.84422	0.646996	0.707156	1.17539	1.56064	0.872482	0.745903	1.17572	0.980776	0.386022	0.270945	0.37702	0.757103	0.379186	0.891719	0.444716	0.25661	0.759474	0.262127	0.308738
ENSG00000175772.10	2.49282	4.36059	0.452521	1.5966	0.830089	0.337644	2.6157	3.04319	2.71177	2.95351	0.565858	1.1598	1.70613	0.986053	1.63687	0.714538	2.90083	1.20191	0.580472	2.30867	0.389968	0.316617	1.69449	0.588572	0.285431	0.446593	0.444371	0.255714	0.548523	0.233883	0.147323	0.177667	0.133	0.361958	0.212594	0.161206	0.506111	0.224176	0.131565	0.258379
ENSG00000089280.17	32.5132	28.6386	28.7812	34.1192	30.0682	27.5452	45.2709	35.9153	40.6293	20.0955	35.785	27.9682	52.4538	43.0349	43.6008	36.9233	45.3209	34.7261	29.1726	46.3555	37.5534	30.055	38.2496	32.9172	29.8196	16.2298	25.8989	26.6033	26.5673	15.3221	11.8036	13.1902	9.6796	20.2259	12.1432	19.9392	15.4065	15.8922	18.5516	19.4515
ENSG00000204282.4	1.23291	2.50216	2.36687	5.48965	6.35873	5.74023	4.0482	5.48905	4.1156	2.62872	5.22603	2.81948	9.0394	2.51755	4.52937	2.39783	5.39902	3.44696	3.1142	4.62175	3.60895	2.17574	1.15805	1.63814	1.39521	1.35457	1.2868	0.773486	4.90408	1.4115	1.50398	1.70237	0.844111	1.04808	0.803819	0.338624	3.06465	1.65061	0.601085	0.971412
ENSG00000275582.1	0.814386	5.73305	6.06694	1.73897	1.45257	2.89138	1.82844	2.07791	0.76532	1.76757	1.76936	0.855373	1.84405	1.49636	1.29667	2.19201	1.43593	1.37306	1.36609	0.669923	0.231	0.843975	0.164934	0.258841	0.159937	0.101747	0.175484	0.159047	0.379074	0.503547	0.167991	0.245565	0.315133	0.113989	0.0927913	0.178251	0.236682	0.244617	0.16366	0.0907935
ENSG00000124222.20	15.4644	29.0171	24.8318	17.1117	23.0892	25.9	9.86568	37.0028	14.2353	22.7519	30.8045	17.6221	19.1443	67.0855	9.88324	17.4106	32.3799	16.4869	16.7883	20.9515	13.105	14.838	8.78571	7.88613	7.23953	7.53441	8.40371	8.74342	10.2828	10.7199	4.60852	6.89726	10.5639	6.37607	4.05408	6.08643	7.0822	7.89519	5.31088	5.75603
ENSG00000242498.6	5.01803	11.8782	5.16588	10.3522	9.32133	8.01283	13.4878	8.48182	11.4203	7.52356	8.37493	9.00694	9.72747	8.6543	8.90473	5.58226	7.64025	12.1533	8.77586	4.32709	5.00984	4.96151	2.0286	6.77311	9.78845	5.7376	4.5592	2.88066	5.82434	1.86847	8.15781	4.75694	3.01738	3.40741	4.56515	4.59987	7.82059	4.07884	1.42902	4.95172
ENSG00000142396.9	2.8368	8.88873	6.09779	5.2051	3.87348	4.39819	3.79124	4.24183	1.74851	4.38045	4.85657	2.84053	2.62126	2.97542	3.64289	3.97177	5.05938	4.61926	2.52125	1.4957	1.99365	2.67278	2.6009	1.2263	1.72543	1.28196	2.38981	1.44751	1.95009	2.57087	1.23872	1.62021	1.96743	2.00401	1.29766	2.0239	1.06968	0.996943	3.61111	2.19359
ENSG00000254815.4	1.1006	5.93804	0.744109	9.57194	7.65337	12.7659	9.86472	19.16	3.72997	0.751028	17.1125	7.59943	11.6233	2.1575	8.8736	9.01047	4.35983	6.93653	1.0439	3.7119	0.920331	2.51668	0.474584	0.107422	0.185853	0.315289	0.12138	0.278695	3.99856	3.88545	0.152112	0.240409	0.141683	0.0525631	0.462114	0.135623	0.807636	0.0812152	0.150936	0.165794
ENSG00000186088.14	1.64128	17.3831	21.8118	6.4103	10.4277	17.8482	6.71772	5.77888	2.19654	8.14053	9.37707	5.95633	5.83872	10.1082	5.86381	6.36646	6.51305	6.16474	8.44189	16.1903	1.51431	1.28013	1.23077	1.20927	2.83157	2.06603	1.02712	1.18212	2.58503	1.9226	1.74349	1.46715	1.85329	2.23808	5.81393	1.47389	7.63936	1.78175	2.39429	3.30799
ENSG00000100836.9	74.5257	23.4569	25.013	27.8452	30.102	27.4375	23.9561	36.6668	35.3506	23.4587	36.5807	27.1949	33.3619	22.2952	20.16	29.1157	25.7081	20.3285	21.3893	56.1927	18.5239	24.5806	8.23285	13.5528	14.2223	12.2228	13.9555	26.9118	23.2516	15.8792	11.2317	10.9352	12.7958	8.80437	9.76966	8.88373	13.1814	12.413	6.11095	16.0628
ENSG00000162139.8	2.82318	6.61178	4.50772	2.30139	3.29071	2.87528	1.85435	3.90697	0.985135	2.00653	2.00589	1.55675	1.793	3.48757	2.21898	1.68699	2.24552	1.81453	2.58607	2.71285	1.21897	1.11257	1.98602	1.17534	1.12719	1.20534	0.885617	0.610215	1.14533	1.41676	0.946508	1.3363	0.837047	1.35071	0.833887	1.3257	1.24197	0.740707	1.05538	0.996806
ENSG00000243970.1	0.206197	4.95953	1.80137	1.20502	1.55907	2.00358	2.22268	2.23837	0.435991	1.55838	1.61422	1.59543	0.496613	1.45678	2.0173	0.872146	1.08953	1.42279	0.749417	0.0725349	0.038017	0.925985	0.298585	0.289065	0.157931	0.10047	0.0722009	0.130877	0.155966	0.67525	0.0628344	0.0155438	0.226902	0.125065	0.305424	0.293357	0.0519361	0	0.224454	0.0597696
ENSG00000125743.9	81.4213	17.1551	13.9737	54.1094	36.0892	40.6848	76.4775	40.773	47.3447	82.5209	35.9745	39.2963	34.1616	53.6098	72.1207	46.5708	57.949	59.5162	72.56	53.5799	81.0945	144.601	103.341	62.76	67.5126	48.5878	121.743	119.504	60.6402	220.283	76.2835	119.18	224.984	185.367	116.414	87.2495	145.802	68.6143	218.671	198.866
ENSG00000120029.11	7.92812	11.5083	11.4943	9.48912	9.65707	10.6246	11.4171	6.00059	3.89116	9.81296	7.09585	9.34922	8.50529	8.41458	10.8845	7.78077	10.4548	10.0552	12.0649	7.74684	5.32601	6.35681	8.45163	5.87048	6.30223	10.9954	5.08225	4.24385	6.58442	3.95041	8.24109	6.63669	3.37532	5.8127	6.89821	5.95055	4.32514	5.78475	5.12807	4.39658
ENSG00000199753.1	32.0309	50.5768	17.335	21.5763	32.5935	18.907	24.8219	16.9703	18.0044	5.42985	11.0283	19.9831	16.0217	18.3294	24.9785	17.4961	22.6347	29.6472	6.83882	42.459	1.32462	8.96221	11.9798	1.94369	3.97422	2.33378	0.838562	7.60019	12.2272	28.1619	1.3136	3.97167	13.9295	1.99725	3.54728	1.49062	20.8104	2.8054	3.38893	1.909
ENSG00000254941.1	0.888707	1.8659	0	1.27563	2.4049	2.95422	1.89267	1.46685	1.05494	2.35671	2.46987	1.19218	1.45196	0.660916	1.75479	2.01436	1.75441	1.36693	2.91427	4.18588	0.551925	0.326747	0.0492592	0.248483	0.238835	0.425429	0.458588	0.237506	0.283036	0	1.02625	1.12832	0.117647	1.04969	1.17781	0.432546	1.90857	0.730574	0.570253	0.162699
ENSG00000232442.1	5.51992	3.80606	3.6567	7.46583	11.3671	9.68501	8.91978	13.3474	14.6033	4.48157	11.5331	5.46129	8.73691	18.8874	8.35929	9.01306	7.49173	4.71457	1.57562	12.5009	3.31844	7.54496	0.881623	0.664	0.427458	1.35967	1.64886	2.43535	5.26356	9.47051	0.752554	2.12985	5.82333	0.745767	1.20125	1.07935	4.83653	0.531194	1.64028	0.925142
ENSG00000065029.13	9.43567	5.7436	4.376	8.03593	9.45337	8.19374	8.03018	11.1874	8.39438	3.21609	11.2043	13.2485	9.21795	8.19306	7.6985	6.19054	8.05444	6.2841	3.7821	16.0365	5.05342	3.57617	7.61284	5.10316	4.66196	8.81112	3.22937	2.65393	5.26233	3.10587	2.76453	2.26906	3.48967	3.80226	2.60599	2.43716	3.79078	2.29961	2.73359	6.00162
ENSG00000148090.10	4.62156	12.195	7.3939	4.72738	4.94922	7.91732	5.35573	6.36909	5.80826	8.24818	6.43886	6.54975	8.18539	5.30762	12.6958	5.87358	8.18278	7.02123	7.1505	6.7067	3.20302	3.49148	2.31627	2.22947	5.83799	5.179	3.31451	2.24617	4.94173	2.88988	5.7962	3.59862	7.72617	3.45607	5.49844	3.5054	4.61417	3.44981	3.66902	3.46476
ENSG00000125447.15	8.67541	7.16843	9.93145	11.1364	12.058	12.1923	9.3785	14.7234	7.57441	6.11858	8.75452	10.7037	13.1339	9.88667	9.31241	8.05501	13.0414	9.0382	9.22828	11.1689	7.35922	12.6605	10.6785	4.62344	5.39503	7.92015	4.43339	2.72951	10.2834	4.23722	4.83301	6.70491	3.47273	4.70683	2.43074	3.16981	5.90597	7.72402	2.9186	3.26574
ENSG00000128595.15	34.3442	53.9731	103.543	28.4669	22.9739	22.7803	33.6646	28.9126	39.1936	31.2111	27.593	31.1397	40.2678	35.3685	33.2956	28.6921	35.5631	23.2308	88.7565	28.2935	64.2885	84.3248	134.388	154.021	49.1574	48.0516	122.406	71.3963	82.0974	51.3811	38.4174	108.849	87.3478	73.1127	33.7957	115.251	103.724	80.2192	142.944	89.6748
ENSG00000279649.1	0.139492	3.09143	3.20323	1.13221	0.968768	1.54367	1.06925	2.00031	0.203914	0.874631	2.56946	0.564344	0.978839	0.860364	0.190481	1.78193	0.844333	0.704584	0.482837	0.305323	0.137165	0.108271	0.0571291	0.169249	0.0553985	0.0503466	0.119396	0.0787002	0.140681	0.124583	0.0151137	0.0420615	0.253394	0.0282021	0.114788	0.0882024	0.0312308	0.0605209	0.0202457	0.00449267
ENSG00000131398.12	0.450676	2.71828	1.86651	2.96867	3.96459	3.05243	4.44224	7.47737	1.0541	3.12183	2.14404	3.69929	3.53411	4.42281	4.85422	9.0882	4.55148	2.29266	1.91357	2.18898	3.66836	0.309829	2.32037	0.979346	1.17277	0.958621	0.331978	0.678048	1.2979	0.210696	0.488301	0.664371	0.663339	1.16832	0.469759	0.448825	0.235438	0.860348	0.686084	0.425776
ENSG00000186020.11	1.16914	7.64682	5.38078	2.09769	2.35215	2.78527	2.90149	4.28619	0.934859	3.91163	3.34055	1.30231	4.85218	1.80967	1.90718	2.06242	3.01783	3.00543	4.38233	1.61768	1.70933	1.48657	0.710133	1.95378	0.981875	1.09603	0.951629	0.837543	0.99293	0.415231	0.607537	0.624667	0.973769	0.566054	0.915248	1.0943	0.483048	0.860992	2.07867	0.695625
ENSG00000011422.10	3.056	4.46817	27.4229	8.8106	13.9114	14.5869	4.13235	5.22851	5.21357	9.69341	11.0101	4.92456	8.28368	11.7902	3.84092	9.94661	6.23372	9.61025	5.07747	2.79705	75.7404	30.8071	71.5865	31.7479	21.3948	14.0627	45.3514	54.765	17.3685	16.7178	30.8615	53.5086	21.546	12.6299	7.20777	20.4914	22.7818	45.4486	26.1173	25.4875
ENSG00000173575.17	4.65395	34.4231	31.6292	12.219	8.66486	10.1632	16.0725	11.8875	6.67305	9.15394	10.4171	11.0165	7.89335	12.02	14.0551	9.32885	12.0664	17.9898	11.6252	10.2414	4.88887	10.543	4.59104	5.20151	5.9668	5.82023	4.03761	3.50773	6.86099	2.69009	3.93132	2.68689	1.96269	1.13816	1.53585	1.67047	3.85033	4.67329	0.593066	1.46337
ENSG00000100077.13	2.88767	10.3281	11.9777	6.01352	7.19167	5.66214	2.81651	3.51561	13.1875	3.79513	4.8323	2.70105	5.92886	8.23724	5.31504	5.64358	7.03115	1.8468	3.93423	5.08127	1.35884	0.211299	5.36818	4.18147	2.01506	1.09899	1.61213	2.33705	1.96273	0.466722	1.37719	2.18973	1.85828	1.10662	2.51232	2.81685	1.08476	2.8814	1.39465	2.22122
ENSG00000147133.14	3.70085	14.6112	8.9119	5.42011	4.17839	4.93661	4.83054	4.44056	2.83598	6.31928	4.92616	5.09599	3.2778	7.37045	6.82954	10.7136	6.42976	4.35135	6.48789	5.00003	4.03566	3.55848	5.22442	4.54211	3.38729	2.67511	3.57006	1.69826	2.23593	1.34303	2.15909	1.54182	0.922113	1.94509	1.64911	2.31417	1.39483	2.98968	0.594828	1.24838
ENSG00000244567.1	3.80241	9.23434	3.94559	5.51491	6.81302	9.42239	7.15942	7.3902	2.27819	5.01968	8.52317	9.84474	6.203	7.12798	8.17335	4.40541	5.39763	9.86673	10.0695	2.27099	4.09002	1.7896	2.623	4.76331	4.6462	6.82844	2.02331	3.65355	6.9077	1.83889	2.22634	1.4019	1.06498	3.49468	3.68922	2.52768	1.62272	3.24185	0.650685	1.27065
ENSG00000232372.1	1.5134	6.28307	4.8817	1.47406	2.75804	1.86646	1.42864	11.0227	2.62564	2.58086	2.85918	2.8259	3.55147	1.9191	2.29669	1.4772	2.35655	3.21313	3.38487	1.90017	0.772695	1.27794	0.245202	0.618446	0.534991	1.13448	0.489161	0.394084	0.792502	0.554523	0.170281	0.140413	0.439217	0.0353049	0.172437	0	0.908991	0.272748	0.101378	0.20247
ENSG00000273058.2	6.40607	3.71279	8.09122	1.8042	4.55188	2.32487	2.50871	4.09611	1.23303	3.11103	2.36949	1.92036	2.85026	1.92148	2.62098	2.25549	2.87197	5.01235	1.52279	2.10688	0.853806	3.04242	2.7636	0.865597	0.66997	1.07807	0.864815	1.17572	1.34273	0.781234	0.225787	0.488729	1.5045	0.374505	0.342969	0.439225	0.699847	0.482206	0.201636	0.514564
ENSG00000204576.10	6.16749	5.0309	3.58711	3.35638	3.66647	3.76693	4.9841	6.02795	3.87314	5.66253	4.33987	6.45184	4.8937	4.76901	4.41993	4.0466	4.53746	3.93379	6.04864	9.62874	4.65674	2.90157	5.64462	2.2854	2.89927	2.81751	4.16832	2.99913	3.15446	1.85068	1.50354	2.35858	3.68117	1.87336	1.34856	2.0056	1.29947	3.26456	2.17818	3.09876
ENSG00000260361.1	0.760456	3.8805	1.34978	2.23381	2.48248	2.14639	2.40212	1.77623	1.13435	4.42757	2.5199	0.974252	1.4342	0.479189	0.452849	1.12321	0.574923	1.09746	1.67962	0.964731	0.160236	0.168644	0.43221	0.128249	0.394463	0.917515	0.270504	0.347321	1.77126	0.323419	0.211871	0.0582356	0.212524	0.102498	0.232432	0.0858653	0.449969	0.169682	0.168185	0.384879
ENSG00000005206.15	9.38704	4.84822	6.18551	7.06764	10.6486	10.2692	11.2411	10.67	12.2628	1.35048	11.7836	6.95219	7.47468	7.95546	7.93864	8.1727	10.9255	9.52407	1.51373	3.68382	5.30591	3.67203	5.49073	5.92251	5.04527	2.75902	2.68798	5.77529	5.03733	3.78678	4.44355	2.76493	1.43038	3.53128	1.78483	3.81959	3.48956	4.54452	1.37948	4.66844
ENSG00000130733.9	15.5122	5.62411	7.27851	11.5181	12.9538	12.7117	26.6965	25.8972	14.3273	6.18891	12.989	16.8022	16.7292	15.9866	24.6808	18.5212	16.7765	16.4162	9.47133	14.2439	35.0935	9.6005	46.9496	33.2753	22.6319	25.3135	16.5048	23.7483	24.9144	29.5915	25.526	35.5125	44.1031	42.2935	16.7397	27.2846	34.9548	26.6205	36.6122	63.7031
ENSG00000213366.11	0.422957	1.94185	0.839984	1.98144	3.03115	5.73586	3.4522	9.41847	0.846794	1.13966	4.40639	2.22637	1.47633	3.15214	2.85775	2.35465	4.61206	2.90353	2.05759	4.85947	0.294973	0.87859	0.992534	1.1506	0.34508	0.74072	0.251127	0.272348	0.139096	0.220355	0.22079	0.372904	0.887492	0.305336	0.70821	0.915695	0.121586	0.427253	0.5665	0.13193
ENSG00000244701.1	13.4981	6.83298	8.04258	5.56636	4.52687	4.31027	6.13779	5.4817	2.0971	2.24873	4.5784	4.4095	3.32086	3.69884	4.876	2.90905	3.93718	2.82775	3.39115	2.46605	0.76266	1.52086	2.03485	1.10838	1.75088	5.53389	0.686096	1.47398	2.05845	1.24768	1.11457	0.295414	1.30054	0.610729	1.53178	0.483968	1.43946	0.55258	0.473977	2.65051
ENSG00000131697.16	0.932597	3.72328	2.19592	1.32532	2.3232	1.91753	2.67934	2.68547	0.90632	0.551678	2.58558	1.58969	1.30831	2.00672	2.44176	1.69508	1.67425	2.24535	0.535445	1.0937	0.65961	0.948155	1.15813	1.40345	0.62572	1.42372	0.699916	0.870055	0.885974	0.397983	0.668089	0.788921	0.436315	1.05987	0.372455	0.761896	1.06386	0.646292	0.339545	0.54527
ENSG00000241553.11	30.6597	13.2879	23.6122	28.7482	39.2764	31.9981	31.4143	23.0542	44.0456	24.019	25.0266	27.9954	36.9653	25.19	27.2212	34.6461	28.2643	27.8262	30.7219	25.2293	51.7671	67.9344	23.2975	34.8236	30.5218	36.3247	37.9723	66.6491	38.439	35.3001	56.2183	50.8182	63.6256	58.8707	51.4788	42.2728	32.5838	40.259	69.8061	71.8419
ENSG00000143549.18	52.8178	20.0286	74.788	42.7347	36.061	36.4194	28.634	33.5542	50.8257	39.7453	37.9502	41.1798	47.5532	43.9911	36.7688	37.7755	36.4965	34.4674	66.9163	47.8108	94.9413	71.8066	78.029	56.9274	52.0616	43.4312	59.6194	103.726	61.2009	60.9234	60.7812	73.8509	62.8496	74.6057	53.2715	46.6377	99.9833	56.6693	99.9154	56.2011
ENSG00000273096.1	11.5652	8.32966	12.8045	3.3459	3.2323	3.33793	2.43065	3.72908	1.72173	3.23088	3.51539	1.73723	2.57397	1.54093	2.14794	2.55372	3.95409	2.41682	3.56719	1.54678	0.168895	0.571361	0.361773	0.337949	0.233876	0.297568	0.160381	0.193812	0.173224	0.477254	0.33498	0.276222	0.288011	0	0	0.162909	0.0576832	0.357702	0.0997164	0.0663835
ENSG00000040933.14	2.19289	7.82305	9.57947	4.11234	4.87164	4.6445	4.00133	5.81704	2.45799	2.64852	5.05013	4.36357	3.38828	5.24763	3.0671	4.24532	6.0435	2.35804	3.32	2.61248	2.2149	1.76974	3.78373	2.57283	1.7948	2.29287	1.91183	1.66485	2.98803	1.09374	1.09165	2.16768	2.05436	3.01191	1.69233	2.31274	0.845314	1.99302	1.86951	1.10455
ENSG00000033030.12	5.86445	6.20731	5.85515	4.2652	3.6854	3.54509	3.68541	2.9405	3.09094	4.19892	4.38847	2.90329	3.46393	3.56301	2.94169	2.99674	4.01552	3.59788	3.83615	3.28174	2.86671	3.30883	4.46442	2.11937	3.44512	1.86738	1.80691	1.93868	2.19602	2.13641	2.50778	1.76978	3.12355	1.98033	1.71445	1.87142	2.8036	2.44437	2.79706	2.47996
ENSG00000139194.6	1.72965	7.79423	13.3568	9.55647	6.4657	3.86703	5.04634	4.8002	2.12889	3.11574	4.28564	7.36612	7.89732	5.57184	2.89104	7.18048	10.635	5.01995	3.52863	1.76611	2.66408	0.427707	1.35407	0.83122	2.00084	1.34248	1.09338	0.88086	2.26925	3.94627	2.38817	1.82772	1.13574	0.454915	3.96769	2.18857	1.94311	1.69745	3.479	1.09147
ENSG00000196693.13	3.67787	16.9115	6.27118	6.02693	5.07854	5.41206	6.57281	6.68155	2.04817	10.3458	6.27285	6.49375	8.91597	4.19575	7.6623	6.21355	3.80718	5.99172	7.02016	7.35308	1.78593	1.1454	2.21027	1.26116	6.10277	5.40813	2.39546	1.46447	3.05285	2.5278	4.57527	2.9832	1.91929	1.43821	4.54726	1.75853	2.43219	3.40417	2.25603	1.46386
ENSG00000137185.10	5.88204	2.40219	4.2916	4.69898	3.29567	3.43478	5.33126	5.66212	2.73194	2.81548	5.64659	7.39997	6.19332	4.55524	4.34614	2.69669	4.53912	4.64637	7.07122	5.15697	6.44017	3.22285	4.17537	2.18	2.18906	2.14219	3.15281	2.44109	2.9775	1.5154	1.3981	1.80774	1.31587	2.11315	1.43255	1.84668	0.894626	2.34983	2.21637	2.63948
ENSG00000159082.16	1.29572	7.34227	5.43909	2.63281	2.59421	3.75185	2.55441	2.63398	0.961432	3.48533	5.20073	2.11785	1.62321	4.5758	3.45994	2.86354	3.09809	2.5379	4.03919	1.69971	1.47071	0.474209	2.12204	1.22157	1.09517	1.26184	1.91664	1.0504	2.54936	0.449906	1.03308	1.03195	1.56093	2.24429	1.18847	1.027	0.426427	1.42356	0.535911	0.681924
ENSG00000261766.1	0.539278	4.70025	1.38452	0.750368	1.08734	1.08544	0.38328	1.90491	0.723981	1.16449	1.27717	1.47269	1.60806	0.388774	0.921887	1.54039	0.38987	0.750471	0.879995	0.867219	0.113632	0.0384408	0.202832	0.181896	0.0393376	0.125126	0.0539516	0.130395	0.0582722	0.229352	0.0375621	0.0929201	0.193772	0	0	0.0548022	0.0970222	0.0601649	0.100633	0.0669936
ENSG00000197142.9	54.4696	76.892	25.2185	58.4788	44.5498	23.5531	68.4776	80.777	80.8146	68.2435	108.981	68.9053	141.069	40.2416	115.848	69.4811	62.547	58.0355	69.8925	123.249	26.3694	1.74759	22.834	22.2179	63.7796	52.6391	15.5756	14.7781	48.71	8.9246	58.1971	25.8232	26.185	46.5995	16.7796	14.9027	53.6971	31.8103	33.8555	20.4993
ENSG00000179406.6	1.69813	5.38295	2.84804	1.83171	5.28604	4.00932	1.82801	7.66736	1.49783	1.59862	9.58057	3.15484	5.1701	2.0246	1.88367	2.6462	1.74932	2.69051	0.989964	3.73507	1.27981	0.9328	0.945161	0.545138	0.475378	0.783872	0.323383	0.611401	2.41117	1.12861	0.170675	0.170681	0.547948	0.286856	0.237189	0.161592	1.07492	0.244295	0.0324295	0.505184
ENSG00000126226.20	4.96094	9.69575	7.72788	7.56834	5.67134	6.75452	7.69047	8.55856	8.08762	8.52356	10.5189	7.69755	7.39414	6.3169	7.79211	6.63387	8.28325	7.02443	8.56035	9.939	3.05464	3.19221	3.9237	2.50826	4.27444	5.03727	4.73882	3.90865	4.95076	6.06751	4.41537	6.88636	6.82148	8.87628	5.64792	5.12393	6.18854	3.47062	8.50292	6.12955
ENSG00000172375.11	2.76941	2.09685	1.77979	3.64971	5.34553	3.8509	4.01654	4.54432	2.73931	1.75051	3.82248	3.12946	1.82052	3.27857	3.6827	2.72603	3.27599	3.51067	1.27499	2.06424	1.42197	0.975703	4.69331	1.61188	1.25388	2.28963	1.56366	0.98521	1.71984	0.982871	2.36021	1.09972	0.900738	0.848145	0.969959	0.902524	0.92663	1.46673	0.788058	1.15735
ENSG00000279207.1	1.88333	4.91042	2.56477	0.913671	1.94959	1.32517	3.19266	2.81122	0.773044	2.43591	2.93302	0.904259	1.12383	2.34507	1.63594	2.49159	1.8645	1.18911	2.3753	0.221344	0.872741	0.41766	0.265973	1.26926	1.26379	0.431289	0.646824	0.598454	1.02065	0.158967	0.547082	0.674503	0.567171	1.24078	0.758866	0.700653	0.363499	0.755128	0.421013	0.801094
ENSG00000122912.13	4.55562	13.9745	9.63758	4.36406	8.61505	4.62463	6.07593	3.51229	3.22031	10.781	7.27692	5.06384	8.37514	4.8947	5.39394	4.77363	5.4932	7.06111	7.09458	7.21233	2.97411	2.28786	1.40344	1.95782	4.14849	6.80773	1.90407	2.54604	6.67669	2.44746	1.73877	1.77712	2.07385	2.96643	2.22414	1.75098	1.42098	2.40814	6.24615	2.02703
ENSG00000105717.12	0.410235	2.38736	3.30944	1.62225	2.13404	2.98166	1.79604	2.80062	0.755616	0.727571	4.141	0.712007	1.3525	2.24687	2.84989	1.81718	2.26167	1.55853	0.511195	0.494118	0.447764	1.10536	0.293781	0.445552	0.142441	0.181232	0.563091	0.777675	2.11003	0.332193	0.364031	0.588809	0.464325	0.432948	0.32813	0.122565	0.26452	0.602309	0.250072	0.266366
ENSG00000241014.1	0.444647	5.02594	3.21389	1.72625	2.39286	2.84792	1.59941	3.08194	0.517908	2.44861	1.64578	1.4594	2.01109	0.998682	1.78239	1.91683	1.52126	1.97255	1.78189	0.75432	0.572709	1.5187	1.19376	1.1016	0.588394	0.520788	0.368406	0.752599	1.47795	0.909842	0.341988	0.396563	0.441055	0.208917	0.343225	0.3163	0.801324	0.459742	0.234509	0.16338
ENSG00000167604.12	0.563512	2.42938	5.35142	6.06301	5.07326	5.40551	3.35989	3.65925	0.862076	1.32058	7.23378	1.68997	4.94478	3.5315	2.80155	3.63819	4.31466	3.21277	1.66023	1.82924	1.5077	2.13172	1.59404	3.37264	0.562092	0.536376	0.780088	0.998149	1.1102	0.885625	0.805082	0.683622	2.20845	0.290123	0.456166	0.228394	0.838408	0.80852	1.6833	0.74834
ENSG00000270015.1	1.03999	11.9425	8.37305	3.03887	4.99692	4.32169	3.66956	3.6698	0.810981	2.36358	4.2933	3.00793	3.0673	3.1415	3.80005	2.37384	3.35939	3.86198	2.34372	4.33408	1.24023	1.10411	1.8526	0.992648	0.960385	0.747533	0.945264	1.76027	1.4896	2.43738	0.523251	0.800663	0.612214	0.677765	0.376922	0.495824	0.769129	0.380176	0.250502	0.391256
ENSG00000095066.10	7.20211	5.81798	4.54297	6.5655	10.126	9.11985	14.4656	14.8421	5.95733	3.37858	13.0436	6.35186	9.14932	8.52371	17.108	7.4643	12.1886	12.3735	4.91517	9.70492	7.26203	6.4071	5.76368	5.36541	3.4635	4.88721	2.97443	2.29496	4.4167	7.29315	4.66542	3.27928	2.44485	2.96704	2.78044	2.73573	5.18043	4.71418	2.0855	5.04915
ENSG00000114857.16	3.39869	39.1398	26.0881	9.21484	9.33456	12.4085	9.00123	12.8588	2.73895	8.89368	10.9018	7.08583	9.62814	6.64927	7.3644	9.89492	8.79835	8.29951	9.41055	5.88418	2.13876	2.16878	2.56716	1.30488	1.5326	1.30443	1.11947	1.75539	2.57714	1.57865	0.661071	0.65239	1.49864	0.462813	0.768992	0.522181	1.82158	0.97118	0.305957	0.334572
ENSG00000185522.7	1.0356	2.71501	0.570459	4.64686	4.40652	6.6067	4.85136	8.79539	2.20145	0.259093	6.46386	5.75582	6.86518	1.92703	4.91075	4.64113	2.38121	3.60622	0.444987	2.61691	1.49588	2.10259	0.556592	0.653437	0.561613	0.904798	0.160053	0.954989	2.30133	2.11773	0.532782	0.249814	0.251494	0.437521	0.486632	0.482648	0.831098	0.178485	0.360733	1.60651
ENSG00000260114.2	2.09363	6.29798	7.0905	1.64394	1.53419	1.47871	2.44723	2.80338	1.16143	2.15622	1.32514	1.76867	1.66845	2.43267	1.86729	2.73783	2.1031	1.61721	1.81971	2.36714	0.625774	1.08609	0.53422	0.653288	0.951304	0.299598	0.516719	0.296604	1.18596	0.615052	0.310284	0.684141	0.742339	0.425151	0.245905	0.439576	0.929227	0.388953	0.714824	0.320814
ENSG00000102007.9	73.5629	36.8693	37.0994	104.906	51.4013	61.2115	34.8648	46.3604	19.9848	124.616	88.9275	100.947	76.6735	31.5834	22.933	83.5857	55.4731	117.359	166.865	80.3553	179.84	185.59	147.541	85.8088	103.802	170.017	207.054	295.498	187.871	87.0838	116.46	271.575	179.979	87.2989	110.54	93.0968	119.607	133.708	125.882	249.213
ENSG00000156232.7	1.64431	4.4248	3.58562	4.52582	4.11951	4.78133	5.07118	2.56548	2.2064	4.41035	4.32979	3.30139	3.66469	4.97048	5.08515	3.25883	4.57098	3.96462	3.83123	4.08871	2.12367	3.55946	1.82214	1.76975	3.18718	2.39695	2.29733	2.07696	2.44418	2.18216	6.05075	1.33204	0.879634	1.29752	1.04209	1.09694	2.77139	2.31274	0.573481	1.44649
ENSG00000127824.12	28.7839	5.83457	7.20125	11.3383	10.643	11.1266	19.3016	12.0519	22.333	13.2319	10.5227	11.9714	10.2061	12.6581	9.2743	25.4385	10.4786	20.9349	10.4132	19.231	48.4341	23.8751	26.2989	30.5296	22.8056	20.449	48.6763	87.995	60.2138	34.6193	30.3876	23.5827	42.4207	15.5671	12.6544	30.6018	32.2503	31.9353	57.3569	45.2333
ENSG00000175455.13	9.52257	27.7907	12.5643	5.71044	4.86755	6.76634	6.68304	6.81048	2.48588	8.02275	13.2887	3.73381	3.81333	4.94465	5.93406	5.55267	4.85578	9.84037	5.60427	6.41901	2.81669	1.26134	3.75755	1.32103	1.19147	1.15722	1.1228	1.47794	1.39588	1.19492	0.490138	0.500042	1.29193	1.28956	1.05699	1.06613	0.474064	1.47847	1.04156	0.862485
ENSG00000281490.1	1.21188	14.1828	12.1149	4.15372	3.57245	7.16226	4.00422	4.70897	0.994705	0.742001	6.03756	5.1341	4.08048	3.38038	3.76562	2.93748	6.21508	2.71473	1.92748	7.39079	1.1992	0.650624	2.76256	1.35823	0.845959	1.35539	0.365259	0.454379	1.35758	0.611965	0.373971	0.439432	0.405134	0.25587	0.545335	0.234615	0.53321	0.587026	0.313931	0.458002
ENSG00000120915.12	2.13155	6.65079	0.860624	5.81774	6.919	6.36834	1.74958	6.04608	10.0993	6.86403	4.36068	4.75342	1.86042	8.18927	4.06354	4.48536	7.09837	6.95182	3.37611	7.70194	0.891371	2.73962	0.873253	0.765972	3.56421	4.79661	0.419937	1.46691	2.31036	5.26072	2.59705	0.983171	0.919086	1.86683	4.09408	1.323	1.10209	1.46343	0.697614	2.21888
ENSG00000138101.17	4.49827	5.38097	1.79177	2.76189	3.68054	3.40211	2.57931	4.1948	2.98718	3.35092	5.8696	3.54661	4.0868	3.33054	3.07654	3.46833	3.02032	2.0091	2.30205	4.79458	1.45759	4.66463	1.21983	2.83	2.35079	3.21197	1.72911	1.34505	1.02029	0.977749	1.79003	1.20783	1.03996	2.53271	1.30739	1.77514	1.73275	1.31908	1.71092	2.3307
ENSG00000186814.11	2.12164	7.50777	8.25893	3.20292	3.51562	3.61726	3.22431	6.53487	1.74551	1.8928	3.15795	3.4911	3.31555	3.78628	1.88507	2.5309	3.19761	4.0987	7.64991	3.1834	4.00142	0.809321	1.8459	1.49168	1.48007	1.44805	1.2568	1.27081	3.87445	0.355144	0.64286	0.804612	0.796184	0.777501	1.14312	1.20217	0.836838	0.960235	0.41007	1.25273
ENSG00000179523.4	1.27742	4.37083	1.24399	2.7152	2.27748	3.13676	3.38532	1.92787	1.04079	2.56183	1.97824	2.76862	4.37156	2.61244	4.93732	2.93262	3.66033	2.7687	2.70528	2.03653	0.826064	1.67671	0.781994	0.891454	1.35595	2.05637	1.33968	0.521895	1.79919	1.28889	2.59871	1.48382	1.66982	0.96182	1.92011	1.56224	1.53744	1.41534	1.0083	0.890137
ENSG00000100802.13	5.3387	5.22661	1.28202	2.92465	3.67939	2.82171	2.19823	4.17575	3.38802	2.52816	3.07482	3.94114	3.4679	3.31304	3.52033	3.26627	2.91975	3.33558	2.52318	4.51698	1.34033	2.87827	2.21566	1.9269	2.84959	2.185	1.85381	1.4294	2.81662	2.32598	2.22253	2.10271	1.19871	2.42932	1.75566	2.49081	2.05498	2.48385	0.79994	2.10152
ENSG00000273076.1	1.56153	2.95504	4.42572	0.834063	1.06643	1.22364	0.768525	1.33665	1.60946	0.913677	0.989717	0.794784	0.647029	0.54229	0.944887	0.813491	0.8997	0.981385	1.04615	0.255162	0.148595	0.100538	0.212194	0.118932	0.257207	0	0	0.341034	0.228606	0.389899	0.0245598	0.0911332	0.0633486	0	0.0746122	0.107497	0.1015	0.314709	0.0877313	0.116809
ENSG00000198730.6	8.93272	13.1461	9.97555	11.6985	8.94088	9.15201	9.94912	11.2787	10.6711	13.0675	8.91065	11.8157	9.82789	12.8016	15.2893	10.6418	12.3906	11.6096	16.4158	12.6954	10.7638	9.94458	7.37985	12.8804	10.6883	9.33771	9.13417	6.10894	5.95587	4.21949	8.83369	5.6574	6.37267	8.41377	7.57272	8.91371	7.5308	6.20229	3.61222	7.45228
ENSG00000107938.16	3.42434	13.6571	5.50269	2.924	3.39491	2.99858	3.74756	2.72633	1.7095	4.68641	3.23777	2.04851	2.31229	3.08547	4.43345	4.80469	3.8293	2.86112	3.55871	6.22999	0.982214	1.94503	1.414	1.40291	1.08367	1.47375	1.36113	0.82472	1.52747	0.841348	0.612406	0.749315	0.827255	0.975275	0.609466	1.13226	0.984556	1.03166	1.42147	0.549265
ENSG00000227370.1	0.275721	3.88199	0.458806	0.805658	0.741242	1.25026	0.243865	1.66282	0.172739	0.926145	2.03152	0.641405	1.13135	1.88612	1.33759	1.02485	0.957575	0.596866	0	2.35366	0.0677802	0.0917185	0.241975	0.0271248	0	0	0	0.155559	0.139035	0.109445	0.0896218	0.027713	0	0	0.0680673	0.0326891	0.0231492	0	0	0
ENSG00000088986.9	74.9256	16.3629	19.2447	37.3896	35.6067	26.4209	37.2163	15.2145	45.6312	22.0087	35.3748	34.3652	27.2244	30.8693	42.8033	42.9766	29.6686	33.216	42.6661	34.1301	54.4571	78.9091	30.0162	45.4308	47.7855	35.9058	63.0268	88.2671	42.131	62.8902	86.8452	64.9977	57.2601	67.6278	67.4307	65.2455	53.2013	43.6544	117.135	78.312
ENSG00000221598.2	0.187096	1.3171	4.10959	1.09339	1.50896	1.63618	1.61343	2.48236	1.05494	0	0.689267	0.454162	1.4019	0.755333	1.57326	1.87048	1.11391	0.303762	0.388569	1.15836	0.275962	0.186713	0	0.110437	0	0	0.262051	0.316675	0.566073	0.334199	0.0912221	0	0.235295	0	0	0.133091	0.377001	0	0	0
ENSG00000254694.1	0.463089	4.61835	3.1209	0.620193	1.28386	1.12494	1.03676	1.0473	0.326391	1.2833	1.27952	0.843086	1.23925	0.817929	0.823738	0.489679	1.06837	1.22176	1.32242	0.684192	0.0853806	0.23107	0	0.0341683	0.059115	0.037607	0.0810764	0	0.350277	0.0689325	0.0846703	0.0698184	0.218395	0	0	0.123532	0.145801	0.180827	0	0
ENSG00000168566.11	9.57256	6.02431	3.93624	2.57748	2.95379	3.07724	3.09636	3.29145	4.4338	4.00178	2.51771	2.94599	2.49824	3.8148	2.9078	2.33881	4.951	2.81568	2.99776	7.00658	1.62059	4.18881	1.31214	1.24622	2.10843	1.84984	2.4743	1.14862	1.66757	1.42812	1.54059	1.26458	1.64819	0.897263	1.76574	1.36138	1.25529	1.22821	1.61969	0.822229
ENSG00000168066.19	46.6991	36.9201	31.8938	45.6457	45.4168	47.8179	43.3744	39.1143	52.2577	32.2965	53.6068	44.5675	50.6373	42.2207	42.0063	31.7602	49.9159	47.1354	37.8356	49.2425	37.1028	43.0177	54.0913	34.2217	27.6705	40.1824	35.4584	20.5251	38.383	14.4218	25.8758	30.1391	12.2013	22.3464	15.0464	19.4415	29.2093	30.8937	14.1903	25.7589
ENSG00000181035.12	2.07739	3.11201	1.12964	3.50028	4.33353	4.72651	4.94307	5.24067	2.94578	1.32706	3.58173	5.32131	2.25842	5.01393	7.39349	3.66944	5.99911	4.85589	2.39797	2.16361	2.6127	0.333182	2.86168	2.87942	1.6811	2.15398	1.05864	1.23222	3.03743	0.648825	1.10783	1.7282	1.02636	2.90814	1.66904	1.6163	0.58398	1.80343	0.763198	1.05917
ENSG00000168040.4	5.96432	2.0032	2.84106	4.3126	5.1293	3.27375	5.54199	7.99021	6.88855	1.49109	2.488	5.55356	5.14156	4.57986	4.73404	4.98064	4.37772	5.56242	3.00218	3.55555	7.26946	6.15655	8.2351	5.25394	9.00854	5.2133	11.2393	9.9024	8.50616	6.70262	7.92488	19.3573	9.6623	13.1792	4.68699	8.53403	8.83013	9.65358	10.4473	19.057
ENSG00000236577.1	0.0956839	5.16417	4.39449	1.86393	1.63987	2.78923	0.888603	2.1928	0.539514	0.771364	1.17501	0.929063	1.33148	0.708196	1.17594	2.86977	1.36721	0.621394	1.58976	1.45408	0.141131	0.477439	0.403071	0.169437	0.390861	0.0621631	0.134017	0	0.289498	0.170915	0.0466524	0.115408	0.361	0	0	0.204195	0.192804	0.298902	0.166649	0
ENSG00000110514.17	5.1603	8.4769	7.63927	9.84948	9.69143	10.9059	9.78828	7.74314	5.65802	5.79915	6.54637	7.02432	7.52691	10.9515	12.1214	6.46293	14.1486	7.88116	7.05965	7.11491	3.97772	6.69689	6.57843	6.44582	6.68402	6.23888	6.43704	3.56671	7.61667	1.74313	7.99444	2.78825	1.45126	3.96372	2.72745	4.72188	4.04776	5.43471	1.24086	4.49685
ENSG00000134452.18	10.3989	13.906	12.7109	10.9265	10.0026	9.78726	9.69439	14.1632	8.09991	7.73034	7.78223	9.98695	10.0997	8.93788	10.5453	8.15882	12.0161	7.72564	11.232	7.8987	7.83343	4.58268	7.04752	8.99878	6.52311	10.3163	8.01444	6.25304	9.93832	5.01239	5.74661	7.90294	3.63163	5.79897	4.43543	7.52455	8.78193	8.46188	6.541	4.81487
ENSG00000261087.1	4.05744	3.04605	3.00678	2.97661	1.98915	1.69378	2.6226	2.43355	0.794662	1.16606	1.9493	1.19738	0.984553	2.21101	1.24747	1.73413	2.28319	1.40903	4.08238	0.0876735	2.13346	0.444145	0.617127	0.722433	0.613582	1.15656	0.789584	1.89579	0.437629	0.278243	0.614821	0.366812	0.335826	0.260944	0.417511	0.369357	0.287722	1.33236	0.316516	0.146208
ENSG00000279265.1	2.40912	3.19991	6.98899	1.59384	1.23728	1.98755	2.98509	1.69961	1.11063	2.01542	2.28859	1.10339	1.11908	1.68216	1.6759	1.88764	1.62375	2.21397	2.92649	1.84204	0.670451	0.362895	0.574442	0.563443	1.34618	0.974518	0.381991	1.07711	0.55011	1.00139	0.465411	0.466012	0.914639	0.2757	0.875277	0.614356	0.343471	0.141994	0.435421	0.843257
ENSG00000130725.6	34.3791	8.11027	8.36406	28.224	28.5095	23.0748	28.9925	19.2978	22.6069	13.6545	21.4884	22.3217	19.4168	23.009	24.673	21.6772	27.8066	33.947	17.9451	17.2371	55.6036	77.3657	67.9761	25.5485	42.846	29.3242	51.5823	57.337	29.5879	65.3549	30.0592	40.0993	32.7722	38.3028	25.0717	25.1069	26.1912	31.1746	48.5254	61.8489
ENSG00000147274.13	36.2558	43.086	30.1766	28.3387	23.3701	25.0519	28.6088	27.1054	30.2649	47.5023	35.4053	28.382	34.4196	33.1011	34.4962	33.1777	33.2936	35.0972	39.7242	33.243	32.8625	26.1344	24.837	19.2284	26.0528	19.2865	24.5645	21.1346	22.2202	32.4434	18.8566	26.0585	26.7697	28.611	19.8675	20.4409	26.1011	23.4817	30.2511	23.1831
ENSG00000183020.12	12.4059	8.12219	7.89715	13.2015	13.4801	15.9524	19.3173	10.8752	14.1797	6.69546	13.4697	13.1137	22.2837	13.3447	21.4761	8.46206	18.9946	15.7928	5.45464	18.5503	7.7991	6.40069	12.63	7.79635	9.23661	8.58944	6.95524	8.06282	5.9894	5.36198	7.55824	6.5572	4.31743	12.9221	5.03034	8.55893	7.56818	6.11602	5.49829	6.4018
ENSG00000269680.1	0.855297	5.59097	5.55062	1.66612	2.15565	2.81973	4.49834	6.77927	0.574119	4.74035	3.86365	1.81665	2.25611	1.72647	2.58835	2.53704	2.4006	5.65369	1.52256	1.32384	1.3066	1.06693	1.47979	0.36061	0.405532	0.436592	0.427838	0.310212	1.66356	2.18253	0.327655	0.257901	0.845141	0.129692	0.0452459	0.0869167	2.90829	0.381688	0.186205	0.194796
ENSG00000101751.9	3.26789	11.0275	3.60069	2.85322	3.77852	3.26135	3.29638	3.32248	2.18734	2.28752	2.59473	3.3312	5.26477	2.45934	2.93668	2.10135	3.18647	2.36005	2.54106	2.9887	1.25641	0.470301	0.340191	0.735266	2.26401	1.38854	1.07842	1.13844	1.7706	0.803593	0.889972	0.962029	1.86705	0.946087	1.59929	1.22605	0.819203	0.767184	1.15604	1.23778
ENSG00000185158.11	1.27444	5.58967	3.83057	1.61824	1.56397	1.80565	2.04045	2.0442	0.796344	1.78181	1.25775	1.77558	1.29632	1.78237	2.72121	1.36493	2.09751	1.24581	2.50129	1.49281	0.506846	0.645899	1.83403	0.634102	0.7257	0.639396	0.705588	0.615501	1.59989	0.266182	0.369246	0.845024	0.616764	0.598964	0.439809	0.436673	0.334445	0.661785	0.261476	0.704018
ENSG00000267355.2	1.66083	0.912126	1.12899	0.860455	1.99498	1.40779	1.64084	2.94092	1.99247	1.56679	4.296	1.09367	3.51774	0.427979	0.594284	1.05983	0.610117	2.18012	2.0549	0.39778	0.677574	1.0932	0.33493	0.271157	0.144348	0.160702	0.296961	0.478483	0.588028	0.946804	0.223979	0.127863	0.444402	0	0.157025	0.0502739	0.943455	0	0.24618	0.0409719
ENSG00000162194.11	0.978555	2.45713	2.06602	1.43878	3.67589	1.68972	1.12459	2.90188	1.19489	2.28622	1.59968	1.22929	2.48855	0.968767	1.43525	1.32773	0.775565	0.941102	1.4498	3.39582	1.27787	0.298563	0.420095	0.187631	0.464656	0.433274	0.602358	0.91781	1.94236	1.56238	0.267426	0.484887	0.854396	0.257068	0.286198	0.230554	1.26534	0.330997	0.249677	0.364951
ENSG00000119004.13	2.12396	5.88573	3.62658	3.24184	3.02782	3.62236	2.93832	3.19827	2.23494	4.21128	3.97458	3.51181	2.74419	4.10342	5.46201	4.39002	3.80842	3.18455	4.77244	2.34248	2.54346	1.24773	1.31068	2.96218	3.42051	3.18825	1.85829	1.81852	3.48785	1.48205	2.14572	1.52646	2.3177	1.59901	2.77227	1.67544	1.73542	1.81848	1.81965	3.04009
ENSG00000169871.11	3.95352	15.5266	11.9054	12.3578	10.1325	11.306	9.17521	7.77045	7.03232	8.2325	10.265	14.3316	9.57199	11.5378	12.7924	13.2187	11.5077	13.1299	12.102	8.58622	9.40816	2.9104	3.78633	6.72968	8.11129	7.56778	7.65986	5.05999	8.52579	3.41707	4.58585	4.92117	1.29489	1.55161	3.62252	3.03114	16.6461	5.82063	1.21349	3.77612
ENSG00000130517.12	3.43859	9.57282	3.99513	5.63175	7.65514	7.00194	9.2496	6.39266	3.73944	3.59423	5.30393	6.02007	3.54948	8.79346	15.791	5.97236	8.57548	8.07554	7.61595	4.58749	3.61687	1.30143	3.04317	5.30943	4.50474	5.27894	2.42759	2.93834	4.83932	1.6608	5.11795	2.28376	1.3527	1.36731	2.2082	2.16457	1.56375	3.59505	1.55788	2.96758
ENSG00000034510.5	1201.6	408.444	1342.02	1676.87	1931.78	1458.96	1630.26	1072.4	2698.56	1012.04	896.699	2067.8	4235.67	1265.26	1324.87	1954.12	1124.59	873.58	2078.33	842.641	4162.71	7480.91	2132.73	2930.21	3271.73	2153.74	3535.75	8154.03	2684.66	4940.53	3154.96	5851.1	13376.9	3814.01	3639.22	3475.58	5291.16	4263.05	10833.9	7683.67
ENSG00000065665.19	3.33907	5.96441	7.0629	2.08478	2.56245	2.40219	2.23981	3.6402	2.45399	1.79023	2.7796	1.66263	2.76083	1.53741	2.26365	2.37032	2.8386	2.19801	3.43401	1.48481	0.805055	3.1293	1.04818	1.17183	1.06561	0.803057	1.0118	0.99628	1.7809	0.927156	0.571373	1.24564	1.04308	0.915259	0.301192	0.567167	1.08364	0.735499	1.58902	1.02372
ENSG00000278383.1	1.88863	8.54704	2.87335	1.09496	4.48801	1.22343	2.65478	4.50175	2.02839	3.17195	4.03108	2.15581	2.06975	1.63385	0.87259	1.00286	1.84728	3.72337	2.61492	2.05006	1.92345	0.538502	0.378852	0.371599	1.01028	1.22699	0.377893	0.456664	0.952362	1.41903	0.32887	0.189828	0.622067	0.409113	0.732673	0.191925	0.362438	0.280942	0.117477	0.495312
ENSG00000276007.1	3.4412	2.43604	1.26681	1.27328	1.66677	1.66254	1.78536	1.69272	0.794917	3.09961	3.04542	0.874992	1.09065	1.09951	1.04455	1.86282	1.06445	0.998792	0.87838	0.508556	0.879029	0.978443	0.789594	0.317734	0.490817	0.399669	0.457747	0.748398	1.3378	0.492203	0.384305	0.185499	1.18468	0.419772	0.484089	0.464964	0.251795	0.240218	0.167414	0.178322
[truncated: 4,086 more rows]
