# Supplementary material for: DDX17 modulates the expression and alternative splicing of genes involved in apoptosis and proliferation in lung adenocarcinoma cells
Source: PeerJ. 2022 Sep 21;10:e13895. doi: 10.7717/peerj.13895 (PMC9508879; doi:10.7717/peerj.13895)
Supplement: Supplemental Information 5 [file peerj-10-13895-s005.zip › raw data for Figure 2-6/Figure6-NIR_RASE_olp_anno.xlsx]

## Sheet: NIR_RASE_olp_anno
X.ID	Chr	Ass1	Ass2	Strand	Mss1	Mss2	Type	Isoform	KorN	siCtrl_1st.Ratio	siCtrl_1st.Alt_average_sj	siCtrl_1st.Model_average_sj	siCtrl_1st.Alt_sj	siCtrl_1st.Model_sj	siCtrl_1st.isfiltered	siCtrl_2nd.Ratio	siCtrl_2nd.Alt_average_sj	siCtrl_2nd.Model_average_sj	siCtrl_2nd.Alt_sj	siCtrl_2nd.Model_sj	siCtrl_2nd.isfiltered	siCtrl_3rd.Ratio	siCtrl_3rd.Alt_average_sj	siCtrl_3rd.Model_average_sj	siCtrl_3rd.Alt_sj	siCtrl_3rd.Model_sj	siCtrl_3rd.isfiltered	siDDX17_1st.Ratio	siDDX17_1st.Alt_average_sj	siDDX17_1st.Model_average_sj	siDDX17_1st.Alt_sj	siDDX17_1st.Model_sj	siDDX17_1st.isfiltered	siDDX17_2nd.Ratio	siDDX17_2nd.Alt_average_sj	siDDX17_2nd.Model_average_sj	siDDX17_2nd.Alt_sj	siDDX17_2nd.Model_sj	siDDX17_2nd.isfiltered	siDDX17_3rd.Ratio	siDDX17_3rd.Alt_average_sj	siDDX17_3rd.Model_average_sj	siDDX17_3rd.Alt_sj	siDDX17_3rd.Model_sj	siDDX17_3rd.isfiltered	Pvalue	Tvalue	DiffType	Gene
known_NIR_496	chr1	155308965;155310205	155309789;155312255	+	155308965	155312255	cassetteExon	ENST00000611010.4	known	0.94	788	46	39;1537	46	y	0.92	692.5	59	32;1353	59	y	0.92	798.5	67	27;1570	67	y	0.89	834	106	44;1624	106	y	0.91	910	93	28;1792	93	y	0.9	869.5	96	29;1710	96	y	0.0400537	-3.02372	down	ENSG00000160752.14
known_NIR_497	chr1	155308965;155310205	155310043;155312255	+	155308965	155312255	cassetteExon	ENST00000611010.4	known	0.96	1086	46	635;1537	46	y	0.95	1015.5	59	678;1353	59	y	0.94	1146.5	67	723;1570	67	y	0.92	1224	106	824;1624	106	y	0.93	1334.5	93	877;1792	93	y	0.93	1280.5	96	851;1710	96	y	0.0356527	-3.5	down	ENSG00000160752.14
known_NIR_498	chr1	155308965;155310205	155310064;155312255	+	155308965	155312255	cassetteExon	ENST00000611010.4	known	0.96	988.5	46	440;1537	46	y	0.94	853.5	59	354;1353	59	y	0.94	1007	67	444;1570	67	y	0.91	1025	106	426;1624	106	y	0.92	1106.5	93	421;1792	93	y	0.92	1057	96	404;1710	96	y	0.0285958	-4.02492	down	ENSG00000160752.14
known_NIR_796	chr1	207785682	207793519	+	207785682;207790345	207790253;207793519	ES	ENST00000358170.6	known	0.41	91	132	91	153;111	y	0.43	83	109.5	83	123;96	y	0.42	119	165.5	119	204;127	y	0.36	106	188.5	106	209;168	y	0.33	76	157.5	76	156;159	y	0.33	91	182.5	91	187;178	y	0.00498777	-6.9282	down	ENSG00000117335.18
known_NIR_865	chr1	225810615	225828725	+	225810169	225828725	A5SS	ENST00000272167.9	known	0.34	249	488	249	488	y	0.31	204	455	204	455	y	0.31	301	671	301	671	y	0.39	302	480	302	480	y	0.38	363	582	363	582	y	0.37	332	559	332	559	y	0.0117745	5.19615	up	ENSG00000143819.12
known_NIR_908	chr1	228140363;228141288	228141124;228145511	+	228140363	228145511	cassetteExon	ENST00000391865.7	known	0.26	101.5	293	37;166	293	y	0.22	87.5	310	49;126	310	y	0.23	119.5	400	67;172	400	y	0.19	108	459	65;151	459	y	0.17	91	455	50;132	455	y	0.19	106	464	64;148	464	y	0.0281744	-3.88057	down	ENSG00000143774.16
known_NIR_913	chr1	228147699	228148665	+	228147699;228148456	228148371;228148665	ES	ENST00000366730.5	known	0.23	265	899.5	265	824;975	y	0.24	269	846	269	782;910	y	0.24	347	1078.5	347	992;1165	y	0.32	452	944	452	862;1026	y	0.34	473	916	473	852;980	y	0.3	397	937	397	866;1008	y	0.0132554	6.93375	up	ENSG00000143774.16
known_NIR_914	chr1	228147699;228148539	228148371;228148665	+	228147699	228148665	cassetteExon	ENST00000366728.6	known	0.62	433	265	824;42	265	y	0.61	415.5	269	782;49	269	y	0.6	511.5	347	992;31	347	y	0.5	448	452	862;34	452	y	0.49	445.5	473	852;39	473	y	0.53	452.5	397	866;39	397	y	0.00517742	-7.75	down	ENSG00000143774.16
known_NIR_1143	chr1	41028726	41037362	-	41028726;41034048	41033983;41037362	ES	ENST00000397174.6	known	0.18	8	37.5	8	45;30	y	0.27	11	29.5	11	39;20	y	0.2	7	28	7	34;22	y	0.49	23	23.5	23	28;19	y	0.35	14	25.5	14	27;24	y	0.4	19	29	19	33;25	y	0.0211818	3.99598	up	ENSG00000010803.16
known_NIR_1766	chr10	68755536;68756483	68756273;68757294	+	68755536	68757294	cassetteExon	ENST00000630771.2	known	1	32	0	34;30	0	n	0.94	33	2	23;43	2	y	0.95	38.5	2	31;46	2	y	0.86	36	6	34;38	6	y	0.74	17	6	8;26	6	y	0.84	31.5	6	30;33	6	y	0.0375871	-3.61449	down	ENSG00000060339.13
known_NIR_1832	chr10	78037304	78040615	+	78037304;78040225	78040201;78040615	ES	ENST00000435275.5	known	0.82	13180	2917	13180	1723;4111	y	0.82	16189	3496	16189	2101;4891	y	0.83	18543	3766	18543	2174;5358	y	0.77	16127	4854.5	16127	2554;7155	y	0.78	15028	4326	15028	2301;6351	y	0.77	15484	4672.5	15484	2475;6870	y	0.000447238	-10.6066	down	ENSG00000138326.18
known_NIR_1834	chr10	78037304;78040225	78040204;78040615	+	78037304	78040615	cassetteExon	ENST00000372360.7	known	0.23	3874.5	13180	3638;4111	13180	y	0.22	4626	16189	4361;4891	16189	y	0.21	5020	18543	4682;5358	18543	y	0.3	6842.5	16127	6530;7155	16127	y	0.29	6000	15028	5649;6351	15028	y	0.3	6517	15484	6164;6870	15484	y	0.00103876	11.5	up	ENSG00000138326.18
known_NIR_1910	chr11	10801087	10802049	-	10801087;10801774	10801661;10802049	ES	ENST00000526148.5	known	0.26	176	489	176	483;495	y	0.25	118	357.5	118	370;345	y	0.21	140	538	140	536;540	y	0.19	141	585	141	609;561	y	0.19	104	444	104	443;445	y	0.14	96	596	96	663;529	y	0.0424125	-2.94884	down	ENSG00000110321.15
known_NIR_1966	chr11	119020253	119021760	+	119018970	119021760	A5SS	ENST00000525303.5	known	1	216	1	216	1	n	0.98	218	4	218	4	y	1	328	0	328	0	n	0.96	240	9	240	9	y	0.97	227	7	227	7	y	0.97	253	9	253	9	y	0.038561	-3.57771	down	ENSG00000196655.9
known_NIR_2279	chr11	47235412	47237837	+	47217049	47237837	A5SS	ENST00000378600.7	known	0.85	427	77	427	77	y	0.88	385	53	385	53	y	0.86	515	87	515	87	y	0.77	327	100	327	100	y	0.72	306	120	306	120	y	0.73	321	119	321	119	y	0.00485001	-6.99234	down	ENSG00000134574.11
known_NIR_2488	chr11	64288468	64289037	+	64288468	64288603	A3SS&ES	ENST00000411458.5	known	0.34	37	72	37	72	y	0.32	36	77	36	77	y	0.41	54	79	54	79	y	0.48	70	77	70	77	y	0.47	60	69	60	69	y	0.51	83	80	83	80	y	0.0266472	4.36033	up	ENSG00000173264.13
known_NIR_2494	chr11	64318386	64320865	+	64318386;64319868	64319734;64320865	ES	ENST00000352435.8	known	0.24	863	2695	863	4727;663	y	0.22	676	2467.5	676	4319;616	y	0.23	906	2963.5	906	5238;689	y	0.27	1066	2899.5	1066	5099;700	y	0.27	1026	2826.5	1026	4924;729	y	0.25	972	2898	972	5135;661	y	0.0201689	3.77964	up	ENSG00000126432.13
known_NIR_2503	chr11	64776626	64778362	-	64776626	64777987	A5SS	ENST00000377387.5	known	0.94	279	18	279	18	y	0.94	283	17	283	17	y	0.93	359	29	359	29	y	0.89	250	31	250	31	y	0.86	224	37	224	37	y	0.88	222	29	222	29	y	0.0124364	-6.36396	down	ENSG00000168066.20
known_NIR_2587	chr11	6603822	6604180	+	6603822	6604226	A3SS	ENST00000532063.5	known	0.47	41	46	41	46	y	0.52	49	46	49	46	y	0.47	61	70	61	70	y	0.37	54	93	54	93	y	0.44	52	65	52	65	y	0.4	61	91	61	91	y	0.035475	-3.175	down	ENSG00000166333.13
known_NIR_2598	chr11	66284966	66285701	-	66284966;66285536	66285381;66285701	ES	ENST00000471387.6	known	0.38	313	500	313	534;466	y	0.43	338	445	338	472;418	y	0.44	458	576.5	458	671;482	y	0.55	510	419.5	510	425;414	y	0.53	536	466	536	484;448	y	0.56	626	499	626	541;457	y	0.00920198	6.32664	up	ENSG00000174851.14
known_NIR_2669	chr11	67400919	67401728	-	67400919;67401199	67401068;67401728	ES	ENST00000376745.8	known	0.15	164	916	164	1058;774	y	0.19	179	782	179	892;672	y	0.18	220	1019	220	1156;882	y	0.26	279	794.5	279	945;644	y	0.27	285	765.5	285	888;643	y	0.26	279	790	279	907;673	y	0.0125081	7.21605	up	ENSG00000172531.14
known_NIR_2670	chr11	67400919	67401728	-	67400919;67401232	67401068;67401728	ES	ENST00000312989.11	known	0.24	164	531	164	1058;4	y	0.29	179	448.5	179	892;5	y	0.28	220	578.5	220	1156;1	n	0.37	279	475.5	279	945;6	y	0.39	285	446	285	888;4	y	0.38	279	457.5	279	907;8	y	0.0108219	6.7361	up	ENSG00000172531.14
known_NIR_2687	chr11	68074830	68097019	-	68074830;68081457	68081404;68097019	ES	ENST00000265689.8	known	0	0	35	0	43;27	n	0.03	1	38	1	45;31	n	0	0	36	0	45;27	n	0.12	7	51	7	61;41	y	0.07	2	26.5	2	25;28	y	0.07	3	39.5	3	48;31	y	0.0247089	3.94447	up	ENSG00000110721.11
known_NIR_2870	chr11	844186	850288	+	844186;847300	847201;850288	ES	ENST00000397406.5	known	0	0	215	0	52;378	n	0	0	213	0	26;400	n	0.02	5	251.5	5	65;438	y	0.03	9	248.5	9	24;473	y	0.06	16	241.5	16	25;458	y	0.04	10	253	10	36;470	y	0.032811	3.31662	up	ENSG00000214063.10
known_NIR_2871	chr11	844186	850288	+	847300	850288	A5SS&ES	ENST00000397397.6	known	0	0	378	0	378	n	0	0	400	0	400	n	0.01	5	438	5	438	y	0.02	9	473	9	473	y	0.03	16	458	16	458	y	0.02	10	470	10	470	y	0.0132356	4.24264	up	ENSG00000214063.10
known_NIR_2908	chr11	884169	899340	-	884169;893519	893427;899340	ES	ENST00000454838.6	known	0.06	31	501.5	31	427;576	y	0.09	40	422	40	371;473	y	0.09	48	494	48	417;571	y	0.2	127	512.5	127	436;589	y	0.18	109	486.5	109	438;535	y	0.14	100	593	100	511;675	y	0.0171273	4.60317	up	ENSG00000177830.17
known_NIR_2959	chr12	103951630;103953534	103953414;103956631	-	103951630	103956631	cassetteExon	ENST00000378090.8	known	0.23	53	181	78;28	181	y	0.19	35.5	150	38;33	150	y	0.14	45	266	54;36	266	y	0.27	70.5	191	103;38	191	y	0.27	59.5	159	75;44	159	y	0.31	84.5	190	101;68	190	y	0.0459762	3.30486	up	ENSG00000204954.9
known_NIR_3392	chr12	49741611;49742115	49741957;49752464	+	49741611	49752464	cassetteExon	ENST00000267115.9	known	0.07	61	790	20;102	790	y	0.08	60	660	31;89	660	y	0.07	63.5	907	27;100	907	y	0.05	43.5	762	12;75	762	y	0.06	50.5	770	14;87	770	y	0.06	52.5	768	21;84	768	y	0.0241101	-3.53553	down	ENSG00000139644.12
known_NIR_3470	chr12	53442733	53443541	+	53442733	53443391	A3SS	ENST00000429243.6	known	0.02	39	2364	39	2364	y	0.02	38	1733	38	1733	y	0.02	53	2227	53	2227	y	0.04	90	2423	90	2423	y	0.05	102	2112	102	2112	y	0.04	106	2270	106	2270	y	0.0198039	7	up	ENSG00000205352.10
known_NIR_3491	chr12	53504815	53505649	+	53504815;53505262	53505135;53505649	ES	ENST00000266987.6	known	0.57	192	144	192	144;144	y	0.6	193	129.5	193	147;112	y	0.58	257	188.5	257	180;197	y	0.72	252	96.5	252	88;105	y	0.72	308	118	308	121;115	y	0.72	248	94.5	248	77;112	y	0.00413836	15.4965	up	ENSG00000139546.10
known_NIR_3776	chr12	76060279;76074239	76074203;76084567	-	76060279;76068994	76067371;76084567	MXE	ENST00000431879.7	known	0.23	231.5	759.5	40;423	1514;5	y	0.22	160.5	566.5	24;297	1130;3	y	0.22	194.5	695	31;358	1383;7	y	0.25	293.5	865.5	71;516	1727;4	y	0.26	256	732	42;470	1460;4	y	0.24	271.5	840	65;478	1675;5	y	0.0248175	4	up	ENSG00000187109.13
known_NIR_3929	chr13	44436095	44573163	-	44436095	44437176	5pMXE	ENST00000622051.1	known	0.85	44	8	44	8	y	0.82	37	8	37	8	y	0.81	39	9	39	9	y	0.92	61	5	61	5	y	0.89	33	4	33	4	y	0.98	40	1	40	1	n	0.0425436	3.55594	up	ENSG00000102804.14
known_NIR_4012	chr14	102229657	102232535	-	102229657;102231821	102231707;102232535	ES	ENST00000193029.10	known	0.53	27	23.5	27	19;28	y	0.49	20	21	20	29;13	y	0.46	34	39.5	34	35;44	y	0.6	19	12.5	19	13;12	y	0.63	13	7.5	13	7;8	y	0.58	18	13	18	17;9	y	0.0144285	4.40981	up	ENSG00000080823.21
known_NIR_4042	chr14	103679545	103684986	+	103679545	103700655	A3SS	ENST00000348520.10	known	0.94	152	9	152	9	y	0.89	141	18	141	18	y	0.92	204	17	204	17	y	0.75	202	68	202	68	y	0.71	200	80	200	80	y	0.7	167	70	167	70	y	0.000743807	-9.32872	down	ENSG00000126214.20
known_NIR_4054	chr14	103692425	103700655	+	103692425	103693553	3pMXE	ENST00000347839.10	known	0	0	45	0	45	n	0.26	8	23	8	23	y	0.08	3	36	3	36	y	0.5	34	34	34	34	y	0.36	28	49	28	49	y	0.33	26	52	26	52	y	0.0450261	3.04544	up	ENSG00000126214.20
known_NIR_4134	chr14	21263829	21269298	-	21234229	21269298	A3SS	ENST00000336053.10	known	0.15	40	226	40	226	y	0.19	41	170	41	170	y	0.2	67	265	67	265	y	0.1	48	411	48	411	y	0.1	45	397	45	397	y	0.09	42	429	42	429	y	0.0274058	-5.33002	down	ENSG00000092199.17
known_NIR_4182	chr14	23026375;23027829	23027745;23033368	-	23026375	23033368	cassetteExon	ENST00000361611.10	known	0.04	150.5	3271	191;110	3271	y	0.04	122	3182	171;73	3182	y	0.05	198.5	3943	240;157	3943	y	0.03	97.5	3289	137;58	3289	y	0.03	100	3174	130;70	3174	y	0.02	77.5	3334	103;52	3334	y	0.0241101	-3.53553	down	ENSG00000100804.18
known_NIR_4452	chr14	68877240;68878523	68878458;68879962	-	68877240;68879069	68878989;68879962	MXE	ENST00000193403.10	known	0.09	99	1022.5	115;83	1106;939	y	0.08	75.5	865	101;50	954;776	y	0.1	119.5	1069	133;106	1190;948	y	0.12	136	1046	163;109	1188;904	y	0.13	147	957.5	175;119	1047;868	y	0.13	161.5	1122.5	195;128	1196;1049	y	0.00996386	5.5	up	ENSG00000072110.13
known_NIR_4506	chr14	73922206	73923395	+	73922206;73922697	73922493;73923395	ES	ENST00000556551.2	known	0.99	94	1	94	0;2	n	0.99	67	1	67	0;2	n	1	98	0	98	0;0	n	0.97	101	3.5	101	1;6	n	0.95	101	5.5	101	5;6	y	0.96	91	3.5	91	4;3	y	0.0131721	-5	down	ENSG00000258653.3
known_NIR_4507	chr14	73922697	73923395	+	73921105	73923395	A5SS	ENST00000324593.10	known	0.05	2	42	2	42	y	0.03	2	68	2	68	y	0	0	66	0	66	n	0.11	6	49	6	49	y	0.12	6	42	6	42	y	0.07	3	43	3	43	y	0.0254888	3.47851	up	ENSG00000119725.17
known_NIR_4626	chr14	92704361;92704707	92704640;92709672	-	92704361	92709672	cassetteExon	ENST00000555699.5	known	0.97	333	11	638;28	11	y	0.91	243	25	456;30	25	y	0.92	368	33	687;49	33	y	0.77	88	26	166;10	26	y	0.78	73.5	21	143;4	21	y	0.84	88	17	160;16	17	y	0.00945009	-4.76615	down	ENSG00000100600.14
known_NIR_4867	chr15	63048707	63056985	+	63044152	63056985	A5SS	ENST00000288398.10	known	0.45	120	148	120	148	y	0.39	97	149	97	149	y	0.37	117	199	117	199	y	0.28	149	383	149	383	y	0.23	122	413	122	413	y	0.31	151	341	151	341	y	0.0178612	-3.88065	down	ENSG00000140416.19
known_NIR_5334	chr16	2033432	2036324	+	2029782	2036324	A5SS	ENST00000424542.6	known	0.14	43	257	43	257	y	0.15	36	209	36	209	y	0.16	61	323	61	323	y	0.1	41	382	41	382	y	0.12	58	437	58	437	y	0.1	52	451	52	451	y	0.00838827	-4.91354	down	ENSG00000065054.13
known_NIR_5461	chr16	29458015	29461382	+	29458015	29458095	3pMXE	ENST00000330181.9	known	0.09	50	530	50	530	y	0.08	47	516	47	516	y	0.09	68	664	68	664	y	0.1	61	560	61	560	y	0.11	63	495	63	495	y	0.1	58	516	58	516	y	0.0241101	3.53553	up	ENSG00000181625.17
known_NIR_5462	chr16	29459985	29461382	+	29458015	29461382	A5SS	ENST00000344620.10	known	0.74	141	50	141	50	y	0.75	138	47	138	47	y	0.69	153	68	153	68	y	0.83	302	61	302	61	y	0.84	331	63	331	63	y	0.85	321	58	321	58	y	0.0184582	5.83095	up	ENSG00000260280.5
known_NIR_5497	chr16	30001040;30001530	30001212;30005221	+	30001040	30005221	cassetteExon	ENST00000304516.11	known	0.35	152.5	286	30;275	286	y	0.34	153.5	299	26;281	299	y	0.32	210	437	38;382	437	y	0.27	172.5	460	43;302	460	y	0.3	192.5	441	47;338	441	y	0.28	162.5	414	26;299	414	y	0.0128867	-4.27618	down	ENSG00000169592.14
known_NIR_5705	chr16	56935312	56936687	+	56935312;56935475	56935401;56936687	ES	ENST00000439977.6	known	0.03	53	1471	53	1229;1713	y	0.04	16	402	16	336;468	y	0.03	5	167	5	148;186	y	0.02	4	255.5	4	225;286	y	0.01	2	232.5	2	190;275	y	0	0	197	0	149;245	n	0.0356527	-3.5	down	ENSG00000051108.14
known_NIR_5706	chr16	56935312	56936687	+	56935312;56935475	56935404;56936687	ES	ENST00000344114.8	known	0.05	53	913	53	113;1713	y	0.06	16	245.5	16	23;468	y	0.05	5	101	5	16;186	y	0.02	4	158	4	30;286	y	0.01	2	143.5	2	12;275	y	0	0	130.5	0	16;245	n	0.0060506	-6.5	down	ENSG00000051108.14
known_NIR_5982	chr16	84981994;84988873	84988763;84990304	-	84981994	84990304	cassetteExon	ENST00000313732.8	known	0.68	37.5	18	46;29	18	y	0.54	17.5	15	21;14	15	y	0.75	43	14	51;35	14	y	0.29	32.5	80	25;40	80	y	0.34	32	63	29;35	63	y	0.33	33.5	67	38;29	67	y	0.0263225	-5.29384	down	ENSG00000153786.12
known_NIR_6512	chr17	44189299	44190501	+	44189299;44189588	44189411;44190501	ES	ENST00000446571.7	known	0.42	40	55	40	5;105	y	0.46	42	48.5	42	1;96	n	0.45	49	59	49	2;116	y	0.5	50	50.5	50	0;101	n	0.55	60	49.5	60	1;98	n	0.57	69	53	69	1;105	n	0.0244508	4.02158	up	ENSG00000168591.15
known_NIR_6587	chr17	48051628	48056419	+	48051628	48056386	A3SS	ENST00000362042.7	known	0.15	15	88	15	88	y	0.15	7	41	7	41	y	0.12	11	80	11	80	y	0.08	15	169	15	169	y	0.09	12	124	12	124	y	0.11	21	172	21	172	y	0.0255316	-3.5	down	ENSG00000082641.15
known_NIR_6725	chr17	59697978	59698871	-	59697978	59707371	A5SS	ENST00000393038.2	known	0.16	62	332	62	332	y	0.13	45	309	45	309	y	0.16	74	403	74	403	y	0.08	34	387	34	387	y	0.09	31	305	31	305	y	0.09	42	403	42	403	y	0.0162485	-6.00833	down	ENSG00000141378.14
known_NIR_6726	chr17	59697978	59707371	-	59697978;59700189	59698871;59707371	ES	ENST00000409433.2	known	0.91	332	34	332	62;6	y	0.92	309	25.5	309	45;6	y	0.91	403	39.5	403	74;5	y	0.95	387	19	387	34;4	y	0.94	305	19.5	305	31;8	y	0.95	403	21	403	42;0	n	0.00211065	7.07107	up	ENSG00000141378.14
known_NIR_6984	chr17	76528611	76531460	-	76528611;76531142	76530979;76531460	ES	ENST00000293230.9	known	0	0	13	0	9;17	n	0	0	23.5	0	26;21	n	0.03	1	35.5	1	36;35	n	0.16	4	20.5	4	17;24	y	0.23	5	17	5	26;8	y	0.27	7	19	7	22;16	y	0.0158373	6.23793	up	ENSG00000161544.9
known_NIR_7038	chr17	77320348	77402059	+	77307197	77402059	A5SS	ENST00000427177.5	known	0.52	28	26	28	26	y	0.54	26	22	26	22	y	0.42	37	52	37	52	y	0.36	76	137	76	137	y	0.37	102	175	102	175	y	0.32	64	134	64	134	y	0.0455103	-3.57096	down	ENSG00000184640.17
known_NIR_7119	chr17	81682149;81682675	81682491;81683013	-	81682149	81683013	cassetteExon	ENST00000397498.8	known	0.11	24	192	15;33	192	y	0.12	28.5	201	27;30	201	y	0.09	18	191	13;23	191	y	0.06	14.5	249	9;20	249	y	0.06	13	211	6;20	211	y	0.08	25	276	25;25	276	y	0.0253033	-3.61814	down	ENSG00000214087.8
known_NIR_7186	chr17	82019381;82019694	82019510;82019858	-	82019381	82019858	cassetteExon	ENST00000580435.5	known	0.12	91.5	690	28;155	690	y	0.11	75	632	28;122	632	y	0.08	78.5	896	27;130	896	y	0.05	37.5	699	12;63	699	y	0.05	43	745	14;72	745	y	0.05	35	712	18;52	712	y	0.0472139	-4.4376	down	ENSG00000169689.14
known_NIR_7187	chr17	82019381;82019694	82019641;82019858	-	82019381	82019858	cassetteExon	ENST00000580435.5	known	0.18	151.5	690	148;155	690	y	0.16	120.5	632	119;122	632	y	0.13	130.5	896	131;130	896	y	0.09	67.5	699	72;63	699	y	0.08	63.5	745	55;72	745	y	0.07	53.5	712	55;52	712	y	0.0221915	-4.90362	down	ENSG00000169689.14
known_NIR_7204	chr17	82392534;82394543	82394331;82398196	-	82392534	82398196	cassetteExon	ENST00000313056.9	known	0.48	78	86	85;71	86	y	0.39	62	98	53;71	98	y	0.49	97.5	103	114;81	103	y	0.25	51	151	41;61	151	y	0.26	62.5	178	64;61	178	y	0.25	64	191	70;58	191	y	0.0233373	-6.25543	down	ENSG00000181396.12
known_NIR_7339	chr18	36797050	36798449	-	36787079	36798449	A3SS	ENST00000590842.5	known	0.54	206	174	206	174	y	0.54	237	199	237	199	y	0.49	259	266	259	266	y	0.68	335	161	335	161	y	0.72	403	153	403	153	y	0.68	368	174	368	174	y	0.00163536	7.96486	up	ENSG00000134779.14
known_NIR_7464	chr19	1032696	1036416	+	1032696;1036246	1036130;1036416	ES	ENST00000263097.8	known	0.17	90	427.5	90	347;508	y	0.24	99	316.5	99	239;394	y	0.26	169	473	169	398;548	y	0.41	356	512.5	356	449;576	y	0.38	348	565.5	348	516;615	y	0.37	305	524.5	305	453;596	y	0.0149872	5.47837	up	ENSG00000064666.14
known_NIR_7466	chr19	1032696;1036246	1036067;1036416	+	1032696	1036416	cassetteExon	ENST00000348419.7	known	0.74	256	90	4;508	90	y	0.67	197	99	0;394	99	n	0.62	275.5	169	3;548	169	y	0.45	292	356	8;576	356	y	0.47	312	348	9;615	348	y	0.5	301.5	305	7;596	305	y	0.0166616	-5.39169	down	ENSG00000064666.14
known_NIR_7581	chr19	1432690	1434740	+	1432690	1433739	A3SS&ES	ENST00000336761.10	known	0.95	107	6	107	6	y	0.92	78	7	78	7	y	0.92	145	12	145	12	y	0.96	102	4	102	4	y	0.98	127	3	127	3	y	0.96	148	6	148	6	y	0.0455407	3.05085	up	ENSG00000071626.16
known_NIR_7595	chr19	14391079;14396473	14396342;14397658	+	14391079	14397658	cassetteExon	ENST00000358600.7	known	0.17	17.5	87	24;11	87	y	0.18	15	68	18;12	68	y	0.24	28	87	36;20	87	y	0.07	6.5	81	11;2	81	y	0.1	10	88	16;4	88	y	0.11	11	85	16;6	85	y	0.0238444	-4.14255	down	ENSG00000123146.19
known_NIR_7731	chr19	18905629	18910971	-	18905629;18907112	18906960;18910971	ES	ENST00000262812.8	known	0.05	38	682.5	38	503;862	y	0.04	25	687	25	533;841	y	0.05	44	913	44	727;1099	y	0.1	88	818.5	88	672;965	y	0.1	94	859	94	736;982	y	0.07	62	784.5	62	652;917	y	0.0383797	4.11096	up	ENSG00000105669.12
known_NIR_7732	chr19	18905629	18910971	-	18907112	18910971	3pMXE	ENST00000596918.5	known	0.04	38	862	38	862	y	0.03	25	841	25	841	y	0.04	44	1099	44	1099	y	0.08	88	965	88	965	y	0.09	94	982	94	982	y	0.06	62	917	62	917	y	0.0326719	4.24264	up	ENSG00000268193.5
known_NIR_7783	chr19	2111828	2112860	-	2111828	2114125	A5SS	ENST00000345016.9	known	1	253	0	253	0	n	1	118	0	118	0	n	1	210	0	210	0	n	0.92	217	19	217	19	y	0.88	201	28	201	28	y	0.87	196	30	196	30	y	0.0187433	-7.20119	down	ENSG00000065000.15
known_NIR_7872	chr19	35259064	35266359	+	35259064;35262692	35262546;35266359	ES	ENST00000602122.5	known	0.22	10	36.5	10	51;22	y	0.27	11	29.5	11	25;34	y	0.23	20	66.5	20	59;74	y	0.35	32	58.5	32	43;74	y	0.46	33	39.5	33	31;48	y	0.4	31	47	31	45;49	y	0.0208025	4.63006	up	ENSG00000105699.16
known_NIR_7973	chr19	38305507	38307428	-	38306990	38307428	3pMXE	ENST00000591755.5	known	0.9	497	54	497	54	y	0.91	451	42	451	42	y	0.9	679	76	679	76	y	0.79	368	99	368	99	y	0.8	319	81	319	81	y	0.82	368	80	368	80	y	0.00349658	-10.6066	down	ENSG00000167645.16
known_NIR_7991	chr19	38619327	38620337	+	38619223	38620337	A5SS	ENST00000593149.5	known	0.98	4594	92	4594	92	y	0.97	4169	114	4169	114	y	0.98	5616	136	5616	136	y	0.96	5015	220	5015	220	y	0.95	4855	236	4855	236	y	0.95	4824	260	4824	260	y	0.0077626	-4.94975	down	ENSG00000178982.9
known_NIR_8113	chr19	43649143	43652225	-	43646548	43652225	A3SS	ENST00000339082.7	known	0.77	272	82	272	82	y	0.82	256	58	256	58	y	0.82	408	92	408	92	y	0.7	190	80	190	80	y	0.71	224	91	224	91	y	0.68	214	101	214	101	y	0.0105661	-5.65685	down	ENSG00000011422.11
known_NIR_8167	chr19	45413745	45414861	-	45413745;45414034	45413963;45414861	ES	ENST00000300853.7	known	0.35	496	919.5	496	1038;801	y	0.32	405	845	405	944;746	y	0.34	569	1114	569	1268;960	y	0.25	302	901	302	1003;799	y	0.3	379	897.5	379	989;806	y	0.26	329	925.5	329	1052;799	y	0.0289919	-3.77964	down	ENSG00000012061.15
known_NIR_8348	chr19	49669115	49673698	+	49669115;49670488	49670216;49673698	ES	ENST00000616144.4	known	0.12	53	397	53	456;338	y	0.13	50	340	50	376;304	y	0.1	53	466.5	53	516;417	y	0.16	62	330.5	62	340;321	y	0.22	94	339	94	398;280	y	0.2	80	326	80	353;299	y	0.0312578	3.88771	up	ENSG00000126453.9
known_NIR_8461	chr19	55455330	55456349	-	55455845	55456349	A3SS&ES	ENST00000085068.7	known	0.54	312	270	312	270	y	0.6	264	175	264	175	y	0.57	301	229	301	229	y	0.73	547	204	547	204	y	0.74	545	192	545	192	y	0.74	477	168	477	168	y	0.00870898	9.44911	up	ENSG00000063241.7
known_NIR_8556	chr19	6373739	6374203	+	6373024	6374203	A5SS	ENST00000245812.7	known	0	0	440	0	440	n	0.01	5	379	5	379	y	0	2	634	2	634	y	0.01	4	369	4	369	y	0.02	10	515	10	515	y	0.02	8	403	8	403	y	0.0474207	2.82843	up	ENSG00000125652.7
known_NIR_8561	chr19	6744994;6746196	6746029;6746452	+	6744994	6746452	cassetteExon	ENST00000600428.5	known	0.07	26	331	25;27	331	y	0.06	23	340	22;24	340	y	0.09	41	437	32;50	437	y	0.01	4.5	568	9;0	568	n	0	1.5	469	3;0	469	n	0.03	14	442	20;8	442	y	0.00858092	-4.8107	down	ENSG00000125733.17
known_NIR_8940	chr2	197498850	197500160	-	197498850	197499782	5pMXE	ENST00000388968.7	known	0	0	180	0	180	n	0	0	145	0	145	n	0	0	257	0	257	n	0.03	17	521	17	521	y	0.03	11	406	11	406	y	0.02	10	406	10	406	y	0.0152681	8	up	ENSG00000144381.16
known_NIR_9365	chr2	27309981;27312246	27311899;27312994	-	27309981;27312772	27312494;27312994	MXE	ENST00000402722.5	known	0.56	303.5	235.5	599;8	10;461	y	0.55	253.5	203.5	507;0	11;396	n	0.56	364.5	289.5	717;12	21;558	y	0.59	365.5	255	707;24	18;492	y	0.62	424	260.5	823;25	30;491	y	0.61	396.5	253.5	777;16	25;482	y	0.0193257	5.3033	up	ENSG00000115204.14
known_NIR_9394	chr2	27661601	27662179	-	27661388	27662179	A3SS	ENST00000337768.9	known	0.11	10	77	10	77	y	0.12	8	58	8	58	y	0.14	12	73	12	73	y	0.02	2	84	2	84	y	0.02	2	82	2	82	y	0.08	5	60	5	60	y	0.0369269	-3.81246	down	ENSG00000119760.15
known_NIR_9395	chr2	27772692;27774530	27774424;27779433	+	27772692	27779433	cassetteExon	ENST00000379666.7	known	0.81	2694.5	619	1960;3429	619	y	0.8	2739.5	673	2031;3448	673	y	0.79	3276	845	2501;4051	845	y	0.69	2641	1167	1950;3332	1167	y	0.69	2389	1089	1858;2920	1089	y	0.69	2711.5	1209	2092;3331	1209	y	0.00274349	-19.0526	down	ENSG00000243147.7
known_NIR_9562	chr2	65344896	65366590	-	65344896	65431962	A5SS	ENST00000356388.8	known	0.09	6	64	6	64	y	0.05	4	75	4	75	y	0.05	3	61	3	61	y	0.02	2	86	2	86	y	0	0	91	0	91	n	0	0	73	0	73	n	0.0330996	-3.80132	down	ENSG00000198369.9
known_NIR_9629	chr2	74135658	74145189	-	74135658;74142360	74142272;74145189	ES	ENST00000327428.9	known	0.29	419	1015	419	1245;785	y	0.3	465	1096	465	1347;845	y	0.31	618	1382.5	618	1762;1003	y	0.33	814	1633	814	1978;1288	y	0.32	663	1386.5	663	1714;1059	y	0.34	783	1515.5	783	1857;1174	y	0.0213116	3.67423	up	ENSG00000163170.11
known_NIR_9699	chr2	9418732;9420100	9419990;9423373	-	9418732	9423373	cassetteExon	ENST00000238091.8	known	0.11	51	422	67;35	422	y	0.07	31	411	49;13	411	y	0.1	50.5	437	83;18	437	y	0.15	65.5	371	102;29	371	y	0.14	48.5	301	88;9	301	y	0.14	73	439	129;17	439	y	0.044741	4.00892	up	ENSG00000119185.12
known_NIR_9833	chr20	35021356	35035123	-	35021332	35035123	A3SS	ENST00000451813.6	known	0.74	98	35	98	35	y	0.85	73	13	73	13	y	0.77	82	25	82	25	y	0.62	90	55	90	55	y	0.61	82	52	82	52	y	0.65	85	46	85	46	y	0.0281439	-4.57662	down	ENSG00000100991.11
known_NIR_9877	chr20	35735081	35738968	-	35732135	35738968	A3SS	ENST00000253363.10	known	0.3	101	236	101	236	y	0.45	114	140	114	140	y	0.31	91	198	91	198	y	0.18	38	172	38	172	y	0.14	31	191	31	191	y	0.13	30	201	30	201	y	0.0419922	-4.00485	down	ENSG00000131051.20
known_NIR_9917	chr20	37519350;37521451	37521319;37527793	-	37519350	37527793	cassetteExon	ENST00000373537.6	known	0.21	8	31	14;2	31	y	0.29	17.5	43	35;0	43	n	0.22	11.5	40	21;2	40	y	0	0	39	0;0	39	n	0.06	2	29	3;1	29	n	0.02	1	40	2;0	40	n	0.00336483	-6.94177	down	ENSG00000166619.12
known_NIR_10144	chr20	62303781	62306197	+	62303781;62304577	62304461;62306197	ES	ENST00000491935.5	known	0.05	58	1173.5	58	1105;1242	y	0.02	21	1177.5	21	1113;1242	y	0.04	59	1315.5	59	1292;1339	y	0.09	104	1006	104	939;1073	y	0.08	90	1059	90	1020;1098	y	0.1	112	993.5	112	983;1004	y	0.0105551	5.05964	up	ENSG00000130706.12
known_NIR_10201	chr21	25729801	25735487	-	25729801	25734989	5pMXE	ENST00000400099.5	known	0.51	121	118	121	118	y	0.53	113	102	113	102	y	0.53	71	63	71	63	y	0.36	69	122	69	122	y	0.45	93	112	93	112	y	0.39	59	94	59	94	y	0.0363682	-4.52027	down	ENSG00000154723.12
known_NIR_10262	chr21	42897047	42903182	+	42897047	42908864	A3SS	ENST00000340344.4	known	0.19	107	456	107	456	y	0.19	103	431	103	431	y	0.16	95	515	95	515	y	0.04	44	934	44	934	y	0.08	77	870	77	870	y	0.08	85	938	85	938	y	0.00319779	-6.8	down	ENSG00000160194.17
known_NIR_10263	chr21	42897047	42908864	+	42897047;42904276	42903182;42908864	ES	ENST00000354250.6	known	0.72	456	179	456	107;251	y	0.72	431	170.5	431	103;238	y	0.74	515	177	515	95;259	y	0.9	934	107	934	44;170	y	0.87	870	128	870	77;179	y	0.88	938	130	938	85;175	y	0.00022459	14.171	up	ENSG00000160194.17
known_NIR_10264	chr21	42904276	42908864	+	42897047	42908864	A5SS	ENST00000340344.4	known	0.36	251	456	251	456	y	0.36	238	431	238	431	y	0.33	259	515	259	515	y	0.15	170	934	170	934	y	0.17	179	870	179	870	y	0.16	175	938	175	938	y	0.000335328	-16.4545	down	ENSG00000160194.17
known_NIR_11500	chr3	63838499	63863772	-	63838499;63839773	63839656;63863772	ES	ENST00000295899.9	known	0.09	12	118	12	194;42	y	0.11	15	124	15	204;44	y	0.12	22	166.5	22	237;96	y	0.04	14	298.5	14	476;121	y	0.06	19	298	19	475;121	y	0.03	9	317.5	9	517;118	y	0.00709081	-5.07796	down	ENSG00000163634.11
known_NIR_11709	chr4	151722215	151758772	-	151719538	151758772	A3SS	ENST00000263985.10	known	0	0	41	0	41	n	0.04	2	54	2	54	y	0.07	6	77	6	77	y	0.15	16	94	16	94	y	0.1	12	105	12	105	y	0.1	12	105	12	105	y	0.0399841	3.048	up	ENSG00000059691.11
known_NIR_11871	chr4	53428183;53440608	53440582;53442653	+	53428183	53442653	cassetteExon	ENST00000337488.10	known	0.35	43	79	38;48	79	y	0.36	36	64	37;35	64	y	0.38	49.5	81	43;56	81	y	0.28	50.5	132	48;53	132	y	0.29	38.5	94	36;41	94	y	0.31	48	105	49;47	105	y	0.00495204	-5.61249	down	ENSG00000145216.15
known_NIR_12082	chr5	135346057;135350913	135350823;135360497	-	135346057;135353045	135352946;135360497	MXE	ENST00000511689.5	known	0.16	112.5	577.5	128;97	567;588	y	0.18	106.5	476.5	119;94	483;470	y	0.16	119	641	136;102	633;649	y	0.32	253	538.5	260;246	485;592	y	0.3	198	458	214;182	421;495	y	0.3	221	508.5	230;212	513;504	y	0.000119761	14.8492	up	ENSG00000113648.16
known_NIR_12388	chr5	304221	306602	+	304221	314417	A3SS	ENST00000505221.5	known	1	732	2	732	2	y	0.99	638	6	638	6	y	1	885	4	885	4	y	0.98	1073	24	1073	24	y	0.98	1021	18	1021	18	y	0.98	1076	19	1076	19	y	0.0377496	-5	down	ENSG00000249915.7
known_NIR_12484	chr5	69365754	69366503	-	69355953	69366503	A3SS	ENST00000380822.8	known	0.66	516	263	516	263	y	0.65	493	264	493	264	y	0.72	645	254	645	254	y	0.87	679	101	679	101	y	0.81	591	142	591	142	y	0.77	568	169	568	169	y	0.0210017	3.85013	up	ENSG00000085231.13
known_NIR_12544	chr5	77705634	77708242	-	77691498	77708242	A3SS	ENST00000520361.5	known	0.62	70	42	70	42	y	0.63	72	43	72	43	y	0.62	47	29	47	29	y	0.58	92	67	92	67	y	0.54	76	66	76	66	y	0.58	82	59	82	59	y	0.0441115	-4.12311	down	ENSG00000171530.13
known_NIR_12632	chr6	10723241	10724570	+	10723241	10724556	A3SS	ENST00000541412.5	known	0.93	739	56	739	56	y	0.94	805	48	805	48	y	0.95	1025	57	1025	57	y	0.97	1001	29	1001	29	y	0.96	885	39	885	39	y	0.97	961	26	961	26	y	0.0248175	4	up	ENSG00000111843.13
known_NIR_12768	chr6	149842676	149842983	-	149837463	149842983	A3SS	ENST00000239367.6	known	0.1	2	19	2	19	y	0.17	3	15	3	15	y	0.23	7	23	7	23	y	0	0	33	0	33	n	0	0	26	0	26	n	0.04	2	44	2	44	y	0.0426713	-3.84671	down	ENSG00000120256.9
known_NIR_12988	chr6	31835057	31835411	+	31835200	31835411	A5SS	ENST00000375640.7	known	0.16	241	1261	241	1261	y	0.16	197	1003	197	1003	y	0.18	245	1144	245	1144	y	0.2	332	1364	332	1364	y	0.2	356	1462	356	1462	y	0.19	328	1399	328	1399	y	0.0285958	4.02492	up	ENSG00000204387.12
known_NIR_13050	chr6	34236963	34240737	+	34237317	34240737	A5SS	ENST00000447654.5	known	0.14	390	2481	390	2481	y	0.14	418	2512	418	2512	y	0.13	494	3212	494	3212	y	0.19	570	2389	570	2389	y	0.2	516	2096	516	2096	y	0.19	529	2237	529	2237	y	0.000274562	12.0208	up	ENSG00000137309.19
known_NIR_13051	chr6	34236963;34237317	34237204;34240737	+	34236963	34240737	cassetteExon	ENST00000347617.10	known	0.83	1915	390	1349;2481	390	y	0.82	1868.5	418	1225;2512	418	y	0.83	2415.5	494	1619;3212	494	y	0.76	1798	570	1207;2389	570	y	0.76	1663	516	1230;2096	516	y	0.77	1735.5	529	1234;2237	529	y	0.000177551	-13.435	down	ENSG00000137309.19
known_NIR_13103	chr6	41936107	41937235	-	41936107;41936695	41936559;41937235	ES	ENST00000372991.8	known	0.06	19	281.5	19	302;261	y	0.09	32	318	32	302;334	y	0.09	45	429.5	45	445;414	y	0.14	37	230	37	252;208	y	0.12	38	270	38	265;275	y	0.14	44	267	44	256;278	y	0.0154329	4.4376	up	ENSG00000112576.12
known_NIR_13342	chr7	102640773	102666077	-	102640773	102642630	5pMXE	ENST00000519541.1	known	0.89	141	17	141	17	y	0.81	108	25	108	25	y	0.86	194	31	194	31	y	0.97	226	8	226	8	y	0.96	571	22	571	22	y	0.92	255	22	255	22	y	0.0325225	3.46616	up	ENSG00000205236.6
known_NIR_13798	chr7	6392041;6398718	6398662;6400126	+	6392041	6400126	cassetteExon	ENST00000348035.8	known	0.06	94	1446	104;84	1446	y	0.05	72	1464	78;66	1464	y	0.06	124	2056	150;98	2056	y	0.03	72.5	2493	91;54	2493	y	0.03	81	2372	106;56	2372	y	0.03	79.5	2496	77;82	2496	y	0.0152681	-8	down	ENSG00000136238.17
known_NIR_14067	chr8	11853479;11861479	11861406;11868001	-	11853479	11868001	cassetteExon	ENST00000353047.10	known	0.08	24	291	41;7	291	y	0.11	34.5	282	68;1	282	n	0.07	30	385	59;1	385	n	0	1	364	0;2	364	n	0.05	21.5	409	38;5	409	y	0.03	12.5	364	24;1	364	n	0.0351355	-3.18198	down	ENSG00000164733.20
known_NIR_14135	chr8	140890769	141001125	-	140890769;140925749	140925661;141001125	ES	ENST00000522684.5	known	0.32	6	12.5	6	15;10	y	0.31	10	22.5	10	28;17	y	0.23	7	24	7	26;22	y	0.42	15	20.5	15	23;18	y	0.4	13	19.5	13	22;17	y	0.44	16	20.5	16	22;19	y	0.0292032	4.33861	up	ENSG00000169398.19
known_NIR_14197	chr8	143818534	143821597	-	143818534;143820716	143820666;143821597	ES	ENST00000526683.5	known	0.42	255	350	255	387;313	y	0.46	246	290.5	246	334;247	y	0.45	335	411.5	335	431;392	y	0.57	326	249.5	326	280;219	y	0.56	349	273.5	349	287;260	y	0.58	328	237	328	259;215	y	0.00293388	9.5	up	ENSG00000179950.13
known_NIR_14427	chr8	61607322	61618978	-	61584029	61618978	A3SS	ENST00000379454.8	known	0.77	310	92	310	92	y	0.84	279	54	279	54	y	0.85	410	73	410	73	y	0.49	109	115	109	115	y	0.59	126	87	126	87	y	0.56	109	84	109	84	y	0.00237297	-7.03144	down	ENSG00000198363.15
known_NIR_14428	chr8	61626280	61633683	-	61619019	61633683	A3SS	ENST00000379454.8	known	0.82	2521	547	2521	547	y	0.8	1882	470	1882	470	y	0.79	2337	616	2337	616	y	0.88	2240	297	2240	297	y	0.85	1722	313	1722	313	y	0.87	1956	290	1956	290	y	0.00709081	5.07796	up	ENSG00000198363.15
known_NIR_14430	chr8	61643433	61644600	-	61643433;61644001	61643945;61644600	ES	ENST00000379454.8	known	0.08	186	2244.5	186	2419;2070	y	0.09	159	1543.5	159	1675;1412	y	0.09	207	2143	207	2283;2003	y	0.04	86	1963	86	2074;1852	y	0.05	74	1521	74	1665;1377	y	0.05	93	1818.5	93	1967;1670	y	0.00105756	-8.48528	down	ENSG00000198363.15
known_NIR_14433	chr8	61661926	61680968	-	61653660	61680968	A3SS	ENST00000379454.8	known	0.32	722	1500	722	1500	y	0.36	587	1044	587	1044	y	0.38	898	1453	898	1453	y	0.19	309	1352	309	1352	y	0.19	240	1021	240	1021	y	0.21	334	1233	334	1233	y	0.00644303	-8.3085	down	ENSG00000198363.15
known_NIR_14549	chr8	98032317	98033042	+	98032317	98033099	A3SS	ENST00000521689.5	known	0.6	9	6	9	6	y	0.71	15	6	15	6	y	0.53	10	9	10	9	y	0.1	3	26	3	26	y	0.13	4	27	4	27	y	0.18	8	36	8	36	y	0.00492602	-8.31171	down	ENSG00000132561.13
known_NIR_14594	chr9	113594338	113594430	+	113591397	113594430	A5SS	ENST00000374140.6	known	0.73	27	10	27	10	y	0.71	29	12	29	12	y	0.78	50	14	50	14	y	0.61	35	22	35	22	y	0.56	27	21	27	21	y	0.6	29	19	29	19	y	0.00567967	-5.80948	down	ENSG00000138835.22
known_NIR_14629	chr9	124258361	124301936	+	124293013	124301936	A5SS&ES	ENST00000373600.7	known	0	0	20	0	20	n	0	0	15	0	15	n	0.14	4	25	4	25	y	0.39	13	20	13	20	y	0.4	6	9	6	9	y	0.43	24	32	24	32	y	0.0122248	7.47052	up	ENSG00000119408.16
known_NIR_14715	chr9	129123138	129131522	+	129123138;129129110	129128985;129131522	ES	ENST00000358994.8	known	0.08	19	211	19	158;264	y	0.04	8	189	8	159;219	y	0.05	16	282	16	232;332	y	0.03	3	90.5	3	66;115	y	0	0	65.5	0	43;88	n	0	0	75	0	45;105	n	0.0422506	-2.98481	down	ENSG00000119383.19
known_NIR_14863	chr9	32553944	32570960	-	32553944;32558954	32558910;32570960	ES	ENST00000379847.7	known	0.05	67	1190.5	67	1178;1203	y	0.04	54	1175.5	54	1210;1141	y	0.04	71	1618	71	1682;1554	y	0.06	135	2237	135	2341;2133	y	0.05	107	2042.5	107	2169;1916	y	0.06	135	2185.5	135	2208;2163	y	0.0474207	2.82843	up	ENSG00000165264.10
known_NIR_14881	chr9	34179240;34220948	34220908;34234216	+	34179240	34234216	cassetteExon	ENST00000625521.2	known	1	38	0	37;39	0	n	1	36.5	0	39;34	0	n	1	38.5	0	35;42	0	n	0.93	51.5	4	54;49	4	y	0.89	33.5	4	38;29	4	y	0.89	40	5	38;42	5	y	0.0184987	-7.25	down	ENSG00000165006.13
known_NIR_14902	chr9	35102194	35103050	-	35102194;35102823	35102686;35103050	ES	ENST00000452248.6	known	0.01	8	815	8	992;638	y	0.01	13	896.5	13	985;808	y	0.02	19	1075	19	1258;892	y	0.04	43	929.5	43	1053;806	y	0.05	49	959	49	1116;802	y	0.06	62	1029	62	1136;922	y	0.00996386	5.5	up	ENSG00000165283.15
known_NIR_15048	chrX	103376613	103377463	+	103376613;103377106	103377028;103377463	ES	ENST00000372645.3	known	0.12	126	928	126	1181;675	y	0.14	160	995.5	160	1283;708	y	0.14	166	1005.5	166	1362;649	y	0.15	160	884	160	1230;538	y	0.17	178	852.5	178	1158;547	y	0.16	177	949.5	177	1292;607	y	0.0400537	3.02372	up	ENSG00000166681.13
novel_NIR_795	chr1	155268359	155269488	-	155268359;155268792	155268708;155269488	ES	ENST00000361168.9	novel	0.39	21	33	21	54;12	y	0.3	12	28.5	12	46;11	y	0.32	22	46	22	79;13	y	0.62	41	25	41	42;8	y	0.48	16	17.5	16	31;4	y	0.56	27	21.5	27	28;15	y	0.0153062	4.43296	up	ENSG00000176444.18
novel_NIR_796	chr1	155268359	155269488	-	155268359;155268795	155268708;155269488	ES	ENST00000368361.8	novel	0.34	21	40	21	54;26	y	0.26	12	33.5	12	46;21	y	0.26	22	64	22	79;49	y	0.52	41	38.5	41	42;35	y	0.4	16	24	16	31;17	y	0.55	27	22	27	28;16	y	0.027629	3.83504	up	ENSG00000176444.18
novel_NIR_1592	chr1	21599617	21602804	-	21599617;21601797	21601684;21602804	ES	ENST00000290101.8	novel	0.21	50	192.5	50	208;177	y	0.18	39	179.5	39	186;173	y	0.24	73	235	73	232;238	y	0.29	106	259.5	106	260;259	y	0.27	93	254.5	93	270;239	y	0.27	110	297.5	110	337;258	y	0.0470847	3.59211	up	ENSG00000076864.19
novel_NIR_2027	chr1	25243633;25244498	25244454;25245150	-	25243633	25245150	cassetteExon	ENST00000243189.11	novel	0.02	1	58	0;2	58	n	0.07	4.5	57	2;7	57	n	0.07	7	89	7;7	89	n	0.18	7	31	5;9	31	y	0.14	5	30	5;5	30	n	0.22	4	14	4;4	14	y	0.0139315	4.44756	up	ENSG00000117616.17
novel_NIR_2811	chr1	58481174	58527261	-	58481174;58506209	58506060;58527261	ES	ENST00000371226.7	novel	0.07	4	51.5	4	61;42	n	0.1	4	35.5	4	47;24	n	0.06	4	60	4	76;44	n	0.2	19	75.5	19	94;57	y	0.17	12	59	12	61;57	y	0.28	33	84	33	111;57	y	0.038188	4.00454	up	ENSG00000162600.11
novel_NIR_6004	chr11	47259979	47261241	+	47259979;47260675	47260409;47261241	ES	ENST00000616973.4	novel	0.07	4	53.5	4	29;78	n	0.11	6	47.5	6	32;63	n	0.06	4	68	4	33;103	n	0.2	18	71.5	18	45;98	y	0.17	14	69.5	14	30;109	y	0.24	25	78	25	36;120	y	0.00995947	4.85834	up	ENSG00000025434.18
novel_NIR_6005	chr11	47259979	47261241	+	47260675	47261241	5pMXE	ENST00000527949.1	novel	0.05	4	78	4	78	n	0.09	6	63	6	63	n	0.04	4	103	4	103	n	0.16	18	98	18	98	y	0.11	14	109	14	109	n	0.17	25	120	25	120	y	0.0240854	3.60555	up	ENSG00000025434.18
novel_NIR_6033	chr11	47724778;47725836	47725737;47731374	-	47724778	47731374	cassetteExon	ENST00000263773.9	novel	0.18	4.5	20	7;2	20	y	0.31	4.5	10	3;6	10	y	0.19	4	17	5;3	17	y	0.12	3.5	25	4;3	25	n	0.03	0.5	14	1;0	14	n	0.08	2	22	4;0	22	n	0.0480743	-3.04778	down	ENSG00000109920.12
novel_NIR_6368	chr11	64369893	64370563	+	64369893;64370384	64370225;64370563	ES	ENST00000528057.5	novel	0.12	8	60.5	8	35;86	n	0.16	9	47	9	47;47	y	0.15	10	58.5	10	57;60	y	0.19	14	59	14	57;61	y	0.2	16	65.5	16	60;71	y	0.17	16	79.5	16	91;68	y	0.0486458	2.90689	up	ENSG00000162302.12
novel_NIR_6674	chr11	67487185	67490038	+	67487185;67489455	67489267;67490038	ES	ENST00000279146.7	novel	0.14	90	535	90	472;598	n	0.11	61	507.5	61	433;582	n	0.09	62	639.5	62	538;741	n	0.23	120	405	120	355;455	y	0.24	121	374	121	331;417	y	0.23	104	347.5	104	328;367	y	0.0111821	8.04984	up	ENSG00000110711.9
novel_NIR_6709	chr11	68365702	68375231	+	68365702	68386316	A3SS	ENST00000294304.11	novel	0.51	36	35	36	35	y	0.57	26	20	26	20	y	0.52	37	34	37	34	y	0.18	12	56	12	56	y	0.27	23	61	23	61	y	0.19	14	58	14	58	y	0.00142209	-9.41357	down	ENSG00000162337.11
novel_NIR_7832	chr12	124354196	124354837	-	124354196;124354582	124354478;124354837	ES	ENST00000405201.5	novel	0.25	9	27.5	9	30;25	y	0.17	4	19	4	21;17	y	0.31	16	35.5	16	27;44	y	0.5	26	26	26	34;18	y	0.56	17	13.5	17	20;7	y	0.56	24	18.5	24	21;16	y	0.0078342	6.56117	up	ENSG00000196498.13
novel_NIR_10126	chr14	103123483	103126310	+	103123951	103126310	A5SS	ENST00000560869.5	novel	0.24	20	62	20	62	y	0.25	14	43	14	43	y	0.26	25	72	25	72	y	0	0	49	0	49	n	0	0	52	0	52	n	0.1	6	52	6	52	n	0.0203107	-6.40464	down	ENSG00000185215.8
novel_NIR_10147	chr14	103693634	103700655	+	103679518	103700655	A5SS	ENST00000557450.5	novel	0.25	5	15	5	15	y	0.19	3	13	3	13	y	0.24	8	26	8	26	y	0.11	7	58	7	58	n	0.12	10	76	10	76	n	0.17	10	50	10	50	y	0.0236707	-3.556	down	ENSG00000126214.20
novel_NIR_10149	chr14	103693634	103700655	+	103687211	103700655	A5SS	ENST00000452929.6	novel	0.19	5	21	5	21	y	0.23	3	10	3	10	n	0.3	8	19	8	19	n	0.08	7	83	7	83	n	0.16	10	52	10	52	y	0.13	10	67	10	67	n	0.0476052	-2.93713	down	ENSG00000126214.20
novel_NIR_10198	chr14	105464147	105464463	+	105464147	105464416	A3SS	ENST00000435036.6	novel	0.17	30	150	30	150	y	0.13	22	152	22	152	n	0.14	24	153	24	153	n	0.06	30	454	30	454	n	0.08	36	392	36	392	n	0.08	39	460	39	460	n	0.0115935	-5.33578	down	ENSG00000182979.17
novel_NIR_11354	chr15	101285801	101286908	-	101285801;101286293	101286214;101286908	ES	ENST00000254193.10	novel	0.19	95	397	95	383;411	y	0.13	61	419	61	390;448	n	0.14	69	432	69	429;435	n	0.08	49	569	49	557;581	n	0.11	58	475	58	458;492	n	0.07	42	537	42	493;581	n	0.0480342	-3.01511	down	ENSG00000131876.16
novel_NIR_11781	chr15	45415809	45417269	+	45415779	45417269	A5SS	ENST00000305560.10	novel	0	0	74	0	74	n	0.06	4	59	4	59	n	0.05	4	71	4	71	n	0.18	14	62	14	62	y	0.15	11	60	11	60	y	0.12	6	45	6	45	n	0.0112431	4.46442	up	ENSG00000171763.17
novel_NIR_12857	chr16	16738	17291	-	16738;17051	16916;17291	ES	ENST00000564273.4	novel	0.05	8	145.5	8	213;78	n	0.08	9	98.5	9	125;72	n	0.08	11	133	11	190;76	n	0.12	20	151.5	20	212;91	n	0.15	21	122.5	21	167;78	y	0.16	23	119	23	160;78	y	0.0101401	4.69042	up	ENSG00000234769.7
novel_NIR_13820	chr16	57772288;57785666	57785464;57794999	-	57772288	57794999	cassetteExon	ENST00000379655.8	novel	0.16	10.5	56	16;5	56	y	0.23	14.5	49	25;4	49	y	0.17	12	59	17;7	59	y	0.09	9.5	96	14;5	96	n	0.04	3.5	93	7;0	93	n	0.03	4	119	8;0	119	n	0.0102803	-4.64991	down	ENSG00000140859.15
novel_NIR_14437	chr16	84981994;84989053	84988798;84990304	-	84981994	84990304	cassetteExon	ENST00000313732.8	novel	0.31	8	18	16;0	18	n	0.21	4	15	3;5	15	y	0.26	5	14	4;6	14	y	0.11	10	80	7;13	80	n	0.07	4.5	63	6;3	63	n	0.04	3	67	2;4	67	n	0.00825602	-5.2915	down	ENSG00000153786.12
novel_NIR_14821	chr17	17078076	17096768	+	17078076	17126702	A3SS	ENST00000395811.9	novel	0.28	25	65	25	65	y	0.23	16	55	16	55	y	0.18	25	112	25	112	y	0.1	15	141	15	141	n	0.08	11	135	11	135	n	0.14	22	134	22	134	n	0.0301904	-3.64572	down	ENSG00000133030.19
novel_NIR_14829	chr17	17174075	17176426	+	17174075;17175412	17175293;17176426	ES	ENST00000395811.9	novel	0.08	29	330.5	29	267;394	n	0.09	29	305.5	29	252;359	n	0.07	42	523	42	450;596	n	0.23	147	489.5	147	392;587	y	0.21	129	482	129	415;549	y	0.19	122	511	122	416;606	y	0.00226865	10.0698	up	ENSG00000133030.19
novel_NIR_14844	chr17	17505848	17509434	-	17505848;17506301	17506227;17509434	ES	ENST00000395782.5	novel	0.16	56	294	56	244;344	y	0.11	37	298.5	37	260;337	n	0.12	55	389	55	323;455	n	0.21	177	648	177	585;711	y	0.21	164	600	164	530;670	y	0.22	183	650.5	183	551;750	y	0.0274058	5.33002	up	ENSG00000133027.17
novel_NIR_16088	chr17	54961312	54963306	-	54962915	54963306	A3SS	ENST00000299335.7	novel	0.22	43	151	43	151	y	0.3	63	149	63	149	y	0.33	61	125	61	125	y	0.12	29	218	29	218	n	0.11	25	202	25	202	n	0.16	41	217	41	217	y	0.0270951	-4.23464	down	ENSG00000166260.10
novel_NIR_17013	chr17	78997963;79000270	79000100;79009664	-	78997963	79009664	cassetteExon	ENST00000392446.9	novel	0.52	19.5	18	20;19	18	y	0.61	15.5	10	9;22	10	y	0.62	30	18	22;38	18	y	0.45	35.5	44	29;42	44	y	0.38	25.5	42	26;25	42	y	0.33	23	46	28;18	46	y	0.0142468	-4.17193	down	ENSG00000171302.16
novel_NIR_17027	chr17	7909338	7910847	+	7909338;7910591	7910428;7910847	ES	ENST00000380358.8	novel	0.11	25	202.5	25	129;276	n	0.14	32	202	32	137;267	n	0.22	69	244.5	69	161;328	y	0.37	153	258	153	187;329	y	0.32	131	274.5	131	199;350	y	0.39	190	295.5	190	216;375	y	0.00999141	5.23071	up	ENSG00000170004.16
novel_NIR_17209	chr17	82062973	82064126	-	82062973;82063518	82063468;82064126	ES	ENST00000306796.9	novel	0.11	19	146.5	19	164;129	n	0.03	4	113.5	4	119;108	n	0.09	16	171	16	169;173	n	0.24	59	191	59	212;170	y	0.21	48	176	48	187;165	y	0.16	42	216	42	235;197	y	0.0194479	3.78114	up	ENSG00000169718.17
novel_NIR_17908	chr19	10830378	10832304	+	10830378	10830978	3pMXE	ENST00000359692.10	novel	0.28	90	236	90	236	y	0.22	72	256	72	256	y	0.25	125	370	125	370	y	0.36	186	335	186	335	y	0.37	188	326	188	326	y	0.37	210	354	210	354	y	0.0183702	6.61438	up	ENSG00000079805.16
novel_NIR_17909	chr19	10830378	10832304	+	10830378	10830981	3pMXE	ENST00000585892.5	novel	0.57	90	67	90	67	y	0.55	72	58	72	58	y	0.6	125	83	125	83	y	0.71	186	76	186	76	y	0.77	188	57	188	57	y	0.71	210	85	210	85	y	0.00429804	6.33748	up	ENSG00000079805.16
novel_NIR_18644	chr19	36010683	36011404	-	36011045	36011404	A3SS&ES	ENST00000486389.5	novel	0.21	40	147	40	147	y	0.19	34	144	34	144	y	0.2	40	164	40	164	y	0.38	67	111	67	111	y	0.39	74	116	74	116	y	0.36	59	103	59	103	y	0.00019946	16.7601	up	ENSG00000239382.10
novel_NIR_19165	chr19	45766111	45768042	-	45766111;45767155	45766350;45768042	ES	ENST00000317578.6	novel	0.51	39	37.5	39	45;30	y	0.57	45	34.5	45	40;29	y	0.57	52	40	52	44;36	y	0.85	31	5.5	31	5;6	y	0.78	28	8	28	7;9	y	0.67	24	12	24	16;8	y	0.0401708	3.86385	up	ENSG00000177045.7
novel_NIR_19458	chr19	49809258	49811363	-	49809258;49809575	49809378;49811363	ES	ENST00000528094.5	novel	0.08	5	60	5	55;65	n	0.17	7	33.5	7	38;29	y	0.1	5	45.5	5	28;63	n	0.25	14	43	14	34;52	y	0.26	16	46	16	52;40	y	0.17	10	48.5	10	50;47	y	0.0494644	2.78901	up	ENSG00000010361.13
novel_NIR_19926	chr19	7643048	7644614	+	7643048;7643245	7643165;7644614	ES	ENST00000622853.4	novel	0.12	28	213	28	183;243	n	0.1	21	196	21	180;212	n	0.13	38	248.5	38	234;263	n	0.18	39	183	39	185;181	y	0.18	35	164	35	152;176	y	0.2	36	147.5	36	126;169	y	0.0040449	6.33174	up	ENSG00000076944.14
novel_NIR_20019	chr2	100993527	100995796	+	100993527	100995400	A3SS	ENST00000335681.9	novel	0.5	75	75	75	75	y	0.49	71	74	71	74	y	0.51	79	76	79	76	y	0.33	69	143	69	143	y	0.42	72	100	72	100	y	0.4	74	109	74	109	y	0.045325	-4.1833	down	ENSG00000170485.16
novel_NIR_21772	chr2	241497687	241498639	-	241497687;241498349	241498235;241498639	ES	ENST00000316586.8	novel	0.17	38	190	38	134;246	y	0.17	34	171.5	34	119;224	y	0.13	33	216	33	182;250	n	0.24	53	166.5	53	118;215	y	0.25	62	182.5	62	150;215	y	0.22	53	185	53	167;203	y	0.0107603	5.00435	up	ENSG00000115694.14
novel_NIR_23453	chr20	35801605	35823258	+	35801605	35842573	A3SS	ENST00000374012.7	novel	0.56	15	12	15	12	y	0.65	13	7	13	7	y	0.74	43	15	43	15	y	0.3	15	35	15	35	y	0.5	11	11	11	11	y	0.29	10	24	10	24	y	0.0320991	-3.33745	down	ENSG00000025293.15
novel_NIR_25637	chr22	50526738	50527588	-	50526738;50527283	50527165;50527588	ES	ENST00000395680.5	novel	0.31	19	41.5	19	44;39	y	0.37	15	26	15	25;27	y	0.2	12	47.5	12	49;46	y	0.56	30	24	30	23;25	y	0.49	21	21.5	21	28;15	y	0.58	28	20	28	21;19	y	0.0202386	4.40415	up	ENSG00000025708.12
novel_NIR_26325	chr3	152300367	152301919	+	152300367	152414941	A3SS	ENST00000282486.10	novel	0.79	30	8	30	8	y	0.71	15	6	15	6	y	0.76	19	6	19	6	y	0.5	6	6	6	6	y	0.36	4	7	4	7	y	0.31	5	11	5	11	y	0.0135133	-5.91135	down	ENSG00000152601.17
novel_NIR_26578	chr3	184243630	184244601	-	184243630;184243996	184243791;184244601	ES	ENST00000397676.7	novel	0.12	65	480.5	65	559;402	n	0.15	77	436	77	515;357	y	0.17	111	532.5	111	541;524	y	0.24	118	377.5	118	384;371	y	0.29	152	372	152	428;316	y	0.28	163	418.5	163	449;388	y	0.00429191	5.85021	up	ENSG00000214160.9
novel_NIR_26638	chr3	186787882;186788416	186788310;186789125	+	186787882	186789125	cassetteExon	ENST00000323963.9	novel	0.44	216.5	280	296;137	280	y	0.42	162.5	224	236;89	224	y	0.38	183.5	298	278;89	298	y	0.24	220.5	710	330;111	710	y	0.21	167.5	635	267;68	635	y	0.22	182.5	665	270;95	665	y	0.00257542	-9.63476	down	ENSG00000156976.14
novel_NIR_26640	chr3	186787882;186788420	186788310;186789125	+	186787882	186789125	cassetteExon	ENST00000323963.9	novel	0.48	258	280	296;220	280	y	0.45	185	224	236;134	224	y	0.42	218	298	278;158	298	y	0.28	279	710	330;228	710	y	0.27	233	635	267;199	635	y	0.26	234	665	270;198	665	y	0.00504591	-9.85901	down	ENSG00000156976.14
novel_NIR_27211	chr3	48922811;48945181	48945136;48961612	+	48922811;48927813	48927462;48961612	MXE	ENST00000356401.8	novel	0.06	3	48	0;6	45;51	n	0	0	31.5	0;0	23;40	n	0.02	1	48.5	0;2	34;63	n	0.15	4.5	25.5	3;6	22;29	y	0.17	8	39.5	7;9	24;55	y	0.09	2.5	25	2;3	11;39	n	0.0244487	3.68951	up	ENSG00000177479.19
novel_NIR_27277	chr3	49887562	49890485	-	49887562;49890060	49889924;49890485	ES	ENST00000296474.7	novel	0.1	2	18	2	19;17	n	0	0	13.5	0	16;11	n	0	0	12	0	7;17	n	0.11	2	15.5	2	20;11	n	0.18	3	14	3	17;11	y	0.17	3	15	3	14;16	y	0.0477812	3.01047	up	ENSG00000164078.12
novel_NIR_31262	chr6	150905761	150912668	+	150905761	150918577	A3SS	ENST00000367321.7	novel	0.6	32	21	32	21	y	0.68	34	16	34	16	y	0.67	34	17	34	17	y	0.45	33	41	33	41	y	0.43	23	30	23	30	y	0.49	36	38	36	38	y	0.00468337	-6.29098	down	ENSG00000120254.15
novel_NIR_31530	chr6	26124749;26127761	26127698;26138054	+	26124749	26138054	cassetteExon	ENST00000377791.3	novel	0.15	5.5	31	11;0	31	n	0.17	5.5	26	8;3	26	y	0.19	6.5	28	13;0	28	n	0.02	0.5	29	0;1	29	n	0	0	33	0;0	33	n	0.04	1.5	33	3;0	33	n	0.000780127	-9.18559	down	ENSG00000180573.9
novel_NIR_31624	chr6	2840594	2841597	-	2840594	2841812	A5SS	ENST00000380739.5	novel	0.03	3	98	3	98	n	0.04	3	78	3	78	n	0.03	5	167	5	167	n	0.11	21	175	21	175	n	0.17	22	105	22	105	y	0.21	33	127	33	127	y	0.0448819	4.44446	up	ENSG00000021355.12
novel_NIR_32639	chr7	100474440	100478794	-	100474440;100477459	100477277;100478794	ES	ENST00000393991.5	novel	0.12	10	75.5	10	147;4	n	0.08	6	71	6	133;9	n	0.17	14	70	14	132;8	y	0.31	38	85	38	155;15	y	0.39	41	64	41	108;20	y	0.34	40	78.5	40	145;12	y	0.00320852	6.3882	up	ENSG00000166925.8
novel_NIR_32640	chr7	100474440	100478794	-	100474440;100478307	100477277;100478794	ES	ENST00000300181.6	novel	0.08	10	109	10	147;71	n	0.07	6	77.5	6	133;22	n	0.14	14	88.5	14	132;45	n	0.29	38	94.5	38	155;34	y	0.35	41	76	41	108;44	y	0.29	40	96	40	145;47	y	0.00203129	7.20056	up	ENSG00000166925.8
novel_NIR_32798	chr7	105118022;105125874	105125782;105126993	-	105118022;105126340	105126248;105126993	MXE	ENST00000393651.7	novel	0.27	14.5	38.5	13;16	37;40	y	0.25	7	21.5	5;9	19;24	y	0.22	12	41.5	12;12	43;40	y	0.12	7.5	57	12;3	54;60	n	0.08	3.5	42.5	3;4	36;49	n	0.09	5	52	7;3	46;58	n	0.00156076	-7.95495	down	ENSG00000135250.16
novel_NIR_33494	chr7	2235564	2239530	-	2235564	2239418	A5SS	ENST00000242257.12	novel	0	0	54	0	54	n	0.07	3	38	3	38	n	0.02	2	95	2	95	n	0.17	9	43	9	43	y	0.17	11	54	11	54	y	0.08	6	65	6	65	n	0.0457787	3.01247	up	ENSG00000122687.17
novel_NIR_35241	chr8	144200541	144211793	+	144200541	144220600	A3SS	ENST00000534366.5	novel	-	-	-	-	-	-	1	9	0	9	0	y	0.83	10	2	10	2	y	0	0	3	0	3	n	0.25	1	3	1	3	n	0.42	5	7	5	7	y	0.0187384	-4.65236	down	ENSG00000179832.17
novel_NIR_35488	chr8	23529212	23531685	+	23529212	23566108	A3SS	ENST00000519973.5	novel	0.75	232	76	232	76	y	0.84	261	49	261	49	y	0.8	322	82	322	82	y	0.64	135	75	135	75	y	0.63	130	76	130	76	y	0.72	143	55	143	55	y	0.026257	-3.45547	down	ENSG00000147454.13
novel_NIR_37618	chr9	95080780	95086682	+	95080780;95082719	95082575;95086682	ES	ENST00000297979.9	novel	0.14	56	339	56	341;337	n	0.16	50	263.5	50	283;244	y	0.2	85	336	85	301;371	y	0.28	205	529	205	497;561	y	0.3	222	526	222	510;542	y	0.32	247	528.5	247	487;570	y	0.0052015	6.32456	up	ENSG00000148120.14
[truncated: 4 more columns]
