# Supplementary material for: DDX17 modulates the expression and alternative splicing of genes involved in apoptosis and proliferation in lung adenocarcinoma cells
Source: PeerJ. 2022 Sep 21;10:e13895. doi: 10.7717/peerj.13895 (PMC9508879; doi:10.7717/peerj.13895)
Supplement: Supplemental Information 6 [file peerj-10-13895-s006.zip]

Archive with 41 entries (30 files):
- supplementary file 4 raw data of cell proliferation and apoptosis/apoptosis/
- supplementary file 4 raw data of cell proliferation and apoptosis/apoptosis/data analysis.xlsx
- supplementary file 4 raw data of cell proliferation and apoptosis/apoptosis/fcs data/
- supplementary file 4 raw data of cell proliferation and apoptosis/apoptosis/fcs data/Blank.fcs
- supplementary file 4 raw data of cell proliferation and apoptosis/apoptosis/fcs data/NC-1.fcs
- supplementary file 4 raw data of cell proliferation and apoptosis/apoptosis/fcs data/NC-2.fcs
- supplementary file 4 raw data of cell proliferation and apoptosis/apoptosis/fcs data/NC-3.fcs
- supplementary file 4 raw data of cell proliferation and apoptosis/apoptosis/fcs data/siRNA-1.fcs
- supplementary file 4 raw data of cell proliferation and apoptosis/apoptosis/fcs data/siRNA-2.fcs
- supplementary file 4 raw data of cell proliferation and apoptosis/apoptosis/fcs data/siRNA-3.fcs
- supplementary file 4 raw data of cell proliferation and apoptosis/apoptosis/Figures/
- supplementary file 4 raw data of cell proliferation and apoptosis/apoptosis/Figures/Blank/
- supplementary file 4 raw data of cell proliferation and apoptosis/apoptosis/Figures/Blank/Figure 1.tiff
- supplementary file 4 raw data of cell proliferation and apoptosis/apoptosis/Figures/Blank/Figure 2.tiff
- supplementary file 4 raw data of cell proliferation and apoptosis/apoptosis/Figures/Blank/Figure 3.tiff
- supplementary file 4 raw data of cell proliferation and apoptosis/apoptosis/Figures/NC-1/
- supplementary file 4 raw data of cell proliferation and apoptosis/apoptosis/Figures/NC-1/Figure 1.tiff
- supplementary file 4 raw data of cell proliferation and apoptosis/apoptosis/Figures/NC-1/Figure 2.tiff
- supplementary file 4 raw data of cell proliferation and apoptosis/apoptosis/Figures/NC-1/Figure 3.tiff
- supplementary file 4 raw data of cell proliferation and apoptosis/apoptosis/Figures/NC-2/
- supplementary file 4 raw data of cell proliferation and apoptosis/apoptosis/Figures/NC-2/Figure 1.tiff
- supplementary file 4 raw data of cell proliferation and apoptosis/apoptosis/Figures/NC-2/Figure 2.tiff
- supplementary file 4 raw data of cell proliferation and apoptosis/apoptosis/Figures/NC-2/Figure 3.tiff
- supplementary file 4 raw data of cell proliferation and apoptosis/apoptosis/Figures/NC-3/
- supplementary file 4 raw data of cell proliferation and apoptosis/apoptosis/Figures/NC-3/Figure 1.tiff
- supplementary file 4 raw data of cell proliferation and apoptosis/apoptosis/Figures/NC-3/Figure 2.tiff
- supplementary file 4 raw data of cell proliferation and apoptosis/apoptosis/Figures/NC-3/Figure 3.tiff
- supplementary file 4 raw data of cell proliferation and apoptosis/apoptosis/Figures/siRNA-1/
- supplementary file 4 raw data of cell proliferation and apoptosis/apoptosis/Figures/siRNA-1/Figure 1.tiff
- supplementary file 4 raw data of cell proliferation and apoptosis/apoptosis/Figures/siRNA-1/Figure 2.tiff
- supplementary file 4 raw data of cell proliferation and apoptosis/apoptosis/Figures/siRNA-1/Figure 3.tiff
- supplementary file 4 raw data of cell proliferation and apoptosis/apoptosis/Figures/siRNA-2/
- supplementary file 4 raw data of cell proliferation and apoptosis/apoptosis/Figures/siRNA-2/Figure 1.tiff
- supplementary file 4 raw data of cell proliferation and apoptosis/apoptosis/Figures/siRNA-2/Figure 2.tiff
- supplementary file 4 raw data of cell proliferation and apoptosis/apoptosis/Figures/siRNA-2/Figure 3.tiff
- supplementary file 4 raw data of cell proliferation and apoptosis/apoptosis/Figures/siRNA-3/
- supplementary file 4 raw data of cell proliferation and apoptosis/apoptosis/Figures/siRNA-3/Figure 1.tiff
- supplementary file 4 raw data of cell proliferation and apoptosis/apoptosis/Figures/siRNA-3/Figure 2.tiff
- supplementary file 4 raw data of cell proliferation and apoptosis/apoptosis/Figures/siRNA-3/Figure 3.tiff
- supplementary file 4 raw data of cell proliferation and apoptosis/cell proliferation/
- supplementary file 4 raw data of cell proliferation and apoptosis/cell proliferation/data and statistics.xlsx
