# Supplementary material for: DDX17 modulates the expression and alternative splicing of genes involved in apoptosis and proliferation in lung adenocarcinoma cells
Source: PeerJ. 2022 Sep 21;10:e13895. doi: 10.7717/peerj.13895 (PMC9508879; doi:10.7717/peerj.13895)
Supplement: Supplemental Information 6 [file peerj-10-13895-s006.zip › supplementary file 4 raw data of cell proliferation and apoptosis/apoptosis/data analysis.xlsx]

## Sheet: Sheet1
	Group：
		1) A549+NC siRNA
		2) A549+siRNA
	Data analysis：
		Group	Percentage（%）
			UR	LR	Total	AVERAGE
		NC siRNA	5.58	0.74	6.32	6.65333
			5.82	0.72	6.54
			6.29	0.81	7.1
		siRNA	8.72	0.6	9.32	9.64
			9.21	0.52	9.73
			9.04	0.83	9.87
						P value	0.0005
						P value summary	***
						Are means signif. different? (P < 0.05)	Yes
