# Supplementary material for: DDX17 modulates the expression and alternative splicing of genes involved in apoptosis and proliferation in lung adenocarcinoma cells
Source: PeerJ. 2022 Sep 21;10:e13895. doi: 10.7717/peerj.13895 (PMC9508879; doi:10.7717/peerj.13895)
Supplement: Supplemental Information 6 [file peerj-10-13895-s006.zip › supplementary file 4 raw data of cell proliferation and apoptosis/cell proliferation/data and statistics.xlsx]

## Sheet: Sheet1
	A549		OD450			Blank	OD450-Blank			Average
	0h	Blank	0.1473	0.148	0.1487	0.148
		NC siRNA	0.7331	0.6201	0.7391		0.5851	0.4721	0.5911	0.549433
		siRNA	0.6355	0.6735	0.7488		0.4875	0.5255	0.6008	0.537933
	24h	Blank	0.1453	0.1413	0.1408	0.142467
		NC siRNA	1.3279	1.2242	1.3046		1.18543	1.08173	1.16213	1.1431
		siRNA	1.1478	1.2199	1.1969		1.00533	1.07743	1.05443	1.04573
	48h	Blank	0.1366	0.1396	0.1406	0.138933
		NC siRNA	1.8923	1.9744	1.7986		1.75337	1.83547	1.65967	1.7495
		siRNA	1.6207	1.6303	1.6866		1.48177	1.49137	1.54767	1.50693
	72h	Blank	0.1464	0.1435	0.1462	0.145367
		NC siRNA	2.5669	2.3664	2.3882		2.42153	2.22103	2.24283	2.29513
		siRNA	1.894	1.8821	1.9352		1.74863	1.73673	1.78983	1.7584
			24h			48h			72h
			P value	0.0622		P value	0.0114		P value	0.0021
			P value summary	ns		P value summary	*		P value summary	**
