# Supplementary material for: DDX17 modulates the expression and alternative splicing of genes involved in apoptosis and proliferation in lung adenocarcinoma cells
Source: PeerJ. 2022 Sep 21;10:e13895. doi: 10.7717/peerj.13895 (PMC9508879; doi:10.7717/peerj.13895)
Supplement: Supplemental Information 7 [file peerj-10-13895-s007.zip]

Archive with 4 entries (4 files):
- raw data of qPCR/data of verification experiment for AS.xlsx
- raw data of qPCR/data of verification experiment for DEG.xlsx
- raw data of qPCR/data of verification experiment for siRNA.xlsx
- raw data of qPCR/primer Information for AS and DEG.docx
