# Supplementary material for: DDX17 modulates the expression and alternative splicing of genes involved in apoptosis and proliferation in lung adenocarcinoma cells
Source: PeerJ. 2022 Sep 21;10:e13895. doi: 10.7717/peerj.13895 (PMC9508879; doi:10.7717/peerj.13895)
Supplement: Supplemental Information 7 [file peerj-10-13895-s007.zip › raw data of qPCR/data of verification experiment for AS.xlsx]

## Sheet: AS Ratio
	14	15	16	17	18	19
	INF2	LSM1	LRP5	FLNA	LGMN	RPS27A
NC1	0.666643	0.693331	0.643971	1.42968	11.1461	0.621104
	0.659747	0.692851	0.694029	1.34415	10.3853	0.608744
	0.597489	0.662328	0.712552	1.41882	11.2548	0.648379
NC2	0.456194	0.667317	0.66517	1.36181	7.26509	0.593301
	0.480204	0.664087	0.687674	1.35615	7.59991	0.586351
	0.359414	0.664547	0.691018	1.32916	7.46934	0.487622
NC3	0.495367	0.588422	0.70843	1.31332	8.13023	0.542317
	0.385972	0.660634	0.676282	1.23304	8.81706	0.597581
	0.315907	0.606645	0.716827	1.12836	8.56407	0.57483
SI DDX17-1	0.319094	0.237104	0.274401	1.51785	4.72975	0.72458
	0.272449	0.237762	0.284078	1.56485	4.8191	0.730632
	0.352344	0.254298	0.274021	1.38513	4.75276	0.680287
SI DDX17-2	0.436007	0.26792	0.29371	1.75178	6.69346	0.83771
	0.384065	0.244833	0.2931	1.54523	6.25821	0.825604
	0.302587	0.248251	0.269333	1.52713	6.07444	0.816498
SI DDX17-3	0.317066	0.280308	0.272097	1.4183	4.68283	0.530127
	0.375492	0.254738	0.284636	1.56935	4.93955	0.552257
	0.389273	0.260632	0.291222	1.42421	5.08899	0.528294

## Sheet: 14-INF2
Code	Sample	Ct	Ct ref	Ct mean	△ct(-)		2-△ct	2-△△ct	Sd	RQ1		AS Ratio
NC	1-model	29.053	1	1	-28.053	2	3.59092e-09	1.19085	0.187158	1	3.01544e-09	0.666643
	sh1195-1	29.597	1		-28.597		2.46289e-09	0.816761				0.659747
	sh1195-1	29.316	1		-28.316		2.9925e-09	0.992394				0.597489
	2-model	29.094	1	1	-28.094		3.4903e-09	1.15748	0.0886873	1.0892	3.28441e-09	0.456194
	sh1195-1	29.321	1		-28.321		2.98215e-09	0.988961				0.480204
	sh1195-1	29.14	1		-28.14		3.38077e-09	1.12116				0.359414
	3-model	29.069	1	1	-28.069		3.55131e-09	1.17771	0.200373	1.10299	3.32599e-09	0.495367
	sh1195-1	28.977	1		-27.977		3.78516e-09	1.25526				0.385972
	sh1195-1	29.496	1		-28.496		2.64149e-09	0.875989				0.315907
SI DDX17	1-model	28.85	1	1	-27.85		4.13347e-09	1.37077	0.156591	1.37357	4.14191e-09	0.319094
	sh1195-1	29.02	1		-28.02		3.674e-09	1.2184				0.272449
	sh1195-1	28.69	1		-27.69		4.61827e-09	1.53154				0.352344
	2-model	28.737	1	1	-27.737		4.47024e-09	1.48245	0.0495695	1.42757	4.30475e-09	0.436007
	sh1195-1	28.805	1		-27.805		4.26443e-09	1.4142				0.384065
	sh1195-1	28.834	1		-27.834		4.17957e-09	1.38606				0.302587
	3-model	28.737	1	1	-27.737		4.47024e-09	1.48245	0.0857343	1.40555	4.23834e-09	0.317066
	sh1195-1	28.798	1		-27.798		4.28517e-09	1.42108				0.375492
	sh1195-1	28.912	1		-27.912		3.95959e-09	1.31311				0.389273
NC	1-AS	29.89	1	1	-28.89	2	2.01022e-09	0.666643	0.0380915	0.641293	1.93378e-09
	sh1195-1	29.905	1		-28.905		1.98943e-09	0.659747
	sh1195-1	30.048	1		-29.048		1.80169e-09	0.597489
	2-AS	30.314	1	1	-29.314		1.49833e-09	0.496886	0.0696479	0.470465	1.41866e-09
	sh1195-1	30.24	1		-29.24		1.57719e-09	0.523037
	sh1195-1	30.658	1		-29.658		1.18046e-09	0.391473
	3-AS	30.177	1	1	-29.177		1.64758e-09	0.546383	0.0997604	0.440182	1.32734e-09
	sh1195-1	30.537	1		-29.537		1.28374e-09	0.425722
	sh1195-1	30.826	1		-29.826		1.0507e-09	0.348441
SI DDX17	1-AS	30.495	1	1	-29.495		1.32166e-09	0.438298	0.0551274	0.432165	1.30317e-09
	sh1195-1	30.723	1		-29.723		1.12846e-09	0.374227
	sh1195-1	30.352	1		-29.352		1.45938e-09	0.483969
	2-AS	29.989	1	1	-28.989		1.8769e-09	0.622431	0.0960078	0.534225	1.61092e-09
	sh1195-1	30.172	1		-29.172		1.6533e-09	0.54828
	sh1195-1	30.516	1		-29.516		1.30256e-09	0.431964
	3-AS	30.471	1	1	-29.471		1.34383e-09	0.44565	0.0538819	0.506855	1.52839e-09
	sh1195-1	30.227	1		-29.227		1.59146e-09	0.527772
	sh1195-1	30.175	1		-29.175		1.64987e-09	0.547142

## Sheet: 15-LSM1
Code	Sample	Ct	Ct ref	Ct mean	△ct(-)		2-△ct	2-△△ct	Sd	RQ1		AS Ratio
NC	1-model	23.483	1	1	-22.483	2	1.70586e-07	0.989394	0.0283503	1	1.72414e-07	0.693331
		23.422	1		-22.422		1.77953e-07	1.03212				0.692851
		23.499	1		-22.499		1.68704e-07	0.978482				0.662328
	2-model	23.317	1	1	-22.317		1.91388e-07	1.11004	0.053335	1.04912	1.80882e-07	0.667317
		23.452	1		-22.452		1.74291e-07	1.01088				0.664087
		23.43	1		-22.43		1.76969e-07	1.02642				0.664547
	3-model	23.738	1	1	-22.738		1.42949e-07	0.829099	0.0104565	0.824559	1.42166e-07	0.588422
		23.733	1		-22.733		1.43445e-07	0.831978				0.660634
		23.767	1		-22.767		1.40104e-07	0.8126				0.606645
SI DDX17	1-model	21.815	1	1	-20.815		5.42076e-07	3.14403	0.178783	2.93839	5.06621e-07	0.237104
		21.972	1		-20.972		4.86182e-07	2.81985				0.237762
		21.956	1		-20.956		4.91604e-07	2.8513				0.254298
	2-model	22.113	1	1	-21.113		4.40914e-07	2.55729	0.0423788	2.59862	4.48039e-07	0.26792
		22.091	1		-21.091		4.47689e-07	2.59659				0.244833
		22.066	1		-21.066		4.55514e-07	2.64198				0.248251
	3-model	22.858	1	1	-21.858		2.63079e-07	1.52585	0.0352794	1.55459	2.68033e-07	0.280308
		22.841	1		-21.841		2.66198e-07	1.54394				0.254738
		22.795	1		-21.795		2.74822e-07	1.59396				0.260632
NC	1-AS	23.996	1	1	-22.996	2	1.1954e-07	0.693331	0.017763	0.682837	1.17731e-07
		23.997	1		-22.997		1.19457e-07	0.692851
		24.062	1		-23.062		1.14195e-07	0.662328
	2-AS	23.982	1	1	-22.982		1.20706e-07	0.700092	0.00183301	0.697994	1.20344e-07
		23.989	1		-22.989		1.20122e-07	0.696704
		23.988	1		-22.988		1.20205e-07	0.697186
	3-AS	24.511	1	1	-23.511		8.36535e-08	0.485189	0.0309648	0.510045	8.7939e-08
		24.344	1		-23.344		9.39195e-08	0.544732
		24.467	1		-23.467		8.62441e-08	0.500214
SI DDX17	1-AS	23.989	1	1	-22.989		1.20122e-07	0.696704	0.0286272	0.714189	1.23136e-07
		23.985	1		-22.985		1.20455e-07	0.698638
		23.888	1		-22.888		1.28832e-07	0.747226
	2-AS	23.99	1	1	-22.99		1.20038e-07	0.696221	0.032379	0.659186	1.13653e-07
		24.12	1		-23.12		1.09695e-07	0.636228
		24.1	1		-23.1		1.11226e-07	0.64511
	3-AS	24.666	1	1	-23.666		7.51318e-08	0.435763	0.0208157	0.412317	7.10893e-08
		24.804	1		-23.804		6.82781e-08	0.396012
		24.771	1		-23.771		6.9858e-08	0.405175

## Sheet: 16-LRP5
Code	Sample	Ct	Ct ref	Ct mean	△ct(-)		2-△ct	2-△△ct	Sd	RQ1		AS Ratio
NC	1-model	23.36	1	1	-22.36	2	1.85767e-07	1.04468	0.0440307	1	1.77821e-07	0.643971
		23.425	1		-22.425		1.77583e-07	0.998662				0.694029
		23.487	1		-22.487		1.70113e-07	0.956653				0.712552
	2-model	23.278	1	1	-22.278		1.96632e-07	1.10578	0.0688381	1.10517	1.96523e-07	0.66517
		23.372	1		-22.372		1.84229e-07	1.03603				0.687674
		23.192	1		-22.192		2.0871e-07	1.1737				0.691018
	3-model	23.477	1	1	-22.477		1.71297e-07	0.963308	0.0581083	0.98717	1.7554e-07	0.70843
		23.505	1		-22.505		1.68004e-07	0.944792				0.676282
		23.348	1		-22.348		1.87319e-07	1.05341				0.716827
SI DDX17	1-model	23.224	1	1	-22.224		2.04131e-07	1.14796	0.0978109	1.24635	2.21627e-07	0.274401
		23.104	1		-22.104		2.21836e-07	1.24752				0.284078
		22.997	1		-21.997		2.38915e-07	1.34357				0.274021
	2-model	23.228	1	1	-22.228		2.03566e-07	1.14478	0.0240173	1.17008	2.08065e-07	0.29371
		23.193	1		-22.193		2.08565e-07	1.17289				0.2931
		23.169	1		-22.169		2.12063e-07	1.19256				0.269333
	3-model	23.208	1	1	-22.208		2.06408e-07	1.16076	0.0196276	1.14463	2.03539e-07	0.272097
		23.256	1		-22.256		1.99653e-07	1.12277				0.284636
		23.221	1		-22.221		2.04556e-07	1.15035				0.291222
NC	1-AS	24.058	1	1	-23.058	2	1.14512e-07	0.643971	0.0354783	0.683517	1.21544e-07
		23.95	1		-22.95		1.23413e-07	0.694029
		23.912	1		-22.912		1.26707e-07	0.712552
	2-AS	23.867	1	1	-22.867		1.30721e-07	0.735128	0.0155362	0.75294	1.33889e-07
		23.819	1		-22.819		1.35144e-07	0.759998
		23.812	1		-22.812		1.35801e-07	0.763694
	3-AS	23.939	1	1	-22.939		1.24358e-07	0.699341	0.021126	0.691526	1.22968e-07
		24.006	1		-23.006		1.18714e-07	0.667605
		23.922	1		-22.922		1.25832e-07	0.70763
SI DDX17	1-AS	24.971	1	1	-23.971		6.08149e-08	0.342	0.00710399	0.345862	6.15017e-08
		24.921	1		-23.921		6.29596e-08	0.354061
		24.973	1		-23.973		6.07307e-08	0.341526
	2-AS	24.964	1	1	-23.964		6.11107e-08	0.343663	0.0162655	0.333918	5.93777e-08
		24.967	1		-23.967		6.09838e-08	0.34295
		25.089	1		-24.089		5.60387e-08	0.315141
	3-AS	25.106	1	1	-24.106		5.53823e-08	0.311449	0.0111212	0.32353	5.75306e-08
		25.041	1		-24.041		5.79346e-08	0.325802
		25.008	1		-24.008		5.92751e-08	0.33334

## Sheet: 17-FLNA
Code	Sample	Ct	Ct ref	Ct mean	△ct(-)		2-△ct	2-△△ct	Sd	RQ1		AS Ratio
NC	1-model	19.975	1	1	-18.975	2	1.94069e-06	1.03505	0.0363952	1	1.87498e-06	1.42968
		20.08	1		-19.08		1.80446e-06	0.962391				1.34415
		20.021	1		-19.021		1.87979e-06	1.00256				1.41882
	2-model	19.875	1	1	-18.875		2.07998e-06	1.10933	0.0196422	1.13145	2.12145e-06	1.36181
		19.827	1		-18.827		2.15035e-06	1.14686				1.35615
		19.838	1		-18.838		2.13401e-06	1.13815				1.32916
	3-model	20.073	1	1	-19.073		1.81324e-06	0.967071	0.039004	0.968936	1.81673e-06	1.31332
		20.012	1		-19.012		1.89155e-06	1.00884				1.23304
		20.128	1		-19.128		1.74541e-06	0.930897				1.12836
SI DDX17	1-model	20.173	1	1	-19.173		1.69181e-06	0.902309	0.0325294	0.8942	1.67661e-06	1.51785
		20.245	1		-19.245		1.60945e-06	0.858383				1.56485
		20.142	1		-19.142		1.72856e-06	0.921908				1.38513
	2-model	20.234	1	1	-19.234		1.62177e-06	0.864954	0.0164662	0.848435	1.5908e-06	1.75178
		20.29	1		-19.29		1.56002e-06	0.832022				1.54523
		20.262	1		-19.262		1.5906e-06	0.848329				1.52713
	3-model	20.198	1	1	-19.198		1.66275e-06	0.886808	0.0597702	0.818204	1.53411e-06	1.4183
		20.388	1		-19.388		1.45757e-06	0.777381				1.56935
		20.364	1		-19.364		1.48202e-06	0.790421				1.42421
NC	1-AS	19.509	1	1	-18.509	2	2.68062e-06	1.42968	0.0465641	1.39755	2.62038e-06
		19.598	1		-18.598		2.52025e-06	1.34415
		19.52	1		-18.52		2.66026e-06	1.41882
	2-AS	19.401	1	1	-18.401		2.889e-06	1.54082	0.0197376	1.52637	2.86192e-06
		19.407	1		-18.407		2.87701e-06	1.53442
		19.436	1		-18.436		2.81975e-06	1.50388
	3-AS	19.677	1	1	-18.677		2.38596e-06	1.27253	0.0898703	1.18686	2.22533e-06
		19.768	1		-18.768		2.24011e-06	1.19474
		19.896	1		-18.896		2.04992e-06	1.0933
SI DDX17	1-AS	19.584	1	1	-18.584		2.54483e-06	1.35726	0.0833412	1.33171	2.49693e-06
		19.54	1		-18.54		2.62364e-06	1.39929
		19.716	1		-18.716		2.32232e-06	1.23859
	2-AS	19.453	1	1	-18.453		2.78672e-06	1.48627	0.10589	1.36432	2.55807e-06
		19.634	1		-18.634		2.45814e-06	1.31102
		19.651	1		-18.651		2.42935e-06	1.29567
	3-AS	19.81	1	1	-18.81		2.17583e-06	1.16046	0.0699982	1.20327	2.2561e-06
		19.664	1		-18.664		2.40756e-06	1.28404
		19.804	1		-18.804		2.1849e-06	1.16529

## Sheet: 18-LGMN
Code	Sample	Ct	Ct ref	Ct mean	△ct(-)		2-△ct	2-△△ct	Sd	RQ1		AS Ratio
NC	1-model	27.732	1	1	-26.732	2	8.97152e-09	0.916665	0.12482	1	9.78713e-09	11.1461
		27.413	1		-26.413		1.11917e-08	1.14351				10.3853
		27.696	1		-26.696		9.19821e-09	0.939827				11.2548
	2-model	27.291	1	1	-26.291		1.21792e-08	1.24441	0.045422	1.21124	1.18546e-08	7.26509
		27.393	1		-26.393		1.13479e-08	1.15947				7.59991
		27.308	1		-26.308		1.20366e-08	1.22984				7.46934
	3-model	27.518	1	1	-26.518		1.04061e-08	1.06324	0.030318	1.09822	1.07484e-08	8.13023
		27.447	1		-26.447		1.0931e-08	1.11687				8.81706
		27.45	1		-26.45		1.09083e-08	1.11455				8.56407
SI DDX17	1-model	26.541	1	1	-25.541		2.0483e-08	2.09285	0.17793	2.14757	2.10185e-08	4.72975
		26.376	1		-25.376		2.29648e-08	2.34643				4.8191
		26.604	1		-25.604		1.96078e-08	2.00342				4.75276
	2-model	26.746	1	1	-25.746		1.77698e-08	1.81563	0.0653791	1.88389	1.84379e-08	6.69346
		26.646	1		-25.646		1.90452e-08	1.94594				6.25821
		26.688	1		-25.688		1.84987e-08	1.89011				6.07444
	3-model	26.921	1	1	-25.921		1.57399e-08	1.60822	0.0790705	1.52635	1.49386e-08	4.68283
		27.07	1		-26.07		1.41954e-08	1.45042				4.93955
		27.002	1		-26.002		1.48805e-08	1.52042				5.08899
NC	1-AS	24.128	1	1	-23.128	2	1.09088e-07	11.1461	0.473764	10.9287	1.06961e-07
		24.23	1		-23.23		1.01642e-07	10.3853
		24.114	1		-23.114		1.10152e-07	11.2548
	2-AS	24.469	1	1	-23.469		8.61246e-08	8.79978	0.2044	9.01742	8.82547e-08
		24.404	1		-23.404		9.00937e-08	9.20532
		24.429	1		-23.429		8.85458e-08	9.04716
	3-AS	24.448	1	1	-23.448		8.73874e-08	8.9288	0.381477	9.33905	9.14025e-08
		24.331	1		-23.331		9.47697e-08	9.68309
		24.373	1		-23.373		9.20505e-08	9.40526
SI DDX17	1-AS	24.262	1	1	-23.262		9.94124e-08	10.1575	0.0996288	10.2379	1.002e-07
		24.235	1		-23.235		1.0129e-07	10.3493
		24.255	1		-23.255		9.98959e-08	10.2069
	2-AS	23.95	1	1	-22.95		1.23413e-07	12.6097	0.5989	11.9477	1.16934e-07
		24.047	1		-23.047		1.15388e-07	11.7898
		24.09	1		-23.09		1.12e-07	11.4436
	3-AS	24.769	1	1	-23.769		6.99549e-08	7.14764	0.313556	7.48491	7.32558e-08
		24.692	1		-23.692		7.379e-08	7.53949
		24.649	1		-23.649		7.60224e-08	7.76759

## Sheet: 19-RPS27A
Code	Sample	Ct	Ct ref	Ct mean	△ct(-)		2-△ct	2-△△ct	Sd	RQ1		AS Ratio
NC	1-model	18.703	1	1	-17.703	2	4.68669e-06	1.0352	0.0395446	1	4.52733e-06	0.621104
		18.742	1		-17.742		4.56169e-06	1.00759				0.608744
		18.816	1		-17.816		4.33361e-06	0.957211				0.648379
	2-model	18.624	1	1	-17.624		4.95048e-06	1.09347	0.0436483	1.05341	4.76915e-06	0.593301
		18.669	1		-17.669		4.79845e-06	1.05989				0.586351
		18.743	1		-17.743		4.55853e-06	1.00689				0.487622
	3-model	19.18	1	1	-18.18		3.36724e-06	0.74376	0.0313677	0.767746	3.47584e-06	0.542317
		19.069	1		-18.069		3.63654e-06	0.803243				0.597581
		19.156	1		-18.156		3.42373e-06	0.756236				0.57483
SI DDX17	1-model	18.555	1	1	-17.555		5.193e-06	1.14703	0.0176186	1.13421	5.13496e-06	0.72458
		18.562	1		-17.562		5.16786e-06	1.14148				0.730632
		18.597	1		-17.597		5.044e-06	1.11412				0.680287
	2-model	18.696	1	1	-17.696		4.70949e-06	1.04023	0.0177601	1.01987	4.61729e-06	0.83771
		18.736	1		-17.736		4.5807e-06	1.01179				0.825604
		18.742	1		-17.742		4.56169e-06	1.00759				0.816498
	3-model	19.235	1	1	-18.235		3.24129e-06	0.715939	0.0161705	0.705392	3.19354e-06	0.530127
		19.24	1		-18.24		3.23008e-06	0.713462				0.552257
		19.295	1		-18.295		3.10925e-06	0.686774				0.528294
NC	1-AS	19.44	1	1	-18.44	2	2.81194e-06	0.621104	0.0202793	0.626076	2.83445e-06
		19.469	1		-18.469		2.75599e-06	0.608744
		19.378	1		-18.378		2.93542e-06	0.648379
	2-AS	19.431	1	1	-18.431		2.82954e-06	0.624992	0.062267	0.585443	2.65049e-06
		19.448	1		-18.448		2.7964e-06	0.61767
		19.714	1		-18.714		2.32554e-06	0.513668
	3-AS	20.017	1	1	-19.017		1.88501e-06	0.416361	0.0213246	0.438825	1.98671e-06
		19.877	1		-18.877		2.0771e-06	0.458791
		19.933	1		-18.933		1.99802e-06	0.441323
SI DDX17	1-AS	19.036	1	1	-18.036		3.72069e-06	0.821828	0.0311757	0.80737	3.65523e-06
		19.024	1		-18.024		3.75176e-06	0.828692
		19.127	1		-18.127		3.49324e-06	0.771591
	2-AS	18.98	1	1	-17.98		3.86795e-06	0.854356	0.0108525	0.843029	3.81667e-06
		19.001	1		-18.001		3.81206e-06	0.84201
		19.017	1		-18.017		3.77001e-06	0.832723
	3-AS	20.172	1	1	-19.172		1.69298e-06	0.373947	0.00940803	0.37872	1.71459e-06
		20.113	1		-19.113		1.76365e-06	0.389557
		20.177	1		-19.177		1.68713e-06	0.372654
