# Supplementary material for: DDX17 modulates the expression and alternative splicing of genes involved in apoptosis and proliferation in lung adenocarcinoma cells
Source: PeerJ. 2022 Sep 21;10:e13895. doi: 10.7717/peerj.13895 (PMC9508879; doi:10.7717/peerj.13895)
Supplement: Supplemental Information 7 [file peerj-10-13895-s007.zip › raw data of qPCR/data of verification experiment for DEG.xlsx]

## Sheet: 1-RAD51
Code	Sample Name	Ct	Ct ref	Ct mean	△ct(-)		2-△ct	2-△△ct	Sd	RQ1
1	NC-1	26.29	12.951	13.257	-13.033	2	0.00011931	0.975091	0.0472895	1	0.000122357
		26.177	13.691		-12.92		0.000129031	1.05454
		26.297	13.129		-13.04		0.000118732	0.970372
2	NC-2	26.276	13.173	13.1083	-13.1677		0.000108677	0.888192	0.0622528	0.817148	9.99841e-05
		26.443	13.021		-13.3347		9.67977e-05	0.791106
		26.478	13.131		-13.3697		9.44777e-05	0.772144
3	NC-3	26.534	13.138	13.1537	-13.3803		9.37817e-05	0.766457	0.0026119	0.764691	9.35657e-05
		26.535	13.174		-13.3813		9.37168e-05	0.765926
		26.543	13.149		-13.3893		9.31986e-05	0.761691
4	SI 1-1	26.401	12.976	13.01	-13.391		9.3091e-05	0.760811	0.0565281	0.705174	8.62833e-05
		26.507	13.097		-13.497		8.64964e-05	0.706916
		26.633	12.957		-13.623		7.92626e-05	0.647796
5	SI 1-2	26.783	12.983	13.0367	-13.7463		7.27681e-05	0.594717	0.0498851	0.639273	7.82199e-05
		26.7	13.099		-13.6633		7.70773e-05	0.629935
		26.562	13.028		-13.5253		8.48143e-05	0.693168
6	SI 1-3	26.819	13.132	13.2563	-13.5627		8.26476e-05	0.67546	0.0108587	0.68242	8.34991e-05
		26.816	13.165		-13.5597		8.28197e-05	0.676867
		26.778	13.472		-13.5217		8.50301e-05	0.694932

## Sheet: 2-TSG101
Code	Sample Name	Ct	Ct ref	Ct mean	△ct(-)		2-△ct	2-△△ct	Sd	RQ1
1	NC-1	22.963	12.951	13.257	-9.706	2	0.0011973	1.01973	0.0178418	1	0.00117414
		22.998	13.691		-9.741		0.0011686	0.995285
		23.013	13.129		-9.756		0.00115651	0.984989
2	NC-2	22.896	13.173	13.1083	-9.78767		0.00113141	0.963605	0.0144302	0.95217	0.00111798
		22.906	13.021		-9.79767		0.00112359	0.956949
		22.938	13.131		-9.82967		0.00109894	0.935957
3	NC-3	23.199	13.138	13.1537	-10.0453		0.000946354	0.805998	0.0817311	0.765732	0.000899076
		23.175	13.174		-10.0213		0.000962229	0.819518
		23.462	13.149		-10.3083		0.000788647	0.671681
4	SI 1-1	22.782	12.976	13.01	-9.772		0.00114376	0.974126	0.144983	1.13895	0.00133729
		22.426	13.097		-9.416		0.00146387	1.24676
		22.486	12.957		-9.476		0.00140423	1.19597
5	SI 1-2	22.641	12.983	13.0367	-9.60433		0.00128472	1.09418	0.0481406	1.04213	0.0012236
		22.772	13.099		-9.73533		0.0011732	0.999202
		22.724	13.028		-9.68733		0.00121289	1.033
6	SI 1-3	23.058	13.132	13.2563	-9.80167		0.00112048	0.954299	0.0525104	0.995274	0.00116859
		22.914	13.165		-9.65767		0.00123809	1.05447
		23.024	13.472		-9.76767		0.0011472	0.977056

## Sheet: 3-LGMN
Code	Sample Name	Ct	Ct ref	Ct mean	△ct(-)		2-△ct	2-△△ct	Sd	RQ1
1	NC-1	23.047	12.951	13.257	-9.79	2	0.00112958	1.05641	0.0496874	1	0.00106927
		23.154	13.691		-9.897		0.00104883	0.980891
		23.181	13.129		-9.924		0.00102939	0.962704
2	NC-2	22.904	13.173	13.1083	-9.79567		0.00112515	1.05226	0.0319733	1.01863	0.00108919
		22.994	13.021		-9.88567		0.0010571	0.988627
		22.956	13.131		-9.84767		0.00108532	1.01501
3	NC-3	22.951	13.138	13.1537	-9.79733		0.00112385	1.05105	0.0715607	0.968431	0.00103551
		23.134	13.174		-9.98033		0.000989965	0.925837
		23.13	13.149		-9.97633		0.000992715	0.928408
4	SI 1-1	22.792	12.976	13.01	-9.782		0.00113586	1.06228	0.0727159	0.982204	0.00105024
		22.999	13.097		-9.989		0.000984036	0.920292
		22.932	12.957		-9.922		0.00103081	0.96404
5	SI 1-2	23.165	12.983	13.0367	-10.1283		0.000893444	0.835568	0.0425568	0.869927	0.000930183
		23.129	13.099		-10.0923		0.00091602	0.856682
		23.03	13.028		-9.99333		0.000981085	0.917532
6	SI 1-3	23.232	13.132	13.2563	-9.97567		0.000993173	0.928837	0.0718837	0.928126	0.000992413
		23.35	13.165		-10.0937		0.000915174	0.85589
		23.126	13.472		-9.86967		0.00106889	0.999652

## Sheet: 4-PERP
Code	Sample Name	Ct	Ct ref	Ct mean	△ct(-)		2-△ct	2-△△ct	Sd	RQ1
1	NC-1	20.549	12.951	13.257	-7.292	2	0.00638101	1.09699	0.0857904	1	0.00581686
		20.781	13.691		-7.524		0.00543313	0.934032
		20.728	13.129		-7.471		0.00563644	0.968983
2	NC-2	20.74	13.173	13.1083	-7.63167		0.00504243	0.866864	0.0379455	0.823143	0.00478811
		20.849	13.021		-7.74067		0.00467549	0.803782
		20.858	13.131		-7.74967		0.00464641	0.798784
3	NC-3	20.912	13.138	13.1537	-7.75833		0.00461858	0.793999	0.211436	0.658653	0.00383129
		20.962	13.174		-7.80833		0.00446126	0.766953
		21.848	13.149		-8.69433		0.00241404	0.415008
4	SI 1-1	18.722	12.976	13.01	-5.712		0.0190773	3.27965	0.105285	3.22001	0.0187303
		18.804	13.097		-5.794		0.0180232	3.09844
		18.721	12.957		-5.711		0.0190905	3.28193
5	SI 1-2	18.915	12.983	13.0367	-5.87833		0.0169998	2.92251	0.123953	2.87345	0.0167145
		19.012	13.099		-5.97533		0.0158945	2.73248
		18.894	13.028		-5.85733		0.0172491	2.96537
6	SI 1-3	19.225	13.132	13.2563	-5.96867		0.0159681	2.74513	0.194059	2.60861	0.0151739
		19.427	13.165		-6.17067		0.0138818	2.38647
		19.252	13.472		-5.99567		0.015672	2.69424

## Sheet: 5-STC2
Code	Sample Name	Ct	Ct ref	Ct mean	△ct(-)		2-△ct	2-△△ct	Sd	RQ1
1	NC-1	24.749	12.951	13.257	-11.492	2	0.000347187	0.984502	0.0335287	1	0.000352652
		24.672	13.691		-11.415		0.00036622	1.03847
		24.76	13.129		-11.503		0.00034455	0.977024
2	NC-2	24.504	13.173	13.1083	-11.3957		0.000371161	1.05249	0.100721	1.138	0.000401319
		24.424	13.021		-11.3157		0.000392324	1.1125
		24.257	13.131		-11.1487		0.000440471	1.24902
3	NC-3	24.85	13.138	13.1537	-11.6963		0.000301337	0.854488	0.0388616	0.890926	0.000314187
		24.725	13.174		-11.5713		0.00032861	0.931826
		24.797	13.149		-11.6433		0.000312613	0.886463
4	SI 1-1	24.968	12.976	13.01	-11.958		0.000251352	0.712749	0.0274686	0.740957	0.0002613
		24.861	13.097		-11.851		0.000270703	0.767621
		24.909	12.957		-11.899		0.000261845	0.742501
5	SI 1-2	24.929	12.983	13.0367	-11.8923		0.000263057	0.74594	0.029419	0.778351	0.000274487
		24.822	13.099		-11.7853		0.000283309	0.803368
		24.854	13.028		-11.8173		0.000277095	0.785745
6	SI 1-3	25.283	13.132	13.2563	-12.0267		0.000239669	0.679619	0.121367	0.717355	0.000252977
		25.417	13.165		-12.1607		0.000218411	0.619338
		24.955	13.472		-11.6987		0.00030085	0.853108

## Sheet: 6-CCL20
Code	Sample Name	Ct	Ct ref	Ct mean	△ct(-)		2-△ct	2-△△ct	Sd	RQ1
1	NC-1	24.392	12.951	13.257	-11.135	2	0.000444663	0.986364	0.0854119	1	0.00045081
		24.489	13.691		-11.232		0.000415749	0.922226
		24.246	13.129		-10.989		0.000492018	1.09141
2	NC-2	23.685	13.173	13.1083	-10.5767		0.000654796	1.45249	0.154066	1.28728	0.00058032
		23.888	13.021		-10.7797		0.000568849	1.26184
		24.025	13.131		-10.9167		0.000517316	1.14753
3	NC-3	24.977	13.138	13.1537	-11.8233		0.000275945	0.612109	0.0450799	0.658442	0.000296832
		24.779	13.174		-11.6253		0.000316538	0.702154
		24.866	13.149		-11.7123		0.000298014	0.661063
4	SI 1-1	26.199	12.976	13.01	-13.189		0.000107082	0.237532	0.0165376	0.225498	0.000101657
		26.231	13.097		-13.221		0.000104733	0.232321
		26.4	12.957		-13.39		9.31555e-05	0.20664
5	SI 1-2	26.515	12.983	13.0367	-13.4783		8.76229e-05	0.194368	0.0152743	0.210285	9.47987e-05
		26.305	13.099		-13.2683		0.000101352	0.224823
		26.392	13.028		-13.3553		9.5421e-05	0.211666
6	SI 1-3	27.372	13.132	13.2563	-14.1157		5.63328e-05	0.124959	0.0636926	0.164265	7.40524e-05
		27.314	13.165		-14.0577		5.86436e-05	0.130085
		26.444	13.472		-13.1877		0.000107181	0.237751

## Sheet: 7-GDF15
Code	Sample Name	Ct	Ct ref	Ct mean	△ct(-)		2-△ct	2-△△ct	Sd	RQ1
1	NC-1	20.873	12.951	13.257	-7.616	2	0.00509748	1.07407	0.0889752	1	0.00474594
		20.941	13.691		-7.684		0.00486279	1.02462
		21.126	13.129		-7.869		0.00427755	0.901307
2	NC-2	20.95	13.173	13.1083	-7.84167		0.00435936	0.918545	0.0480205	0.923841	0.0043845
		20.865	13.021		-7.75667		0.00462392	0.97429
		21.014	13.131		-7.90567		0.0041702	0.878688
3	NC-3	20.931	13.138	13.1537	-7.77733		0.00455816	0.960433	0.0621063	0.938165	0.00445247
		20.893	13.174		-7.73933		0.00467981	0.986067
		21.077	13.149		-7.92333		0.00411945	0.867994
4	SI 1-1	21.832	12.976	13.01	-8.822		0.0022096	0.465576	0.0334695	0.436677	0.00207244
		21.899	13.097		-8.889		0.00210933	0.444449
		22.051	12.957		-9.041		0.0018984	0.400005
5	SI 1-2	21.828	12.983	13.0367	-8.79133		0.00225707	0.475579	0.0262176	0.445879	0.00211612
		21.953	13.099		-8.91633		0.00206974	0.436108
		21.987	13.028		-8.95033		0.00202154	0.42595
6	SI 1-3	22.161	13.132	13.2563	-8.90467		0.00208655	0.439649	0.00956801	0.450513	0.00213811
		22.103	13.165		-8.84667		0.00217214	0.457684
		22.114	13.472		-8.85767		0.00215564	0.454207

## Sheet: 8-IGFBP4
Code	Sample Name	Ct	Ct ref	Ct mean	△ct(-)		2-△ct	2-△△ct	Sd	RQ1
1	NC-1	18.07	12.951	13.257	-4.813	2	0.0355748	1.05695	0.0602832	1	0.033658
		18.244	13.691		-4.987		0.0315329	0.93686
		18.141	13.129		-4.884		0.0338664	1.00619
2	NC-2	18.145	13.173	13.1083	-5.03667		0.0304658	0.905156	0.0424929	0.901654	0.0303479
		18.087	13.021		-4.97867		0.0317155	0.942287
		18.223	13.131		-5.11467		0.0288624	0.857518
3	NC-3	18.102	13.138	13.1537	-4.94833		0.0323894	0.962309	0.0593176	0.898952	0.030257
		18.29	13.174		-5.13633		0.0284321	0.844735
		18.215	13.149		-5.06133		0.0299493	0.889811
4	SI 1-1	16.306	12.976	13.01	-3.296		0.101813	3.02494	0.193737	2.8517	0.0959828
		16.501	13.097		-3.491		0.0889415	2.6425
		16.373	12.957		-3.363		0.0971933	2.88767
5	SI 1-2	16.358	12.983	13.0367	-3.32133		0.100041	2.97228	0.248867	3.17072	0.10672
		16.143	13.099		-3.10633		0.116118	3.44994
		16.302	13.028		-3.26533		0.104001	3.08992
6	SI 1-3	16.364	13.132	13.2563	-3.10767		0.116011	3.44675	0.173344	3.61336	0.121619
		16.226	13.165		-2.96967		0.127656	3.79274
		16.301	13.472		-3.04467		0.121189	3.6006

## Sheet: 9-RHOB
Code	Sample Name	Ct	Ct ref	Ct mean	△ct(-)		2-△ct	2-△△ct	Sd	RQ1
1	NC-1	19.349	12.951	13.257	-6.092	2	0.0146597	0.980914	0.016621	1	0.0149449
		19.305	13.691		-6.048		0.0151137	1.01129
		19.31	13.129		-6.053		0.0150614	1.00779
2	NC-2	19.266	13.173	13.1083	-6.15767		0.0140074	0.937267	0.0258703	0.955647	0.0142821
		19.255	13.021		-6.14667		0.0141146	0.944442
		19.194	13.131		-6.08567		0.0147242	0.98523
3	NC-3	19.378	13.138	13.1537	-6.22433		0.0133748	0.894942	0.0207884	0.88585	0.013239
		19.432	13.174		-6.27833		0.0128835	0.862064
		19.369	13.149		-6.21533		0.0134586	0.900543
4	SI 1-1	17.918	12.976	13.01	-4.908		0.0333077	2.2287	0.0461627	2.18164	0.0326045
		17.95	13.097		-4.94		0.032577	2.1798
		17.979	12.957		-4.969		0.0319287	2.13643
5	SI 1-2	17.888	12.983	13.0367	-4.85133		0.034642	2.31798	0.0765355	2.27219	0.0339578
		17.974	13.099		-4.93733		0.0326373	2.18384
		17.89	13.028		-4.85333		0.034594	2.31477
6	SI 1-3	18.083	13.132	13.2563	-4.82667		0.0352394	2.35795	0.168216	2.30933	0.0345128
		18.029	13.165		-4.77267		0.0365834	2.44788
		18.235	13.472		-4.97867		0.0317155	2.12216

## Sheet: 10-IGFBP3
Code	Sample Name	Ct	Ct ref	Ct mean	△ct(-)		2-△ct	2-△△ct	Sd	RQ1
1	NC-1	18.956	12.951	13.257	-5.699	2	0.01925	0.989315	0.0323519	1	0.0194579
		18.978	13.691		-5.721		0.0189586	0.974342
		18.889	13.129		-5.632		0.020165	1.03634
2	NC-2	19.442	13.173	13.1083	-6.33367		0.0123987	0.637207	0.0234675	0.632806	0.0123131
		19.405	13.021		-6.29667		0.0127208	0.65376
		19.511	13.131		-6.40267		0.0118197	0.607449
3	NC-3	19.372	13.138	13.1537	-6.21833		0.0134306	0.690239	0.109229	0.815619	0.0158702
		19.005	13.174		-5.85133		0.017321	0.89018
		19.044	13.149		-5.89033		0.016859	0.866437
4	SI 1-1	17.765	12.976	13.01	-4.755		0.0370342	1.9033	0.0570642	1.96098	0.0381565
		17.721	13.097		-4.711		0.038181	1.96224
		17.681	12.957		-4.671		0.0392545	2.01741
5	SI 1-2	18.039	12.983	13.0367	-5.00233		0.0311995	1.60344	0.105132	1.69584	0.0329974
		17.977	13.099		-4.94033		0.0325695	1.67385
		17.864	13.028		-4.82733		0.0352231	1.81022
6	SI 1-3	18.046	13.132	13.2563	-4.78967		0.0361549	1.85811	0.172168	1.74559	0.0339654
		18.31	13.165		-5.05367		0.0301089	1.54739
		18.067	13.472		-4.81067		0.0356324	1.83126

[truncated: 3 more sheets: 11-ANKRD1, 12-CXCL5, 13-HEXIM1]
