# Supplementary material for: DDX17 modulates the expression and alternative splicing of genes involved in apoptosis and proliferation in lung adenocarcinoma cells
Source: PeerJ. 2022 Sep 21;10:e13895. doi: 10.7717/peerj.13895 (PMC9508879; doi:10.7717/peerj.13895)
Supplement: Supplemental Information 7 [file peerj-10-13895-s007.zip › raw data of qPCR/data of verification experiment for siRNA.xlsx]

## Sheet: Sheet1
Group	siRNA-NC			siRNA-DDX17
	1	2	3	1	2	3
GAPDH	12.9676	13.2928	12.351	13.3687	12.5358	12.6789
	13.2186	14.4252	12.3916	13.6872	13.1118	13.563
	13.3482	13.9835	12.3627	13.3518	12.7853	12.9535
DDX17	18.7788	19.5176	17.4127	21.5572	21.2026	22.1998
	19.7183	18.8134	17.6002	21.4742	21.1464	22.5598
	18.3517	18.4729	17.3824	20.7879	21.6637	21.9934
ΔCT	5.81115	6.2248	5.06163	8.18853	8.66682	9.5209
	6.49969	4.38825	5.20864	7.78702	8.03456	8.99679
	5.00348	4.48938	5.01966	7.4361	8.87842	9.0399
ΔCT(-)	5.77144
ΔΔCT	0.0397137	0.453358	-0.709812	2.41709	2.89538	3.74946
	0.728249	-1.38319	-0.562802	2.01558	2.26312	3.22536
	-0.767962	-1.28205	-0.751776	1.66466	3.10699	3.26846
2-ΔΔCT	0.972848	0.730341	1.63559	0.187233	0.134401	0.0743534
	0.603636	2.60845	1.47714	0.247314	0.208321	0.106923
	1.70286	2.43185	1.68386	0.315419	0.116066	0.103776
mean	1.09312	1.92355	1.59886	0.249989	0.152929	0.0950174
SD	0.559395	1.03711	0.108148	0.064135	0.048839	0.0179646
AVERAGE	1.53851			0.165979
P value	< 0.0001
P value summary	***
